# Supplementary material for: Disease-relevant mutations alter amino acid co-evolution networks in the second nucleotide binding domain of CFTR
Source: PLoS One. 2020 Jan 24;15(1):e0227668. doi: 10.1371/journal.pone.0227668 (PMC6980524; doi:10.1371/journal.pone.0227668)
Supplement: S1 File — (XLSX) [file pone.0227668.s009.xlsx]

## Sheet: McBASC
i	j	score
1193	1194	0.00270558
1193	1195	0.00658096
1193	1196	0.00795725
1193	1197	0.00804041
1193	1198	0.000957
1193	1199	8.83e-06
1193	1200	1.88e-07
1193	1201	1.69e-06
1193	1202	0.00403953
1193	1203	0.00396169
1193	1204	0.000872
1193	1205	0.000616
1193	1206	0.000438
1193	1207	0.000668
1193	1208	0.00103733
1193	1209	0.00216524
1193	1210	0.00246492
1193	1211	0.00683761
1193	1212	0.00836821
1193	1213	0.00395729
1193	1214	0.000374
1193	1215	0.000666
1193	1216	0.00484929
1193	1217	0.00194859
1193	1218	0.00676162
1193	1219	0.00101687
1193	1220	0.00964409
1193	1221	0.000747
1193	1222	0.00244998
1193	1223	0.00160279
1193	1224	0.00401978
1193	1225	0.010576
1193	1226	0.00516281
1193	1227	0.000399
1193	1228	0.00674875
1193	1229	0.00373201
1193	1230	0.00494911
1193	1231	0.000946
1193	1232	0.00477314
1193	1233	0.0034834
1193	1234	0.000869
1193	1235	0.00199886
1193	1236	0.000606
1193	1237	0.00341615
1193	1238	0.00147251
1193	1239	0.00516946
1193	1240	0.000311
1193	1241	0.00162776
1193	1242	0.00450699
1193	1243	0.0116939
1193	1244	0.000256
1193	1245	0.000113
1193	1246	0.00230818
1193	1247	0.000208
1193	1248	0.00343673
1193	1249	0.00159686
1193	1250	9.74e-05
1193	1251	0.00700437
1193	1252	0.00335687
1193	1253	0.000151
1193	1254	0.00379345
1193	1255	0.00117509
1193	1256	0.00489408
1193	1257	0.0109212
1193	1258	0.0122608
1193	1259	0.00334058
1193	1260	0.00147692
1193	1261	0.000138
1193	1262	0.011543
1193	1263	0.00357672
1193	1264	0.00053
1193	1265	0.0012542
1193	1266	0.00256977
1193	1267	0.00366515
1193	1268	0.00311902
1193	1269	0.000496
1193	1270	0.00105552
1193	1271	0.00132923
1193	1272	0.00155803
1193	1273	0.003835
1193	1274	0.0104735
1193	1275	0.000188
1193	1276	0.00089
1193	1277	0.00454831
1193	1278	0.0178173
1193	1279	0.0016458
1193	1280	0.00633792
1193	1281	0.00967267
1193	1282	0.0191638
1193	1283	6.2e-06
1193	1284	0.0037213
1193	1285	0.00845412
1193	1286	0.00748447
1193	1287	0.00770936
1193	1288	0.0104253
1193	1289	0.00444081
1193	1290	0.00323166
1193	1291	0.000227
1193	1292	0.00758515
1193	1293	0.0091958
1193	1294	0.00678404
1193	1295	0.0133474
1193	1296	0.0169144
1193	1297	0.00323448
1193	1298	0.00116591
1193	1299	0.000522
1193	1300	0.00827687
1193	1301	0.000415
1193	1302	0.000742
1193	1303	0.015675
1193	1304	0.000314
1193	1305	0.00165487
1193	1306	0.0142617
1193	1307	0.00305254
1193	1308	0.000206
1193	1309	0.00114325
1193	1310	0.00122433
1193	1311	0.00344463
1193	1312	0.00156407
1193	1313	0.001605
1193	1314	0.0014275
1193	1315	0.000408
1193	1316	0.00585056
1193	1317	0.00269204
1193	1318	0.00209832
1193	1319	0.0185165
1193	1320	0.00485443
1193	1321	0.0020473
1193	1322	0.00332636
1193	1323	0.00353691
1193	1324	0.00166472
1193	1325	0.00358307
1193	1326	0.00401404
1193	1327	0.00265358
1193	1328	0.00650837
1193	1329	0.00188007
1193	1330	0.000849
1193	1331	0.00154888
1193	1332	0.00331462
1193	1333	0.000565
1193	1334	0.00069
1193	1335	0.0024838
1193	1336	0.00177264
1193	1337	0.00376402
1193	1338	0.0011914
1193	1339	0.00157581
1193	1340	0.00381823
1193	1341	0.0054249
1193	1342	0.00156154
1193	1343	0.000394
1193	1344	0.00870651
1193	1345	0.0180622
1193	1346	0.00227558
1193	1347	0.00075
1193	1348	0.00894448
1193	1349	0.00399688
1193	1350	0.0155118
1193	1351	0.0148142
1193	1352	0.000111
1193	1353	0.00153078
1193	1354	0.00151277
1193	1355	0.00154982
1193	1356	0.00558094
1193	1357	0.0062984
1193	1358	0.0045409
1193	1359	0.000142
1193	1360	0.0124358
1193	1361	0.000812
1193	1362	0.00297276
1193	1363	0.00101641
1193	1364	0.00197227
1193	1365	8.33e-05
1193	1366	0.00245838
1193	1367	0.00192898
1193	1368	0.0105038
1193	1369	0.00752929
1193	1370	0.00312609
1193	1371	0.000594
1193	1372	0.0151329
1193	1373	0.016657
1193	1374	0.00123442
1193	1375	0.00701478
1193	1376	0.00466548
1193	1377	0.00261995
1193	1378	0.00712582
1193	1379	0.0109145
1193	1380	0.00140202
1193	1381	0.0210331
1193	1382	0.00298438
1193	1383	0.00122989
1193	1384	0.000642
1193	1385	2.2e-05
1193	1386	0.00130754
1193	1387	0.00152488
1193	1388	0.00704209
1193	1389	0.00391766
1193	1390	0.00228706
1193	1391	0.0039052
1193	1392	0.00623727
1193	1393	3.52e-05
1193	1394	0.000522
1193	1395	0.00486177
1193	1396	0.00242764
1193	1397	0.00521867
1193	1398	0.000857
1193	1399	0.00568517
1193	1400	0.0138452
1193	1401	0.0173537
1193	1402	0.0015761
1193	1403	0.00353636
1193	1404	7.2e-05
1193	1405	0.00280844
1193	1406	0.0120179
1193	1407	0.00467035
1193	1408	0.000345
1193	1409	0.00610101
1193	1410	0.00271429
1193	1411	0.000379
1193	1412	0.00110439
1193	1413	0.0125089
1193	1414	0.00230987
1193	1415	0.00640247
1193	1416	0.00719706
1193	1417	0.000943
1193	1418	0.0013473
1193	1419	0.0206467
1193	1420	0.00024
1193	1421	5.36e-05
1193	1422	0.00444931
1193	1423	0.0167122
1193	1424	0.000983
1193	1425	0.00100556
1193	1426	0.00105024
1193	1427	0.0179556
1193	1428	0.0018644
1193	1429	0.00392489
1193	1430	0.0019128
1193	1431	0.00154226
1193	1432	0.0010247
1193	1433	0.00142537
1193	1434	0.00104335
1193	1435	0.000455
1193	1436	0.00396372
1193	1437	0.00390798
1193	1438	0.00181099
1193	1439	0.00146627
1193	1440	0.0162523
1193	1441	0.0060626
1193	1442	6.19e-05
1193	1443	2.44e-06
1193	1444	0.000443
1193	1445	0.004957
1193	1446	0.00039
1194	1195	0.0234921
1194	1196	0.0431146
1194	1197	0.0586368
1194	1198	0.0148396
1194	1199	6.4e-06
1194	1200	6.74e-06
1194	1201	2.94e-05
1194	1202	0.00560509
1194	1203	0.0172723
1194	1204	0.00223795
1194	1205	0.00618016
1194	1206	0.0096717
1194	1207	0.00247485
1194	1208	0.0189316
1194	1209	0.011054
1194	1210	0.00136133
1194	1211	0.00509637
1194	1212	0.0222166
1194	1213	0.00094
1194	1214	0.00842051
1194	1215	0.0133661
1194	1216	0.003725
1194	1217	0.00288361
1194	1218	0.0124673
1194	1219	0.000704
1194	1220	0.00140301
1194	1221	0.0149968
1194	1222	0.00433647
1194	1223	0.00192172
1194	1224	0.0178083
1194	1225	0.00675715
1194	1226	0.0404781
1194	1227	0.00191733
1194	1228	0.0228339
1194	1229	0.00500567
1194	1230	0.0108701
1194	1231	0.00616615
1194	1232	0.0157153
1194	1233	0.00399558
1194	1234	0.00849688
1194	1235	0.0044551
1194	1236	0.00408667
1194	1237	0.0073522
1194	1238	0.00564077
1194	1239	0.0267732
1194	1240	0.00186555
1194	1241	0.0188796
1194	1242	0.00656522
1194	1243	0.0124758
1194	1244	0.00402199
1194	1245	0.00290134
1194	1246	0.0155426
1194	1247	0.000547
1194	1248	0.00490314
1194	1249	0.00879057
1194	1250	0.00826126
1194	1251	0.00148418
1194	1252	0.01326
1194	1253	0.0207826
1194	1254	0.0158286
1194	1255	0.00602571
1194	1256	0.00940046
1194	1257	0.0144617
1194	1258	0.00490236
1194	1259	0.0163856
1194	1260	0.00239003
1194	1261	3.32e-05
1194	1262	0.0213069
1194	1263	0.0141273
1194	1264	0.000681
1194	1265	0.00416183
1194	1266	0.0029725
1194	1267	0.00806801
1194	1268	0.00610657
1194	1269	0.0162097
1194	1270	0.00813521
1194	1271	0.000448
1194	1272	0.000428
1194	1273	0.0162335
1194	1274	0.00343182
1194	1275	0.0113701
1194	1276	0.00830154
1194	1277	0.0173309
1194	1278	0.0859092
1194	1279	0.0315038
1194	1280	0.0314196
1194	1281	0.0377256
1194	1282	0.0149519
1194	1283	2.02e-05
1194	1284	0.00340068
1194	1285	0.0122911
1194	1286	0.00486286
1194	1287	0.0124819
1194	1288	0.0282769
1194	1289	0.0157774
1194	1290	0.0054656
1194	1291	0.00398245
1194	1292	0.00729275
1194	1293	0.00563748
1194	1294	0.00441868
1194	1295	0.0126609
1194	1296	0.0152363
1194	1297	0.0109092
1194	1298	0.0112544
1194	1299	0.00975239
1194	1300	0.00869873
1194	1301	0.00655327
1194	1302	0.00981376
1194	1303	0.0106347
1194	1304	0.00554039
1194	1305	0.0243934
1194	1306	0.00963666
1194	1307	0.0216097
1194	1308	0.0160534
1194	1309	0.00555453
1194	1310	0.0285724
1194	1311	0.0116539
1194	1312	0.000671
1194	1313	0.010966
1194	1314	0.00943098
1194	1315	6.55e-05
1194	1316	0.0275276
1194	1317	0.0189429
1194	1318	0.0091559
1194	1319	0.00808569
1194	1320	0.00565088
1194	1321	0.0115291
1194	1322	0.00335978
1194	1323	0.00515456
1194	1324	0.0232193
1194	1325	0.000651
1194	1326	0.00684813
1194	1327	0.00523315
1194	1328	0.00837338
1194	1329	0.0036686
1194	1330	0.00144071
1194	1331	0.00397127
1194	1332	0.0108238
1194	1333	0.00203937
1194	1334	0.00302464
1194	1335	0.00219685
1194	1336	0.0151553
1194	1337	0.0153332
1194	1338	0.00727704
1194	1339	0.00274907
1194	1340	0.013148
1194	1341	0.0133455
1194	1342	0.00988025
1194	1343	0.0243743
1194	1344	0.00699661
1194	1345	0.0162153
1194	1346	0.00703783
1194	1347	0.00321132
1194	1348	0.00538936
1194	1349	0.0128231
1194	1350	0.00130453
1194	1351	0.0086532
1194	1352	0.0131826
1194	1353	0.0223104
1194	1354	0.0021453
1194	1355	0.00327155
1194	1356	0.0107008
1194	1357	0.000923
1194	1358	0.000198
1194	1359	0.0196022
1194	1360	0.0101942
1194	1361	0.000481
1194	1362	0.001254
1194	1363	0.00332225
1194	1364	0.000275
1194	1365	0.00130182
1194	1366	0.00463647
1194	1367	0.0299385
1194	1368	0.031673
1194	1369	0.0227435
1194	1370	0.0064114
1194	1371	0.016518
1194	1372	0.0213579
1194	1373	0.00424264
1194	1374	0.00499332
1194	1375	0.00151215
1194	1376	0.010338
1194	1377	0.0216933
1194	1378	0.00582141
1194	1379	0.0068957
1194	1380	0.00593064
1194	1381	0.0225968
1194	1382	0.00951297
1194	1383	0.0135493
1194	1384	0.0225312
1194	1385	9.41e-06
1194	1386	0.0146963
1194	1387	0.0140719
1194	1388	0.0208831
1194	1389	0.0203735
1194	1390	0.00613287
1194	1391	0.0196111
1194	1392	0.0241593
1194	1393	0.0094249
1194	1394	0.0125802
1194	1395	0.0294368
1194	1396	0.00310295
1194	1397	0.00195975
1194	1398	0.00909811
1194	1399	0.00048
1194	1400	0.0106546
1194	1401	0.0129214
1194	1402	0.00193057
1194	1403	0.00595257
1194	1404	6.86e-05
1194	1405	0.00642554
1194	1406	0.00658463
1194	1407	9.16e-05
1194	1408	0.0232943
1194	1409	0.00282948
1194	1410	0.0124572
1194	1411	0.0192663
1194	1412	0.0115092
1194	1413	0.00342891
1194	1414	0.0159876
1194	1415	0.00230774
1194	1416	0.00244174
1194	1417	0.0158676
1194	1418	0.0034703
1194	1419	0.0210224
1194	1420	0.00149895
1194	1421	0.0023907
1194	1422	0.00930276
1194	1423	0.00380842
1194	1424	0.032206
1194	1425	0.0174925
1194	1426	0.00285499
1194	1427	0.0011305
1194	1428	0.00116093
1194	1429	0.00415053
1194	1430	0.0186158
1194	1431	0.0193798
1194	1432	0.0073677
1194	1433	0.00396505
1194	1434	0.00182481
1194	1435	0.000202
1194	1436	0.00052
1194	1437	0.00316775
1194	1438	0.00268305
1194	1439	0.00536738
1194	1440	0.00498596
1194	1441	0.00291555
1194	1442	3.16e-05
1194	1443	9.74e-07
1194	1444	0.00142121
1194	1445	0.00389158
1194	1446	0.000256
1195	1196	0.0534369
1195	1197	0.0514726
1195	1198	0.00374056
1195	1199	7.66e-06
1195	1200	1.31e-05
1195	1201	6.7e-07
1195	1202	0.00139722
1195	1203	0.00167548
1195	1204	0.00740246
1195	1205	0.00793091
1195	1206	0.0152765
1195	1207	0.00167867
1195	1208	0.0161454
1195	1209	0.0156422
1195	1210	0.0190194
1195	1211	0.0118044
1195	1212	0.00853359
1195	1213	0.00133876
1195	1214	0.0088058
1195	1215	0.00184395
1195	1216	0.0216011
1195	1217	0.00949942
1195	1218	0.0139459
1195	1219	0.00887373
1195	1220	0.0263102
1195	1221	0.0250226
1195	1222	0.0066857
1195	1223	0.00579437
1195	1224	0.0101369
1195	1225	0.035211
1195	1226	0.0172176
1195	1227	0.00186059
1195	1228	0.035855
1195	1229	0.012167
1195	1230	0.0169812
1195	1231	0.0179689
1195	1232	0.0101071
1195	1233	0.00531815
1195	1234	0.0161178
1195	1235	0.0226135
1195	1236	0.0187282
1195	1237	0.00443538
1195	1238	0.00381599
1195	1239	0.0101124
1195	1240	0.00696384
1195	1241	0.0257278
1195	1242	0.00910011
1195	1243	0.0148006
1195	1244	0.00248622
1195	1245	0.0262564
1195	1246	0.00332593
1195	1247	0.00733572
1195	1248	0.0276329
1195	1249	0.00595863
1195	1250	0.00196477
1195	1251	0.0307704
1195	1252	0.0190516
1195	1253	0.0114753
1195	1254	0.024418
1195	1255	0.0148935
1195	1256	0.00506376
1195	1257	0.0378657
1195	1258	0.000746
1195	1259	0.0102936
1195	1260	0.0405089
1195	1261	0.000631
1195	1262	0.00242844
1195	1263	0.0153157
1195	1264	0.000432
1195	1265	0.00118754
1195	1266	0.00462964
1195	1267	0.00313994
1195	1268	0.00426151
1195	1269	0.00319148
1195	1270	0.00524855
1195	1271	0.0194721
1195	1272	0.021251
1195	1273	0.0065811
1195	1274	0.00350909
1195	1275	0.0224577
1195	1276	0.0259433
1195	1277	0.01512
1195	1278	0.0522469
1195	1279	0.024204
1195	1280	0.0213166
1195	1281	0.0324647
1195	1282	0.019943
1195	1283	0.00287878
1195	1284	0.0219565
1195	1285	0.0140334
1195	1286	0.00161406
1195	1287	0.0183258
1195	1288	0.0202952
1195	1289	0.0271851
1195	1290	0.00233017
1195	1291	0.00931826
1195	1292	0.0126231
1195	1293	0.0366094
1195	1294	0.0012213
1195	1295	0.0011806
1195	1296	0.0311164
1195	1297	0.014375
1195	1298	0.0117559
1195	1299	0.00173408
1195	1300	0.0033295
1195	1301	0.00799233
1195	1302	0.00340758
1195	1303	0.0493127
1195	1304	0.00645285
1195	1305	0.000393
1195	1306	0.0500777
1195	1307	0.00193036
1195	1308	0.00261856
1195	1309	0.00610562
1195	1310	0.00428468
1195	1311	0.0114666
1195	1312	0.00235981
1195	1313	0.0125982
1195	1314	0.013734
1195	1315	0.00200552
1195	1316	0.0174215
1195	1317	0.0118601
1195	1318	0.00101054
1195	1319	0.0185963
1195	1320	0.0260766
1195	1321	0.00500385
1195	1322	0.0227773
1195	1323	0.00642616
1195	1324	0.0139063
1195	1325	0.0418186
1195	1326	0.0152277
1195	1327	0.0125607
1195	1328	0.0139831
1195	1329	0.0067233
1195	1330	0.00278356
1195	1331	0.00428522
1195	1332	0.0248307
1195	1333	0.00476299
1195	1334	0.0168215
1195	1335	0.0349824
1195	1336	0.016063
1195	1337	0.00679544
1195	1338	0.00298973
1195	1339	0.0205705
1195	1340	0.0222354
1195	1341	0.0279015
1195	1342	0.0254936
1195	1343	0.040714
1195	1344	0.0276642
1195	1345	0.00374865
1195	1346	0.014213
1195	1347	0.0134152
1195	1348	0.00804778
1195	1349	0.00374098
1195	1350	0.0128046
1195	1351	0.040267
1195	1352	0.00344929
1195	1353	0.0199314
1195	1354	0.00569484
1195	1355	0.0223821
1195	1356	0.0307101
1195	1357	0.00975352
1195	1358	0.00200372
1195	1359	0.00433883
1195	1360	0.0282651
1195	1361	0.00122964
1195	1362	0.00095
1195	1363	0.00437424
1195	1364	0.0280497
1195	1365	0.00125458
1195	1366	0.0133579
1195	1367	0.026461
1195	1368	0.040888
1195	1369	0.0560699
1195	1370	0.00336483
1195	1371	0.0386782
1195	1372	0.0054577
1195	1373	0.00476395
1195	1374	0.0115022
1195	1375	0.010392
1195	1376	0.00648739
1195	1377	0.00044
1195	1378	0.030821
1195	1379	0.018218
1195	1380	0.000956
1195	1381	0.00152634
1195	1382	0.0184085
1195	1383	0.0119301
1195	1384	0.00450638
1195	1385	3.13e-05
1195	1386	0.00140878
1195	1387	0.0475738
1195	1388	0.00405173
1195	1389	0.0345291
1195	1390	0.00333806
1195	1391	0.00487179
1195	1392	0.0364572
1195	1393	0.00826302
1195	1394	0.00958475
1195	1395	0.0352815
1195	1396	0.0181354
1195	1397	0.00733432
1195	1398	0.00893474
1195	1399	0.00197808
1195	1400	0.0219054
1195	1401	0.000873
1195	1402	0.000671
1195	1403	0.00889721
1195	1404	0.0116511
1195	1405	0.0421261
1195	1406	0.0171287
1195	1407	0.0113511
1195	1408	0.0295637
1195	1409	0.00601979
1195	1410	0.0261782
1195	1411	0.0220988
1195	1412	0.013445
1195	1413	0.00565332
1195	1414	0.0198172
1195	1415	0.0181959
1195	1416	0.0114642
1195	1417	0.0104368
1195	1418	0.00507707
1195	1419	0.0181213
1195	1420	0.0137023
1195	1421	0.00845814
1195	1422	0.00387803
1195	1423	0.00882102
1195	1424	0.0345935
1195	1425	0.0251516
1195	1426	0.011341
1195	1427	0.0212465
1195	1428	0.011067
1195	1429	0.0221958
1195	1430	0.0046728
1195	1431	0.00391518
1195	1432	0.00175198
1195	1433	0.00491199
1195	1434	0.00481095
1195	1435	0.00122623
1195	1436	0.0120278
1195	1437	0.000416
1195	1438	0.00664976
1195	1439	0.0164786
1195	1440	0.0143701
1195	1441	0.0119003
1195	1442	1.01e-05
1195	1443	3.23e-06
1195	1444	0.00816293
1195	1445	0.0328209
1195	1446	0.00064
1196	1197	0.203843
1196	1198	0.0393048
1196	1199	1.29e-05
1196	1200	3.24e-05
1196	1201	6.98e-06
1196	1202	0.000685
1196	1203	0.0171206
1196	1204	0.0308654
1196	1205	0.0411716
1196	1206	0.0157106
1196	1207	0.00652046
1196	1208	0.0310498
1196	1209	0.0137405
1196	1210	0.0074184
1196	1211	0.000126
1196	1212	0.0315537
1196	1213	0.00332633
1196	1214	0.010111
1196	1215	0.0229306
1196	1216	0.0139961
1196	1217	0.0189629
1196	1218	0.0840664
1196	1219	0.00636972
1196	1220	0.000621
1196	1221	0.0277748
1196	1222	0.00656293
1196	1223	0.00458268
1196	1224	0.00107164
1196	1225	0.0154264
1196	1226	0.0888951
1196	1227	0.03808
1196	1228	0.0349211
1196	1229	0.0149173
1196	1230	0.0407224
1196	1231	0.0171616
1196	1232	0.0330016
1196	1233	0.0108111
1196	1234	0.0105762
1196	1235	0.00160266
1196	1236	0.0132463
1196	1237	0.0257215
1196	1238	0.0427139
1196	1239	0.0556339
1196	1240	0.00938494
1196	1241	0.0373035
1196	1242	0.0094504
1196	1243	0.0588801
1196	1244	0.00510722
1196	1245	0.0319549
1196	1246	0.00510932
1196	1247	0.00727527
1196	1248	0.00695983
1196	1249	0.0056983
1196	1250	0.00589668
1196	1251	0.036719
1196	1252	0.00881809
1196	1253	0.0503152
1196	1254	0.0325592
1196	1255	0.0146178
1196	1256	0.0375982
1196	1257	0.0252726
1196	1258	0.0701919
1196	1259	0.0298687
1196	1260	0.00772159
1196	1261	0.00151019
1196	1262	0.0788387
1196	1263	0.0198608
1196	1264	0.00449605
1196	1265	0.0194357
1196	1266	0.00255478
1196	1267	0.0270001
1196	1268	0.0373413
1196	1269	0.0136688
1196	1270	0.0193099
1196	1271	0.0421374
1196	1272	0.00779339
1196	1273	0.0110708
1196	1274	0.00616544
1196	1275	0.0553675
1196	1276	0.0251974
1196	1277	0.0686628
1196	1278	0.192497
1196	1279	0.0360087
1196	1280	0.0490894
1196	1281	0.268597
1196	1282	0.0417972
1196	1283	0.00305041
1196	1284	0.000611
1196	1285	0.0308984
1196	1286	0.0658438
1196	1287	0.0471913
1196	1288	0.0918225
1196	1289	0.00805986
1196	1290	0.0116689
1196	1291	0.0249402
1196	1292	0.0376008
1196	1293	0.00299261
1196	1294	0.0145962
1196	1295	0.0606712
1196	1296	0.0194776
1196	1297	0.0563145
1196	1298	0.0300551
1196	1299	0.02149
1196	1300	0.0129051
1196	1301	0.0110981
1196	1302	0.00686992
1196	1303	0.028618
1196	1304	0.0393936
1196	1305	0.00942354
1196	1306	0.0018904
1196	1307	0.0432154
1196	1308	0.00679332
1196	1309	0.03005
1196	1310	0.0293086
1196	1311	0.0130308
1196	1312	0.00609108
1196	1313	0.00894076
1196	1314	0.0373712
1196	1315	0.0030291
1196	1316	0.0925084
1196	1317	0.0614097
1196	1318	0.0050918
1196	1319	0.0187159
1196	1320	0.0147283
1196	1321	0.00354402
1196	1322	0.0149191
1196	1323	0.0601275
1196	1324	0.0588933
1196	1325	0.042
1196	1326	0.0284997
1196	1327	0.02378
1196	1328	0.0273461
1196	1329	0.0167477
1196	1330	0.00838299
1196	1331	0.0128468
1196	1332	0.00863306
1196	1333	0.0307519
1196	1334	0.000963
1196	1335	0.00642674
1196	1336	0.00275384
1196	1337	0.0248584
1196	1338	0.016094
1196	1339	0.00101739
1196	1340	0.0364234
1196	1341	0.0926285
1196	1342	0.0483905
1196	1343	0.0313503
1196	1344	0.059658
1196	1345	0.0428926
1196	1346	0.00654288
1196	1347	0.00042
1196	1348	0.00072
1196	1349	0.019646
1196	1350	0.0646754
1196	1351	0.0386959
1196	1352	0.00937591
1196	1353	0.0342134
1196	1354	0.0195602
1196	1355	0.0324137
1196	1356	0.0250214
1196	1357	0.0201934
1196	1358	0.00336714
1196	1359	0.00594306
1196	1360	0.0427746
1196	1361	0.10879
1196	1362	0.00473314
1196	1363	0.000323
1196	1364	0.0179731
1196	1365	0.00459576
1196	1366	0.0276272
1196	1367	0.112025
1196	1368	0.0949136
1196	1369	0.0662405
1196	1370	0.00120525
1196	1371	0.0432061
1196	1372	0.0462759
1196	1373	0.029573
1196	1374	0.0591809
1196	1375	0.0141452
1196	1376	0.0134981
1196	1377	0.00431984
1196	1378	0.0129392
1196	1379	0.00960622
1196	1380	0.0114917
1196	1381	0.0547707
1196	1382	0.0157599
1196	1383	0.102978
1196	1384	0.0106568
1196	1385	2.37e-05
1196	1386	0.0192431
1196	1387	0.073286
1196	1388	0.0146302
1196	1389	0.0907483
1196	1390	0.00806577
1196	1391	0.0129618
1196	1392	0.0189356
1196	1393	0.0245915
1196	1394	0.0469302
1196	1395	0.0643289
1196	1396	0.000261
1196	1397	0.0389464
1196	1398	0.0332004
1196	1399	0.124449
1196	1400	0.0103378
1196	1401	0.0128342
1196	1402	0.024881
1196	1403	0.0113387
1196	1404	0.00511635
1196	1405	0.00986438
1196	1406	0.0195109
1196	1407	0.0169908
1196	1408	0.0932492
1196	1409	0.00770854
1196	1410	0.0688521
1196	1411	0.0323151
1196	1412	0.0436189
1196	1413	0.0136905
1196	1414	0.0351556
1196	1415	0.0212118
1196	1416	0.102851
1196	1417	0.00376631
1196	1418	0.0156165
1196	1419	0.0152403
1196	1420	0.00848907
1196	1421	0.000196
1196	1422	0.0182458
1196	1423	0.0478221
1196	1424	0.0697711
1196	1425	0.0717592
1196	1426	0.0286746
1196	1427	0.0825939
1196	1428	0.0303247
1196	1429	0.0144663
1196	1430	0.0424842
1196	1431	0.0826177
1196	1432	0.0384685
1196	1433	0.00681828
1196	1434	0.0135639
1196	1435	0.0273971
1196	1436	0.000541
1196	1437	0.0120254
1196	1438	0.0498603
1196	1439	0.019433
1196	1440	0.0394269
1196	1441	0.0403071
1196	1442	1.47e-05
1196	1443	9.22e-06
1196	1444	0.0330018
1196	1445	0.0510054
1196	1446	0.000126
1197	1198	0.107903
1197	1199	1.92e-05
1197	1200	7.83e-06
1197	1201	1.19e-05
1197	1202	0.00903969
1197	1203	0.0470625
1197	1204	0.0579827
1197	1205	0.0913396
1197	1206	0.0206862
1197	1207	0.0021946
1197	1208	0.00985775
1197	1209	0.00250959
1197	1210	0.0109785
1197	1211	0.011249
1197	1212	0.0626672
1197	1213	0.0140383
1197	1214	0.0152611
1197	1215	0.0114666
1197	1216	0.0108598
1197	1217	0.0328625
1197	1218	0.0321562
1197	1219	0.0408526
1197	1220	0.00416143
1197	1221	0.0589093
1197	1222	0.0120198
1197	1223	0.00287761
1197	1224	0.0305235
1197	1225	0.0304823
1197	1226	0.156651
1197	1227	0.0684152
1197	1228	0.0985952
1197	1229	0.000669
1197	1230	0.0254828
1197	1231	0.00482307
1197	1232	0.0674376
1197	1233	0.0141672
1197	1234	0.0561789
1197	1235	0.0240708
1197	1236	0.0186789
1197	1237	0.0696247
1197	1238	0.0216901
1197	1239	0.116844
1197	1240	0.000375
1197	1241	0.0445059
1197	1242	0.0118298
1197	1243	0.0629654
1197	1244	0.0186344
1197	1245	0.014823
1197	1246	0.0543176
1197	1247	0.00635383
1197	1248	0.00732946
1197	1249	0.0280371
1197	1250	0.0195852
1197	1251	0.0167325
1197	1252	0.0411696
1197	1253	0.0782756
1197	1254	0.0703971
1197	1255	0.0102089
1197	1256	0.0255064
1197	1257	0.00470867
1197	1258	0.0660807
1197	1259	0.0721996
1197	1260	0.0130218
1197	1261	0.00109723
1197	1262	0.0967541
1197	1263	0.0205933
1197	1264	0.000474
1197	1265	0.0237601
1197	1266	0.000624
1197	1267	0.0256828
1197	1268	0.00880757
1197	1269	0.040909
1197	1270	0.0307632
1197	1271	0.0335504
1197	1272	0.0294298
1197	1273	0.0288837
1197	1274	0.000227
1197	1275	0.0412115
1197	1276	0.0190446
1197	1277	0.0859065
1197	1278	0.195051
1197	1279	0.0932716
1197	1280	0.0335011
1197	1281	0.167537
1197	1282	0.0441133
1197	1283	0.00410136
1197	1284	0.0263083
1197	1285	0.0498258
1197	1286	0.0282824
1197	1287	0.0411437
1197	1288	0.0899877
1197	1289	0.0223107
1197	1290	0.0176675
1197	1291	0.00165202
1197	1292	0.0390028
1197	1293	0.0231029
1197	1294	0.00715305
1197	1295	0.0263577
1197	1296	0.0105318
1197	1297	0.0434785
1197	1298	0.0299874
1197	1299	0.0631191
1197	1300	0.00872609
1197	1301	0.0119888
1197	1302	0.00916343
1197	1303	0.00352659
1197	1304	0.0410471
1197	1305	0.0298428
1197	1306	0.00368514
1197	1307	0.0110927
1197	1308	0.0172787
1197	1309	0.0365416
1197	1310	0.0388152
1197	1311	0.0164433
1197	1312	0.00764297
1197	1313	0.02696
1197	1314	0.0432712
1197	1315	0.012022
1197	1316	0.0610305
1197	1317	0.0370413
1197	1318	0.0369768
1197	1319	0.0734837
1197	1320	0.00104976
1197	1321	0.0081642
1197	1322	0.000576
1197	1323	0.0479925
1197	1324	0.0739021
1197	1325	0.0316862
1197	1326	0.0301212
1197	1327	0.00248763
1197	1328	0.000897
1197	1329	0.0100512
1197	1330	0.000174
1197	1331	0.0118278
1197	1332	0.00903324
1197	1333	0.00748529
1197	1334	0.0213351
1197	1335	0.0400611
1197	1336	0.0201636
1197	1337	0.0493993
1197	1338	0.00840938
1197	1339	0.0230584
1197	1340	0.0449141
1197	1341	0.032072
1197	1342	0.0271382
1197	1343	0.0902392
1197	1344	0.0943807
1197	1345	0.159256
1197	1346	0.0407193
1197	1347	0.0214056
1197	1348	0.00400478
1197	1349	0.0240059
1197	1350	0.0624971
1197	1351	0.0588449
1197	1352	0.0067309
1197	1353	0.068058
1197	1354	0.0228256
1197	1355	0.0250861
1197	1356	0.0953108
1197	1357	0.0694247
1197	1358	0.00867143
1197	1359	0.0275856
1197	1360	0.00547593
1197	1361	0.011715
1197	1362	0.00757165
1197	1363	0.00683691
1197	1364	0.0259879
1197	1365	0.00478774
1197	1366	0.0166169
1197	1367	0.141394
1197	1368	0.109843
1197	1369	0.148533
1197	1370	0.00527115
1197	1371	0.0382571
1197	1372	0.126956
1197	1373	0.0932109
1197	1374	0.0110201
1197	1375	0.0172051
1197	1376	0.0920133
1197	1377	0.0218985
1197	1378	0.014164
1197	1379	0.0316341
1197	1380	0.0378342
1197	1381	0.182252
1197	1382	0.0228567
1197	1383	0.0476046
1197	1384	0.0487566
1197	1385	5.63e-05
1197	1386	0.0125065
1197	1387	0.037118
1197	1388	0.0838194
1197	1389	0.134093
1197	1390	0.00291955
1197	1391	0.0580417
1197	1392	0.0804101
1197	1393	0.0128282
1197	1394	0.0415105
1197	1395	0.0800771
1197	1396	0.0194869
1197	1397	0.0159341
1197	1398	0.049725
1197	1399	0.0537644
1197	1400	0.0419406
1197	1401	0.0523399
1197	1402	0.00691438
1197	1403	0.0568721
1197	1404	0.0334831
1197	1405	0.0226081
1197	1406	0.0619819
1197	1407	0.028626
1197	1408	0.0184442
1197	1409	0.0208377
1197	1410	0.0691207
1197	1411	0.00831041
1197	1412	0.0273405
1197	1413	0.0366328
1197	1414	0.110408
1197	1415	0.00437316
1197	1416	0.0813235
1197	1417	0.0200442
1197	1418	0.0124356
1197	1419	0.0615433
1197	1420	0.0063133
1197	1421	0.00493767
1197	1422	0.00572171
1197	1423	0.0825378
1197	1424	0.163848
1197	1425	0.066745
1197	1426	0.018505
1197	1427	0.0880801
1197	1428	0.00628777
1197	1429	0.0266652
1197	1430	0.0315811
1197	1431	0.175795
1197	1432	0.00991009
1197	1433	0.0155248
1197	1434	0.00542025
1197	1435	0.0274573
1197	1436	0.0103992
1197	1437	0.0100127
1197	1438	0.0143538
1197	1439	0.014327
1197	1440	0.0853896
1197	1441	0.0360966
1197	1442	2.28e-06
1197	1443	2.19e-06
1197	1444	0.0245477
1197	1445	0.0680735
1197	1446	8.76e-05
1198	1199	1.85e-05
1198	1200	8.38e-06
1198	1201	5.53e-06
1198	1202	0.00726198
1198	1203	0.0140699
1198	1204	0.0650717
1198	1205	0.0656207
1198	1206	0.0172472
1198	1207	0.00874205
1198	1208	0.00993458
1198	1209	0.0258092
1198	1210	9e-05
1198	1211	0.0129379
1198	1212	0.020728
1198	1213	0.000503
1198	1214	0.00314039
1198	1215	0.00686476
1198	1216	0.003928
1198	1217	0.018037
1198	1218	0.0173711
1198	1219	0.0190836
1198	1220	0.0109294
1198	1221	0.0125955
1198	1222	0.0140443
1198	1223	0.0037749
1198	1224	0.00527198
1198	1225	0.0159531
1198	1226	0.0476528
1198	1227	0.0251674
1198	1228	0.0359424
1198	1229	0.0139025
1198	1230	0.00547355
1198	1231	0.0220108
1198	1232	0.00960113
1198	1233	0.0164101
1198	1234	0.0104309
1198	1235	0.0281035
1198	1236	0.00532077
1198	1237	0.0336737
1198	1238	0.0448794
1198	1239	0.0275778
1198	1240	0.018545
1198	1241	0.00324399
1198	1242	0.00235152
1198	1243	0.0369336
1198	1244	0.00128487
1198	1245	0.0330198
1198	1246	0.0207845
1198	1247	0.00235371
1198	1248	0.000198
1198	1249	0.0142516
1198	1250	0.0138314
1198	1251	0.0292506
1198	1252	0.022284
1198	1253	0.0725275
1198	1254	0.00381566
1198	1255	0.00496311
1198	1256	0.0220971
1198	1257	0.0380805
1198	1258	0.0457449
1198	1259	0.00422202
1198	1260	0.0115359
1198	1261	0.00172601
1198	1262	0.0457292
1198	1263	0.0211888
1198	1264	0.00365694
1198	1265	0.0246111
1198	1266	0.00553393
1198	1267	0.00659777
1198	1268	0.0149609
1198	1269	0.0187628
1198	1270	0.0327769
1198	1271	0.0409335
1198	1272	0.00382581
1198	1273	0.0268347
1198	1274	0.0351515
1198	1275	0.032997
1198	1276	0.00012
1198	1277	0.0242848
1198	1278	0.0287745
1198	1279	0.0142358
1198	1280	0.00850976
1198	1281	0.039481
1198	1282	0.0103715
1198	1283	0.00972498
1198	1284	0.0353077
1198	1285	0.0263021
1198	1286	0.0110069
1198	1287	0.0159058
1198	1288	0.0105833
1198	1289	0.0105766
1198	1290	0.0173147
1198	1291	0.0108367
1198	1292	0.00693969
1198	1293	0.000921
1198	1294	0.0265379
1198	1295	0.0467985
1198	1296	0.0307048
1198	1297	0.0489675
1198	1298	0.00520404
1198	1299	0.0131029
1198	1300	0.0184489
1198	1301	0.0198238
1198	1302	0.0213427
1198	1303	0.0190027
1198	1304	0.0285399
1198	1305	0.0117793
1198	1306	0.00662847
1198	1307	0.0358804
1198	1308	0.0278409
1198	1309	0.00350815
1198	1310	0.0347564
1198	1311	0.00186511
1198	1312	0.0123669
1198	1313	0.0195546
1198	1314	0.0116152
1198	1315	0.0100377
1198	1316	0.019233
1198	1317	0.00577752
1198	1318	0.0174831
1198	1319	0.0564957
1198	1320	0.0181789
1198	1321	0.00686175
1198	1322	0.0277402
1198	1323	0.0164605
1198	1324	0.01693
1198	1325	0.0218045
1198	1326	0.00814252
1198	1327	0.000666
1198	1328	0.0101182
1198	1329	0.00128819
1198	1330	0.00143112
1198	1331	0.0111866
1198	1332	0.00152593
1198	1333	0.00476942
1198	1334	0.0100975
1198	1335	0.011103
1198	1336	0.0130891
1198	1337	0.0425285
1198	1338	0.0273608
1198	1339	0.00318894
1198	1340	0.0189672
1198	1341	0.000264
1198	1342	0.0106534
1198	1343	0.017888
1198	1344	0.0467929
1198	1345	0.0782632
1198	1346	0.0120025
1198	1347	0.0222201
1198	1348	0.00382536
1198	1349	0.0121381
1198	1350	0.00142439
1198	1351	0.0296551
1198	1352	0.0176304
1198	1353	0.0139406
1198	1354	0.00143895
1198	1355	0.00680288
1198	1356	0.00559992
1198	1357	0.0138007
1198	1358	0.015018
1198	1359	0.0713394
1198	1360	0.0473943
1198	1361	0.0253958
1198	1362	0.00766704
1198	1363	0.00101628
1198	1364	0.0202099
1198	1365	0.0010181
1198	1366	0.0108475
1198	1367	0.0149089
1198	1368	0.0200377
1198	1369	0.0307955
1198	1370	0.0127892
1198	1371	0.0396101
1198	1372	0.083319
1198	1373	0.0192656
1198	1374	0.0135174
1198	1375	0.00141916
1198	1376	0.00036
1198	1377	0.00672152
1198	1378	0.000786
1198	1379	0.00617347
1198	1380	0.00686512
1198	1381	0.124733
1198	1382	0.0182465
1198	1383	0.0411915
1198	1384	0.0110327
1198	1385	1.67e-05
1198	1386	0.0156235
1198	1387	0.000127
1198	1388	0.0650832
1198	1389	0.0905226
1198	1390	0.021912
1198	1391	0.01514
1198	1392	0.0921136
1198	1393	0.00999729
1198	1394	0.0178922
1198	1395	0.0261808
1198	1396	0.0225287
1198	1397	9.28e-05
1198	1398	0.00592451
1198	1399	0.045413
1198	1400	0.0272732
1198	1401	0.0147328
1198	1402	0.0161881
1198	1403	0.00955723
1198	1404	0.0328954
1198	1405	0.0213006
1198	1406	0.0675322
1198	1407	0.023005
1198	1408	0.00961545
1198	1409	0.0229291
1198	1410	0.0164325
1198	1411	0.0244369
1198	1412	0.0391832
1198	1413	0.0114968
1198	1414	0.0503939
1198	1415	0.0319209
1198	1416	0.0169608
1198	1417	0.0191622
1198	1418	0.00167963
1198	1419	0.0319188
1198	1420	0.0409764
1198	1421	0.00830494
1198	1422	0.0142949
1198	1423	0.0253407
1198	1424	0.0710014
1198	1425	0.00792176
1198	1426	0.0346378
1198	1427	0.0150026
1198	1428	0.00954097
1198	1429	0.00455151
1198	1430	0.00624072
1198	1431	0.0152331
1198	1432	0.00278898
1198	1433	0.00947617
1198	1434	0.00469806
1198	1435	0.0165291
1198	1436	0.00387324
1198	1437	0.00745884
1198	1438	0.00571943
1198	1439	0.00354646
1198	1440	0.0615187
1198	1441	0.0320479
1198	1442	1.02e-05
1198	1443	1.52e-06
1198	1444	0.000615
1198	1445	0.0044129
1198	1446	0.000194
1199	1200	2.32e-05
1199	1201	8.56e-06
1199	1202	9.27e-06
1199	1203	1.12e-05
1199	1204	1.21e-05
1199	1205	7.23e-07
1199	1206	5.01e-07
1199	1207	1.41e-05
1199	1208	6.65e-07
1199	1209	3.46e-06
1199	1210	8.96e-06
1199	1211	1.98e-05
1199	1212	4.37e-06
1199	1213	1.16e-05
1199	1214	1.06e-05
1199	1215	3.41e-06
1199	1216	8.26e-06
1199	1217	3.04e-06
1199	1218	3.47e-06
1199	1219	6.74e-07
1199	1220	1.35e-06
1199	1221	7.38e-06
1199	1222	1.32e-05
1199	1223	6.08e-06
1199	1224	4.73e-06
1199	1225	5.65e-06
1199	1226	1.05e-06
1199	1227	1.28e-05
1199	1228	1.87e-05
1199	1229	6.95e-06
1199	1230	1.64e-05
1199	1231	4.56e-06
1199	1232	8.92e-07
1199	1233	9.64e-06
1199	1234	5.35e-06
1199	1235	3.27e-05
1199	1236	2.27e-05
1199	1237	2.93e-06
1199	1238	2.9e-06
1199	1239	1.55e-05
1199	1240	1.19e-05
1199	1241	7.65e-07
1199	1242	1.68e-05
1199	1243	1.33e-06
1199	1244	1.88e-07
1199	1245	6.08e-07
1199	1246	1.62e-05
1199	1247	2.4e-07
1199	1248	3.17e-06
1199	1249	1.9e-07
1199	1250	1.65e-07
1199	1251	1.2e-06
1199	1252	1.13e-06
1199	1253	2.76e-06
1199	1254	1.74e-05
1199	1255	7.88e-06
1199	1256	7.5e-06
1199	1257	1.96e-05
1199	1258	5.13e-06
1199	1259	2.75e-05
1199	1260	8.98e-07
1199	1261	2.95e-05
1199	1262	3.58e-05
1199	1263	9.78e-06
1199	1264	5.88e-06
1199	1265	4.36e-07
1199	1266	5.19e-06
1199	1267	2.43e-05
1199	1268	2.44e-05
1199	1269	2.2e-06
1199	1270	5.37e-07
1199	1271	2.04e-06
1199	1272	2.48e-06
1199	1273	1.89e-06
1199	1274	2.45e-05
1199	1275	1.3e-05
1199	1276	4.93e-06
1199	1277	4.9e-06
1199	1278	9.55e-06
1199	1279	1.34e-05
1199	1280	8.04e-06
1199	1281	7.34e-06
1199	1282	1.03e-05
1199	1283	1.46e-07
1199	1284	9.61e-06
1199	1285	4.98e-06
1199	1286	2.3e-06
1199	1287	3.01e-06
1199	1288	3.48e-06
1199	1289	1.46e-05
1199	1290	1.32e-05
1199	1291	2.57e-07
1199	1292	6.47e-06
1199	1293	8.2e-06
1199	1294	1.69e-06
1199	1295	5.95e-06
1199	1296	1.16e-06
1199	1297	1.53e-05
1199	1298	1.26e-06
1199	1299	3.46e-07
1199	1300	7.52e-06
1199	1301	2.65e-06
1199	1302	2.07e-05
1199	1303	1.04e-06
1199	1304	1.9e-06
1199	1305	4.12e-07
1199	1306	1.13e-06
1199	1307	9.24e-06
1199	1308	7.06e-06
1199	1309	2.06e-05
1199	1310	2.13e-05
1199	1311	1.23e-05
1199	1312	1.19e-06
1199	1313	1.5e-05
1199	1314	4.91e-06
1199	1315	3.47e-06
1199	1316	5.15e-07
1199	1317	5.2e-06
1199	1318	3.33e-06
1199	1319	3.62e-05
1199	1320	5.07e-06
1199	1321	1.39e-06
1199	1322	5.44e-06
1199	1323	2.95e-06
1199	1324	6.28e-07
1199	1325	3.35e-07
1199	1326	4.9e-06
1199	1327	3.77e-06
1199	1328	6.66e-06
1199	1329	3.55e-06
1199	1330	3.44e-06
1199	1331	1.04e-06
1199	1332	3.15e-06
1199	1333	3.29e-05
1199	1334	1.06e-05
1199	1335	1.64e-05
1199	1336	4.89e-06
1199	1337	4.05e-06
1199	1338	2.87e-05
1199	1339	5.45e-06
1199	1340	3.1e-05
1199	1341	4.05e-05
1199	1342	2.59e-06
1199	1343	7.89e-07
1199	1344	6.71e-06
1199	1345	1.01e-05
1199	1346	1.56e-06
1199	1347	4.09e-07
1199	1348	2.8e-05
1199	1349	3.18e-07
1199	1350	6.98e-06
1199	1351	8.36e-07
1199	1352	8.72e-07
1199	1353	7.75e-07
1199	1354	9.82e-07
1199	1355	6.77e-06
1199	1356	3.04e-07
1199	1357	2.62e-06
1199	1358	3.19e-07
1199	1359	5.71e-06
1199	1360	1.56e-05
1199	1361	2.29e-06
1199	1362	1.61e-05
1199	1363	1.74e-05
1199	1364	3.34e-06
1199	1365	9.34e-06
1199	1366	2.86e-06
1199	1367	9.29e-06
1199	1368	3.72e-06
1199	1369	7.77e-07
1199	1370	2.21e-07
1199	1371	5.68e-07
1199	1372	6.68e-06
1199	1373	1.02e-05
1199	1374	2.37e-06
1199	1375	6.84e-07
1199	1376	6.29e-07
1199	1377	2.93e-07
1199	1378	3.28e-06
1199	1379	1.62e-06
1199	1380	1.75e-06
1199	1381	3.65e-05
1199	1382	2.22e-05
1199	1383	1.07e-05
1199	1384	2.72e-05
1199	1385	1.53e-05
1199	1386	6.18e-06
1199	1387	3.3e-06
1199	1388	4.57e-06
1199	1389	1.37e-05
1199	1390	8.33e-06
1199	1391	9.42e-06
1199	1392	3.25e-06
1199	1393	1.32e-05
1199	1394	7.71e-06
1199	1395	1.62e-06
1199	1396	6.87e-06
1199	1397	1.77e-05
1199	1398	1.32e-05
1199	1399	1.08e-05
1199	1400	8.84e-06
1199	1401	1.11e-05
1199	1402	4.32e-07
1199	1403	5.22e-05
1199	1404	1.15e-05
1199	1405	4.6e-07
1199	1406	4.34e-05
1199	1407	3.6e-06
1199	1408	3.28e-06
1199	1409	6.24e-06
1199	1410	3.38e-06
1199	1411	4.46e-06
1199	1412	1.64e-05
1199	1413	6.47e-06
1199	1414	3.09e-06
1199	1415	2.41e-05
1199	1416	3.02e-05
1199	1417	6.88e-06
1199	1418	1.15e-05
1199	1419	2.67e-05
1199	1420	3.83e-07
1199	1421	1.5e-05
1199	1422	7.65e-06
1199	1423	6.67e-05
1199	1424	7.56e-06
1199	1425	1.52e-06
1199	1426	9.2e-07
1199	1427	5.93e-06
1199	1428	3.25e-07
1199	1429	1.99e-06
1199	1430	6.19e-07
1199	1431	1.73e-06
1199	1432	3.95e-06
1199	1433	5.95e-08
1199	1434	2.98e-05
1199	1435	7.84e-06
1199	1436	6.33e-06
1199	1437	3.15e-05
1199	1438	1.23e-06
1199	1439	3.61e-06
1199	1440	7.53e-06
1199	1441	1.06e-05
1199	1442	8.01e-06
1199	1443	1.15e-06
1199	1444	2.36e-05
1199	1445	2.76e-06
1199	1446	3.49e-06
1200	1201	8.54e-06
1200	1202	1.49e-06
1200	1203	1.54e-05
1200	1204	1.33e-05
1200	1205	1.47e-06
1200	1206	5.12e-06
1200	1207	2.28e-05
1200	1208	1.35e-06
1200	1209	2.09e-06
1200	1210	1.69e-05
1200	1211	4.6e-05
1200	1212	8.82e-06
1200	1213	3.74e-05
1200	1214	3.9e-05
1200	1215	2.56e-06
1200	1216	8.28e-06
1200	1217	2.38e-05
1200	1218	7.77e-06
1200	1219	2.57e-05
1200	1220	5.36e-06
1200	1221	2.28e-05
1200	1222	3.2e-05
1200	1223	5.98e-06
1200	1224	2.63e-05
1200	1225	4.01e-06
1200	1226	7.21e-06
1200	1227	2.81e-05
1200	1228	3.32e-05
1200	1229	1.34e-05
1200	1230	1.07e-05
1200	1231	5.16e-06
1200	1232	3.72e-06
1200	1233	4.45e-06
1200	1234	1.1e-05
1200	1235	4.51e-05
1200	1236	5.77e-05
1200	1237	4.01e-06
1200	1238	3.83e-06
1200	1239	5.38e-05
1200	1240	3.44e-06
1200	1241	1.55e-06
1200	1242	1.23e-05
1200	1243	9.55e-07
1200	1244	3.82e-07
1200	1245	1.23e-06
1200	1246	8.04e-07
1200	1247	4.87e-07
1200	1248	6.43e-06
1200	1249	3.86e-07
1200	1250	3.34e-07
1200	1251	2.43e-06
1200	1252	6.73e-06
1200	1253	5.6e-06
1200	1254	5.18e-06
1200	1255	1.58e-05
1200	1256	1.03e-05
1200	1257	3.94e-05
1200	1258	4.91e-06
1200	1259	2.47e-05
1200	1260	5.43e-06
1200	1261	4.13e-05
1200	1262	2.3e-05
1200	1263	1.91e-05
1200	1264	1.16e-05
1200	1265	8.85e-07
1200	1266	1.29e-05
1200	1267	4.07e-06
1200	1268	3.15e-05
1200	1269	5.46e-06
1200	1270	1.09e-06
1200	1271	7.5e-06
1200	1272	8.64e-06
1200	1273	2.79e-06
1200	1274	1.64e-05
1200	1275	2.46e-05
1200	1276	8.86e-06
1200	1277	4.62e-06
1200	1278	9.29e-06
1200	1279	7.32e-07
1200	1280	8.88e-06
1200	1281	2.7e-05
1200	1282	6.49e-06
1200	1283	2.96e-07
1200	1284	4.91e-06
1200	1285	7.94e-06
1200	1286	3.98e-06
1200	1287	1.9e-06
1200	1288	1.12e-06
1200	1289	4.11e-05
1200	1290	1.35e-05
1200	1291	5.21e-07
1200	1292	3.15e-06
1200	1293	7.43e-06
1200	1294	4.84e-06
1200	1295	2.28e-06
1200	1296	5.23e-05
1200	1297	2.22e-05
1200	1298	2.56e-06
1200	1299	2.96e-06
1200	1300	1.85e-05
1200	1301	8.97e-06
1200	1302	4.8e-05
1200	1303	2.12e-06
1200	1304	3.85e-06
1200	1305	8.37e-07
1200	1306	2.29e-06
1200	1307	8.02e-06
1200	1308	9.41e-07
1200	1309	6.6e-06
1200	1310	2.17e-05
1200	1311	1.09e-05
1200	1312	7.56e-06
1200	1313	1.59e-05
1200	1314	1.06e-05
1200	1315	1.8e-05
1200	1316	1.56e-06
1200	1317	9.41e-06
1200	1318	2.58e-08
1200	1319	3.49e-05
1200	1320	1.41e-07
1200	1321	8.61e-06
1200	1322	1.1e-05
1200	1323	3.23e-06
1200	1324	6.36e-06
1200	1325	5.34e-06
1200	1326	2.18e-05
1200	1327	1.37e-05
1200	1328	2.46e-06
1200	1329	1.2e-05
1200	1330	1.35e-05
1200	1331	1.37e-05
1200	1332	4.49e-06
1200	1333	6.11e-05
1200	1334	6.4e-06
1200	1335	1.53e-05
1200	1336	4.73e-06
1200	1337	4.4e-06
1200	1338	3.9e-05
1200	1339	2.05e-06
1200	1340	2.84e-05
1200	1341	4.69e-06
1200	1342	1.04e-05
1200	1343	1.6e-06
1200	1344	7.58e-06
1200	1345	8.26e-06
1200	1346	1.8e-06
1200	1347	5.74e-06
1200	1348	4.82e-05
1200	1349	6.46e-07
1200	1350	2.82e-06
1200	1351	4.4e-06
1200	1352	1.77e-06
1200	1353	1.57e-06
1200	1354	1.08e-05
1200	1355	9.56e-06
1200	1356	9.01e-06
1200	1357	5.32e-06
1200	1358	6.47e-07
1200	1359	4.03e-06
1200	1360	2.36e-05
1200	1361	4.64e-06
1200	1362	1.2e-05
1200	1363	5.08e-07
1200	1364	1.45e-06
1200	1365	2.65e-05
1200	1366	5.81e-06
1200	1367	1.23e-05
1200	1368	7.56e-06
1200	1369	1.86e-06
1200	1370	4.49e-07
1200	1371	1.15e-06
1200	1372	5.39e-06
1200	1373	9.18e-06
1200	1374	5.2e-06
1200	1375	1.78e-05
1200	1376	2.65e-06
1200	1377	5.94e-07
1200	1378	4.74e-06
1200	1379	4.43e-06
1200	1380	9.58e-06
1200	1381	7.64e-05
1200	1382	2.13e-06
1200	1383	1.88e-06
1200	1384	5.17e-05
1200	1385	2.97e-06
1200	1386	8.66e-06
1200	1387	8.75e-06
1200	1388	1.69e-06
1200	1389	7.43e-07
1200	1390	3.61e-06
1200	1391	6.13e-06
1200	1392	1.15e-06
1200	1393	2.02e-05
1200	1394	4.15e-06
1200	1395	3.92e-06
1200	1396	7.99e-06
1200	1397	2.68e-06
1200	1398	2.65e-06
1200	1399	4.32e-06
1200	1400	3.01e-05
1200	1401	1e-05
1200	1402	8.76e-07
1200	1403	8.52e-05
1200	1404	1.98e-05
1200	1405	6.35e-06
1200	1406	6.64e-05
1200	1407	1.17e-05
1200	1408	1.27e-06
1200	1409	1.2e-05
1200	1410	2.51e-06
1200	1411	2.17e-06
1200	1412	2.92e-05
1200	1413	6.62e-07
1200	1414	6.26e-06
1200	1415	4.52e-05
1200	1416	8.92e-06
1200	1417	4.52e-06
1200	1418	2.35e-05
1200	1419	6.02e-05
1200	1420	1.37e-06
1200	1421	1.89e-05
1200	1422	1.7e-05
1200	1423	9.83e-05
1200	1424	1.1e-06
1200	1425	1.12e-06
1200	1426	8.25e-06
1200	1427	3.06e-08
1200	1428	9.62e-06
1200	1429	3.73e-06
1200	1430	1.26e-06
1200	1431	1.6e-06
1200	1432	1.45e-05
1200	1433	6.68e-06
1200	1434	4.45e-05
1200	1435	5.79e-06
1200	1436	4.11e-05
1200	1437	4e-05
1200	1438	2.46e-06
1200	1439	1.12e-05
1200	1440	4.2e-06
1200	1441	1.2e-05
1200	1442	1.03e-05
1200	1443	6.85e-06
1200	1444	4.44e-05
1200	1445	7.74e-06
1200	1446	8.26e-06
1201	1202	6.82e-06
1201	1203	1.43e-06
1201	1204	2.96e-05
[truncated: 30,132 more rows]

## Sheet: OMES
i	j	score
1193	1194	8.02782
1193	1195	8.57013
1193	1196	11.9627
1193	1197	10.2291
1193	1198	2.84073
1193	1199	1.19031
1193	1200	0.266683
1193	1201	0.264178
1193	1202	4.45632
1193	1203	4.14155
1193	1204	0.033995
1193	1205	0.0381844
1193	1206	5.52175
1193	1207	6.82362
1193	1208	0.0388724
1193	1209	5.83384
1193	1210	9.4595
1193	1211	12.9075
1193	1212	8.45912
1193	1213	5.40122
1193	1214	2.38732
1193	1215	13.3949
1193	1216	10.1596
1193	1217	13.8173
1193	1218	5.23563
1193	1219	0.0137099
1193	1220	8.79682
1193	1221	4.67447
1193	1222	8.69711
1193	1223	13.1971
1193	1224	5.85156
1193	1225	11.3503
1193	1226	2.84346
1193	1227	0.211947
1193	1228	5.87095
1193	1229	7.62338
1193	1230	8.49439
1193	1231	7.66171
1193	1232	18.2977
1193	1233	9.54775
1193	1234	12.186
1193	1235	3.85045
1193	1236	20.715
1193	1237	10.2003
1193	1238	6.25747
1193	1239	4.21488
1193	1240	4.76095
1193	1241	0.108171
1193	1242	8.15018
1193	1243	13.0971
1193	1244	0.00492702
1193	1245	0.0369826
1193	1246	0.0458099
1193	1247	0.00243155
1193	1248	10.4009
1193	1249	0.00163051
1193	1250	0.00328611
1193	1251	2.05278
1193	1252	10.875
1193	1253	7.12753
1193	1254	12.4373
1193	1255	12.5841
1193	1256	10.5881
1193	1257	5.10422
1193	1258	6.14382
1193	1259	0.10927
1193	1260	8.05806
1193	1261	8.67447
1193	1262	5.90763
1193	1263	13.0521
1193	1264	7.46889
1193	1265	0.0126715
1193	1266	10.0013
1193	1267	0.436417
1193	1268	4.14558
1193	1269	0.886692
1193	1270	0.0211335
1193	1271	0.997057
1193	1272	4.43451
1193	1273	9.7524
1193	1274	8.13246
1193	1275	6.68246
1193	1276	6.01278
1193	1277	8.77261
1193	1278	11.24
1193	1279	0.474604
1193	1280	9.16258
1193	1281	8.88737
1193	1282	5.91695
1193	1283	0.0029161
1193	1284	9.63543
1193	1285	6.65957
1193	1286	9.51106
1193	1287	12.0431
1193	1288	5.92557
1193	1289	1.06017
1193	1290	0.315546
1193	1291	0.00677947
1193	1292	6.97227
1193	1293	5.0123
1193	1294	11.1964
1193	1295	10.7255
1193	1296	2.38394
1193	1297	3.74048
1193	1298	0.52936
1193	1299	2.21188
1193	1300	8.68227
1193	1301	0.0604292
1193	1302	11.3034
1193	1303	1.37186
1193	1304	0.837925
1193	1305	0.0312561
1193	1306	1.06661
1193	1307	8.88423
1193	1308	5.06373
1193	1309	5.42613
1193	1310	5.46868
1193	1311	10.6876
1193	1312	3.03448
1193	1313	6.03579
1193	1314	6.12475
1193	1315	11.0268
1193	1316	1.69012
1193	1317	6.22722
1193	1318	4.99962
1193	1319	5.35093
1193	1320	5.34313
1193	1321	15.754
1193	1322	22.3422
1193	1323	11.7046
1193	1324	1.14198
1193	1325	4.64913
1193	1326	9.39454
1193	1327	11.2353
1193	1328	7.40546
1193	1329	8.57597
1193	1330	5.69102
1193	1331	9.70906
1193	1332	4.76972
1193	1333	5.32627
1193	1334	6.36141
1193	1335	0.0727836
1193	1336	7.33818
1193	1337	10.0773
1193	1338	6.05572
1193	1339	15.3264
1193	1340	10.3267
1193	1341	3.93888
1193	1342	5.65277
1193	1343	0.109623
1193	1344	10.2218
1193	1345	5.83439
1193	1346	12.275
1193	1347	0.0106498
1193	1348	7.23713
1193	1349	0.00696619
1193	1350	9.18141
1193	1351	10.7464
1193	1352	0.0971472
1193	1353	0.378561
1193	1354	13.0715
1193	1355	0.659595
1193	1356	2.6521
1193	1357	3.41094
1193	1358	0.0273852
1193	1359	7.91591
1193	1360	12.6993
1193	1361	2.1102
1193	1362	14.085
1193	1363	4.09742
1193	1364	9.76861
1193	1365	8.0799
1193	1366	3.23759
1193	1367	2.99268
1193	1368	13.6846
1193	1369	5.12905
1193	1370	0.0030716
1193	1371	0.00261165
1193	1372	5.9356
1193	1373	5.53484
1193	1374	0.931901
1193	1375	12.7772
1193	1376	19.2588
1193	1377	0.00497081
1193	1378	13.3833
1193	1379	9.15752
1193	1380	0.197149
1193	1381	4.34537
1193	1382	12.0293
1193	1383	4.20431
1193	1384	1.60185
1193	1385	0.0589587
1193	1386	7.78324
1193	1387	3.69404
1193	1388	5.23902
1193	1389	7.67601
1193	1390	5.02697
1193	1391	10.0009
1193	1392	0.604502
1193	1393	11.8937
1193	1394	4.60826
1193	1395	7.43018
1193	1396	0.0728855
1193	1397	3.6341
1193	1398	4.33805
1193	1399	6.99466
1193	1400	6.45613
1193	1401	5.71309
1193	1402	0.0103225
1193	1403	0.0720337
1193	1404	4.07262
1193	1405	17.7212
1193	1406	4.58502
1193	1407	6.30555
1193	1408	9.24648
1193	1409	9.00062
1193	1410	10.4703
1193	1411	18.3457
1193	1412	5.16978
1193	1413	12.0673
1193	1414	8.71541
1193	1415	1.73867
1193	1416	14.1729
1193	1417	7.68323
1193	1418	12.2953
1193	1419	3.41873
1193	1420	4.7653
1193	1421	1.69255
1193	1422	9.71178
1193	1423	4.44341
1193	1424	4.49017
1193	1425	4.02231
1193	1426	5.72718
1193	1427	5.00475
1193	1428	10.499
1193	1429	10.2243
1193	1430	0.0568524
1193	1431	10.6032
1193	1432	6.97756
1193	1433	7.0659
1193	1434	5.3111
1193	1435	8.85377
1193	1436	8.71662
1193	1437	1.14747
1193	1438	6.08367
1193	1439	8.40879
1193	1440	10.7476
1193	1441	12.9211
1193	1442	0.0817288
1193	1443	0.189977
1193	1444	5.82525
1193	1445	8.08569
1193	1446	5.57366
1194	1195	13.8945
1194	1196	8.95852
1194	1197	11.8779
1194	1198	5.81626
1194	1199	0.227561
1194	1200	2.29159
1194	1201	2.43857
1194	1202	3.3375
1194	1203	7.16135
1194	1204	0.0108292
1194	1205	0.0458963
1194	1206	3.70075
1194	1207	6.23213
1194	1208	0.200498
1194	1209	3.86177
1194	1210	3.62968
1194	1211	5.07975
1194	1212	8.52723
1194	1213	3.46292
1194	1214	2.84952
1194	1215	11.7525
1194	1216	6.48312
1194	1217	9.61062
1194	1218	2.02776
1194	1219	0.0423691
1194	1220	7.66367
1194	1221	5.3165
1194	1222	7.01267
1194	1223	11.7371
1194	1224	3.46823
1194	1225	11.6221
1194	1226	4.56322
1194	1227	0.0863265
1194	1228	8.1736
1194	1229	6.53827
1194	1230	9.44168
1194	1231	7.25165
1194	1232	13.0907
1194	1233	3.9775
1194	1234	4.23358
1194	1235	4.93521
1194	1236	9.39423
1194	1237	3.81467
1194	1238	4.30211
1194	1239	2.97573
1194	1240	7.80098
1194	1241	0.0882329
1194	1242	10.5983
1194	1243	7.38567
1194	1244	0.00193176
1194	1245	0.0219299
1194	1246	0.055361
1194	1247	0.00274116
1194	1248	4.52649
1194	1249	0.00482437
1194	1250	0.00127775
1194	1251	0.25821
1194	1252	14.3468
1194	1253	4.90891
1194	1254	9.11428
1194	1255	10.6785
1194	1256	6.20053
1194	1257	3.61819
1194	1258	2.48322
1194	1259	0.127958
1194	1260	8.37081
1194	1261	6.95642
1194	1262	5.37914
1194	1263	8.52704
1194	1264	6.13126
1194	1265	0.0134957
1194	1266	5.57989
1194	1267	0.627249
1194	1268	6.52767
1194	1269	1.42321
1194	1270	0.0136679
1194	1271	1.72502
1194	1272	3.31004
1194	1273	4.89194
1194	1274	3.99431
1194	1275	3.93127
1194	1276	4.361
1194	1277	9.44975
1194	1278	14.2315
1194	1279	0.895959
1194	1280	12.9692
1194	1281	9.93209
1194	1282	1.55755
1194	1283	0.00160578
1194	1284	4.5993
1194	1285	6.99646
1194	1286	3.49137
1194	1287	7.05642
1194	1288	3.58199
1194	1289	1.87129
1194	1290	1.69014
1194	1291	0.00437231
1194	1292	10.8135
1194	1293	1.87553
1194	1294	5.03138
1194	1295	9.10323
1194	1296	0.954619
1194	1297	4.98159
1194	1298	0.253375
1194	1299	1.67184
1194	1300	5.24952
1194	1301	0.0474309
1194	1302	9.84777
1194	1303	1.12795
1194	1304	3.0307
1194	1305	0.0209971
1194	1306	1.01273
1194	1307	4.69632
1194	1308	3.80557
1194	1309	8.46049
1194	1310	9.85145
1194	1311	12.7121
1194	1312	1.71667
1194	1313	6.6924
1194	1314	9.20447
1194	1315	7.72264
1194	1316	2.46226
1194	1317	9.15456
1194	1318	3.40233
1194	1319	1.59086
1194	1320	7.54624
1194	1321	5.77756
1194	1322	9.51954
1194	1323	6.91146
1194	1324	2.6554
1194	1325	8.68655
1194	1326	5.94242
1194	1327	7.1759
1194	1328	3.99139
1194	1329	8.24546
1194	1330	4.85334
1194	1331	7.08921
1194	1332	10.1351
1194	1333	6.95208
1194	1334	9.53654
1194	1335	0.500402
1194	1336	3.49144
1194	1337	6.72153
1194	1338	4.39808
1194	1339	4.22691
1194	1340	6.39209
1194	1341	3.41017
1194	1342	3.44208
1194	1343	0.134089
1194	1344	5.28383
1194	1345	2.90748
1194	1346	12.6366
1194	1347	0.0076863
1194	1348	9.21885
1194	1349	0.0086577
1194	1350	6.54938
1194	1351	4.90844
1194	1352	0.223506
1194	1353	0.259337
1194	1354	7.79659
1194	1355	2.42681
1194	1356	2.39842
1194	1357	7.29178
1194	1358	0.0248074
1194	1359	6.37053
1194	1360	3.95781
1194	1361	3.28536
1194	1362	8.25278
1194	1363	7.18637
1194	1364	5.8572
1194	1365	13.9467
1194	1366	3.87462
1194	1367	5.53026
1194	1368	7.73635
1194	1369	3.77965
1194	1370	0.00194154
1194	1371	0.334392
1194	1372	2.26593
1194	1373	1.55036
1194	1374	2.825
1194	1375	5.86945
1194	1376	4.65099
1194	1377	0.00839601
1194	1378	13.0972
1194	1379	6.74411
1194	1380	0.285519
1194	1381	4.57125
1194	1382	7.99577
1194	1383	3.64315
1194	1384	6.83094
1194	1385	0.102853
1194	1386	4.63996
1194	1387	8.83186
1194	1388	5.57071
1194	1389	6.32078
1194	1390	6.90188
1194	1391	7.84669
1194	1392	1.02366
1194	1393	9.11554
1194	1394	5.64677
1194	1395	11.3599
1194	1396	0.161893
1194	1397	3.62262
1194	1398	6.67401
1194	1399	4.83986
1194	1400	2.00177
1194	1401	2.53448
1194	1402	0.018082
1194	1403	0.0223575
1194	1404	3.74664
1194	1405	13.6047
1194	1406	5.12804
1194	1407	4.94973
1194	1408	11.9825
1194	1409	3.45878
1194	1410	8.13189
1194	1411	6.06802
1194	1412	3.14961
1194	1413	7.77823
1194	1414	3.76639
1194	1415	4.8141
1194	1416	7.04199
1194	1417	6.02916
1194	1418	4.98805
1194	1419	1.39286
1194	1420	3.91914
1194	1421	2.94776
1194	1422	7.66593
1194	1423	1.57709
1194	1424	6.7086
1194	1425	1.46959
1194	1426	3.82095
1194	1427	1.568
1194	1428	6.50941
1194	1429	5.59904
1194	1430	0.0567564
1194	1431	5.71444
1194	1432	5.36336
1194	1433	4.07252
1194	1434	7.1629
1194	1435	3.24867
1194	1436	7.34815
1194	1437	0.831519
1194	1438	7.05557
1194	1439	7.97103
1194	1440	3.54582
1194	1441	6.2498
1194	1442	0.0570061
1194	1443	0.848493
1194	1444	4.07944
1194	1445	9.02964
1194	1446	7.20843
1195	1196	27.7909
1195	1197	13.4342
1195	1198	5.73189
1195	1199	0.133022
1195	1200	0.0284079
1195	1201	0.0595988
1195	1202	5.44735
1195	1203	8.7681
1195	1204	0.0189686
1195	1205	0.114399
1195	1206	13.2612
1195	1207	9.87886
1195	1208	0.129618
1195	1209	7.81771
1195	1210	9.37683
1195	1211	6.57213
1195	1212	16.7146
1195	1213	6.29972
1195	1214	7.17811
1195	1215	16.5457
1195	1216	9.76691
1195	1217	14.1537
1195	1218	4.29121
1195	1219	0.0695184
1195	1220	6.67031
1195	1221	8.56808
1195	1222	6.99254
1195	1223	16.7334
1195	1224	9.79671
1195	1225	10.7502
1195	1226	3.94971
1195	1227	0.22627
1195	1228	16.1367
1195	1229	10.2549
1195	1230	11.2514
1195	1231	6.26352
1195	1232	14.6621
1195	1233	7.52762
1195	1234	12.1532
1195	1235	10.59
1195	1236	8.59063
1195	1237	11.0437
1195	1238	19.6986
1195	1239	4.2971
1195	1240	9.1042
1195	1241	0.123706
1195	1242	4.64996
1195	1243	5.30317
1195	1244	0.00287465
1195	1245	0.133947
1195	1246	0.0333428
1195	1247	0.00237125
1195	1248	16.6942
1195	1249	0.00293937
1195	1250	0.000837
1195	1251	2.12462
1195	1252	21.4649
1195	1253	4.21672
1195	1254	18.6553
1195	1255	19.4012
1195	1256	9.8257
1195	1257	5.31217
1195	1258	1.6712
1195	1259	0.171181
1195	1260	14.8401
1195	1261	9.75655
1195	1262	3.31827
1195	1263	9.16407
1195	1264	9.79727
1195	1265	0.0181667
1195	1266	5.76941
1195	1267	0.588342
1195	1268	6.39244
1195	1269	2.8709
1195	1270	0.0264527
1195	1271	1.60468
1195	1272	10.6792
1195	1273	9.05939
1195	1274	6.35723
1195	1275	7.51714
1195	1276	16.8697
1195	1277	11.0204
1195	1278	8.9523
1195	1279	0.981136
1195	1280	14.6991
1195	1281	10.7744
1195	1282	2.28648
1195	1283	0.00159316
1195	1284	10.9409
1195	1285	26.3062
1195	1286	10.1525
1195	1287	18.7731
1195	1288	3.64972
1195	1289	2.34172
1195	1290	2.21834
1195	1291	0.00465061
1195	1292	15.3487
1195	1293	4.92095
1195	1294	19.2165
1195	1295	11.2846
1195	1296	3.13657
1195	1297	13.2561
1195	1298	0.218051
1195	1299	2.1015
1195	1300	25.4061
1195	1301	0.059987
1195	1302	12.0862
1195	1303	3.3617
1195	1304	1.75586
1195	1305	0.0259573
1195	1306	3.43082
1195	1307	22.2981
1195	1308	10.8858
1195	1309	6.55726
1195	1310	13.8876
1195	1311	12.8542
1195	1312	2.52932
1195	1313	6.23665
1195	1314	5.21057
1195	1315	5.19258
1195	1316	5.18713
1195	1317	18.7313
1195	1318	6.38387
1195	1319	1.9412
1195	1320	11.7445
1195	1321	17.5908
1195	1322	18.2461
1195	1323	7.73429
1195	1324	4.37716
1195	1325	13.5526
1195	1326	9.5236
1195	1327	16.4493
1195	1328	9.1182
1195	1329	11.6369
1195	1330	6.49252
1195	1331	17.1612
1195	1332	19.2616
1195	1333	10.7121
1195	1334	8.45645
1195	1335	0.572318
1195	1336	16.9943
1195	1337	9.69305
1195	1338	8.02636
1195	1339	7.70196
1195	1340	12.2892
1195	1341	3.55974
1195	1342	8.01314
1195	1343	0.180436
1195	1344	9.65298
1195	1345	3.2538
1195	1346	16.6357
1195	1347	0.00869143
1195	1348	16.8114
1195	1349	0.00483924
1195	1350	8.98007
1195	1351	4.34635
1195	1352	0.325916
1195	1353	0.338284
1195	1354	13.5403
1195	1355	7.88715
1195	1356	7.03244
1195	1357	13.7641
1195	1358	0.00924375
1195	1359	12.928
1195	1360	9.95158
1195	1361	3.07083
1195	1362	10.8982
1195	1363	9.52784
1195	1364	19.6099
1195	1365	8.02739
1195	1366	5.22921
1195	1367	8.71039
1195	1368	15.731
1195	1369	14.5316
1195	1370	0.00170079
1195	1371	0.414699
1195	1372	2.82063
1195	1373	2.07784
1195	1374	3.22742
1195	1375	20.931
1195	1376	3.97436
1195	1377	0.00495039
1195	1378	22.3689
1195	1379	18.2231
1195	1380	0.422798
1195	1381	3.32012
1195	1382	13.6425
1195	1383	10.754
1195	1384	7.17112
1195	1385	0.000572
1195	1386	12.4017
1195	1387	10.2922
1195	1388	12.049
1195	1389	7.32571
1195	1390	10.6521
1195	1391	16.2663
1195	1392	1.7733
1195	1393	6.92752
1195	1394	6.70365
1195	1395	17.1732
1195	1396	0.103744
1195	1397	10.3863
1195	1398	24.6618
1195	1399	9.70616
1195	1400	7.11491
1195	1401	2.42091
1195	1402	0.0141692
1195	1403	0.0317667
1195	1404	22.6538
1195	1405	18.6409
1195	1406	9.2776
1195	1407	6.68246
1195	1408	13.2125
1195	1409	3.68212
1195	1410	18.0764
1195	1411	4.98731
1195	1412	18.5232
1195	1413	8.21241
1195	1414	7.29999
1195	1415	15.7404
1195	1416	11.6511
1195	1417	7.87801
1195	1418	8.63067
1195	1419	1.4037
1195	1420	7.90975
1195	1421	5.92124
1195	1422	5.4502
1195	1423	1.22917
1195	1424	20.7552
1195	1425	7.57544
1195	1426	4.91561
1195	1427	1.98138
1195	1428	8.37694
1195	1429	13.7096
1195	1430	0.0385162
1195	1431	4.35105
1195	1432	11.249
1195	1433	7.49588
1195	1434	9.06868
1195	1435	17.4882
1195	1436	11.9864
1195	1437	0.805057
1195	1438	12.6165
1195	1439	16.4026
1195	1440	19.2122
1195	1441	16.1544
1195	1442	0.0411757
1195	1443	0.0494166
1195	1444	9.27126
1195	1445	16.0294
1195	1446	9.19285
1196	1197	68.6974
1196	1198	9.39278
1196	1199	0.916243
1196	1200	5.20028
1196	1201	3.29325
1196	1202	6.9778
1196	1203	15.0247
1196	1204	0.031553
1196	1205	0.266893
1196	1206	11.2573
1196	1207	7.738
1196	1208	0.084814
1196	1209	8.02976
1196	1210	6.51502
1196	1211	7.19746
1196	1212	10.4013
1196	1213	12.6323
1196	1214	5.01663
1196	1215	32.2162
1196	1216	14.9358
1196	1217	46.8713
1196	1218	14.9571
1196	1219	0.122533
1196	1220	9.20569
1196	1221	14.5147
1196	1222	10.9044
1196	1223	20.2257
1196	1224	7.91523
1196	1225	8.7517
1196	1226	17.1113
1196	1227	2.09445
1196	1228	16.255
1196	1229	14.6238
1196	1230	21.6321
1196	1231	10.71
1196	1232	47.079
1196	1233	12.601
1196	1234	25.4523
1196	1235	11.128
1196	1236	9.66506
1196	1237	17.4724
1196	1238	16.9702
1196	1239	14.3719
1196	1240	11.5282
1196	1241	0.212809
1196	1242	9.21927
1196	1243	10.6578
1196	1244	0.00130933
1196	1245	0.0792758
1196	1246	0.0747925
1196	1247	0.00313636
1196	1248	12.1443
1196	1249	0.00306582
1196	1250	0.00119812
1196	1251	1.25302
1196	1252	29.112
1196	1253	10.172
1196	1254	24.7392
1196	1255	15.5195
1196	1256	10.5705
1196	1257	2.84548
1196	1258	6.01605
1196	1259	0.481669
1196	1260	34.9384
1196	1261	6.10042
1196	1262	13.57
1196	1263	13.1296
1196	1264	4.51135
1196	1265	0.0149596
1196	1266	11.2601
1196	1267	0.962516
1196	1268	8.59422
1196	1269	3.42183
1196	1270	0.0349973
1196	1271	5.32586
1196	1272	23.3999
1196	1273	5.734
1196	1274	5.0863
1196	1275	14.3193
1196	1276	8.42926
1196	1277	50.7585
1196	1278	40.8983
1196	1279	1.94056
1196	1280	15.0634
1196	1281	72.1875
1196	1282	0.877971
1196	1283	0.00176953
1196	1284	9.65938
1196	1285	15.4085
1196	1286	41.6546
1196	1287	17.6138
1196	1288	8.18567
1196	1289	3.45674
1196	1290	1.76196
1196	1291	0.00582409
1196	1292	15.9188
1196	1293	4.11273
1196	1294	34.3642
1196	1295	8.16025
1196	1296	0.903001
1196	1297	16.0685
1196	1298	0.830756
1196	1299	7.01285
1196	1300	16.8334
1196	1301	0.0348593
1196	1302	13.9772
1196	1303	1.13856
1196	1304	5.2908
1196	1305	0.017024
1196	1306	1.32383
1196	1307	19.8115
1196	1308	11.331
1196	1309	10.4246
1196	1310	15.7561
1196	1311	9.89704
1196	1312	0.59864
1196	1313	7.88656
1196	1314	15.0827
1196	1315	14.5861
1196	1316	4.52353
1196	1317	25.7921
1196	1318	5.69671
1196	1319	0.979815
1196	1320	9.84129
1196	1321	25.5586
1196	1322	25.0666
1196	1323	29.7596
1196	1324	9.57037
1196	1325	11.0517
1196	1326	10.3907
1196	1327	13.3448
1196	1328	5.31604
1196	1329	19.0908
1196	1330	8.20938
1196	1331	11.3217
1196	1332	23.5399
1196	1333	16.0289
1196	1334	14.0373
1196	1335	0.415117
1196	1336	8.13056
1196	1337	6.43381
1196	1338	9.1551
1196	1339	7.19875
1196	1340	16.8781
1196	1341	20.7461
1196	1342	10.7384
1196	1343	0.170305
1196	1344	14.971
1196	1345	6.85562
1196	1346	31.8721
1196	1347	0.0251943
1196	1348	12.1372
1196	1349	0.00427984
1196	1350	18.516
1196	1351	3.20579
1196	1352	0.76766
1196	1353	0.673218
1196	1354	22.5313
1196	1355	16.7896
1196	1356	5.2412
1196	1357	22.8208
1196	1358	0.00961671
1196	1359	7.38426
1196	1360	25.0094
1196	1361	26.1846
1196	1362	8.15274
1196	1363	2.36521
1196	1364	24.0903
1196	1365	8.66367
1196	1366	3.628
1196	1367	24.9228
1196	1368	29.6072
1196	1369	19.1034
1196	1370	0.00110736
1196	1371	0.321928
1196	1372	2.2922
1196	1373	1.20366
1196	1374	10.1482
1196	1375	32.9695
1196	1376	3.80397
1196	1377	0.00481676
1196	1378	25.7462
1196	1379	26.9544
1196	1380	0.683029
1196	1381	8.4455
1196	1382	10.9672
1196	1383	18.2974
1196	1384	7.41579
1196	1385	0.505237
1196	1386	15.2381
1196	1387	11.3398
1196	1388	4.32912
1196	1389	21.5146
1196	1390	9.64742
1196	1391	28.7165
1196	1392	1.32947
1196	1393	9.54094
1196	1394	11.1686
1196	1395	22.6215
1196	1396	0.0757197
1196	1397	15.2102
1196	1398	23.2848
1196	1399	18.5951
1196	1400	4.64
1196	1401	0.534768
1196	1402	0.022829
1196	1403	0.030827
1196	1404	23.3135
1196	1405	12.3304
1196	1406	1.99032
1196	1407	7.40153
1196	1408	29.9201
1196	1409	1.64541
1196	1410	24.8577
1196	1411	4.66021
1196	1412	13.5622
1196	1413	5.18111
1196	1414	12.3809
1196	1415	9.51751
1196	1416	80.4973
1196	1417	12.272
1196	1418	11.3452
1196	1419	0.390693
1196	1420	6.95721
1196	1421	3.4204
1196	1422	15.3
1196	1423	1.36027
1196	1424	25.9479
1196	1425	12.049
1196	1426	10.6744
1196	1427	1.58866
1196	1428	14.2219
1196	1429	10.1634
1196	1430	0.074588
1196	1431	9.50757
1196	1432	13.6183
1196	1433	6.04178
1196	1434	6.81709
1196	1435	6.6063
1196	1436	15.9954
1196	1437	2.24471
1196	1438	19.3607
1196	1439	26.8091
1196	1440	9.6426
1196	1441	18.8671
1196	1442	0.223556
1196	1443	2.23386
1196	1444	15.922
1196	1445	19.5977
1196	1446	3.05771
1197	1198	15.5049
1197	1199	0.781382
1197	1200	0.253341
1197	1201	0.201674
1197	1202	6.67648
1197	1203	5.8556
1197	1204	0.0980397
1197	1205	0.81953
1197	1206	4.73861
1197	1207	4.49907
1197	1208	0.0150827
1197	1209	7.97597
1197	1210	10.2243
1197	1211	5.7625
1197	1212	5.96361
1197	1213	7.52571
1197	1214	2.73045
1197	1215	14.7539
1197	1216	8.83478
1197	1217	16.2025
1197	1218	6.0544
1197	1219	0.322857
1197	1220	5.80973
1197	1221	12.6999
1197	1222	8.30543
1197	1223	6.83108
1197	1224	5.8992
1197	1225	9.77553
1197	1226	31.8527
1197	1227	2.94019
1197	1228	14.6566
1197	1229	2.66136
1197	1230	14.9833
1197	1231	7.99996
1197	1232	20.8412
1197	1233	9.52976
1197	1234	11.6621
1197	1235	9.41923
1197	1236	5.67286
1197	1237	21.0104
1197	1238	9.53569
1197	1239	26.6603
1197	1240	19.5191
1197	1241	0.14811
1197	1242	7.86661
1197	1243	14.0465
1197	1244	0.00184628
1197	1245	0.0183125
1197	1246	0.0591444
1197	1247	0.00187656
1197	1248	4.37348
1197	1249	0.00309965
1197	1250	0.00280651
1197	1251	0.370246
1197	1252	9.33246
1197	1253	9.52381
1197	1254	27.9462
1197	1255	15.6306
1197	1256	5.15085
1197	1257	1.56115
1197	1258	8.34565
1197	1259	0.709313
1197	1260	17.3964
1197	1261	9.14139
1197	1262	13.9118
1197	1263	6.5288
1197	1264	3.02756
1197	1265	0.021245
1197	1266	4.10609
1197	1267	0.85811
1197	1268	8.29139
1197	1269	3.79991
1197	1270	0.0377249
1197	1271	5.2217
1197	1272	11.0853
1197	1273	7.40347
1197	1274	4.49238
1197	1275	7.87985
1197	1276	4.31394
1197	1277	33.8349
1197	1278	37.1972
1197	1279	2.76096
1197	1280	13.2303
1197	1281	45.5463
1197	1282	3.45234
1197	1283	0.000791
1197	1284	6.48556
1197	1285	11.7322
1197	1286	5.64879
1197	1287	13.609
1197	1288	13.2817
1197	1289	1.90363
1197	1290	2.17674
1197	1291	0.00168648
1197	1292	10.0451
1197	1293	3.50008
1197	1294	14.4504
1197	1295	3.82101
1197	1296	0.346769
1197	1297	10.6876
1197	1298	0.337556
1197	1299	11.3192
1197	1300	12.3258
1197	1301	0.0368278
1197	1302	7.48161
1197	1303	0.491128
1197	1304	1.6583
1197	1305	0.0168269
1197	1306	1.15932
1197	1307	6.45599
1197	1308	5.9292
1197	1309	6.796
1197	1310	15.7757
1197	1311	11.4032
1197	1312	1.05835
1197	1313	6.24514
1197	1314	6.73531
1197	1315	10.2634
1197	1316	1.50804
1197	1317	5.75093
1197	1318	5.17555
1197	1319	4.28773
1197	1320	4.40077
1197	1321	19.2256
1197	1322	9.50788
1197	1323	15.586
1197	1324	3.80307
1197	1325	10.0456
1197	1326	12.1969
1197	1327	8.88857
1197	1328	8.47212
1197	1329	14.5618
1197	1330	4.40572
1197	1331	14.1543
1197	1332	13.9545
1197	1333	9.60173
1197	1334	14.5608
1197	1335	0.178365
1197	1336	4.03026
1197	1337	7.73101
1197	1338	6.28781
1197	1339	3.9483
1197	1340	14.7593
1197	1341	4.19021
1197	1342	4.46884
1197	1343	0.425362
1197	1344	9.88083
1197	1345	16.808
1197	1346	21.3426
1197	1347	0.0173859
1197	1348	12.3951
1197	1349	0.00655001
1197	1350	6.27841
1197	1351	7.31148
1197	1352	0.0462865
1197	1353	0.642931
1197	1354	17.32
1197	1355	7.45375
1197	1356	5.1466
1197	1357	18.9471
1197	1358	0.00984564
1197	1359	7.67675
1197	1360	3.41063
1197	1361	10.1407
1197	1362	10.6424
1197	1363	2.21007
1197	1364	13.0216
1197	1365	12.0315
1197	1366	3.84525
1197	1367	24.2909
1197	1368	19.6018
1197	1369	16.0413
1197	1370	0.000748
1197	1371	0.0649143
1197	1372	5.97132
1197	1373	4.17974
1197	1374	5.08438
1197	1375	9.20808
1197	1376	10.9901
1197	1377	0.0059123
1197	1378	16.558
1197	1379	7.75426
1197	1380	0.382153
1197	1381	16.639
1197	1382	13.4431
1197	1383	9.94373
1197	1384	9.85296
1197	1385	0.551549
1197	1386	5.02918
1197	1387	10.7471
1197	1388	9.78078
1197	1389	25.0165
1197	1390	4.97547
1197	1391	22.2564
1197	1392	1.55074
1197	1393	5.95518
1197	1394	12.7894
1197	1395	32.4144
1197	1396	0.054915
1197	1397	12.8251
1197	1398	10.0993
1197	1399	8.24595
1197	1400	2.6788
1197	1401	3.57198
1197	1402	0.00460513
1197	1403	0.0735054
1197	1404	5.25286
1197	1405	11.7669
1197	1406	3.69573
1197	1407	7.76065
1197	1408	20.7876
1197	1409	6.7845
1197	1410	18.1306
1197	1411	4.92447
1197	1412	3.33235
1197	1413	5.95119
1197	1414	8.13489
1197	1415	2.67329
1197	1416	42.7001
1197	1417	9.81988
1197	1418	6.01131
1197	1419	2.29401
1197	1420	3.87495
1197	1421	5.04001
1197	1422	8.08057
1197	1423	4.58566
1197	1424	21.5807
1197	1425	6.55623
1197	1426	4.8792
1197	1427	3.59323
1197	1428	7.54587
1197	1429	7.35152
1197	1430	0.0433773
1197	1431	11.1891
1197	1432	3.86631
1197	1433	12.3797
1197	1434	3.89508
1197	1435	5.54411
1197	1436	5.01611
1197	1437	0.345661
1197	1438	8.94531
1197	1439	11.3257
1197	1440	9.87113
1197	1441	15.828
1197	1442	0.021148
1197	1443	0.202881
1197	1444	9.79222
1197	1445	13.7362
1197	1446	13.1991
1198	1199	0.652225
1198	1200	0.735746
1198	1201	0.390176
1198	1202	5.01702
1198	1203	7.88797
1198	1204	0.174575
1198	1205	0.72436
1198	1206	6.59172
1198	1207	5.71112
1198	1208	0.0383992
1198	1209	4.91876
1198	1210	3.22247
1198	1211	4.30535
1198	1212	3.02242
1198	1213	3.29742
1198	1214	2.34295
1198	1215	3.77268
1198	1216	5.49159
1198	1217	6.57706
1198	1218	1.44891
1198	1219	0.0927295
1198	1220	3.81672
1198	1221	2.30646
1198	1222	6.60855
1198	1223	8.6021
1198	1224	2.50438
1198	1225	5.77588
1198	1226	6.02508
1198	1227	0.791956
1198	1228	9.20351
1198	1229	3.94635
1198	1230	3.93392
1198	1231	6.59454
1198	1232	8.204
1198	1233	5.33443
1198	1234	4.56525
1198	1235	3.525
1198	1236	8.01994
1198	1237	6.50657
1198	1238	4.39333
1198	1239	8.49128
1198	1240	10.5927
1198	1241	0.028355
1198	1242	3.2241
1198	1243	3.09778
1198	1244	0.00122676
1198	1245	0.0395516
1198	1246	0.0230681
1198	1247	0.00174218
1198	1248	4.16721
1198	1249	0.00102632
1198	1250	0.000589
1198	1251	0.277652
1198	1252	6.1203
1198	1253	8.33164
1198	1254	7.72052
1198	1255	8.3781
1198	1256	10.0775
1198	1257	1.2966
1198	1258	4.35988
1198	1259	0.0488567
1198	1260	3.40513
1198	1261	7.31824
1198	1262	3.06398
1198	1263	6.64829
1198	1264	4.45635
1198	1265	0.014028
1198	1266	4.64696
1198	1267	0.506252
1198	1268	4.8883
1198	1269	1.11604
1198	1270	0.112058
1198	1271	6.93736
1198	1272	11.9027
1198	1273	2.71185
1198	1274	6.20725
1198	1275	3.44481
1198	1276	3.21659
1198	1277	4.71745
1198	1278	2.431
1198	1279	0.702908
1198	1280	4.78559
1198	1281	5.00373
1198	1282	1.29725
1198	1283	0.00110933
1198	1284	6.44778
1198	1285	8.46759
1198	1286	2.71415
1198	1287	7.28061
1198	1288	1.96012
1198	1289	0.761993
1198	1290	0.907622
1198	1291	0.00251739
1198	1292	5.53037
1198	1293	1.46886
1198	1294	11.5354
1198	1295	11.6656
1198	1296	0.231376
1198	1297	13.0005
1198	1298	0.127398
1198	1299	0.324669
1198	1300	3.03862
1198	1301	0.0514643
1198	1302	10.6365
1198	1303	0.329409
1198	1304	0.676717
1198	1305	0.00654255
1198	1306	0.562426
1198	1307	11.3577
1198	1308	8.03965
1198	1309	4.35645
1198	1310	5.69262
1198	1311	8.32935
1198	1312	0.574637
1198	1313	4.43666
1198	1314	7.6466
1198	1315	8.3721
1198	1316	0.817983
1198	1317	4.24756
1198	1318	6.05366
1198	1319	2.2101
1198	1320	10.8011
1198	1321	13.3473
1198	1322	8.03523
1198	1323	6.94022
1198	1324	1.71377
1198	1325	12.0693
1198	1326	4.04709
1198	1327	10.4569
1198	1328	2.98645
1198	1329	9.30865
1198	1330	7.7133
1198	1331	10.7684
1198	1332	11.6961
1198	1333	8.5859
1198	1334	6.67912
1198	1335	0.32922
1198	1336	3.66046
1198	1337	7.33309
1198	1338	5.67314
1198	1339	1.9753
1198	1340	9.97552
1198	1341	1.89703
1198	1342	7.13849
1198	1343	0.0385388
1198	1344	6.0029
1198	1345	6.21456
1198	1346	6.01447
1198	1347	0.0136791
1198	1348	8.4992
1198	1349	0.00366871
1198	1350	3.31787
1198	1351	3.60278
1198	1352	0.100905
1198	1353	0.188763
1198	1354	9.90759
1198	1355	5.88326
1198	1356	1.37285
1198	1357	2.40623
1198	1358	0.00673596
1198	1359	8.91271
1198	1360	6.27135
1198	1361	3.59457
1198	1362	17.2894
1198	1363	5.13703
1198	1364	8.08794
1198	1365	9.2521
1198	1366	6.7757
1198	1367	3.99485
1198	1368	4.09027
1198	1369	6.93885
1198	1370	0.00187616
1198	1371	0.21583
1198	1372	2.70014
1198	1373	1.41756
1198	1374	4.16216
1198	1375	7.03895
1198	1376	2.63796
1198	1377	0.00365062
1198	1378	12.6731
1198	1379	5.82098
1198	1380	0.167297
1198	1381	3.42757
1198	1382	10.5259
1198	1383	8.0469
1198	1384	2.37527
1198	1385	0.712456
1198	1386	12.8766
1198	1387	2.53257
1198	1388	16.0706
1198	1389	9.2004
1198	1390	7.36248
1198	1391	10.6169
1198	1392	1.68677
1198	1393	4.45925
1198	1394	6.34777
1198	1395	10.8228
1198	1396	0.0477552
1198	1397	5.45834
1198	1398	5.55899
1198	1399	8.36225
1198	1400	1.58549
1198	1401	1.32591
1198	1402	0.0109097
1198	1403	0.00582161
1198	1404	9.51238
1198	1405	13.4918
1198	1406	12.2528
1198	1407	6.525
1198	1408	14.8308
1198	1409	3.79349
1198	1410	4.87006
1198	1411	3.41
1198	1412	5.0903
1198	1413	9.00852
1198	1414	4.29505
1198	1415	3.50742
1198	1416	5.92001
1198	1417	3.18954
1198	1418	6.48157
1198	1419	1.0983
1198	1420	5.7607
1198	1421	2.52642
1198	1422	6.11636
1198	1423	2.22633
1198	1424	9.72007
1198	1425	0.998134
1198	1426	10.5317
1198	1427	1.18613
1198	1428	8.00384
1198	1429	4.12727
1198	1430	0.0276161
1198	1431	3.70628
1198	1432	3.63261
1198	1433	4.23551
1198	1434	6.75139
1198	1435	6.35936
1198	1436	7.76078
1198	1437	0.309886
1198	1438	7.15599
1198	1439	6.04847
1198	1440	8.302
1198	1441	10.4812
1198	1442	0.247847
1198	1443	0.338444
1198	1444	7.07715
1198	1445	8.71042
1198	1446	7.13364
1199	1200	0.784924
1199	1201	0.507177
1199	1202	0.594291
1199	1203	0.478526
1199	1204	0.00262059
1199	1205	0
1199	1206	0.143141
1199	1207	0.369773
1199	1208	0
1199	1209	0.187335
1199	1210	0.37383
1199	1211	0.558645
1199	1212	0.105435
1199	1213	0.494912
1199	1214	0.441583
1199	1215	0.042413
1199	1216	0.163088
1199	1217	0.31783
1199	1218	0.205704
1199	1219	0
1199	1220	0.434587
1199	1221	0.178252
1199	1222	0.481503
1199	1223	0.0148422
1199	1224	0.452193
1199	1225	0.149298
1199	1226	0.312945
1199	1227	0.0441431
1199	1228	0.47354
1199	1229	0.187894
1199	1230	0.466517
1199	1231	0
1199	1232	0.0441431
1199	1233	0.210411
1199	1234	0.434511
1199	1235	0.754656
1199	1236	0.604315
1199	1237	0.112559
1199	1238	0.0394362
1199	1239	0.19166
1199	1240	0.10172
1199	1241	0
1199	1242	0.342967
1199	1243	0.043278
1199	1244	0
1199	1245	0
1199	1246	0.114289
1199	1247	0
1199	1248	0.00262059
1199	1249	0
1199	1250	0
1199	1251	0
1199	1252	0.042413
1199	1253	0
1199	1254	0.497074
1199	1255	0.328516
1199	1256	0.148204
1199	1257	0.584572
1199	1258	0.043278
1199	1259	0.197384
1199	1260	0.0408355
1199	1261	0.699387
1199	1262	0.765546
1199	1263	0.100092
1199	1264	0.497227
1199	1265	0
1199	1266	0.214082
1199	1267	0.220945
1199	1268	0.74051
1199	1269	0.00262059
1199	1270	0
1199	1271	0.0937054
1199	1272	0.228781
1199	1273	0.112559
1199	1274	0.174893
1199	1275	0.334317
1199	1276	0.254529
1199	1277	0.401588
1199	1278	0.400875
1199	1279	0.392479
1199	1280	0.188047
1199	1281	1.0171
1199	1282	0.043278
1199	1283	0
1199	1284	0.315846
1199	1285	0.0991248
1199	1286	0.043278
1199	1287	0.043278
1199	1288	0.043278
1199	1289	0.183137
1199	1290	0.0419296
1199	1291	0
1199	1292	0.0991248
1199	1293	0.112559
1199	1294	0.043278
1199	1295	0.0978272
1199	1296	0
1199	1297	0.54801
1199	1298	0.00262059
1199	1299	0.125025
1199	1300	0.0828923
1199	1301	0.042413
1199	1302	0.337421
1199	1303	0
1199	1304	0
1199	1305	0
1199	1306	0
1199	1307	0.354442
1199	1308	0.52501
1199	1309	0.5029
1199	1310	0.410747
1199	1311	0.272746
1199	1312	0
1199	1313	0.32129
1199	1314	0
1199	1315	0.331493
1199	1316	0.0329738
1199	1317	0.174257
1199	1318	0.043278
1199	1319	0.465779
1199	1320	0.462192
1199	1321	0.148687
1199	1322	0
1199	1323	0.043278
1199	1324	0.042413
1199	1325	0.2457
1199	1326	0.25229
1199	1327	0.0826379
1199	1328	0.0408355
1199	1329	0.00247372
1199	1330	0.0395926
1199	1331	0.0434628
1199	1332	0.043278
1199	1333	0.751832
1199	1334	0.614569
1199	1335	0.043278
1199	1336	0.104773
1199	1337	0.043278
1199	1338	0.75888
1199	1339	0.043278
1199	1340	0.627468
1199	1341	0.599329
1199	1342	0.090118
1199	1343	0
1199	1344	0.623245
1199	1345	0.043278
1199	1346	0.043278
1199	1347	0
1199	1348	0.708503
1199	1349	0
1199	1350	0.112559
1199	1351	0.0347039
1199	1352	0
1199	1353	0
1199	1354	0.256869
1199	1355	0.00262059
1199	1356	0.042413
1199	1357	0
1199	1358	0
1199	1359	0.0991248
1199	1360	0.852331
1199	1361	0
1199	1362	0.276264
1199	1363	0.315072
1199	1364	0.043278
1199	1365	0.239848
1199	1366	0
1199	1367	0.0340678
1199	1368	0
1199	1369	0.043278
1199	1370	0
1199	1371	0
1199	1372	0.043278
1199	1373	0.043278
1199	1374	0
1199	1375	0.0828923
1199	1376	0.0394362
1199	1377	0
1199	1378	0.0394362
1199	1379	0.22471
1199	1380	0.042413
1199	1381	0.32358
1199	1382	0.446036
1199	1383	0.388434
1199	1384	0.696418
1199	1385	0.46394
1199	1386	0.196316
1199	1387	0.120522
1199	1388	0.0617749
1199	1389	0.343655
1199	1390	0.362533
1199	1391	0.569204
1199	1392	0.0441431
1199	1393	0.702829
1199	1394	0.47443
1199	1395	0.043278
1199	1396	0.00262059
1199	1397	0.303099
1199	1398	0.306941
1199	1399	0.189624
1199	1400	0.307119
1199	1401	0.043278
1199	1402	0
1199	1403	0.346428
1199	1404	0.51379
1199	1405	0.043278
1199	1406	0.417006
1199	1407	0.643548
1199	1408	0.174893
1199	1409	0.0471734
1199	1410	0.043278
1199	1411	0.043278
1199	1412	0.580017
1199	1413	0.0394362
1199	1414	0
1199	1415	0.429524
1199	1416	0.556865
1199	1417	0.213032
1199	1418	0.354544
1199	1419	0.709343
1199	1420	0.249466
1199	1421	0.0984124
1199	1422	0.786587
1199	1423	0.562539
1199	1424	0.297043
1199	1425	0.235091
1199	1426	0.043278
1199	1427	0.147186
1199	1428	0.043278
1199	1429	0.198453
1199	1430	0.0235854
1199	1431	0.0601466
1199	1432	0.332002
1199	1433	0.043278
1199	1434	0.868365
1199	1435	0.0668634
1199	1436	0.713668
1199	1437	1.00071
1199	1438	0.568314
1199	1439	0.0408355
1199	1440	0.0408355
1199	1441	0.477966
1199	1442	0.186173
1199	1443	0.490812
1199	1444	0.687106
1199	1445	0.864263
1199	1446	0.107852
1200	1201	3.90314
1200	1202	2.33501
1200	1203	2.67248
1200	1204	0.00737041
1200	1205	1.39e-14
1200	1206	2.55569
1200	1207	3.19422
1200	1208	1.39e-14
1200	1209	0.62292
1200	1210	0.737482
1200	1211	3.51777
1200	1212	0.255185
1200	1213	4.24846
1200	1214	3.64852
1200	1215	0.0296829
1200	1216	0.0802508
1200	1217	3.71353
1200	1218	0.296263
1200	1219	0.0279221
1200	1220	2.77182
1200	1221	4.7562
1200	1222	3.26778
1200	1223	0.107066
1200	1224	6.12354
1200	1225	0.936936
1200	1226	3.24654
1200	1227	0.0523979
1200	1228	3.71685
1200	1229	1.76768
1200	1230	1.18236
1200	1231	0.0279221
1200	1232	0.0295446
1200	1233	0.561498
1200	1234	4.35959
1200	1235	4.62309
1200	1236	6.47397
1200	1237	0.0521967
1200	1238	0.554517
1200	1239	3.72811
1200	1240	0.0507754
1200	1241	1.39e-14
1200	1242	1.00379
1200	1243	0.0268404
1200	1244	1.39e-14
1200	1245	1.39e-14
1200	1246	0.025155
1200	1247	1.39e-14
1200	1248	0.00737041
1200	1249	1.39e-14
1200	1250	1.39e-14
1200	1251	1.39e-14
1200	1252	0.0225138
1200	1253	1.39e-14
1200	1254	0.118813
1200	1255	2.99283
1200	1256	0.037808
1200	1257	4.23461
1200	1258	0.0268404
1200	1259	0.0563975
1200	1260	0.0440213
1200	1261	4.82342
1200	1262	3.79843
1200	1263	0.232785
1200	1264	2.87938
1200	1265	1.39e-14
1200	1266	2.36003
1200	1267	0.31711
1200	1268	3.94982
1200	1269	0.0132567
1200	1270	1.39e-14
1200	1271	0.126505
1200	1272	0.0479203
1200	1273	0.0521967
1200	1274	0.251255
1200	1275	2.82586
1200	1276	3.5354
1200	1277	1.87397
1200	1278	4.02263
1200	1279	2.13513
1200	1280	0.384218
1200	1281	3.42964
1200	1282	0.0268404
1200	1283	1.39e-14
1200	1284	0.0659061
1200	1285	0.0280604
1200	1286	0.0268404
1200	1287	0.0268404
1200	1288	0.0268404
1200	1289	4.20728
1200	1290	0.117927
1200	1291	1.39e-14
1200	1292	0.210007
1200	1293	1.2048
1200	1294	0.0268404
1200	1295	0.0280604
1200	1296	3.88246
1200	1297	5.24916
1200	1298	0.0235954
1200	1299	1.65642
1200	1300	0.0513288
1200	1301	0.00737041
1200	1302	4.70099
1200	1303	1.39e-14
1200	1304	1.39e-14
1200	1305	1.39e-14
1200	1306	1.39e-14
1200	1307	1.63282
1200	1308	3.60461
1200	1309	3.07112
1200	1310	4.03286
1200	1311	0.839836
1200	1312	0.00737041
1200	1313	3.33775
1200	1314	0.0225138
1200	1315	5.48818
1200	1316	0.02191
1200	1317	2.78016
1200	1318	0.0268404
1200	1319	0.382382
1200	1320	4.74519
1200	1321	0.521206
1200	1322	1.39e-14
1200	1323	0.0268404
1200	1324	0.00737041
1200	1325	4.72777
1200	1326	0.0680443
1200	1327	0.0466751
1200	1328	0.125146
1200	1329	0.00731447
1200	1330	0.0498172
1200	1331	0.00731447
1200	1332	0.0268404
1200	1333	5.92331
1200	1334	0.853409
1200	1335	0.0268404
1200	1336	0.162715
1200	1337	0.0268404
1200	1338	4.1194
1200	1339	0.0268404
1200	1340	3.25845
1200	1341	0.425667
1200	1342	0.0398958
1200	1343	1.39e-14
1200	1344	1.07468
1200	1345	0.0268404
1200	1346	0.0268404
1200	1347	0.090055
1200	1348	5.6819
1200	1349	1.39e-14
1200	1350	0.0505113
1200	1351	0.0695033
1200	1352	1.39e-14
1200	1353	1.39e-14
1200	1354	0.587382
1200	1355	0.00737041
1200	1356	0.00737041
1200	1357	1.39e-14
1200	1358	1.39e-14
1200	1359	0.0280604
1200	1360	5.63352
1200	1361	1.39e-14
1200	1362	0.0356149
1200	1363	0.593277
1200	1364	0.0268404
1200	1365	4.71464
1200	1366	1.39e-14
1200	1367	0.0958153
1200	1368	1.39e-14
1200	1369	0.0268404
1200	1370	1.39e-14
1200	1371	1.39e-14
1200	1372	0.0268404
1200	1373	0.0268404
1200	1374	0.202624
1200	1375	2.55678
1200	1376	0.0280604
1200	1377	1.39e-14
1200	1378	0.0761317
1200	1379	0.44264
1200	1380	0.00726235
1200	1381	7.0216
1200	1382	0.554561
1200	1383	5.25665
1200	1384	5.61729
1200	1385	0.601994
1200	1386	7.86635
1200	1387	0.49451
1200	1388	0.108632
1200	1389	0.132074
1200	1390	1.63984
1200	1391	3.1933
1200	1392	0.0532092
1200	1393	4.29541
1200	1394	1.61849
1200	1395	0.0507754
1200	1396	0.0215704
1200	1397	0.150169
1200	1398	0.453168
1200	1399	0.16342
1200	1400	6.12229
1200	1401	0.0268404
1200	1402	1.39e-14
1200	1403	0.6633
1200	1404	7.44497
1200	1405	0.119738
1200	1406	5.04261
1200	1407	5.80823
1200	1408	0.180877
1200	1409	0.151448
1200	1410	0.0268404
1200	1411	0.0268404
1200	1412	4.46924
1200	1413	0.052398
1200	1414	1.39e-14
1200	1415	5.02186
1200	1416	0.37752
1200	1417	0.191543
1200	1418	5.26064
1200	1419	3.46968
1200	1420	2.66049
1200	1421	2.81397
1200	1422	4.74049
1200	1423	3.90103
1200	1424	0.117179
1200	1425	2.37712
1200	1426	0.0521967
1200	1427	0.307218
1200	1428	0.0507754
1200	1429	0.763354
1200	1430	0.0663337
1200	1431	0.523583
1200	1432	3.50779
1200	1433	0.0507754
1200	1434	3.87
1200	1435	0.600526
1200	1436	6.8891
1200	1437	5.66144
1200	1438	3.85924
1200	1439	0.0440213
1200	1440	0.125146
1200	1441	2.81002
1200	1442	0.0221356
1200	1443	1.81937
1200	1444	4.83003
1200	1445	0.726024
1200	1446	0.209
1201	1202	3.45536
1201	1203	3.98608
1201	1204	0.0278397
[truncated: 30,132 more rows]

## Sheet: ELSC
i	j	score
1193	1194	64.7448
1193	1195	52.5054
1193	1196	61.1167
1193	1197	25.7267
1193	1198	29.2901
1193	1199	0
1193	1200	0
1193	1201	0
1193	1202	49.5371
1193	1203	32.3887
1193	1204	-1.80475
1193	1205	4.54266
1193	1206	96.8706
1193	1207	25.1318
1193	1208	1.49247
1193	1209	69.9624
1193	1210	25.4915
1193	1211	85.656
1193	1212	30.1298
1193	1213	65.3035
1193	1214	16.1007
1193	1215	80.8611
1193	1216	73.7018
1193	1217	124.899
1193	1218	22.7313
1193	1219	2.30802
1193	1220	41.6434
1193	1221	22.5722
1193	1222	31.9785
1193	1223	64.1205
1193	1224	54.7548
1193	1225	43.2239
1193	1226	4.22352
1193	1227	5.40539
1193	1228	30.6851
1193	1229	7.94654
1193	1230	48.3477
1193	1231	16.7476
1193	1232	101.785
1193	1233	60.7047
1193	1234	84.8708
1193	1235	29.907
1193	1236	184.888
1193	1237	52.1147
1193	1238	78.1068
1193	1239	12.4787
1193	1240	4.13016
1193	1241	1.88866
1193	1242	4.48819
1193	1243	29.2871
1193	1244	0
1193	1245	2.64921
1193	1246	2.96019
1193	1247	0
1193	1248	1.58269
1193	1249	1.75012
1193	1250	0
1193	1251	53.9056
1193	1252	14.8264
1193	1253	102.635
1193	1254	75.9566
1193	1255	67.3291
1193	1256	119.21
1193	1257	16.2691
1193	1258	8.6311
1193	1259	1.13892
1193	1260	24.1526
1193	1261	2.18049
1193	1262	31.3255
1193	1263	84.2497
1193	1264	37.0715
1193	1265	0.247636
1193	1266	138.669
1193	1267	5.82993
1193	1268	65.4392
1193	1269	4.62911
1193	1270	1.86744
1193	1271	15.7214
1193	1272	44.7165
1193	1273	83.2663
1193	1274	57.8795
1193	1275	64.6364
1193	1276	42.5391
1193	1277	41.1713
1193	1278	39.4631
1193	1279	3.99291
1193	1280	50.1613
1193	1281	41.6592
1193	1282	6.18228
1193	1283	4.8847
1193	1284	118.239
1193	1285	68.1264
1193	1286	11.224
1193	1287	84.6985
1193	1288	8.22028
1193	1289	12.6376
1193	1290	11.5743
1193	1291	3.13533
1193	1292	28.4377
1193	1293	4.3281
1193	1294	59.7924
1193	1295	9.22491
1193	1296	4.64027
1193	1297	61.5758
1193	1298	3.5331
1193	1299	17.749
1193	1300	28.1314
1193	1301	0.989198
1193	1302	195.043
1193	1303	14.9477
1193	1304	4.44396
1193	1305	2.3979
1193	1306	10.6614
1193	1307	36.7613
1193	1308	57.0491
1193	1309	97.6625
1193	1310	42.7779
1193	1311	91.6168
1193	1312	51.7915
1193	1313	54.2165
1193	1314	54.6853
1193	1315	82.832
1193	1316	12.3047
1193	1317	80.3195
1193	1318	19.6521
1193	1319	3.99023
1193	1320	37.9085
1193	1321	172.925
1193	1322	147.223
1193	1323	79.9727
1193	1324	26.3405
1193	1325	105.228
1193	1326	134.01
1193	1327	145.988
1193	1328	13.686
1193	1329	36.1116
1193	1330	14.3979
1193	1331	20.1627
1193	1332	15.1071
1193	1333	60.4207
1193	1334	109.662
1193	1335	7.54195
1193	1336	18.8582
1193	1337	85.246
1193	1338	87.2179
1193	1339	189.062
1193	1340	95.8159
1193	1341	16.6063
1193	1342	71.2092
1193	1343	-2.06643
1193	1344	78.5775
1193	1345	14.3792
1193	1346	102.612
1193	1347	3.80544
1193	1348	43.3978
1193	1349	6.64024
1193	1350	24.6385
1193	1351	19.3443
1193	1352	1.50879
1193	1353	24.0399
1193	1354	82.5905
1193	1355	17.7635
1193	1356	26.5002
1193	1357	12.6902
1193	1358	7.63089
1193	1359	34.4072
1193	1360	44.7771
1193	1361	27.7056
1193	1362	36.3897
1193	1363	23.7029
1193	1364	82.112
1193	1365	72.6836
1193	1366	8.08769
1193	1367	24.5858
1193	1368	32.9595
1193	1369	37.9069
1193	1370	3.49797
1193	1371	1.61071
1193	1372	11.5342
1193	1373	5.54176
1193	1374	17.5211
1193	1375	56.9633
1193	1376	108.268
1193	1377	2.84765
1193	1378	151.558
1193	1379	50.7242
1193	1380	5.61456
1193	1381	16.5801
1193	1382	167.598
1193	1383	29.5499
1193	1384	12.4013
1193	1385	0
1193	1386	115.475
1193	1387	17.3985
1193	1388	35.9442
1193	1389	37.9453
1193	1390	26.3917
1193	1391	73.0796
1193	1392	39.7176
1193	1393	178.418
1193	1394	40.7428
1193	1395	61.57
1193	1396	9.28578
1193	1397	49.8005
1193	1398	30.8603
1193	1399	30.6525
1193	1400	50.2973
1193	1401	12.7152
1193	1402	1.54045
1193	1403	8.19683
1193	1404	14.2834
1193	1405	102.79
1193	1406	14.0454
1193	1407	5.38802
1193	1408	61.0684
1193	1409	11.1347
1193	1410	76.3364
1193	1411	215.093
1193	1412	49.4511
1193	1413	63.6453
1193	1414	21.0089
1193	1415	15.4206
1193	1416	64.4134
1193	1417	45.4328
1193	1418	127.185
1193	1419	4.06382
1193	1420	47.5293
1193	1421	8.78146
1193	1422	78.5122
1193	1423	10.8608
1193	1424	23.2029
1193	1425	10.7339
1193	1426	40.8291
1193	1427	8.36326
1193	1428	112.148
1193	1429	92.6298
1193	1430	0.502865
1193	1431	132.048
1193	1432	45.1807
1193	1433	2.61797
1193	1434	62.9556
1193	1435	12.2531
1193	1436	77.3666
1193	1437	8.79851
1193	1438	33.0669
1193	1439	49.6682
1193	1440	13.5577
1193	1441	72.4058
1193	1442	0
1193	1443	0
1193	1444	68.2367
1193	1445	165.64
1193	1446	7.26053
1194	1195	146.303
1194	1196	94.9422
1194	1197	70.2527
1194	1198	42.1583
1194	1199	3.19867
1194	1200	16.8318
1194	1201	19.4784
1194	1202	29.6777
1194	1203	72.9785
1194	1204	7.1352
1194	1205	4.89521
1194	1206	26.1827
1194	1207	49.2362
1194	1208	3.95956
1194	1209	63.7508
1194	1210	5.20763
1194	1211	57.63
1194	1212	83.5054
1194	1213	22.2131
1194	1214	21.646
1194	1215	50.3333
1194	1216	90.2953
1194	1217	123.086
1194	1218	21.196
1194	1219	6.23061
1194	1220	14.8966
1194	1221	28.3799
1194	1222	48.1881
1194	1223	90.1572
1194	1224	26.8629
1194	1225	69.3382
1194	1226	43.1698
1194	1227	5.90887
1194	1228	47.2381
1194	1229	68.2714
1194	1230	45.5626
1194	1231	57.5054
1194	1232	109.178
1194	1233	42.0005
1194	1234	48.6134
1194	1235	45.0944
1194	1236	92.8753
1194	1237	46.3016
1194	1238	51.2419
1194	1239	25.7468
1194	1240	17.0971
1194	1241	3.34873
1194	1242	38.6654
1194	1243	38.828
1194	1244	0
1194	1245	0.694837
1194	1246	1.43513
1194	1247	-0.149822
1194	1248	21.7114
1194	1249	-1.06658
1194	1250	0
1194	1251	10.9383
1194	1252	28.3229
1194	1253	32.7052
1194	1254	96.378
1194	1255	134.975
1194	1256	113.161
1194	1257	4.15597
1194	1258	5.94591
1194	1259	2.2401
1194	1260	48.6986
1194	1261	16.3851
1194	1262	30.0279
1194	1263	64.8152
1194	1264	27.592
1194	1265	0.950615
1194	1266	52.2739
1194	1267	9.47622
1194	1268	78.9897
1194	1269	13.1963
1194	1270	2.25713
1194	1271	7.94281
1194	1272	29.5236
1194	1273	48.1503
1194	1274	16.9761
1194	1275	36.7937
1194	1276	58.4705
1194	1277	44.8965
1194	1278	84.3851
1194	1279	13.8383
1194	1280	107.495
1194	1281	56.1608
1194	1282	6.11396
1194	1283	2.45334
1194	1284	73.8921
1194	1285	44.2872
1194	1286	25.5905
1194	1287	85.2377
1194	1288	21.537
1194	1289	19.828
1194	1290	17.3093
1194	1291	-0.372265
1194	1292	81.2737
1194	1293	24.4595
1194	1294	55.7297
1194	1295	11.9924
1194	1296	3.01997
1194	1297	14.288
1194	1298	9.12276
1194	1299	5.18566
1194	1300	15.8958
1194	1301	0.148531
1194	1302	135.564
1194	1303	16.1977
1194	1304	21.9837
1194	1305	-1.17417
1194	1306	19.8775
1194	1307	114.445
1194	1308	39.7364
1194	1309	69.7061
1194	1310	85.3133
1194	1311	77.212
1194	1312	2.1549
1194	1313	50.4721
1194	1314	32.743
1194	1315	20.2547
1194	1316	34.892
1194	1317	119.013
1194	1318	9.6265
1194	1319	2.52401
1194	1320	27.1613
1194	1321	80.8159
1194	1322	76.9493
1194	1323	52.3284
1194	1324	13.1093
1194	1325	54.9859
1194	1326	62.1061
1194	1327	108.586
1194	1328	19.8438
1194	1329	52.8284
1194	1330	29.0182
1194	1331	40.9159
1194	1332	87.2313
1194	1333	76.5147
1194	1334	82.6757
1194	1335	7.44818
1194	1336	28.3325
1194	1337	52.1573
1194	1338	48.4271
1194	1339	5.13901
1194	1340	72.4498
1194	1341	28.2636
1194	1342	43.2139
1194	1343	1.75809
1194	1344	83.4294
1194	1345	21.7607
1194	1346	91.1386
1194	1347	2.7881
1194	1348	103.128
1194	1349	-1.21201
1194	1350	16.0385
1194	1351	31.308
1194	1352	16.9991
1194	1353	8.01348
1194	1354	27.2669
1194	1355	20.0524
1194	1356	26.004
1194	1357	78.2296
1194	1358	2.11227
1194	1359	69.452
1194	1360	51.1676
1194	1361	6.27511
1194	1362	22.8491
1194	1363	39.5247
1194	1364	43.1651
1194	1365	95.7186
1194	1366	50.7253
1194	1367	40.1535
1194	1368	86.8296
1194	1369	34.8437
1194	1370	0
1194	1371	7.48395
1194	1372	4.64893
1194	1373	-0.637792
1194	1374	38.3403
1194	1375	15.3325
1194	1376	12.3274
1194	1377	-1.03062
1194	1378	181.61
1194	1379	63.6622
1194	1380	12.631
1194	1381	38.3297
1194	1382	90.5999
1194	1383	71.1378
1194	1384	34.1324
1194	1385	0.160343
1194	1386	69.7176
1194	1387	102.836
1194	1388	49.1508
1194	1389	41.0463
1194	1390	46.6017
1194	1391	122.108
1194	1392	23.4896
1194	1393	43.7193
1194	1394	44.3972
1194	1395	100.569
1194	1396	7.50892
1194	1397	14.5471
1194	1398	45.9436
1194	1399	85.2278
1194	1400	11.6283
1194	1401	1.89531
1194	1402	-1.31718
1194	1403	-1.3069
1194	1404	8.97439
1194	1405	157.207
1194	1406	24.0447
1194	1407	19.338
1194	1408	94.493
1194	1409	9.87239
1194	1410	50.0357
1194	1411	20.0717
1194	1412	40.5801
1194	1413	37.7802
1194	1414	58.6265
1194	1415	19.821
1194	1416	38.3591
1194	1417	62.8103
1194	1418	40.5905
1194	1419	18.8169
1194	1420	57.9498
1194	1421	32.1807
1194	1422	29.4226
1194	1423	21.4111
1194	1424	90.548
1194	1425	6.73134
1194	1426	31.7522
1194	1427	8.53001
1194	1428	67.2694
1194	1429	46.2219
1194	1430	6.13183
1194	1431	36.241
1194	1432	45.7133
1194	1433	6.2389
1194	1434	58.9686
1194	1435	17.2892
1194	1436	98.2024
1194	1437	18.455
1194	1438	89.7025
1194	1439	78.5179
1194	1440	23.6392
1194	1441	24.4422
1194	1442	-0.519875
1194	1443	15.9383
1194	1444	41.9276
1194	1445	46.0542
1194	1446	4.1375
1195	1196	245.954
1195	1197	243.139
1195	1198	109.41
1195	1199	7.35756
1195	1200	3.86772
1195	1201	3.98898
1195	1202	84.3758
1195	1203	113.016
1195	1204	1.97188
1195	1205	8.47138
1195	1206	180.433
1195	1207	130.48
1195	1208	3.92755
1195	1209	59.8314
1195	1210	144.535
1195	1211	86.0686
1195	1212	119.832
1195	1213	91.2084
1195	1214	49.9529
1195	1215	80.7765
1195	1216	105.484
1195	1217	123.769
1195	1218	23.6968
1195	1219	5.06707
1195	1220	142.57
1195	1221	64.9011
1195	1222	76.1642
1195	1223	125.726
1195	1224	78.3376
1195	1225	86.968
1195	1226	54.0114
1195	1227	9.81336
1195	1228	176.367
1195	1229	91.7625
1195	1230	49.1631
1195	1231	42.5699
1195	1232	129.989
1195	1233	118.805
1195	1234	128.066
1195	1235	148.696
1195	1236	53.2876
1195	1237	93.0062
1195	1238	234.201
1195	1239	32.2151
1195	1240	160.07
1195	1241	2.32691
1195	1242	82.4101
1195	1243	99.4896
1195	1244	-0.94645
1195	1245	2.81037
1195	1246	1.78198
1195	1247	-0.0294459
1195	1248	24.633
1195	1249	0
1195	1250	0
1195	1251	59.2835
1195	1252	88.1391
1195	1253	86.9536
1195	1254	181.147
1195	1255	165.421
1195	1256	81.965
1195	1257	9.41857
1195	1258	26.0535
1195	1259	3.55683
1195	1260	89.724
1195	1261	116.571
1195	1262	94.3332
1195	1263	106.644
1195	1264	85.6326
1195	1265	-1.33794
1195	1266	95.0574
1195	1267	1.02013
1195	1268	108.703
1195	1269	15.3139
1195	1270	2.72201
1195	1271	12.1509
1195	1272	135.269
1195	1273	135.278
1195	1274	150.902
1195	1275	96.0393
1195	1276	150.409
1195	1277	164.733
1195	1278	107.45
1195	1279	6.0299
1195	1280	90.8252
1195	1281	85.4505
1195	1282	153.524
1195	1283	2.33298
1195	1284	146.052
1195	1285	227.704
1195	1286	121.762
1195	1287	197.782
1195	1288	25.2507
1195	1289	13.1135
1195	1290	11.028
1195	1291	1.38629
1195	1292	224.704
1195	1293	113.237
1195	1294	155.301
1195	1295	115.404
1195	1296	4.61651
1195	1297	112.344
1195	1298	16.9915
1195	1299	19.4145
1195	1300	244.962
1195	1301	7.43948
1195	1302	99.4042
1195	1303	26.9496
1195	1304	15.1275
1195	1305	-0.0975055
1195	1306	22.7022
1195	1307	193.041
1195	1308	110.672
1195	1309	41.5268
1195	1310	159.642
1195	1311	121.334
1195	1312	23.3456
1195	1313	75.4075
1195	1314	68.8218
1195	1315	36.12
1195	1316	32.6944
1195	1317	176.226
1195	1318	45.0443
1195	1319	114.44
1195	1320	134.935
1195	1321	126.787
1195	1322	123.011
1195	1323	146.937
1195	1324	45.5636
1195	1325	135.202
1195	1326	91.2307
1195	1327	240.558
1195	1328	79.1445
1195	1329	120.533
1195	1330	81.2448
1195	1331	167.848
1195	1332	163.607
1195	1333	57.4064
1195	1334	55.9293
1195	1335	7.58315
1195	1336	96.0303
1195	1337	133.859
1195	1338	89.3288
1195	1339	28.9447
1195	1340	140.723
1195	1341	34.2603
1195	1342	77.4365
1195	1343	5.7866
1195	1344	142.778
1195	1345	149.126
1195	1346	121.834
1195	1347	4.86891
1195	1348	350.421
1195	1349	2.33377
1195	1350	164.242
1195	1351	10.7514
1195	1352	1.42354
1195	1353	9.64396
1195	1354	48.7726
1195	1355	71.8513
1195	1356	66.8432
1195	1357	110.183
1195	1358	4.27667
1195	1359	150.236
1195	1360	54.0842
1195	1361	32.248
1195	1362	113.338
1195	1363	72.2892
1195	1364	67.0044
1195	1365	71.9172
1195	1366	6.33832
1195	1367	46.2622
1195	1368	115.183
1195	1369	167.484
1195	1370	1.38629
1195	1371	3.41871
1195	1372	99.5542
1195	1373	89.1172
1195	1374	13.1195
1195	1375	128.367
1195	1376	58.5635
1195	1377	2.48491
1195	1378	332.958
1195	1379	241.413
1195	1380	7.58608
1195	1381	176.381
1195	1382	113.943
1195	1383	97.9298
1195	1384	42.9714
1195	1385	3.21888
1195	1386	107.265
1195	1387	69.2752
1195	1388	139.109
1195	1389	97.1162
1195	1390	124.204
1195	1391	207.109
1195	1392	19.5491
1195	1393	102.27
1195	1394	134.33
1195	1395	98.1515
1195	1396	2.31097
1195	1397	66.5013
1195	1398	152.509
1195	1399	144.72
1195	1400	194.073
1195	1401	146.101
1195	1402	2.33343
1195	1403	5.7897
1195	1404	85.1164
1195	1405	346.062
1195	1406	182.883
1195	1407	95.155
1195	1408	45.2677
1195	1409	88.1049
1195	1410	122.912
1195	1411	139.242
1195	1412	291.186
1195	1413	152.694
1195	1414	46.4795
1195	1415	273.372
1195	1416	168.395
1195	1417	76.7263
1195	1418	62.8438
1195	1419	115.709
1195	1420	118.08
1195	1421	28.6974
1195	1422	72.7152
1195	1423	51.5321
1195	1424	254.576
1195	1425	75.2771
1195	1426	73.6803
1195	1427	124.193
1195	1428	145.287
1195	1429	186.193
1195	1430	0.402508
1195	1431	94.9052
1195	1432	125.106
1195	1433	113.843
1195	1434	84.9754
1195	1435	78.5066
1195	1436	227.54
1195	1437	5.54586
1195	1438	98.1892
1195	1439	230.665
1195	1440	172.645
1195	1441	132.871
1195	1442	3.30811
1195	1443	3.09104
1195	1444	74.6168
1195	1445	186.855
1195	1446	66.2707
1196	1197	589.86
1196	1198	97.0125
1196	1199	0.693147
1196	1200	7.79776
1196	1201	4.07354
1196	1202	136.288
1196	1203	188.771
1196	1204	9.41295
1196	1205	16.618
1196	1206	122.634
1196	1207	101.067
1196	1208	4.3431
1196	1209	138.465
1196	1210	47.2148
1196	1211	119.863
1196	1212	79.4297
1196	1213	158.078
1196	1214	58.2564
1196	1215	238.062
1196	1216	254.973
1196	1217	538.85
1196	1218	123.055
1196	1219	2.96043
1196	1220	176.265
1196	1221	136.546
1196	1222	116.909
1196	1223	201.01
1196	1224	140.669
1196	1225	113.876
1196	1226	139.969
1196	1227	47.9037
1196	1228	297.315
1196	1229	84.8561
1196	1230	116.68
1196	1231	77.5532
1196	1232	521.57
1196	1233	130.929
1196	1234	271.158
1196	1235	173
1196	1236	111.217
1196	1237	236.626
1196	1238	280.351
1196	1239	130.415
1196	1240	103.267
1196	1241	11.7519
1196	1242	42.3829
1196	1243	156.772
1196	1244	0
1196	1245	15.0525
1196	1246	3.56366
1196	1247	-0.00463415
1196	1248	25.8355
1196	1249	1.38629
1196	1250	-0.698375
1196	1251	26.9857
1196	1252	107.774
1196	1253	184.997
1196	1254	251.595
1196	1255	190.975
1196	1256	186.176
1196	1257	5.4378
1196	1258	84.2472
1196	1259	28.087
1196	1260	241.412
1196	1261	33.4877
1196	1262	159.126
1196	1263	129.685
1196	1264	60.8914
1196	1265	5.60248
1196	1266	146.066
1196	1267	20.4866
1196	1268	98.1551
1196	1269	17.0621
1196	1270	11.1918
1196	1271	38.0091
1196	1272	291.282
1196	1273	98.8141
1196	1274	52.2758
1196	1275	186.531
1196	1276	104.914
1196	1277	438.62
1196	1278	448.064
1196	1279	33.6951
1196	1280	290.397
1196	1281	667.408
1196	1282	35.1245
1196	1283	2.0884
1196	1284	131.365
1196	1285	144.83
1196	1286	190.589
1196	1287	85.9427
1196	1288	73.1506
1196	1289	76.5521
1196	1290	24.9272
1196	1291	4.18642
1196	1292	107.234
1196	1293	70.557
1196	1294	481.712
1196	1295	97.6074
1196	1296	39.9589
1196	1297	176.231
1196	1298	22.6363
1196	1299	27.5276
1196	1300	74.0894
1196	1301	12.8958
1196	1302	253.301
1196	1303	93.2565
1196	1304	44.6264
1196	1305	3.57272
1196	1306	70.5309
1196	1307	286.855
1196	1308	135.054
1196	1309	71.9274
1196	1310	218.747
1196	1311	105.562
1196	1312	5.26377
1196	1313	166.695
1196	1314	188.543
1196	1315	53.8316
1196	1316	100.231
1196	1317	236.559
1196	1318	36.701
1196	1319	21.9079
1196	1320	125.121
1196	1321	326.875
1196	1322	197.56
1196	1323	357.762
1196	1324	115.812
1196	1325	186.615
1196	1326	95.3611
1196	1327	272.541
1196	1328	41.6804
1196	1329	206.571
1196	1330	80.189
1196	1331	124.166
1196	1332	300.081
1196	1333	203.505
1196	1334	221.119
1196	1335	38.2996
1196	1336	48.2991
1196	1337	91.2728
1196	1338	100.869
1196	1339	21.3275
1196	1340	290.194
1196	1341	162.616
1196	1342	142.586
1196	1343	12.7431
1196	1344	166.94
1196	1345	99.1935
1196	1346	271.141
1196	1347	2.54356
1196	1348	201.629
1196	1349	2.78516
1196	1350	122.236
1196	1351	30.2765
1196	1352	21.5955
1196	1353	34.0616
1196	1354	132.178
1196	1355	183.436
1196	1356	74.9708
1196	1357	196.038
1196	1358	5.26769
1196	1359	59.2485
1196	1360	149.893
1196	1361	243.248
1196	1362	57.8623
1196	1363	48.1196
1196	1364	128.435
1196	1365	145.328
1196	1366	36.8783
1196	1367	206.66
1196	1368	237.715
1196	1369	128.454
1196	1370	0
1196	1371	23.062
1196	1372	42.8198
1196	1373	39.1826
1196	1374	51.7171
1196	1375	215.008
1196	1376	58.3227
1196	1377	2.70431
1196	1378	360.352
1196	1379	340.513
1196	1380	29.6442
1196	1381	138.562
1196	1382	203.211
1196	1383	241.145
1196	1384	32.7599
1196	1385	-0.483797
1196	1386	155.063
1196	1387	147.977
1196	1388	91.9976
1196	1389	197.668
1196	1390	88.6074
1196	1391	369.218
1196	1392	67.803
1196	1393	112.754
1196	1394	143.704
1196	1395	265.613
1196	1396	9.67725
1196	1397	112.25
1196	1398	131.148
1196	1399	183.962
1196	1400	63.5189
1196	1401	32.047
1196	1402	6.70385
1196	1403	6.76739
1196	1404	72.2504
1196	1405	241.774
1196	1406	45.7907
1196	1407	43.72
1196	1408	201.145
1196	1409	35.4843
1196	1410	161.681
1196	1411	55.9914
1196	1412	223.83
1196	1413	29.6911
1196	1414	165.248
1196	1415	189.824
1196	1416	443.128
1196	1417	156.55
1196	1418	101.122
1196	1419	18.7025
1196	1420	90.6567
1196	1421	73.9006
1196	1422	143.526
1196	1423	32.519
1196	1424	300.774
1196	1425	123.577
1196	1426	134.398
1196	1427	46.0531
1196	1428	182.912
1196	1429	150.321
1196	1430	3.53756
1196	1431	177.935
1196	1432	168.975
1196	1433	66.5464
1196	1434	73.4723
1196	1435	22.2006
1196	1436	204.326
1196	1437	16.0294
1196	1438	225.081
1196	1439	294.972
1196	1440	92.3845
1196	1441	122.48
1196	1442	1.38629
1196	1443	1.31421
1196	1444	206.094
1196	1445	204.292
1196	1446	16.3778
1197	1198	204.572
1197	1199	3.19867
1197	1200	1.94591
1197	1201	3.63759
1197	1202	114.889
1197	1203	141.736
1197	1204	46.7581
1197	1205	63.8722
1197	1206	49.8947
1197	1207	120.141
1197	1208	5.17714
1197	1209	152.669
1197	1210	109.596
1197	1211	88.3223
1197	1212	57.8203
1197	1213	107.786
1197	1214	51.0103
1197	1215	100.976
1197	1216	186.106
1197	1217	206.117
1197	1218	72.7477
1197	1219	18.3857
1197	1220	195.701
1197	1221	139.433
1197	1222	150.704
1197	1223	104.979
1197	1224	152.767
1197	1225	143.15
1197	1226	262.046
1197	1227	68.255
1197	1228	310.731
1197	1229	33.1882
1197	1230	95.3207
1197	1231	82.2843
1197	1232	314.696
1197	1233	157.134
1197	1234	174.779
1197	1235	136.658
1197	1236	62.9955
1197	1237	182.794
1197	1238	253.975
1197	1239	194.386
1197	1240	154.983
1197	1241	9.90207
1197	1242	76.2199
1197	1243	137.459
1197	1244	1.39825
1197	1245	6.91407
1197	1246	7.42129
1197	1247	1.39646
1197	1248	29.9637
1197	1249	2.78395
1197	1250	1.39765
1197	1251	8.85338
1197	1252	29.4544
1197	1253	144.415
1197	1254	329.756
1197	1255	260.362
1197	1256	105.427
1197	1257	20.6638
1197	1258	106.733
1197	1259	45.1576
1197	1260	170.247
1197	1261	100.912
1197	1262	152.438
1197	1263	142.523
1197	1264	40.0305
1197	1265	7.11627
1197	1266	50.3806
1197	1267	12.6062
1197	1268	150.241
1197	1269	36.8477
1197	1270	22.6078
1197	1271	63.9651
1197	1272	141.06
1197	1273	136.527
1197	1274	153.749
1197	1275	88.6348
1197	1276	66.8738
1197	1277	323.614
1197	1278	362.494
1197	1279	62.0429
1197	1280	231.235
1197	1281	448.024
1197	1282	102.178
1197	1283	0.693147
1197	1284	64.6311
1197	1285	157.796
1197	1286	13.3573
1197	1287	87.2446
1197	1288	145.392
1197	1289	28.7006
1197	1290	63.7295
1197	1291	1.39183
1197	1292	181.43
1197	1293	112.95
1197	1294	248.521
1197	1295	48.5404
1197	1296	15.3838
1197	1297	230.151
1197	1298	17.6995
1197	1299	55.6356
1197	1300	128.682
1197	1301	6.29816
1197	1302	116.017
1197	1303	72.3143
1197	1304	17.1737
1197	1305	6.64366
1197	1306	61.4904
1197	1307	226.604
1197	1308	100.922
1197	1309	81.3874
1197	1310	232.779
1197	1311	90.4178
1197	1312	30.7011
1197	1313	119.161
1197	1314	127.543
1197	1315	27.1357
1197	1316	91.2782
1197	1317	70.2051
1197	1318	41.208
1197	1319	89.2611
1197	1320	53.309
1197	1321	273.033
1197	1322	90.3879
1197	1323	229.736
1197	1324	43.4253
1197	1325	211.189
1197	1326	140.889
1197	1327	208.209
1197	1328	56.1736
1197	1329	190.154
1197	1330	25.1116
1197	1331	178.093
1197	1332	204.964
1197	1333	162.741
1197	1334	132.471
1197	1335	39.4272
1197	1336	47.7728
1197	1337	135.167
1197	1338	130.058
1197	1339	18.1717
1197	1340	232.185
1197	1341	47.3154
1197	1342	104.587
1197	1343	35.9344
1197	1344	229.847
1197	1345	244.152
1197	1346	229.385
1197	1347	4.31331
1197	1348	227.128
1197	1349	3.48594
1197	1350	103.033
1197	1351	72.9122
1197	1352	9.83473
1197	1353	32.2921
1197	1354	172.179
1197	1355	95.8405
1197	1356	74.7933
1197	1357	154.152
1197	1358	4.87408
1197	1359	124.941
1197	1360	65.437
1197	1361	40.1382
1197	1362	179.168
1197	1363	39.7355
1197	1364	152.801
1197	1365	187.874
1197	1366	64.44
1197	1367	183.147
1197	1368	228.287
1197	1369	160.228
1197	1370	0
1197	1371	5.37907
1197	1372	98.1087
1197	1373	90.1971
1197	1374	16.8541
1197	1375	74.4661
1197	1376	122.013
1197	1377	3.71088
1197	1378	323.682
1197	1379	212.205
1197	1380	24.1885
1197	1381	257.238
1197	1382	244.903
1197	1383	134.908
1197	1384	63.9746
1197	1385	4.34381
1197	1386	89.4895
1197	1387	220.715
1197	1388	138.55
1197	1389	316.17
1197	1390	51.2729
1197	1391	366.302
1197	1392	63.7165
1197	1393	73.8836
1197	1394	174.183
1197	1395	327.039
1197	1396	7.63505
1197	1397	117.485
1197	1398	76.0697
1197	1399	163.336
1197	1400	105.837
1197	1401	98.9267
1197	1402	3.09104
1197	1403	17.2268
1197	1404	73.8119
1197	1405	293.057
1197	1406	119.267
1197	1407	143.59
1197	1408	178.617
1197	1409	122.443
1197	1410	201.823
1197	1411	149.435
1197	1412	114.299
1197	1413	116.74
1197	1414	180.632
1197	1415	110.276
1197	1416	218.417
1197	1417	173.908
1197	1418	80.6804
1197	1419	75.9566
1197	1420	81.1951
1197	1421	31.9632
1197	1422	96.7005
1197	1423	101.292
1197	1424	353.663
1197	1425	66.1858
1197	1426	81.218
1197	1427	104.329
1197	1428	127.234
1197	1429	106.927
1197	1430	9.68314
1197	1431	312.98
1197	1432	56.6947
1197	1433	113.84
1197	1434	65.5914
1197	1435	23.4421
1197	1436	75.13
1197	1437	7.35525
1197	1438	148.338
1197	1439	171.509
1197	1440	205.167
1197	1441	166.979
1197	1442	0
1197	1443	3.52636
1197	1444	144.898
1197	1445	155.521
1197	1446	62.6371
1198	1199	3.19867
1198	1200	1.94591
1198	1201	3.63759
1198	1202	115.45
1198	1203	160.586
1198	1204	31.9201
1198	1205	37.6661
1198	1206	47.3518
1198	1207	139.208
1198	1208	7.48953
1198	1209	73.2606
1198	1210	52.0716
1198	1211	69.3192
1198	1212	36.9997
1198	1213	39.3804
1198	1214	26.9227
1198	1215	23.4971
1198	1216	100.021
1198	1217	53.7786
1198	1218	16.4928
1198	1219	3.14631
1198	1220	83.1482
1198	1221	29.571
1198	1222	90.8362
1198	1223	105.001
1198	1224	52.7692
1198	1225	84.7164
1198	1226	54.4967
1198	1227	24.1047
1198	1228	139.191
1198	1229	26.9603
1198	1230	19.5078
1198	1231	52.6512
1198	1232	74.2867
1198	1233	73.0026
1198	1234	31.9528
1198	1235	39.9407
1198	1236	74.5115
1198	1237	89.59
1198	1238	124.756
1198	1239	83.6267
1198	1240	103.412
1198	1241	1.46118
1198	1242	45.3936
1198	1243	46.9711
1198	1244	0.331424
1198	1245	9.07311
1198	1246	1.82382
1198	1247	0.332035
1198	1248	10.9172
1198	1249	0.362065
1198	1250	-0.33129
1198	1251	0.242398
1198	1252	21.9915
1198	1253	116.488
1198	1254	69.5384
1198	1255	106.471
1198	1256	133.019
1198	1257	8.84887
1198	1258	53.5695
1198	1259	11.8401
1198	1260	14.2935
1198	1261	85.6288
1198	1262	63.2182
1198	1263	131.723
1198	1264	43.4567
1198	1265	5.95738
1198	1266	59.126
1198	1267	12.0959
1198	1268	87.7641
1198	1269	10.4551
1198	1270	12.2527
1198	1271	66.1863
1198	1272	132.13
1198	1273	75.677
1198	1274	124.62
1198	1275	62.3774
1198	1276	64.9592
1198	1277	93.2385
1198	1278	57.7363
1198	1279	21.2188
1198	1280	88.6058
1198	1281	56.3353
1198	1282	94.0864
1198	1283	0.693147
1198	1284	45.6518
1198	1285	118.631
1198	1286	21.0513
1198	1287	37.8711
1198	1288	37.4422
1198	1289	33.2811
1198	1290	33.0565
1198	1291	2.04913
1198	1292	106.481
1198	1293	45.1473
1198	1294	89.6301
1198	1295	100.279
1198	1296	9.11114
1198	1297	165.234
1198	1298	7.6744
1198	1299	4.12724
1198	1300	83.4378
1198	1301	13.0031
1198	1302	144.867
1198	1303	25.6876
1198	1304	3.70787
1198	1305	4.20767
1198	1306	28.0065
1198	1307	159.997
1198	1308	101.229
1198	1309	24.2061
1198	1310	105.27
1198	1311	61.0787
1198	1312	29.8463
1198	1313	56.7974
1198	1314	100.17
1198	1315	35.7405
1198	1316	25.1956
1198	1317	33.7991
1198	1318	28.5632
1198	1319	64.3311
1198	1320	46.7277
1198	1321	152.796
1198	1322	33.3643
1198	1323	138.234
1198	1324	28.0016
1198	1325	131.697
1198	1326	23.8391
1198	1327	142.021
1198	1328	27.4133
1198	1329	68.5567
1198	1330	74.9001
1198	1331	137.616
1198	1332	66.7258
1198	1333	83.688
1198	1334	56.6515
1198	1335	31.5499
1198	1336	36.1613
1198	1337	126.225
1198	1338	51.6229
1198	1339	5.44949
1198	1340	165.328
1198	1341	21.7511
1198	1342	69.3032
1198	1343	6.0919
1198	1344	102.651
1198	1345	142.557
1198	1346	20.1743
1198	1347	6.92608
1198	1348	139.52
1198	1349	1.74912
1198	1350	69.7179
1198	1351	42.2499
1198	1352	4.58297
1198	1353	10.1663
1198	1354	130.843
1198	1355	41.5674
1198	1356	5.03849
1198	1357	16.2401
1198	1358	1.89985
1198	1359	79.9835
1198	1360	33.6999
1198	1361	7.91458
1198	1362	143.474
1198	1363	45.1535
1198	1364	107.44
1198	1365	58.1877
1198	1366	72.2297
1198	1367	25.5388
1198	1368	42.9251
1198	1369	69.6319
1198	1370	1.46197
1198	1371	22.5771
1198	1372	80.0655
1198	1373	46.798
1198	1374	10.7153
1198	1375	58.9896
1198	1376	40.6309
1198	1377	0.952157
1198	1378	180.541
1198	1379	126.603
1198	1380	7.15273
1198	1381	126.225
1198	1382	135.496
1198	1383	92.6645
1198	1384	27.9884
1198	1385	4.34381
1198	1386	118.12
1198	1387	68.3736
1198	1388	134.916
1198	1389	126.031
1198	1390	97.3273
1198	1391	169.407
1198	1392	74.4774
1198	1393	50.7365
1198	1394	86.6102
1198	1395	145.982
1198	1396	10.8459
1198	1397	40.8207
1198	1398	55.1105
1198	1399	120.487
1198	1400	78.4453
1198	1401	81.2792
1198	1402	4.37944
1198	1403	1.68938
1198	1404	33.909
1198	1405	223.315
1198	1406	172.722
1198	1407	85.1866
1198	1408	96.7001
1198	1409	87.6265
1198	1410	58.1342
1198	1411	116.972
1198	1412	81.9798
1198	1413	108.355
1198	1414	68.902
1198	1415	67.1917
1198	1416	14.2909
1198	1417	55.7177
1198	1418	104.989
1198	1419	63.1727
1198	1420	108.959
1198	1421	18.348
1198	1422	63.6864
1198	1423	54.812
1198	1424	115.998
1198	1425	19.6015
1198	1426	163.384
1198	1427	68.1999
1198	1428	120.027
1198	1429	73.1202
1198	1430	2.99139
1198	1431	78.1004
1198	1432	61.0484
1198	1433	32.4896
1198	1434	52.4969
1198	1435	26.2846
1198	1436	129.365
1198	1437	9.92356
1198	1438	100.731
1198	1439	94.0122
1198	1440	91.8398
1198	1441	79.8592
1198	1442	0
1198	1443	3.52636
1198	1444	85.7487
1198	1445	94.6163
1198	1446	50.1657
1199	1200	23.557
1199	1201	19.3299
1199	1202	70.1011
1199	1203	110.18
1199	1204	4.60995
1199	1205	-0.610763
1199	1206	41.6071
1199	1207	135.154
1199	1208	-0.79861
1199	1209	84.0954
1199	1210	190.138
1199	1211	69.932
1199	1212	109.917
1199	1213	51.4814
1199	1214	22.3515
1199	1215	50.1771
1199	1216	108.38
1199	1217	121.885
1199	1218	77.4861
1199	1219	-0.341367
1199	1220	148.497
1199	1221	72.532
1199	1222	31.8432
1199	1223	66.7303
1199	1224	133.306
1199	1225	130.659
1199	1226	78.7828
1199	1227	0.416752
1199	1228	196.585
1199	1229	57.609
1199	1230	27.7949
1199	1231	33.3272
1199	1232	38.3312
1199	1233	70.4178
1199	1234	13.8948
1199	1235	108.761
1199	1236	25.9094
1199	1237	13.6171
1199	1238	104.888
1199	1239	97.5856
1199	1240	38.2238
1199	1241	-0.35596
1199	1242	192.457
1199	1243	172.771
1199	1244	0
1199	1245	0
1199	1246	-0.696712
1199	1247	0
1199	1248	40.7725
1199	1249	0
1199	1250	0
1199	1251	1.18354
1199	1252	57.0799
1199	1253	8.40053
1199	1254	89.4204
1199	1255	97.9241
1199	1256	12.6622
1199	1257	95.8881
1199	1258	122.986
1199	1259	-0.882269
1199	1260	26.0557
1199	1261	133.746
1199	1262	179.458
1199	1263	77.044
1199	1264	40.1749
1199	1265	0
1199	1266	83.103
1199	1267	3.2902
1199	1268	166.886
1199	1269	3.09748
1199	1270	0
1199	1271	6.44266
1199	1272	26.3927
1199	1273	164.848
1199	1274	211.962
1199	1275	137.252
1199	1276	36.0983
1199	1277	26.8344
1199	1278	137.51
1199	1279	29.8263
1199	1280	100.843
1199	1281	123.3
1199	1282	208.266
1199	1283	0
1199	1284	98.0164
1199	1285	134.761
1199	1286	115.625
1199	1287	100.838
1199	1288	103.244
1199	1289	20.1037
1199	1290	7.18427
1199	1291	0
1199	1292	208.785
1199	1293	186.882
1199	1294	103.729
1199	1295	131.271
1199	1296	0.24544
1199	1297	23.2256
1199	1298	-1.09535
1199	1299	-0.244054
1199	1300	179.068
1199	1301	-0.994558
1199	1302	95.7856
1199	1303	-0.502221
1199	1304	3.08078
1199	1305	0
1199	1306	-0.586968
1199	1307	170.946
1199	1308	37.9225
1199	1309	38.189
1199	1310	194.496
1199	1311	37.9959
1199	1312	1.5082
1199	1313	42.8682
1199	1314	24.1613
1199	1315	16.8583
1199	1316	-0.606061
1199	1317	65.0286
1199	1318	71.8412
1199	1319	198.707
1199	1320	40.9959
1199	1321	69.8266
1199	1322	55.5079
1199	1323	113.693
1199	1324	1.62235
1199	1325	37.5946
1199	1326	86.8547
1199	1327	64.3029
1199	1328	47.241
1199	1329	87.297
1199	1330	82.1787
1199	1331	120.307
1199	1332	40.909
1199	1333	47.8357
1199	1334	40.0276
1199	1335	-0.720104
1199	1336	12.2317
1199	1337	118.243
1199	1338	87.0565
1199	1339	106.272
1199	1340	74.1092
1199	1341	84.8053
1199	1342	25.286
1199	1343	-0.897486
1199	1344	168.095
1199	1345	204.122
1199	1346	42.5729
1199	1347	0
1199	1348	211.274
1199	1349	0
1199	1350	211.664
1199	1351	93.7648
1199	1352	-0.0331395
1199	1353	0.0120106
1199	1354	93.5819
1199	1355	9.15066
1199	1356	3.98502
1199	1357	8.0464
1199	1358	0
1199	1359	170.522
1199	1360	142.362
1199	1361	5.30186
1199	1362	161.31
1199	1363	28.4793
1199	1364	97.6999
1199	1365	13.6808
1199	1366	11.2017
1199	1367	1.57779
1199	1368	110.184
1199	1369	12.0136
1199	1370	0
1199	1371	-0.530791
1199	1372	189.167
1199	1373	190.832
1199	1374	6.55932
1199	1375	186.676
1199	1376	157.153
1199	1377	0
1199	1378	68.1866
1199	1379	174.749
1199	1380	-0.552793
1199	1381	228.21
1199	1382	109.992
1199	1383	67.8648
1199	1384	11.2304
1199	1385	1.33635
1199	1386	41.2583
1199	1387	0.280158
1199	1388	72.5309
1199	1389	101.92
1199	1390	80.4245
1199	1391	71.4748
1199	1392	-0.79916
1199	1393	42.1895
1199	1394	19.478
1199	1395	19.2929
1199	1396	0
1199	1397	18.6045
1199	1398	50.0821
1199	1399	179.084
1199	1400	219.143
1199	1401	211.654
1199	1402	0
1199	1403	0
1199	1404	19.9294
1199	1405	158.317
1199	1406	210.757
1199	1407	204.931
1199	1408	57.0519
1199	1409	140.232
1199	1410	64.178
1199	1411	197.726
1199	1412	23.725
1199	1413	209.22
1199	1414	15.5002
1199	1415	0.568
1199	1416	128.398
1199	1417	94.3441
1199	1418	94.2038
1199	1419	206.457
1199	1420	25.8515
1199	1421	18.3265
1199	1422	190.863
1199	1423	179.318
1199	1424	57.4091
1199	1425	47.4026
1199	1426	42.9773
1199	1427	198.309
1199	1428	99.0864
1199	1429	52.9737
1199	1430	7.98463
1199	1431	7.31508
1199	1432	74.1449
1199	1433	126.804
1199	1434	73.3142
1199	1435	36.7683
1199	1436	31.2656
1199	1437	0
1199	1438	66.4628
1199	1439	86.6324
1199	1440	201.122
1199	1441	137.44
1199	1442	2.57291
1199	1443	7.96905
1199	1444	94.1977
1199	1445	58.1726
1199	1446	34.8925
1200	1201	18.7105
1200	1202	74.8462
1200	1203	109.197
1200	1204	4.76553
1200	1205	-0.766349
1200	1206	34.0273
1200	1207	104.535
1200	1208	-0.954188
1200	1209	57.8923
1200	1210	151.872
1200	1211	51.1535
1200	1212	88.7718
1200	1213	47.5869
1200	1214	18.2262
1200	1215	37.9887
1200	1216	83.8459
1200	1217	91.797
1200	1218	60.3181
1200	1219	-0.496947
1200	1220	132.666
1200	1221	72.1214
1200	1222	25.6207
1200	1223	61.0512
1200	1224	138.998
1200	1225	105.836
1200	1226	87.7518
1200	1227	0.249383
1200	1228	163.886
1200	1229	46.7689
1200	1230	21.2023
1200	1231	27.6062
1200	1232	31.8741
1200	1233	54.5162
1200	1234	11.1991
1200	1235	91.0604
1200	1236	23.0702
1200	1237	10.1914
1200	1238	88.1888
1200	1239	87.1474
1200	1240	31.5264
1200	1241	-0.51154
1200	1242	156.292
1200	1243	145.985
1200	1244	0
1200	1245	0
1200	1246	0.852285
1200	1247	0
1200	1248	34.7731
1200	1249	0
1200	1250	0
1200	1251	1.00054
1200	1252	48.6261
1200	1253	5.90438
1200	1254	72.7215
1200	1255	52.6534
1200	1256	8.40111
1200	1257	73.8201
1200	1258	104.571
1200	1259	2.98398
1200	1260	21.3517
1200	1261	102.83
1200	1262	149.671
1200	1263	64.1439
1200	1264	32.73
1200	1265	0
1200	1266	66.7811
1200	1267	1.72734
1200	1268	125.878
1200	1269	2.42462
1200	1270	0
1200	1271	7.54206
1200	1272	16.4075
1200	1273	140.292
1200	1274	177.976
1200	1275	120.794
1200	1276	53.6799
1200	1277	17.7706
1200	1278	138.168
1200	1279	5.73727
1200	1280	84.2978
1200	1281	90.1385
1200	1282	176.688
1200	1283	0
1200	1284	79.7813
1200	1285	112.887
1200	1286	98.0985
1200	1287	86.3289
1200	1288	87.7541
1200	1289	20.2142
1200	1290	7.51356
1200	1291	0
1200	1292	173.314
1200	1293	150.412
1200	1294	87.9418
1200	1295	109.554
1200	1296	-0.396566
1200	1297	19.5644
1200	1298	-1.19361
1200	1299	2.32757
1200	1300	149.765
1200	1301	1.15014
1200	1302	84.1111
1200	1303	-0.816918
1200	1304	2.21365
1200	1305	0
1200	1306	-0.901692
1200	1307	136.958
1200	1308	35.3786
1200	1309	22.3673
1200	1310	154.851
1200	1311	31.1566
1200	1312	0.0599602
1200	1313	46.7764
1200	1314	19.9059
1200	1315	19.8362
1200	1316	-1.05856
1200	1317	58.0493
1200	1318	61.3569
1200	1319	164.669
1200	1320	50.3025
1200	1321	56.9139
1200	1322	46.7429
1200	1323	95.527
1200	1324	0.649556
1200	1325	48.3297
1200	1326	67.563
1200	1327	51.4005
1200	1328	47.1703
1200	1329	72.9135
1200	1330	65.5679
1200	1331	94.0867
1200	1332	33.0742
1200	1333	37.1261
1200	1334	30.066
1200	1335	-0.225443
1200	1336	10.1797
1200	1337	99.5965
1200	1338	65.3661
1200	1339	90.0982
1200	1340	53.5367
1200	1341	61.4559
1200	1342	20.2641
1200	1343	-1.05313
1200	1344	129.964
1200	1345	171.977
1200	1346	35.129
1200	1347	0
1200	1348	173.142
1200	1349	0
1200	1350	170.293
1200	1351	86.1072
1200	1352	-0.188729
1200	1353	-0.143585
1200	1354	67.2926
1200	1355	8.00435
1200	1356	2.5781
1200	1357	6.00614
1200	1358	0
1200	1359	143.913
1200	1360	123.42
1200	1361	4.45892
1200	1362	132.204
1200	1363	23.2933
1200	1364	82.4646
1200	1365	9.57629
1200	1366	9.39928
1200	1367	1.41216
1200	1368	93.361
1200	1369	10.1101
1200	1370	0
1200	1371	-0.686365
1200	1372	160.314
1200	1373	161.897
1200	1374	5.40746
1200	1375	150.128
1200	1376	133.578
1200	1377	0
1200	1378	58.3708
1200	1379	150.786
1200	1380	0.488651
1200	1381	213.079
1200	1382	92.0686
1200	1383	60.3512
1200	1384	6.6421
1200	1385	4.93894
1200	1386	55.4491
1200	1387	1.23438
1200	1388	57.9091
1200	1389	85.066
1200	1390	61.3798
1200	1391	55.57
1200	1392	-0.556396
1200	1393	30.2097
1200	1394	11.0932
1200	1395	15.2023
1200	1396	0
1200	1397	15.3761
1200	1398	42.0158
1200	1399	151.9
1200	1400	205.742
1200	1401	179.311
1200	1402	0
1200	1403	0
1200	1404	35.2995
1200	1405	136.754
1200	1406	174.719
1200	1407	186.544
1200	1408	50.0634
1200	1409	108.479
1200	1410	54.0098
1200	1411	167.211
1200	1412	26.8261
1200	1413	177.828
1200	1414	12.4134
1200	1415	2.42714
1200	1416	106.427
1200	1417	79.5679
1200	1418	91.9695
1200	1419	160.322
1200	1420	14.5435
1200	1421	19.0432
1200	1422	155.133
1200	1423	149.878
1200	1424	47.8744
1200	1425	15.1088
1200	1426	35.4132
1200	1427	164.341
1200	1428	85.3088
1200	1429	40.5663
1200	1430	8.46195
1200	1431	5.64836
1200	1432	63.679
1200	1433	107.853
1200	1434	57.4409
1200	1435	23.0306
1200	1436	27.3835
1200	1437	3.42839
1200	1438	57.5143
1200	1439	72.2273
1200	1440	174.127
1200	1441	109.029
1200	1442	0.405465
1200	1443	9.84808
1200	1444	94.2718
1200	1445	43.2176
1200	1446	26.6712
1201	1202	68.8424
1201	1203	115.479
1201	1204	0
[truncated: 30,132 more rows]

## Sheet: SCA
i	j	score
1193	1194	30.6172
1193	1195	16.3394
1193	1196	63.102
1193	1197	57.7305
1193	1198	33.0023
1193	1199	1.90592
1193	1200	1.91324
1193	1201	1.6252
1193	1202	10.3457
1193	1203	9.13324
1193	1204	8.31667
1193	1205	6.86854
1193	1206	10.2723
1193	1207	11.2127
1193	1208	1.43508
1193	1209	14.9752
1193	1210	56.4652
1193	1211	79.7622
1193	1212	32.5528
1193	1213	19.8559
1193	1214	11.0766
1193	1215	55.3336
1193	1216	19.304
1193	1217	57.1611
1193	1218	28.7014
1193	1219	5.74387
1193	1220	65.3493
1193	1221	21.3879
1193	1222	20.6808
1193	1223	5.86671
1193	1224	45.2496
1193	1225	60.5956
1193	1226	24.866
1193	1227	2.80703
1193	1228	39.2528
1193	1229	7.81733
1193	1230	50.3621
1193	1231	17.4104
1193	1232	63.8962
1193	1233	28.8009
1193	1234	79.5719
1193	1235	8.6151
1193	1236	75.2456
1193	1237	68.1404
1193	1238	12.7258
1193	1239	47.2223
1193	1240	6.62414
1193	1241	1.65436
1193	1242	11.6523
1193	1243	60.2176
1193	1244	0.673483
1193	1245	1.15748
1193	1246	4.55155
1193	1247	2.05352
1193	1248	9.55108
1193	1249	2.36756
1193	1250	0.982705
1193	1251	61.4628
1193	1252	43.2351
1193	1253	62.0435
1193	1254	49.629
1193	1255	41.9304
1193	1256	63.6038
1193	1257	27.2975
1193	1258	35.2159
1193	1259	8.86029
1193	1260	34.4664
1193	1261	6.50046
1193	1262	91.454
1193	1263	50.3205
1193	1264	17.3202
1193	1265	2.99952
1193	1266	32.114
1193	1267	16.5337
1193	1268	7.90729
1193	1269	13.1872
1193	1270	5.33094
1193	1271	36.271
1193	1272	19.0583
1193	1273	53.4779
1193	1274	23.0715
1193	1275	28.9622
1193	1276	15.9036
1193	1277	62.9449
1193	1278	69.6909
1193	1279	24.0212
1193	1280	61.5705
1193	1281	63.7227
1193	1282	14.8861
1193	1283	2.90808
1193	1284	30.9377
1193	1285	22.6975
1193	1286	19.9138
1193	1287	60.4378
1193	1288	31.1904
1193	1289	33.0955
1193	1290	10.0699
1193	1291	1.86193
1193	1292	18.6995
1193	1293	30.9869
1193	1294	27.7435
1193	1295	30.9851
1193	1296	15.9211
1193	1297	27.9261
1193	1298	21.9587
1193	1299	35.4726
1193	1300	29.185
1193	1301	1.42713
1193	1302	76.8745
1193	1303	18.7176
1193	1304	18.5925
1193	1305	1.15072
1193	1306	14.9664
1193	1307	17.1058
1193	1308	24.7727
1193	1309	25.929
1193	1310	72.5749
1193	1311	81.9179
1193	1312	15.0532
1193	1313	31.1852
1193	1314	33.3281
1193	1315	67.3439
1193	1316	30.0535
1193	1317	18.1257
1193	1318	28.2289
1193	1319	50.3846
1193	1320	60.8577
1193	1321	41.7461
1193	1322	62.9782
1193	1323	57.2136
1193	1324	40.9299
1193	1325	28.8861
1193	1326	16.6177
1193	1327	62.4733
1193	1328	50.7352
1193	1329	5.3093
1193	1330	3.14885
1193	1331	6.89409
1193	1332	4.6067
1193	1333	6.36749
1193	1334	19.8593
1193	1335	17.7598
1193	1336	27.7979
1193	1337	18.4578
1193	1338	14.4489
1193	1339	87.4247
1193	1340	57.636
1193	1341	18.6741
1193	1342	26.4621
1193	1343	11.7051
1193	1344	72.5278
1193	1345	35.0158
1193	1346	84.4918
1193	1347	80.5199
1193	1348	20.5466
1193	1349	4.80091
1193	1350	58.6582
1193	1351	44.92
1193	1352	5.44789
1193	1353	3.45044
1193	1354	53.8431
1193	1355	55.1768
1193	1356	46.1453
1193	1357	24.0855
1193	1358	6.99851
1193	1359	38.4108
1193	1360	66.8141
1193	1361	44.8427
1193	1362	74.793
1193	1363	62.6542
1193	1364	27.566
1193	1365	73.9898
1193	1366	22.8876
1193	1367	45.5766
1193	1368	50.3223
1193	1369	66.08
1193	1370	2.68138
1193	1371	7.97092
1193	1372	24.3471
1193	1373	15.3142
1193	1374	41.065
1193	1375	38.8244
1193	1376	114.491
1193	1377	1.75579
1193	1378	40.7388
1193	1379	34.5213
1193	1380	3.02526
1193	1381	38.4554
1193	1382	38.3402
1193	1383	12.5075
1193	1384	17.1687
1193	1385	2.33415
1193	1386	16.8806
1193	1387	13.7879
1193	1388	60.3266
1193	1389	67.7361
1193	1390	7.91882
1193	1391	24.6277
1193	1392	32.8221
1193	1393	34.3168
1193	1394	17.4584
1193	1395	113.425
1193	1396	13.2803
1193	1397	82.9727
1193	1398	25.7302
1193	1399	59.3092
1193	1400	63.8573
1193	1401	12.8662
1193	1402	1.45451
1193	1403	3.11191
1193	1404	11.7868
1193	1405	39.0314
1193	1406	33.0138
1193	1407	7.92649
1193	1408	75.4663
1193	1409	106.708
1193	1410	73.9187
1193	1411	121.561
1193	1412	21.6772
1193	1413	96.6908
1193	1414	23.9689
1193	1415	9.91185
1193	1416	86.154
1193	1417	13.2406
1193	1418	34.3914
1193	1419	10.8024
1193	1420	18.4128
1193	1421	29.922
1193	1422	27.5695
1193	1423	27.1305
1193	1424	15.967
1193	1425	25.4111
1193	1426	16.3327
1193	1427	23.3945
1193	1428	16.9958
1193	1429	44.5573
1193	1430	6.90562
1193	1431	66.3378
1193	1432	22.1508
1193	1433	8.58416
1193	1434	6.58312
1193	1435	39.4018
1193	1436	36.7864
1193	1437	48.535
1193	1438	40.4619
1193	1439	18.6609
1193	1440	36.9587
1193	1441	42.7476
1193	1442	3.03799
1193	1443	1.57332
1193	1444	23.7509
1193	1445	56.7804
1193	1446	3.54342
1194	1195	25.5784
1194	1196	19.9319
1194	1197	66.3947
1194	1198	43.0438
1194	1199	1.9167
1194	1200	2.61088
1194	1201	1.9712
1194	1202	5.85711
1194	1203	16.5584
1194	1204	3.39681
1194	1205	6.68839
1194	1206	5.07081
1194	1207	11.1274
1194	1208	6.61157
1194	1209	9.22297
1194	1210	13.1796
1194	1211	9.56818
1194	1212	27.9109
1194	1213	8.39451
1194	1214	10.4285
1194	1215	33.3969
1194	1216	22.6754
1194	1217	40.8341
1194	1218	14.7685
1194	1219	11.3946
1194	1220	10.1623
1194	1221	21.1302
1194	1222	18.3533
1194	1223	7.37119
1194	1224	15.4038
1194	1225	16.9426
1194	1226	47.3747
1194	1227	3.16915
1194	1228	35.7495
1194	1229	35.5394
1194	1230	37.3945
1194	1231	38.7428
1194	1232	54.9477
1194	1233	6.17377
1194	1234	16.2939
1194	1235	7.20617
1194	1236	40.7813
1194	1237	7.12435
1194	1238	12.2949
1194	1239	12.7194
1194	1240	12.0385
1194	1241	0.895582
1194	1242	53.4433
1194	1243	45.5403
1194	1244	0.265796
1194	1245	3.18958
1194	1246	1.70622
1194	1247	0.678289
1194	1248	10.6776
1194	1249	0.363298
1194	1250	0.14279
1194	1251	18.7094
1194	1252	46.2768
1194	1253	18.3472
1194	1254	43.0209
1194	1255	36.0066
1194	1256	17.3998
1194	1257	1.34971
1194	1258	21.4808
1194	1259	3.57102
1194	1260	21.9729
1194	1261	3.10779
1194	1262	11.6576
1194	1263	10.1089
1194	1264	9.32531
1194	1265	1.69856
1194	1266	6.0654
1194	1267	17.0169
1194	1268	17.5345
1194	1269	19.9399
1194	1270	4.91357
1194	1271	7.80146
1194	1272	11.2707
1194	1273	14.978
1194	1274	26.4321
1194	1275	11.9333
1194	1276	6.93462
1194	1277	9.98967
1194	1278	70.5986
1194	1279	15.2939
1194	1280	81.8284
1194	1281	53.9907
1194	1282	4.00278
1194	1283	1.15463
1194	1284	7.76736
1194	1285	31.1354
1194	1286	15.5394
1194	1287	15.242
1194	1288	35.239
1194	1289	27.5441
1194	1290	18.9969
1194	1291	1.19608
1194	1292	48.7806
1194	1293	33.3037
1194	1294	14.419
1194	1295	23.4364
1194	1296	7.4847
1194	1297	5.63873
1194	1298	8.93697
1194	1299	5.81826
1194	1300	9.37843
1194	1301	2.0635
1194	1302	17.7964
1194	1303	20.9233
1194	1304	26.1408
1194	1305	3.69354
1194	1306	26.5549
1194	1307	12.2184
1194	1308	8.40228
1194	1309	17.7814
1194	1310	59.5779
1194	1311	35.2253
1194	1312	0.840776
1194	1313	22.5295
1194	1314	17.9206
1194	1315	33.1165
1194	1316	44.7745
1194	1317	20.6277
1194	1318	23.459
1194	1319	14.3188
1194	1320	10.5647
1194	1321	11.5223
1194	1322	36.6334
1194	1323	10.2542
1194	1324	16.0843
1194	1325	29.5188
1194	1326	8.4487
1194	1327	9.79995
1194	1328	8.68976
1194	1329	5.82056
1194	1330	3.03071
1194	1331	4.31614
1194	1332	27.5422
1194	1333	3.90277
1194	1334	15.8867
1194	1335	14.5613
1194	1336	5.67012
1194	1337	12.553
1194	1338	5.50552
1194	1339	9.55948
1194	1340	9.58979
1194	1341	29.6634
1194	1342	8.45585
1194	1343	25.1819
1194	1344	16.7023
1194	1345	35.9681
1194	1346	65.7715
1194	1347	21.3554
1194	1348	40.6757
1194	1349	2.41033
1194	1350	36.0094
1194	1351	39.8387
1194	1352	19.0295
1194	1353	7.95075
1194	1354	13.2992
1194	1355	24.5255
1194	1356	34.3105
1194	1357	53.292
1194	1358	1.02002
1194	1359	47.2813
1194	1360	15.7509
1194	1361	13.486
1194	1362	23.1016
1194	1363	17.3995
1194	1364	15.4926
1194	1365	53.9424
1194	1366	14.6206
1194	1367	44.2261
1194	1368	9.64203
1194	1369	18.9599
1194	1370	0.239533
1194	1371	8.94049
1194	1372	10.3431
1194	1373	8.12871
1194	1374	43.9177
1194	1375	11.6936
1194	1376	10.0167
1194	1377	2.22989
1194	1378	20.0929
1194	1379	19.458
1194	1380	15.1613
1194	1381	34.1589
1194	1382	17.1448
1194	1383	10.3098
1194	1384	45.9854
1194	1385	0.539837
1194	1386	10.3537
1194	1387	26.1197
1194	1388	54.9798
1194	1389	25.9798
1194	1390	8.88679
1194	1391	13.622
1194	1392	5.72297
1194	1393	11.9876
1194	1394	10.0239
1194	1395	90.1044
1194	1396	25.515
1194	1397	24.1971
1194	1398	40.8535
1194	1399	6.09433
1194	1400	17.1193
1194	1401	10.0023
1194	1402	2.74037
1194	1403	4.21326
1194	1404	21.1362
1194	1405	37.9805
1194	1406	26.9144
1194	1407	32.6749
1194	1408	55.3127
1194	1409	99.7784
1194	1410	27.1317
1194	1411	5.89729
1194	1412	28.2329
1194	1413	55.5927
1194	1414	24.2126
1194	1415	16.3379
1194	1416	20.9125
1194	1417	29.0821
1194	1418	5.40095
1194	1419	2.92742
1194	1420	12.4906
1194	1421	26.8838
1194	1422	16.6307
1194	1423	9.60038
1194	1424	29.6992
1194	1425	6.44169
1194	1426	7.6033
1194	1427	8.80877
1194	1428	14.3643
1194	1429	7.78721
1194	1430	3.94063
1194	1431	9.31192
1194	1432	15.0543
1194	1433	5.78583
1194	1434	9.01441
1194	1435	5.55376
1194	1436	4.84615
1194	1437	72.0687
1194	1438	7.62375
1194	1439	9.53058
1194	1440	26.0939
1194	1441	17.9772
1194	1442	0.315493
1194	1443	1.67923
1194	1444	10.48
1194	1445	18.7529
1194	1446	1.67454
1195	1196	89.3624
1195	1197	61.5513
1195	1198	11.6109
1195	1199	3.15788
1195	1200	4.57857
1195	1201	3.70992
1195	1202	6.42029
1195	1203	15.3209
1195	1204	9.47731
1195	1205	9.31816
1195	1206	47.9059
1195	1207	5.44869
1195	1208	10.637
1195	1209	5.94041
1195	1210	58.8718
1195	1211	13.5562
1195	1212	66.5133
1195	1213	9.79668
1195	1214	41.0637
1195	1215	38.7314
1195	1216	21.2224
1195	1217	24.025
1195	1218	5.45235
1195	1219	7.70271
1195	1220	13.931
1195	1221	53.385
1195	1222	17.3286
1195	1223	7.44822
1195	1224	28.572
1195	1225	21.2718
1195	1226	24.1553
1195	1227	15.0055
1195	1228	41.0003
1195	1229	51.3669
1195	1230	34.8495
1195	1231	22.5603
1195	1232	49.8423
1195	1233	33.5604
1195	1234	48.0441
1195	1235	9.6994
1195	1236	14.9241
1195	1237	7.4858
1195	1238	77.4119
1195	1239	29.3278
1195	1240	8.22132
1195	1241	7.55372
1195	1242	27.574
1195	1243	10.1053
1195	1244	0.297325
1195	1245	2.17094
1195	1246	2.75835
1195	1247	0.770062
1195	1248	38.0862
1195	1249	0.539819
1195	1250	0.0753599
1195	1251	41.0478
1195	1252	76.9464
1195	1253	20.9366
1195	1254	33.6672
1195	1255	22.8398
1195	1256	28.0163
1195	1257	9.23545
1195	1258	15.6623
1195	1259	8.11813
1195	1260	39.2955
1195	1261	5.35584
1195	1262	15.7349
1195	1263	13.6076
1195	1264	4.25152
1195	1265	5.66516
1195	1266	5.65322
1195	1267	1.7054
1195	1268	4.67514
1195	1269	8.14091
1195	1270	7.17362
1195	1271	7.0467
1195	1272	28.9834
1195	1273	42.0146
1195	1274	21.7586
1195	1275	27.2178
1195	1276	21.3726
1195	1277	27.3688
1195	1278	41.9503
1195	1279	7.03168
1195	1280	13.9819
1195	1281	51.3211
1195	1282	33.3828
1195	1283	0.950814
1195	1284	36.4934
1195	1285	22.4532
1195	1286	28.14
1195	1287	33.8546
1195	1288	17.8348
1195	1289	5.14943
1195	1290	17.597
1195	1291	0.449541
1195	1292	35.6294
1195	1293	58.5992
1195	1294	49.9656
1195	1295	61.3657
1195	1296	8.04562
1195	1297	26.3743
1195	1298	7.38849
1195	1299	21.4511
1195	1300	56.013
1195	1301	1.68625
1195	1302	15.0946
1195	1303	19.6781
1195	1304	14.8735
1195	1305	1.90821
1195	1306	26.9442
1195	1307	60.3204
1195	1308	16.9168
1195	1309	14.6528
1195	1310	30.8218
1195	1311	22.4068
1195	1312	86.7298
1195	1313	8.98996
1195	1314	14.645
1195	1315	26.2807
1195	1316	27.5816
1195	1317	47.0009
1195	1318	54.8327
1195	1319	5.072
1195	1320	24.122
1195	1321	24.9214
1195	1322	50.101
1195	1323	23.2664
1195	1324	40.6629
1195	1325	12.312
1195	1326	38.1821
1195	1327	23.9132
1195	1328	34.0834
1195	1329	11.3934
1195	1330	7.70015
1195	1331	6.75321
1195	1332	17.8453
1195	1333	13.8073
1195	1334	14.6666
1195	1335	17.0258
1195	1336	73.6113
1195	1337	27.3188
1195	1338	10.6283
1195	1339	11.1145
1195	1340	15.0472
1195	1341	21.5477
1195	1342	5.07711
1195	1343	27.7549
1195	1344	13.1434
1195	1345	8.57967
1195	1346	71.2457
1195	1347	13.2958
1195	1348	61.6532
1195	1349	1.29524
1195	1350	13.9883
1195	1351	16.0529
1195	1352	5.65276
1195	1353	14.4712
1195	1354	21.1128
1195	1355	55.3882
1195	1356	51.5249
1195	1357	64.4866
1195	1358	0.644049
1195	1359	73.1186
1195	1360	27.0071
1195	1361	38.19
1195	1362	26.94
1195	1363	42.2015
1195	1364	53.8221
1195	1365	18.2511
1195	1366	9.93777
1195	1367	47.3185
1195	1368	61.126
1195	1369	94.963
1195	1370	0.437175
1195	1371	7.99949
1195	1372	31.1077
1195	1373	41.3257
1195	1374	26.7636
1195	1375	17.0002
1195	1376	14.8355
1195	1377	0.487812
1195	1378	29.4718
1195	1379	34.2309
1195	1380	14.4148
1195	1381	8.79288
1195	1382	17.7899
1195	1383	19.6626
1195	1384	30.7337
1195	1385	1.67596
1195	1386	24.7532
1195	1387	59.4906
1195	1388	54.9756
1195	1389	19.0229
1195	1390	18.3147
1195	1391	16.7584
1195	1392	22.6202
1195	1393	13.5603
1195	1394	22.0415
1195	1395	62.9457
1195	1396	29.8921
1195	1397	19.3511
1195	1398	84.3711
1195	1399	37.6742
1195	1400	74.8131
1195	1401	40.0305
1195	1402	2.04464
1195	1403	4.5182
1195	1404	65.6233
1195	1405	20.7187
1195	1406	67.9389
1195	1407	22.9851
1195	1408	36.7136
1195	1409	44.6262
1195	1410	50.2278
1195	1411	43.6564
1195	1412	52.2747
1195	1413	22.5944
1195	1414	28.5995
1195	1415	94.7881
1195	1416	47.2113
1195	1417	47.8095
1195	1418	6.1526
1195	1419	40.29
1195	1420	18.6742
1195	1421	13.8582
1195	1422	12.3309
1195	1423	29.0809
1195	1424	95.3535
1195	1425	37.4634
1195	1426	11.2162
1195	1427	42.3909
1195	1428	11.6661
1195	1429	28.309
1195	1430	2.90929
1195	1431	14.9888
1195	1432	16.3252
1195	1433	7.79738
1195	1434	26.4211
1195	1435	63.9524
1195	1436	16.2972
1195	1437	63.1979
1195	1438	25.6843
1195	1439	40.16
1195	1440	41.6703
1195	1441	49.2111
1195	1442	2.23713
1195	1443	3.68089
1195	1444	12.2049
1195	1445	38.009
1195	1446	1.48003
1196	1197	133.679
1196	1198	35.3093
1196	1199	1.34606
1196	1200	1.8252
1196	1201	1.32413
1196	1202	6.64933
1196	1203	13.3187
1196	1204	8.39174
1196	1205	10.2199
1196	1206	13.8453
1196	1207	3.72373
1196	1208	5.43195
1196	1209	5.26895
1196	1210	17.7048
1196	1211	7.50157
1196	1212	25.9505
1196	1213	10.2043
1196	1214	16.5295
1196	1215	41.7778
1196	1216	13.0935
1196	1217	35.9094
1196	1218	50.4266
1196	1219	3.73346
1196	1220	15.0744
1196	1221	41.4455
1196	1222	13.2203
1196	1223	3.62483
1196	1224	16.3619
1196	1225	19.475
1196	1226	53.6904
1196	1227	20.3314
1196	1228	28.4728
1196	1229	27.4767
1196	1230	37.6993
1196	1231	22.2143
1196	1232	71.2929
1196	1233	16.5948
1196	1234	41.0273
1196	1235	10.7276
1196	1236	13.7167
1196	1237	31.5508
1196	1238	33.9791
1196	1239	62.684
1196	1240	9.15897
1196	1241	6.47677
1196	1242	23.7329
1196	1243	45.698
1196	1244	0.174186
1196	1245	6.70493
1196	1246	3.43656
1196	1247	0.318557
1196	1248	6.37878
1196	1249	0.502541
1196	1250	0.071773
1196	1251	16.1505
1196	1252	52.275
1196	1253	16.7889
1196	1254	27.1446
1196	1255	14.6516
1196	1256	9.87887
1196	1257	1.6327
1196	1258	43.6342
1196	1259	14.3323
1196	1260	48.0255
1196	1261	3.59414
1196	1262	66.8528
1196	1263	16.9499
1196	1264	4.41527
1196	1265	3.50839
1196	1266	5.82952
1196	1267	15.8296
1196	1268	6.27123
1196	1269	8.74834
1196	1270	7.2225
1196	1271	19.3592
1196	1272	31.6378
1196	1273	10.4655
1196	1274	4.00666
1196	1275	26.3725
1196	1276	9.30681
1196	1277	70.9791
1196	1278	104.958
1196	1279	19.6718
1196	1280	27.4132
1196	1281	142.073
1196	1282	12.8635
1196	1283	0.383612
1196	1284	21.2989
1196	1285	14.2218
1196	1286	56.3655
1196	1287	14.8
1196	1288	38.5065
1196	1289	6.6295
1196	1290	9.83559
1196	1291	2.06595
1196	1292	30.5558
1196	1293	15.8554
1196	1294	37.3173
1196	1295	33.3537
1196	1296	11.1457
1196	1297	21.8694
1196	1298	13.941
1196	1299	22.9979
1196	1300	24.16
1196	1301	0.971029
1196	1302	11.4381
1196	1303	11.0781
1196	1304	22.317
1196	1305	1.97646
1196	1306	7.50363
1196	1307	21.195
1196	1308	13.4563
1196	1309	14.1091
1196	1310	26.8463
1196	1311	18.2254
1196	1312	54.3301
1196	1313	7.5425
1196	1314	29.5703
1196	1315	29.7846
1196	1316	29.7168
1196	1317	33.0204
1196	1318	30.2529
1196	1319	32.4703
1196	1320	12.9965
1196	1321	19.0893
1196	1322	27.3371
1196	1323	30.0289
1196	1324	44.6888
1196	1325	7.55134
1196	1326	22.6151
1196	1327	13.3686
1196	1328	19.5891
1196	1329	11.2687
1196	1330	2.40134
1196	1331	4.6313
1196	1332	8.37282
1196	1333	3.27209
1196	1334	14.2899
1196	1335	2.7142
1196	1336	15.7515
1196	1337	8.63253
1196	1338	5.4391
1196	1339	10.7605
1196	1340	17.7858
1196	1341	59.7298
1196	1342	6.8437
1196	1343	28.2949
1196	1344	21.7812
1196	1345	43.6891
1196	1346	59.3533
1196	1347	44.9932
1196	1348	14.9864
1196	1349	1.1837
1196	1350	58.5378
1196	1351	21.0087
1196	1352	12.182
1196	1353	13.3272
1196	1354	28.7427
1196	1355	32.1065
1196	1356	26.0255
1196	1357	40.0483
1196	1358	0.728108
1196	1359	16.1235
1196	1360	47.7404
1196	1361	65.8538
1196	1362	33.8178
1196	1363	25.1599
1196	1364	41.149
1196	1365	11.2906
1196	1366	18.6597
1196	1367	63.5538
1196	1368	55.3098
1196	1369	44.7452
1196	1370	0.204802
1196	1371	9.44435
1196	1372	21.0889
1196	1373	17.7362
1196	1374	29.5063
1196	1375	31.3977
1196	1376	15.2901
1196	1377	0.839872
1196	1378	15.8709
1196	1379	19.6089
1196	1380	13.7615
1196	1381	49.2592
1196	1382	8.97653
1196	1383	27.9693
1196	1384	3.58752
1196	1385	1.7302
1196	1386	19.4968
1196	1387	30.4596
1196	1388	11.6263
1196	1389	65.1556
1196	1390	5.87428
1196	1391	16.7392
1196	1392	4.34254
1196	1393	10.3779
1196	1394	13.6265
1196	1395	55.3578
1196	1396	28.8401
1196	1397	13.7825
1196	1398	37.2832
1196	1399	42.1597
1196	1400	22.2049
1196	1401	4.69762
1196	1402	3.42412
1196	1403	1.40112
1196	1404	33.7377
1196	1405	11.0518
1196	1406	2.84434
1196	1407	15.1646
1196	1408	41.6405
1196	1409	66.3968
1196	1410	37.7764
1196	1411	19.2783
1196	1412	26.775
1196	1413	15.398
1196	1414	24.8938
1196	1415	37.4486
1196	1416	98.7658
1196	1417	10.6646
1196	1418	4.13457
1196	1419	8.77295
1196	1420	8.52001
1196	1421	21.8757
1196	1422	19.4273
1196	1423	20.1459
1196	1424	42.8936
1196	1425	34.7609
1196	1426	11.2626
1196	1427	22.185
1196	1428	8.68919
1196	1429	9.45675
1196	1430	5.37257
1196	1431	13.9896
1196	1432	14.6087
1196	1433	6.56556
1196	1434	14.0134
1196	1435	14.4599
1196	1436	7.52083
1196	1437	43.6496
1196	1438	24.3566
1196	1439	27.402
1196	1440	18.2282
1196	1441	23.8394
1196	1442	2.44106
1196	1443	1.39358
1196	1444	17.9198
1196	1445	24.1088
1196	1446	2.21394
1197	1198	25.307
1197	1199	1.90356
1197	1200	1.90552
1197	1201	1.62463
1197	1202	5.1024
1197	1203	5.15518
1197	1204	9.78073
1197	1205	11.5555
1197	1206	2.99646
1197	1207	3.17096
1197	1208	0.529122
1197	1209	2.88649
1197	1210	13.3238
1197	1211	2.74298
1197	1212	10.5573
1197	1213	4.56363
1197	1214	4.22737
1197	1215	11.8763
1197	1216	3.55311
1197	1217	12.5847
1197	1218	12.4523
1197	1219	5.78501
1197	1220	5.29081
1197	1221	14.241
1197	1222	5.45441
1197	1223	1.05702
1197	1224	7.18551
1197	1225	7.00084
1197	1226	32.1338
1197	1227	14.0728
1197	1228	15.1377
1197	1229	2.65262
1197	1230	15.3046
1197	1231	10.1305
1197	1232	19.3922
1197	1233	6.10874
1197	1234	11.4553
1197	1235	7.25545
1197	1236	4.45429
1197	1237	22.1194
1197	1238	4.53085
1197	1239	16.6872
1197	1240	9.04909
1197	1241	3.37514
1197	1242	11.1288
1197	1243	27.3669
1197	1244	0.308164
1197	1245	1.69333
1197	1246	2.14616
1197	1247	0.134646
1197	1248	8.55672
1197	1249	0.25776
1197	1250	0.238808
1197	1251	4.46171
1197	1252	13.506
1197	1253	10.1118
1197	1254	17.5958
1197	1255	9.36681
1197	1256	3.44346
1197	1257	5.42796
1197	1258	19.7233
1197	1259	8.58155
1197	1260	16.0131
1197	1261	2.69273
1197	1262	15.9033
1197	1263	2.96894
1197	1264	1.50429
1197	1265	2.8511
1197	1266	2.84978
1197	1267	6.7541
1197	1268	6.12933
1197	1269	12.0518
1197	1270	5.59503
1197	1271	12.5188
1197	1272	13.3378
1197	1273	8.92275
1197	1274	3.70286
1197	1275	11.1211
1197	1276	3.05794
1197	1277	28.2591
1197	1278	43.8195
1197	1279	12.5125
1197	1280	17.7175
1197	1281	47.9717
1197	1282	8.11549
1197	1283	0.173501
1197	1284	5.31201
1197	1285	8.07411
1197	1286	7.76548
1197	1287	7.45747
1197	1288	26.0052
1197	1289	6.39359
1197	1290	10.0154
1197	1291	0.139537
1197	1292	9.79656
1197	1293	2.94221
1197	1294	6.06993
1197	1295	2.97519
1197	1296	1.44738
1197	1297	8.32396
1197	1298	3.77318
1197	1299	17.6427
1197	1300	8.95655
1197	1301	0.326466
1197	1302	3.65688
1197	1303	1.41932
1197	1304	6.52611
1197	1305	1.2883
1197	1306	4.83536
1197	1307	4.63069
1197	1308	4.91023
1197	1309	5.2736
1197	1310	18.1971
1197	1311	6.64581
1197	1312	5.77339
1197	1313	2.96395
1197	1314	7.46003
1197	1315	10.8002
1197	1316	9.23406
1197	1317	5.23709
1197	1318	7.48193
1197	1319	3.0952
1197	1320	3.9832
1197	1321	9.10629
1197	1322	8.06445
1197	1323	8.25298
1197	1324	13.543
1197	1325	10.8024
1197	1326	7.29507
1197	1327	3.58359
1197	1328	7.83174
1197	1329	2.71386
1197	1330	0.839818
1197	1331	2.30755
1197	1332	2.77508
1197	1333	1.70034
1197	1334	8.68337
1197	1335	3.35194
1197	1336	1.66207
1197	1337	5.37796
1197	1338	2.94496
1197	1339	2.60208
1197	1340	7.81184
1197	1341	10.5443
1197	1342	5.27058
1197	1343	15.7003
1197	1344	6.17082
1197	1345	35.3872
1197	1346	23.6088
1197	1347	11.5531
1197	1348	7.39661
1197	1349	0.614515
1197	1350	13.0211
1197	1351	17.2449
1197	1352	1.29192
1197	1353	7.20259
1197	1354	13.3654
1197	1355	12.1134
1197	1356	15.3631
1197	1357	22.6579
1197	1358	0.771358
1197	1359	8.16992
1197	1360	4.44455
1197	1361	12.9734
1197	1362	9.01182
1197	1363	6.21875
1197	1364	12.0347
1197	1365	9.72821
1197	1366	3.32539
1197	1367	30.0409
1197	1368	19.3761
1197	1369	16.6686
1197	1370	0.165906
1197	1371	2.31702
1197	1372	17.2715
1197	1373	15.1757
1197	1374	8.60691
1197	1375	7.35603
1197	1376	19.4503
1197	1377	0.813144
1197	1378	5.83983
1197	1379	4.94987
1197	1380	7.58589
1197	1381	37.4831
1197	1382	7.83622
1197	1383	10.828
1197	1384	18.0368
1197	1385	2.33382
1197	1386	4.28728
1197	1387	12.9731
1197	1388	21.5757
1197	1389	33.8626
1197	1390	2.22004
1197	1391	8.361
1197	1392	6.54337
1197	1393	4.20504
1197	1394	2.91606
1197	1395	29.2676
1197	1396	8.88842
1197	1397	11.6601
1197	1398	10.6412
1197	1399	12.3716
1197	1400	2.78746
1197	1401	10.7616
1197	1402	0.284128
1197	1403	3.14958
1197	1404	5.23635
1197	1405	6.33941
1197	1406	17.5356
1197	1407	8.15668
1197	1408	15.2349
1197	1409	33.9598
1197	1410	17.362
1197	1411	4.20095
1197	1412	3.5511
1197	1413	11.6176
1197	1414	8.35319
1197	1415	7.07775
1197	1416	34.3436
1197	1417	8.42622
1197	1418	1.79974
1197	1419	10.2815
1197	1420	2.22574
1197	1421	7.70188
1197	1422	5.66913
1197	1423	16.2936
1197	1424	21.058
1197	1425	14.5932
1197	1426	5.86704
1197	1427	14.1179
1197	1428	3.43121
1197	1429	5.15324
1197	1430	2.46444
1197	1431	14.851
1197	1432	3.1272
1197	1433	2.4463
1197	1434	4.04824
1197	1435	8.27954
1197	1436	2.74069
1197	1437	22.6662
1197	1438	9.4327
1197	1439	6.60082
1197	1440	15.3135
1197	1441	12.0795
1197	1442	2.96014
1197	1443	1.57273
1197	1444	6.02192
1197	1445	8.80219
1197	1446	2.39766
1198	1199	1.90345
1198	1200	1.90458
1198	1201	1.62483
1198	1202	3.56139
1198	1203	4.95038
1198	1204	8.70525
1198	1205	8.9869
1198	1206	3.04106
1198	1207	3.36194
1198	1208	1.00713
1198	1209	2.15649
1198	1210	2.35565
1198	1211	2.72745
1198	1212	0.996209
1198	1213	2.76853
1198	1214	6.26644
1198	1215	6.60653
1198	1216	1.89092
1198	1217	5.47804
1198	1218	3.62096
1198	1219	1.18956
1198	1220	3.05537
1198	1221	3.13049
1198	1222	6.12529
1198	1223	1.36796
1198	1224	3.65473
1198	1225	8.31727
1198	1226	16.4142
1198	1227	6.05568
1198	1228	12.2896
1198	1229	3.72052
1198	1230	6.59571
1198	1231	11.1332
1198	1232	9.64276
1198	1233	2.89842
1198	1234	6.22261
1198	1235	3.01837
1198	1236	6.33582
1198	1237	13.162
1198	1238	8.29006
1198	1239	9.22421
1198	1240	4.28253
1198	1241	0.148255
1198	1242	6.19584
1198	1243	16.0956
1198	1244	0.431797
1198	1245	1.96398
1198	1246	0.897079
1198	1247	0.622722
1198	1248	8.40495
1198	1249	0.115005
1198	1250	0.142435
1198	1251	4.00969
1198	1252	14.495
1198	1253	6.61447
1198	1254	7.50617
1198	1255	5.48498
1198	1256	7.20971
1198	1257	5.39214
1198	1258	19.9283
1198	1259	0.712604
1198	1260	4.07855
1198	1261	2.70673
1198	1262	2.32544
1198	1263	4.61032
1198	1264	1.87339
1198	1265	2.09819
1198	1266	2.45041
1198	1267	5.7285
1198	1268	4.58239
1198	1269	7.20914
1198	1270	4.57805
1198	1271	17.8951
1198	1272	15.9268
1198	1273	4.27651
1198	1274	9.14504
1198	1275	4.58079
1198	1276	2.39589
1198	1277	8.41983
1198	1278	10.4165
1198	1279	5.69623
1198	1280	8.8485
1198	1281	18.347
1198	1282	5.41395
1198	1283	0.305559
1198	1284	11.7543
1198	1285	9.94762
1198	1286	3.75526
1198	1287	6.07673
1198	1288	9.41817
1198	1289	6.17992
1198	1290	8.29683
1198	1291	0.6116
1198	1292	9.31886
1198	1293	6.86401
1198	1294	13.7433
1198	1295	24.3302
1198	1296	1.54134
1198	1297	14.4037
1198	1298	0.653374
1198	1299	1.32794
1198	1300	3.72676
1198	1301	1.6489
1198	1302	7.52786
1198	1303	2.29299
1198	1304	1.41704
1198	1305	0.334656
1198	1306	4.39377
1198	1307	19.6819
1198	1308	7.76165
1198	1309	3.14429
1198	1310	8.86076
1198	1311	6.16728
1198	1312	9.97879
1198	1313	4.4048
1198	1314	7.06104
1198	1315	11.6865
1198	1316	3.53325
1198	1317	2.36175
1198	1318	8.57518
1198	1319	5.54707
1198	1320	5.88018
1198	1321	9.4218
1198	1322	9.18163
1198	1323	7.9866
1198	1324	9.65024
1198	1325	14.0898
1198	1326	3.14189
1198	1327	3.09707
1198	1328	4.80601
1198	1329	2.01197
1198	1330	1.96127
1198	1331	2.21795
1198	1332	2.63554
1198	1333	1.95647
1198	1334	1.40958
1198	1335	2.32294
1198	1336	6.14757
1198	1337	6.12201
1198	1338	6.78719
1198	1339	1.51643
1198	1340	7.02951
1198	1341	5.73259
1198	1342	7.54584
1198	1343	1.61747
1198	1344	3.29775
1198	1345	26.1252
1198	1346	9.44204
1198	1347	13.7297
1198	1348	8.85329
1198	1349	0.23558
1198	1350	6.13101
1198	1351	16.3004
1198	1352	0.234369
1198	1353	2.89951
1198	1354	6.88471
1198	1355	7.52734
1198	1356	4.30824
1198	1357	2.2218
1198	1358	0.4954
1198	1359	20.2996
1198	1360	10.9637
1198	1361	3.68104
1198	1362	9.12626
1198	1363	4.11661
1198	1364	8.09237
1198	1365	9.79128
1198	1366	10.1205
1198	1367	5.79254
1198	1368	4.85565
1198	1369	8.95441
1198	1370	0.390376
1198	1371	5.07302
1198	1372	16.0006
1198	1373	10.856
1198	1374	6.3239
1198	1375	8.45774
1198	1376	4.42077
1198	1377	0.851367
1198	1378	4.4398
1198	1379	3.90613
1198	1380	3.96336
1198	1381	21.5768
1198	1382	8.26069
1198	1383	11.591
1198	1384	6.82957
1198	1385	2.33393
1198	1386	11.2439
1198	1387	2.81141
1198	1388	27.981
1198	1389	22.6679
1198	1390	3.9203
1198	1391	3.43939
1198	1392	12.9294
1198	1393	3.42105
1198	1394	1.71146
1198	1395	19.7134
1198	1396	5.41932
1198	1397	4.45825
1198	1398	8.13072
1198	1399	14.4668
1198	1400	2.72445
1198	1401	8.15484
1198	1402	0.769021
1198	1403	0.882374
1198	1404	12.3592
1198	1405	13.302
1198	1406	33.8168
1198	1407	15.4171
1198	1408	15.5637
1198	1409	21.4426
1198	1410	2.4903
1198	1411	5.90727
1198	1412	4.01485
1198	1413	17.4048
1198	1414	6.63859
1198	1415	9.58686
1198	1416	6.46096
1198	1417	4.28189
1198	1418	2.84451
1198	1419	10.1866
1198	1420	4.48984
1198	1421	3.74191
1198	1422	3.57364
1198	1423	12.8546
1198	1424	15.2023
1198	1425	1.46645
1198	1426	9.83213
1198	1427	8.48284
1198	1428	4.63234
1198	1429	3.97827
1198	1430	1.16562
1198	1431	2.58279
1198	1432	4.11208
1198	1433	3.14471
1198	1434	2.5365
1198	1435	8.11487
1198	1436	3.9238
1198	1437	3.65939
1198	1438	8.16015
1198	1439	5.2866
1198	1440	16.2005
1198	1441	12.2612
1198	1442	2.94875
1198	1443	1.57293
1198	1444	4.98768
1198	1445	7.80275
1198	1446	2.18475
1199	1200	136.28
1199	1201	101.748
1199	1202	121.818
1199	1203	78.0048
1199	1204	7.32566
1199	1205	15.7307
1199	1206	213.568
1199	1207	223.473
1199	1208	11.607
1199	1209	235.707
1199	1210	364.203
1199	1211	131.054
1199	1212	262.738
1199	1213	195.882
1199	1214	184.502
1199	1215	224.679
1199	1216	261.247
1199	1217	195.67
1199	1218	247.949
1199	1219	13.6652
1199	1220	126.433
1199	1221	181.801
1199	1222	99.9286
1199	1223	224.834
1199	1224	172.832
1199	1225	207.114
1199	1226	209.908
1199	1227	33.7759
1199	1228	270.138
1199	1229	289.806
1199	1230	180.837
1199	1231	212.286
1199	1232	260.21
1199	1233	231.769
1199	1234	144.971
1199	1235	234.552
1199	1236	146.621
1199	1237	175.335
1199	1238	329.466
1199	1239	286.562
1199	1240	261.885
1199	1241	12.225
1199	1242	276.49
1199	1243	298.011
1199	1244	1.21747
1199	1245	10.3259
1199	1246	9.81227
1199	1247	1.67951
1199	1248	229.594
1199	1249	1.37081
1199	1250	0.930194
1199	1251	33.6667
1199	1252	282.415
1199	1253	114.536
1199	1254	240.743
1199	1255	102.797
1199	1256	144.558
1199	1257	296.475
1199	1258	338.349
1199	1259	18.0639
1199	1260	169.319
1199	1261	235.373
1199	1262	297.287
1199	1263	206.945
1199	1264	122.313
1199	1265	6.61713
1199	1266	116.416
1199	1267	30.4459
1199	1268	257.239
1199	1269	72.3538
1199	1270	9.13171
1199	1271	109.514
1199	1272	210.948
1199	1273	290.204
1199	1274	457.963
1199	1275	119.413
1199	1276	112.929
1199	1277	48.8616
1199	1278	186.983
1199	1279	98.9787
1199	1280	317.174
1199	1281	252.493
1199	1282	477.812
1199	1283	1.11742
1199	1284	260.696
1199	1285	267.804
1199	1286	322.646
1199	1287	264.421
1199	1288	335.575
1199	1289	11.157
1199	1290	19.4126
1199	1291	2.27949
1199	1292	302.714
1199	1293	346.178
1199	1294	318.821
1199	1295	327.301
1199	1296	32.4841
1199	1297	182.337
1199	1298	16.8321
1199	1299	10.2518
1199	1300	290.05
1199	1301	11.9688
1199	1302	179.137
1199	1303	26.27
1199	1304	66.4437
1199	1305	4.79175
1199	1306	30.7621
1199	1307	292.605
1199	1308	90.248
1199	1309	210.436
1199	1310	425.011
1199	1311	64.7932
1199	1312	137.301
1199	1313	98.3099
1199	1314	213.488
1199	1315	152.934
1199	1316	72.9098
1199	1317	211.79
1199	1318	278.678
1199	1319	255.671
1199	1320	167.026
1199	1321	173.044
1199	1322	253.345
1199	1323	271.076
1199	1324	71.6539
1199	1325	93.1148
1199	1326	234.61
1199	1327	233.302
1199	1328	259.406
1199	1329	263.747
1199	1330	290.871
1199	1331	315.815
1199	1332	287.173
1199	1333	259.766
1199	1334	95.0633
1199	1335	24.6516
1199	1336	156.146
1199	1337	315.61
1199	1338	188.485
1199	1339	261.499
1199	1340	139.531
1199	1341	325.387
1199	1342	197.997
1199	1343	35.6085
1199	1344	117.117
1199	1345	362.635
1199	1346	222.046
1199	1347	97.1029
1199	1348	385.219
1199	1349	2.41033
1199	1350	424.813
1199	1351	332.317
1199	1352	17.9236
1199	1353	18.0007
1199	1354	281.203
1199	1355	107.536
1199	1356	81.9325
1199	1357	118.351
1199	1358	4.01514
1199	1359	306.974
1199	1360	245.737
1199	1361	80.6618
1199	1362	257.317
1199	1363	260.445
1199	1364	263.954
1199	1365	156.5
1199	1366	132.982
1199	1367	58.0284
1199	1368	252.838
1199	1369	130.773
1199	1370	1.28977
1199	1371	9.96801
1199	1372	367.349
1199	1373	366.795
1199	1374	83.1552
1199	1375	347.546
1199	1376	258.287
1199	1377	2.22989
1199	1378	271.22
1199	1379	173.406
1199	1380	33.8969
1199	1381	292.064
1199	1382	319.371
1199	1383	132.414
1199	1384	135.513
1199	1385	253.621
1199	1386	121.226
1199	1387	32.4451
1199	1388	256.99
1199	1389	286.258
1199	1390	161.46
1199	1391	233.591
1199	1392	40.497
1199	1393	207.051
1199	1394	76.0281
1199	1395	266.608
1199	1396	36.3154
1199	1397	184.741
1199	1398	245.72
1199	1399	279.702
1199	1400	256.585
1199	1401	361.578
1199	1402	5.11978
1199	1403	6.40177
1199	1404	135.502
1199	1405	285.035
1199	1406	330.834
1199	1407	303.156
1199	1408	238.212
1199	1409	228.004
1199	1410	339.178
1199	1411	372.286
1199	1412	89.9468
1199	1413	315.433
1199	1414	151.958
1199	1415	72.8062
1199	1416	305.165
1199	1417	293.928
1199	1418	137.519
1199	1419	350.86
1199	1420	102.345
1199	1421	184.52
1199	1422	215.858
1199	1423	399.855
1199	1424	325.221
1199	1425	78.4594
1199	1426	236.65
1199	1427	313.775
1199	1428	318.524
1199	1429	137.449
1199	1430	25.1341
1199	1431	113.957
1199	1432	112.305
1199	1433	277.445
1199	1434	235.558
1199	1435	105.069
1199	1436	73.0667
1199	1437	82.6033
1199	1438	123.774
1199	1439	287.979
1199	1440	252.638
1199	1441	247.497
1199	1442	257.052
1199	1443	67.2261
1199	1444	137.403
1199	1445	195.848
1199	1446	222.271
1200	1201	145.48
1200	1202	186.108
1200	1203	109.795
1200	1204	9.9546
1200	1205	15.7307
1200	1206	209.829
1200	1207	195.52
1200	1208	11.607
1200	1209	181.46
1200	1210	345.315
1200	1211	101.452
1200	1212	247.462
1200	1213	233.454
1200	1214	185.353
1200	1215	210.112
1200	1216	232.041
1200	1217	167.101
1200	1218	230.521
1200	1219	13.6652
1200	1220	130.879
1200	1221	224.396
1200	1222	68.9643
1200	1223	245.823
1200	1224	251.942
1200	1225	199.44
1200	1226	255.325
1200	1227	33.7759
1200	1228	268.116
1200	1229	272.726
1200	1230	173.019
1200	1231	212.286
1200	1232	260.21
1200	1233	215.757
1200	1234	139.451
1200	1235	230.623
1200	1236	200.736
1200	1237	175.335
1200	1238	327.357
1200	1239	311.975
1200	1240	261.885
1200	1241	12.225
1200	1242	263.667
1200	1243	298.011
1200	1244	1.21747
1200	1245	10.3259
1200	1246	7.25219
1200	1247	1.67951
1200	1248	227.84
1200	1249	1.37081
1200	1250	0.930194
1200	1251	33.6667
1200	1252	282.415
1200	1253	114.536
1200	1254	225.45
1200	1255	183.643
1200	1256	128.817
1200	1257	277.625
1200	1258	338.349
1200	1259	13.4849
1200	1260	165.763
1200	1261	219.907
1200	1262	270.076
1200	1263	196.124
1200	1264	85.9976
1200	1265	6.61713
1200	1266	169.917
1200	1267	40.7972
1200	1268	224.845
1200	1269	70.1597
1200	1270	9.13171
1200	1271	135.439
1200	1272	182.54
1200	1273	290.204
1200	1274	457.963
1200	1275	133.331
1200	1276	226.61
1200	1277	26.2626
1200	1278	231.458
1200	1279	12.2639
1200	1280	300.526
1200	1281	215.889
1200	1282	477.812
1200	1283	1.11742
1200	1284	245.052
1200	1285	252.356
1200	1286	322.646
1200	1287	264.421
1200	1288	335.575
1200	1289	29.0547
1200	1290	26.2272
1200	1291	2.27949
1200	1292	288.23
1200	1293	335.388
1200	1294	318.821
1200	1295	312.409
1200	1296	14.7844
1200	1297	166.175
1200	1298	30.882
1200	1299	77.1246
1200	1300	285.94
1200	1301	5.37543
1200	1302	167.355
1200	1303	26.27
1200	1304	66.4437
1200	1305	4.79175
1200	1306	30.7621
1200	1307	250.582
1200	1308	110.011
1200	1309	177.312
1200	1310	404.859
1200	1311	73.6037
1200	1312	120.35
1200	1313	134.602
1200	1314	213.488
1200	1315	184.756
1200	1316	70.2153
1200	1317	227.036
1200	1318	278.678
1200	1319	250.29
1200	1320	222.856
1200	1321	159.885
1200	1322	253.345
1200	1323	271.076
1200	1324	56.3856
1200	1325	154.062
1200	1326	206.875
1200	1327	227.862
1200	1328	284.683
1200	1329	261.601
1200	1330	301.792
1200	1331	298.416
1200	1332	287.173
1200	1333	243.786
1200	1334	136.163
1200	1335	24.6516
1200	1336	147.704
1200	1337	315.61
1200	1338	158.252
1200	1339	261.499
1200	1340	115.591
1200	1341	299.899
1200	1342	182.276
1200	1343	35.6085
1200	1344	103.781
1200	1345	362.635
1200	1346	222.046
1200	1347	97.1029
1200	1348	367.021
1200	1349	2.41033
1200	1350	409.52
1200	1351	341.661
1200	1352	17.9236
1200	1353	18.0007
1200	1354	232.13
1200	1355	105.082
1200	1356	66.5382
1200	1357	118.351
1200	1358	4.01514
1200	1359	293.678
1200	1360	250.592
1200	1361	80.6618
1200	1362	227.83
1200	1363	260.445
1200	1364	263.954
1200	1365	151.145
1200	1366	132.982
1200	1367	51.7488
1200	1368	252.838
1200	1369	130.773
1200	1370	1.28977
1200	1371	9.96801
1200	1372	367.349
1200	1373	366.795
1200	1374	83.1552
1200	1375	313.655
1200	1376	256.537
1200	1377	2.22989
1200	1378	285.792
1200	1379	195.201
1200	1380	17.7088
1200	1381	372.456
1200	1382	319.371
1200	1383	185.538
1200	1384	118.761
1200	1385	275.803
1200	1386	221.966
1200	1387	10.6333
1200	1388	244.095
1200	1389	282.977
1200	1390	210.964
1200	1391	205.814
1200	1392	40.497
1200	1393	168.719
1200	1394	70.5193
1200	1395	266.608
1200	1396	34.15
1200	1397	184.741
1200	1398	229.334
1200	1399	279.702
1200	1400	305.607
1200	1401	361.578
1200	1402	5.11978
1200	1403	6.40177
1200	1404	222.749
1200	1405	285.035
1200	1406	318.578
1200	1407	328.522
1200	1408	223.615
1200	1409	208.598
1200	1410	339.178
1200	1411	372.286
1200	1412	60.0061
1200	1413	329.79
1200	1414	151.958
1200	1415	42.8127
1200	1416	289.144
1200	1417	293.928
1200	1418	189.346
1200	1419	328.277
1200	1420	57.9631
1200	1421	226.831
1200	1422	185.518
1200	1423	386.012
1200	1424	325.221
1200	1425	26.6647
1200	1426	236.65
1200	1427	295.781
1200	1428	318.524
1200	1429	113.823
1200	1430	30.2242
1200	1431	97.8647
1200	1432	133.137
1200	1433	277.445
1200	1434	218.193
1200	1435	149.824
1200	1436	127.987
1200	1437	75.2304
1200	1438	102.91
1200	1439	283.798
1200	1440	276.515
1200	1441	217.984
1200	1442	227.545
1200	1443	70.8476
1200	1444	184.846
1200	1445	172.189
1200	1446	212.579
1201	1202	199.028
1201	1203	150.387
1201	1204	10.6251
[truncated: 30,132 more rows]

## Sheet: MI
i	j	score
1193	1194	0.270687
1193	1195	0.344228
1193	1196	0.297134
1193	1197	0.290343
1193	1198	0.170842
1193	1199	0.390299
1193	1200	0.193942
1193	1201	0.257779
1193	1202	0.228189
1193	1203	0.238241
1193	1204	0.0254204
1193	1205	0.026253
1193	1206	0.212521
1193	1207	0.332115
1193	1208	0.0175428
1193	1209	0.240397
1193	1210	0.151548
1193	1211	0.235565
1193	1212	0.193388
1193	1213	0.203525
1193	1214	0.115359
1193	1215	0.180254
1193	1216	0.334102
1193	1217	0.241303
1193	1218	0.146108
1193	1219	0.0140606
1193	1220	0.265915
1193	1221	0.171488
1193	1222	0.216505
1193	1223	0.698457
1193	1224	0.203121
1193	1225	0.307756
1193	1226	0.0914307
1193	1227	0.0341636
1193	1228	0.209145
1193	1229	0.161312
1193	1230	0.110297
1193	1231	0.13288
1193	1232	0.232332
1193	1233	0.268607
1193	1234	0.143534
1193	1235	0.2053
1193	1236	0.251924
1193	1237	0.217208
1193	1238	0.180463
1193	1239	0.117442
1193	1240	0.111483
1193	1241	0.0188451
1193	1242	0.132718
1193	1243	0.224338
1193	1244	0.00498248
1193	1245	0.021079
1193	1246	0.0144744
1193	1247	0.0034586
1193	1248	0.10697
1193	1249	0.0024152
1193	1250	0.0031712
1193	1251	0.025877
1193	1252	0.0844393
1193	1253	0.110591
1193	1254	0.252392
1193	1255	0.263085
1193	1256	0.202905
1193	1257	0.103956
1193	1258	0.114962
1193	1259	0.0300382
1193	1260	0.150931
1193	1261	0.613957
1193	1262	0.185395
1193	1263	0.371386
1193	1264	0.232066
1193	1265	0.0133939
1193	1266	0.333318
1193	1267	0.0292493
1193	1268	0.24
1193	1269	0.0422502
1193	1270	0.0107473
1193	1271	0.0756283
1193	1272	0.131571
1193	1273	0.191046
1193	1274	0.215068
1193	1275	0.247422
1193	1276	0.201533
1193	1277	0.114107
1193	1278	0.266045
1193	1279	0.0543893
1193	1280	0.261062
1193	1281	0.231044
1193	1282	0.151763
1193	1283	0.00166318
1193	1284	0.299341
1193	1285	0.178073
1193	1286	0.148655
1193	1287	0.213184
1193	1288	0.127957
1193	1289	0.0580938
1193	1290	0.0572617
1193	1291	0.0125871
1193	1292	0.19433
1193	1293	0.132487
1193	1294	0.230689
1193	1295	0.154592
1193	1296	0.0838625
1193	1297	0.202782
1193	1298	0.0582368
1193	1299	0.0609131
1193	1300	0.196461
1193	1301	0.0340936
1193	1302	0.28457
1193	1303	0.0899969
1193	1304	0.0434487
1193	1305	0.0220864
1193	1306	0.0832871
1193	1307	0.290913
1193	1308	0.185697
1193	1309	0.221542
1193	1310	0.239192
1193	1311	0.216481
1193	1312	0.0785245
1193	1313	0.200513
1193	1314	0.187915
1193	1315	0.106866
1193	1316	0.118411
1193	1317	0.221876
1193	1318	0.0992018
1193	1319	0.13739
1193	1320	0.167366
1193	1321	0.344898
1193	1322	0.242477
1193	1323	0.296918
1193	1324	0.0652985
1193	1325	0.22706
1193	1326	0.283784
1193	1327	0.374182
1193	1328	0.187436
1193	1329	0.453913
1193	1330	0.32023
1193	1331	0.614712
1193	1332	0.475818
1193	1333	0.466853
1193	1334	0.293591
1193	1335	0.0363931
1193	1336	0.197943
1193	1337	0.3036
1193	1338	0.250037
1193	1339	0.226569
1193	1340	0.269895
1193	1341	0.16045
1193	1342	0.216908
1193	1343	0.0372432
1193	1344	0.269759
1193	1345	0.185812
1193	1346	0.162261
1193	1347	0.0139126
1193	1348	0.2572
1193	1349	0.00674891
1193	1350	0.161875
1193	1351	0.138853
1193	1352	0.0186025
1193	1353	0.0433741
1193	1354	0.168247
1193	1355	0.046732
1193	1356	0.0758433
1193	1357	0.0816682
1193	1358	0.0134776
1193	1359	0.169742
1193	1360	0.195433
1193	1361	0.0471967
1193	1362	0.430657
1193	1363	0.179192
1193	1364	0.203758
1193	1365	0.130793
1193	1366	0.0658891
1193	1367	0.0607391
1193	1368	0.225044
1193	1369	0.104717
1193	1370	0.00287804
1193	1371	0.00345521
1193	1372	0.137703
1193	1373	0.107408
1193	1374	0.0239083
1193	1375	0.231929
1193	1376	0.181663
1193	1377	0.0055924
1193	1378	0.345293
1193	1379	0.290297
1193	1380	0.043467
1193	1381	0.154713
1193	1382	0.351316
1193	1383	0.186059
1193	1384	0.0460562
1193	1385	0.0634404
1193	1386	0.254958
1193	1387	0.121444
1193	1388	0.0981907
1193	1389	0.187167
1193	1390	0.251305
1193	1391	0.352411
1193	1392	0.0552252
1193	1393	0.265841
1193	1394	0.194294
1193	1395	0.186926
1193	1396	0.0310288
1193	1397	0.106315
1193	1398	0.0764821
1193	1399	0.191804
1193	1400	0.154022
1193	1401	0.13545
1193	1402	0.0113595
1193	1403	0.0232631
1193	1404	0.0784011
1193	1405	0.395572
1193	1406	0.141157
1193	1407	0.132418
1193	1408	0.159721
1193	1409	0.223087
1193	1410	0.163427
1193	1411	0.276665
1193	1412	0.173518
1193	1413	0.177084
1193	1414	0.136962
1193	1415	0.110767
1193	1416	0.146968
1193	1417	0.188109
1193	1418	0.3139
1193	1419	0.109239
1193	1420	0.202928
1193	1421	0.129827
1193	1422	0.230702
1193	1423	0.127524
1193	1424	0.177083
1193	1425	0.0912195
1193	1426	0.206988
1193	1427	0.146132
1193	1428	0.326301
1193	1429	0.255723
1193	1430	0.0394768
1193	1431	0.206954
1193	1432	0.253323
1193	1433	0.370557
1193	1434	0.372427
1193	1435	0.139032
1193	1436	0.330792
1193	1437	0.0685434
1193	1438	0.226118
1193	1439	0.275114
1193	1440	0.21468
1193	1441	0.273713
1193	1442	0.0359866
1193	1443	0.103656
1193	1444	0.227973
1193	1445	0.239972
1193	1446	0.79369
1194	1195	0.255645
1194	1196	0.208904
1194	1197	0.199454
1194	1198	0.12424
1194	1199	0.217023
1194	1200	0.373147
1194	1201	0.615389
1194	1202	0.115228
1194	1203	0.141425
1194	1204	0.0132724
1194	1205	0.0181578
1194	1206	0.128878
1194	1207	0.198285
1194	1208	0.0238474
1194	1209	0.135846
1194	1210	0.0519851
1194	1211	0.11513
1194	1212	0.104531
1194	1213	0.0991432
1194	1214	0.103553
1194	1215	0.0824834
1194	1216	0.148096
1194	1217	0.123771
1194	1218	0.077618
1194	1219	0.00955558
1194	1220	0.162523
1194	1221	0.126471
1194	1222	0.136414
1194	1223	0.343793
1194	1224	0.10129
1194	1225	0.188526
1194	1226	0.0669935
1194	1227	0.0143439
1194	1228	0.137594
1194	1229	0.0848222
1194	1230	0.0678477
1194	1231	0.0811343
1194	1232	0.138099
1194	1233	0.127045
1194	1234	0.0596032
1194	1235	0.14554
1194	1236	0.106016
1194	1237	0.114929
1194	1238	0.141417
1194	1239	0.11431
1194	1240	0.107658
1194	1241	0.0145417
1194	1242	0.0576159
1194	1243	0.0983557
1194	1244	0.00285937
1194	1245	0.0125719
1194	1246	0.0109905
1194	1247	0.00272278
1194	1248	0.0328642
1194	1249	0.0038531
1194	1250	0.00229686
1194	1251	0.00846134
1194	1252	0.0494656
1194	1253	0.0817019
1194	1254	0.148803
1194	1255	0.156293
1194	1256	0.0848407
1194	1257	0.0446354
1194	1258	0.0423155
1194	1259	0.030068
1194	1260	0.112503
1194	1261	0.326511
1194	1262	0.117297
1194	1263	0.264245
1194	1264	0.142318
1194	1265	0.0120832
1194	1266	0.171655
1194	1267	0.0215974
1194	1268	0.147624
1194	1269	0.0341282
1194	1270	0.0074815
1194	1271	0.0599661
1194	1272	0.0992587
1194	1273	0.0973506
1194	1274	0.0985568
1194	1275	0.124106
1194	1276	0.129571
1194	1277	0.100108
1194	1278	0.192285
1194	1279	0.0565736
1194	1280	0.183628
1194	1281	0.159556
1194	1282	0.052702
1194	1283	0.00089999
1194	1284	0.144971
1194	1285	0.12996
1194	1286	0.0481921
1194	1287	0.0950389
1194	1288	0.0645318
1194	1289	0.0542786
1194	1290	0.0550832
1194	1291	0.00868232
1194	1292	0.142416
1194	1293	0.0608679
1194	1294	0.0985434
1194	1295	0.071502
1194	1296	0.0282453
1194	1297	0.149422
1194	1298	0.0316983
1194	1299	0.0367808
1194	1300	0.0843619
1194	1301	0.0192487
1194	1302	0.205944
1194	1303	0.0476723
1194	1304	0.036449
1194	1305	0.0153033
1194	1306	0.0455302
1194	1307	0.194963
1194	1308	0.119639
1194	1309	0.159109
1194	1310	0.192201
1194	1311	0.171598
1194	1312	0.041827
1194	1313	0.144027
1194	1314	0.135593
1194	1315	0.0525957
1194	1316	0.103785
1194	1317	0.143641
1194	1318	0.0674057
1194	1319	0.0445703
1194	1320	0.117132
1194	1321	0.162876
1194	1322	0.100129
1194	1323	0.177419
1194	1324	0.0687832
1194	1325	0.174245
1194	1326	0.157683
1194	1327	0.240843
1194	1328	0.0989798
1194	1329	0.300315
1194	1330	0.205854
1194	1331	0.358125
1194	1332	0.299106
1194	1333	0.239328
1194	1334	0.16712
1194	1335	0.0369608
1194	1336	0.0903062
1194	1337	0.161916
1194	1338	0.145595
1194	1339	0.0638783
1194	1340	0.178878
1194	1341	0.0933843
1194	1342	0.111378
1194	1343	0.0310614
1194	1344	0.15738
1194	1345	0.110034
1194	1346	0.114968
1194	1347	0.0103494
1194	1348	0.135051
1194	1349	0.00864739
1194	1350	0.0662319
1194	1351	0.0436801
1194	1352	0.0193106
1194	1353	0.0257138
1194	1354	0.07882
1194	1355	0.0556067
1194	1356	0.0542016
1194	1357	0.0847839
1194	1358	0.0141052
1194	1359	0.0725488
1194	1360	0.101087
1194	1361	0.0418627
1194	1362	0.149841
1194	1363	0.131107
1194	1364	0.0902526
1194	1365	0.118799
1194	1366	0.0460887
1194	1367	0.0670039
1194	1368	0.132966
1194	1369	0.0637556
1194	1370	0.00252269
1194	1371	0.0176632
1194	1372	0.0707087
1194	1373	0.0358906
1194	1374	0.0261173
1194	1375	0.0923881
1194	1376	0.0626422
1194	1377	0.00630664
1194	1378	0.22885
1194	1379	0.161183
1194	1380	0.0283675
1194	1381	0.119204
1194	1382	0.175211
1194	1383	0.100595
1194	1384	0.0598105
1194	1385	0.0591199
1194	1386	0.132572
1194	1387	0.141493
1194	1388	0.0680768
1194	1389	0.146211
1194	1390	0.158691
1194	1391	0.226573
1194	1392	0.0707653
1194	1393	0.153153
1194	1394	0.122085
1194	1395	0.169896
1194	1396	0.0250664
1194	1397	0.0809829
1194	1398	0.0628804
1194	1399	0.112443
1194	1400	0.0476503
1194	1401	0.0532687
1194	1402	0.00942423
1194	1403	0.0119326
1194	1404	0.0538982
1194	1405	0.202524
1194	1406	0.0819384
1194	1407	0.0593052
1194	1408	0.123228
1194	1409	0.0748238
1194	1410	0.127654
1194	1411	0.105717
1194	1412	0.12204
1194	1413	0.0719655
1194	1414	0.0673626
1194	1415	0.0964173
1194	1416	0.0877713
1194	1417	0.123969
1194	1418	0.151784
1194	1419	0.0415872
1194	1420	0.120795
1194	1421	0.109514
1194	1422	0.124971
1194	1423	0.0458421
1194	1424	0.149823
1194	1425	0.0554487
1194	1426	0.127875
1194	1427	0.0628666
1194	1428	0.156339
1194	1429	0.129027
1194	1430	0.0249917
1194	1431	0.146527
1194	1432	0.122469
1194	1433	0.181418
1194	1434	0.205581
1194	1435	0.0624989
1194	1436	0.191587
1194	1437	0.0433792
1194	1438	0.158129
1194	1439	0.168842
1194	1440	0.108281
1194	1441	0.111834
1194	1442	0.0783996
1194	1443	0.325089
1194	1444	0.126195
1194	1445	0.161386
1194	1446	0.718277
1195	1196	0.289505
1195	1197	0.204059
1195	1198	0.112346
1195	1199	0.134223
1195	1200	0.0403829
1195	1201	0.103438
1195	1202	0.138148
1195	1203	0.153572
1195	1204	0.0128355
1195	1205	0.0231705
1195	1206	0.146988
1195	1207	0.209146
1195	1208	0.0200482
1195	1209	0.187109
1195	1210	0.0569116
1195	1211	0.140401
1195	1212	0.137132
1195	1213	0.125221
1195	1214	0.0885528
1195	1215	0.122598
1195	1216	0.193962
1195	1217	0.181619
1195	1218	0.0854808
1195	1219	0.0131467
1195	1220	0.17478
1195	1221	0.130604
1195	1222	0.139415
1195	1223	0.433959
1195	1224	0.117973
1195	1225	0.218364
1195	1226	0.0643399
1195	1227	0.0145385
1195	1228	0.179113
1195	1229	0.0954302
1195	1230	0.0725919
1195	1231	0.089882
1195	1232	0.159702
1195	1233	0.137239
1195	1234	0.109483
1195	1235	0.171181
1195	1236	0.100543
1195	1237	0.143778
1195	1238	0.178765
1195	1239	0.114319
1195	1240	0.1394
1195	1241	0.0135338
1195	1242	0.0489638
1195	1243	0.104857
1195	1244	0.00348544
1195	1245	0.0247955
1195	1246	0.00713374
1195	1247	0.00318108
1195	1248	0.0764183
1195	1249	0.0030721
1195	1250	0.00128841
1195	1251	0.017594
1195	1252	0.0671147
1195	1253	0.0756319
1195	1254	0.215779
1195	1255	0.239241
1195	1256	0.127904
1195	1257	0.0666867
1195	1258	0.0368526
1195	1259	0.0281515
1195	1260	0.140135
1195	1261	0.474476
1195	1262	0.0911829
1195	1263	0.248058
1195	1264	0.162374
1195	1265	0.0133763
1195	1266	0.159443
1195	1267	0.0210103
1195	1268	0.148413
1195	1269	0.0444574
1195	1270	0.00765677
1195	1271	0.0680778
1195	1272	0.133258
1195	1273	0.142416
1195	1274	0.100504
1195	1275	0.156239
1195	1276	0.203587
1195	1277	0.109678
1195	1278	0.156957
1195	1279	0.0475414
1195	1280	0.22728
1195	1281	0.153298
1195	1282	0.059039
1195	1283	0.0013646
1195	1284	0.163778
1195	1285	0.173992
1195	1286	0.0848539
1195	1287	0.155094
1195	1288	0.0615742
1195	1289	0.0671698
1195	1290	0.052966
1195	1291	0.00638186
1195	1292	0.151
1195	1293	0.054127
1195	1294	0.167903
1195	1295	0.0889919
1195	1296	0.0615207
1195	1297	0.19607
1195	1298	0.0311364
1195	1299	0.0332525
1195	1300	0.149203
1195	1301	0.019618
1195	1302	0.217539
1195	1303	0.0859387
1195	1304	0.0374781
1195	1305	0.0134342
1195	1306	0.0804922
1195	1307	0.214938
1195	1308	0.15119
1195	1309	0.128025
1195	1310	0.189044
1195	1311	0.163893
1195	1312	0.0438672
1195	1313	0.146075
1195	1314	0.127159
1195	1315	0.0453027
1195	1316	0.117169
1195	1317	0.187946
1195	1318	0.0698972
1195	1319	0.0453591
1195	1320	0.148617
1195	1321	0.216293
1195	1322	0.149136
1195	1323	0.191009
1195	1324	0.0804551
1195	1325	0.216846
1195	1326	0.173291
1195	1327	0.334125
1195	1328	0.124093
1195	1329	0.32131
1195	1330	0.200444
1195	1331	0.518388
1195	1332	0.41901
1195	1333	0.339153
1195	1334	0.196508
1195	1335	0.0491284
1195	1336	0.127981
1195	1337	0.168256
1195	1338	0.155514
1195	1339	0.0875958
1195	1340	0.230413
1195	1341	0.0873967
1195	1342	0.138223
1195	1343	0.0304239
1195	1344	0.190848
1195	1345	0.0983573
1195	1346	0.138147
1195	1347	0.00991954
1195	1348	0.190703
1195	1349	0.0067906
1195	1350	0.091634
1195	1351	0.057981
1195	1352	0.0206595
1195	1353	0.0256716
1195	1354	0.0985103
1195	1355	0.0617637
1195	1356	0.0808375
1195	1357	0.103241
1195	1358	0.0101296
1195	1359	0.0937045
1195	1360	0.10925
1195	1361	0.039564
1195	1362	0.182525
1195	1363	0.161868
1195	1364	0.145604
1195	1365	0.125475
1195	1366	0.0499189
1195	1367	0.085933
1195	1368	0.141557
1195	1369	0.096569
1195	1370	0.00190636
1195	1371	0.0311953
1195	1372	0.0678999
1195	1373	0.031168
1195	1374	0.0359338
1195	1375	0.155662
1195	1376	0.0613798
1195	1377	0.00479715
1195	1378	0.302209
1195	1379	0.204499
1195	1380	0.0325794
1195	1381	0.101297
1195	1382	0.230844
1195	1383	0.144989
1195	1384	0.0508321
1195	1385	0.00144633
1195	1386	0.158778
1195	1387	0.129185
1195	1388	0.0677868
1195	1389	0.160028
1195	1390	0.181533
1195	1391	0.278928
1195	1392	0.0790139
1195	1393	0.141569
1195	1394	0.135573
1195	1395	0.232697
1195	1396	0.0184382
1195	1397	0.109822
1195	1398	0.121696
1195	1399	0.117485
1195	1400	0.0545491
1195	1401	0.0570226
1195	1402	0.0100806
1195	1403	0.0106414
1195	1404	0.0907412
1195	1405	0.293749
1195	1406	0.0814841
1195	1407	0.0578911
1195	1408	0.113897
1195	1409	0.067905
1195	1410	0.165449
1195	1411	0.0972488
1195	1412	0.22751
1195	1413	0.0728099
1195	1414	0.0865734
1195	1415	0.121951
1195	1416	0.108842
1195	1417	0.115732
1195	1418	0.168587
1195	1419	0.0382161
1195	1420	0.144505
1195	1421	0.136756
1195	1422	0.111747
1195	1423	0.044868
1195	1424	0.195819
1195	1425	0.0800692
1195	1426	0.129064
1195	1427	0.0574352
1195	1428	0.171191
1195	1429	0.179237
1195	1430	0.0226867
1195	1431	0.130864
1195	1432	0.162343
1195	1433	0.219127
1195	1434	0.205375
1195	1435	0.0828288
1195	1436	0.241162
1195	1437	0.0398227
1195	1438	0.189305
1195	1439	0.20689
1195	1440	0.132505
1195	1441	0.159153
1195	1442	0.0627157
1195	1443	0.0824752
1195	1444	0.16174
1195	1445	0.204169
1195	1446	0.737968
1196	1197	0.260141
1196	1198	0.107214
1196	1199	0.681529
1196	1200	1.04083
1196	1201	0.896963
1196	1202	0.108025
1196	1203	0.16752
1196	1204	0.015989
1196	1205	0.0232089
1196	1206	0.144575
1196	1207	0.166098
1196	1208	0.012111
1196	1209	0.147671
1196	1210	0.0388177
1196	1211	0.103187
1196	1212	0.0825529
1196	1213	0.129152
1196	1214	0.0660197
1196	1215	0.11585
1196	1216	0.195071
1196	1217	0.184818
1196	1218	0.0962398
1196	1219	0.0103568
1196	1220	0.153388
1196	1221	0.120049
1196	1222	0.127044
1196	1223	0.378022
1196	1224	0.110135
1196	1225	0.134489
1196	1226	0.0850825
1196	1227	0.0372764
1196	1228	0.137092
1196	1229	0.0983659
1196	1230	0.0617729
1196	1231	0.0662655
1196	1232	0.186417
1196	1233	0.143755
1196	1234	0.105996
1196	1235	0.134949
1196	1236	0.0734991
1196	1237	0.123818
1196	1238	0.136684
1196	1239	0.124852
1196	1240	0.111109
1196	1241	0.0117055
1196	1242	0.0422303
1196	1243	0.0763761
1196	1244	0.00209114
1196	1245	0.0114776
1196	1246	0.0070613
1196	1247	0.00235433
1196	1248	0.051662
1196	1249	0.00397917
1196	1250	0.00155312
1196	1251	0.0112962
1196	1252	0.0501654
1196	1253	0.0846515
1196	1254	0.18693
1196	1255	0.164602
1196	1256	0.130636
1196	1257	0.0454346
1196	1258	0.0461698
1196	1259	0.0285298
1196	1260	0.107148
1196	1261	0.339023
1196	1262	0.108374
1196	1263	0.213601
1196	1264	0.102673
1196	1265	0.0109854
1196	1266	0.161559
1196	1267	0.0162644
1196	1268	0.139152
1196	1269	0.0403036
1196	1270	0.00856076
1196	1271	0.0603338
1196	1272	0.12221
1196	1273	0.0956675
1196	1274	0.0628977
1196	1275	0.136564
1196	1276	0.112572
1196	1277	0.15423
1196	1278	0.197005
1196	1279	0.0456463
1196	1280	0.17439
1196	1281	0.246704
1196	1282	0.0473285
1196	1283	0.00217246
1196	1284	0.12076
1196	1285	0.114955
1196	1286	0.10951
1196	1287	0.109795
1196	1288	0.0746263
1196	1289	0.0522104
1196	1290	0.0466687
1196	1291	0.00382525
1196	1292	0.102631
1196	1293	0.054143
1196	1294	0.187299
1196	1295	0.0448303
1196	1296	0.0279872
1196	1297	0.173062
1196	1298	0.0311828
1196	1299	0.0387541
1196	1300	0.0804345
1196	1301	0.0141106
1196	1302	0.164219
1196	1303	0.037586
1196	1304	0.0428094
1196	1305	0.0101448
1196	1306	0.0499321
1196	1307	0.199241
1196	1308	0.118036
1196	1309	0.132011
1196	1310	0.163362
1196	1311	0.100286
1196	1312	0.0267866
1196	1313	0.137914
1196	1314	0.139675
1196	1315	0.0460945
1196	1316	0.0941191
1196	1317	0.173447
1196	1318	0.0591095
1196	1319	0.028542
1196	1320	0.115495
1196	1321	0.216002
1196	1322	0.126345
1196	1323	0.25567
1196	1324	0.072952
1196	1325	0.166979
1196	1326	0.135584
1196	1327	0.257033
1196	1328	0.11374
1196	1329	0.291155
1196	1330	0.214507
1196	1331	0.3874
1196	1332	0.384661
1196	1333	0.343601
1196	1334	0.178064
1196	1335	0.0283208
1196	1336	0.0982803
1196	1337	0.144487
1196	1338	0.141492
1196	1339	0.0759742
1196	1340	0.180386
1196	1341	0.104588
1196	1342	0.145873
1196	1343	0.0192973
1196	1344	0.172013
1196	1345	0.0824359
1196	1346	0.117667
1196	1347	0.0106672
1196	1348	0.126768
1196	1349	0.00475372
1196	1350	0.0625386
1196	1351	0.030863
1196	1352	0.0236925
1196	1353	0.0245672
1196	1354	0.0984121
1196	1355	0.0967255
1196	1356	0.0567694
1196	1357	0.113972
1196	1358	0.00698598
1196	1359	0.0736433
1196	1360	0.119346
1196	1361	0.0887846
1196	1362	0.16888
1196	1363	0.104034
1196	1364	0.1352
1196	1365	0.108247
1196	1366	0.0472589
1196	1367	0.0925845
1196	1368	0.147834
1196	1369	0.107891
1196	1370	0.00149
1196	1371	0.0146665
1196	1372	0.0483413
1196	1373	0.0302383
1196	1374	0.0428453
1196	1375	0.125705
1196	1376	0.0471419
1196	1377	0.00352999
1196	1378	0.227036
1196	1379	0.206876
1196	1380	0.0286412
1196	1381	0.094485
1196	1382	0.145093
1196	1383	0.175187
1196	1384	0.0571129
1196	1385	0.203833
1196	1386	0.136125
1196	1387	0.10986
1196	1388	0.052414
1196	1389	0.166434
1196	1390	0.150649
1196	1391	0.269927
1196	1392	0.0579517
1196	1393	0.106775
1196	1394	0.13335
1196	1395	0.19617
1196	1396	0.0165587
1196	1397	0.123104
1196	1398	0.0836246
1196	1399	0.139137
1196	1400	0.0377084
1196	1401	0.0294244
1196	1402	0.00672034
1196	1403	0.00855337
1196	1404	0.0794568
1196	1405	0.17611
1196	1406	0.0500855
1196	1407	0.0533949
1196	1408	0.138902
1196	1409	0.0556681
1196	1410	0.144071
1196	1411	0.0696495
1196	1412	0.136523
1196	1413	0.0429558
1196	1414	0.0900853
1196	1415	0.0843328
1196	1416	0.144242
1196	1417	0.131851
1196	1418	0.153162
1196	1419	0.0250505
1196	1420	0.11581
1196	1421	0.0919411
1196	1422	0.108846
1196	1423	0.0397723
1196	1424	0.183307
1196	1425	0.0642534
1196	1426	0.145419
1196	1427	0.0500997
1196	1428	0.191894
1196	1429	0.138955
1196	1430	0.019878
1196	1431	0.156896
1196	1432	0.148821
1196	1433	0.160086
1196	1434	0.155185
1196	1435	0.0520472
1196	1436	0.21004
1196	1437	0.0370105
1196	1438	0.185007
1196	1439	0.167824
1196	1440	0.0812246
1196	1441	0.141604
1196	1442	0.137418
1196	1443	0.711515
1196	1444	0.170465
1196	1445	0.154464
1196	1446	0.571794
1197	1198	0.155255
1197	1199	0.42438
1197	1200	0.256533
1197	1201	0.250232
1197	1202	0.106635
1197	1203	0.138631
1197	1204	0.0220477
1197	1205	0.0367009
1197	1206	0.106442
1197	1207	0.151366
1197	1208	0.00883499
1197	1209	0.126401
1197	1210	0.0821894
1197	1211	0.100365
1197	1212	0.0715719
1197	1213	0.0840342
1197	1214	0.0546721
1197	1215	0.0882348
1197	1216	0.146306
1197	1217	0.106848
1197	1218	0.0696591
1197	1219	0.0128998
1197	1220	0.128269
1197	1221	0.11986
1197	1222	0.110452
1197	1223	0.199617
1197	1224	0.111489
1197	1225	0.142734
1197	1226	0.0932128
1197	1227	0.0345158
1197	1228	0.142128
1197	1229	0.0585068
1197	1230	0.0474273
1197	1231	0.064355
1197	1232	0.129825
1197	1233	0.131903
1197	1234	0.0545943
1197	1235	0.12722
1197	1236	0.0655086
1197	1237	0.0813952
1197	1238	0.112922
1197	1239	0.160324
1197	1240	0.10665
1197	1241	0.00855405
1197	1242	0.0721779
1197	1243	0.113166
1197	1244	0.0021718
1197	1245	0.00612284
1197	1246	0.00505858
1197	1247	0.00152895
1197	1248	0.0376331
1197	1249	0.00356392
1197	1250	0.00151385
1197	1251	0.00670009
1197	1252	0.0337618
1197	1253	0.0604432
1197	1254	0.181485
1197	1255	0.149257
1197	1256	0.068604
1197	1257	0.039423
1197	1258	0.0771408
1197	1259	0.0226106
1197	1260	0.0711765
1197	1261	0.317881
1197	1262	0.119332
1197	1263	0.175327
1197	1264	0.0894444
1197	1265	0.00887931
1197	1266	0.142359
1197	1267	0.0159964
1197	1268	0.137926
1197	1269	0.0282172
1197	1270	0.00724615
1197	1271	0.0452776
1197	1272	0.07463
1197	1273	0.108875
1197	1274	0.109707
1197	1275	0.121075
1197	1276	0.0963493
1197	1277	0.0931021
1197	1278	0.142983
1197	1279	0.0334802
1197	1280	0.131084
1197	1281	0.155579
1197	1282	0.0865435
1197	1283	0.00132102
1197	1284	0.113919
1197	1285	0.131105
1197	1286	0.0630471
1197	1287	0.0936225
1197	1288	0.0816358
1197	1289	0.0262222
1197	1290	0.0391152
1197	1291	0.00351846
1197	1292	0.127453
1197	1293	0.0785074
1197	1294	0.121937
1197	1295	0.0579002
1197	1296	0.02345
1197	1297	0.149518
1197	1298	0.0175645
1197	1299	0.0366281
1197	1300	0.11095
1197	1301	0.0120371
1197	1302	0.12214
1197	1303	0.0243722
1197	1304	0.0160968
1197	1305	0.010128
1197	1306	0.0409899
1197	1307	0.142356
1197	1308	0.0891361
1197	1309	0.122507
1197	1310	0.155471
1197	1311	0.0900052
1197	1312	0.0196822
1197	1313	0.106751
1197	1314	0.111593
1197	1315	0.0282022
1197	1316	0.0503407
1197	1317	0.101675
1197	1318	0.0641149
1197	1319	0.0898104
1197	1320	0.0802485
1197	1321	0.174879
1197	1322	0.106407
1197	1323	0.221562
1197	1324	0.052296
1197	1325	0.125955
1197	1326	0.148172
1197	1327	0.190818
1197	1328	0.0888337
1197	1329	0.250036
1197	1330	0.166515
1197	1331	0.370221
1197	1332	0.237883
1197	1333	0.187397
1197	1334	0.122395
1197	1335	0.0205011
1197	1336	0.0938284
1197	1337	0.148785
1197	1338	0.113785
1197	1339	0.0734353
1197	1340	0.150743
1197	1341	0.0740055
1197	1342	0.116035
1197	1343	0.0216381
1197	1344	0.15708
1197	1345	0.143238
1197	1346	0.0939868
1197	1347	0.0076331
1197	1348	0.152651
1197	1349	0.00426459
1197	1350	0.105235
1197	1351	0.0653808
1197	1352	0.0103823
1197	1353	0.018756
1197	1354	0.0920191
1197	1355	0.0476004
1197	1356	0.0583665
1197	1357	0.0551665
1197	1358	0.0058852
1197	1359	0.0856912
1197	1360	0.071267
1197	1361	0.0439207
1197	1362	0.229589
1197	1363	0.0785221
1197	1364	0.1006
1197	1365	0.0953442
1197	1366	0.0369438
1197	1367	0.0851332
1197	1368	0.122069
1197	1369	0.0881858
1197	1370	0.00128074
1197	1371	0.00465339
1197	1372	0.0896254
1197	1373	0.073981
1197	1374	0.0226108
1197	1375	0.0986555
1197	1376	0.0946998
1197	1377	0.0029056
1197	1378	0.178281
1197	1379	0.156332
1197	1380	0.0164065
1197	1381	0.138992
1197	1382	0.144478
1197	1383	0.116186
1197	1384	0.0565753
1197	1385	0.208036
1197	1386	0.0987304
1197	1387	0.0827749
1197	1388	0.0821036
1197	1389	0.169148
1197	1390	0.115523
1197	1391	0.21081
1197	1392	0.0373629
1197	1393	0.0762654
1197	1394	0.117063
1197	1395	0.162483
1197	1396	0.00942388
1197	1397	0.0705981
1197	1398	0.0550596
1197	1399	0.1244
1197	1400	0.0829624
1197	1401	0.0817314
1197	1402	0.00391153
1197	1403	0.0098433
1197	1404	0.0442123
1197	1405	0.160613
1197	1406	0.09077
1197	1407	0.0913722
1197	1408	0.0880314
1197	1409	0.124805
1197	1410	0.129706
1197	1411	0.116984
1197	1412	0.0920513
1197	1413	0.0922668
1197	1414	0.0827294
1197	1415	0.0591232
1197	1416	0.105037
1197	1417	0.102808
1197	1418	0.153619
1197	1419	0.0699933
1197	1420	0.0899295
1197	1421	0.0804074
1197	1422	0.109584
1197	1423	0.0744981
1197	1424	0.166944
1197	1425	0.0489406
1197	1426	0.0905651
1197	1427	0.0919545
1197	1428	0.126002
1197	1429	0.113587
1197	1430	0.0140782
1197	1431	0.152752
1197	1432	0.0914176
1197	1433	0.219211
1197	1434	0.11807
1197	1435	0.0470206
1197	1436	0.107012
1197	1437	0.026259
1197	1438	0.122922
1197	1439	0.147979
1197	1440	0.131682
1197	1441	0.146186
1197	1442	0.0214116
1197	1443	0.218871
1197	1444	0.139176
1197	1445	0.131742
1197	1446	0.65008
1198	1199	0.442678
1198	1200	0.28824
1198	1201	0.392639
1198	1202	0.0950786
1198	1203	0.142353
1198	1204	0.024483
1198	1205	0.03579
1198	1206	0.125094
1198	1207	0.162734
1198	1208	0.00890485
1198	1209	0.10043
1198	1210	0.0526986
1198	1211	0.0866834
1198	1212	0.0493269
1198	1213	0.0707578
1198	1214	0.0454556
1198	1215	0.0423729
1198	1216	0.112982
1198	1217	0.0755195
1198	1218	0.0537807
1198	1219	0.00919099
1198	1220	0.10522
1198	1221	0.0572441
1198	1222	0.0852748
1198	1223	0.301456
1198	1224	0.067561
1198	1225	0.105187
1198	1226	0.0461507
1198	1227	0.0252273
1198	1228	0.111244
1198	1229	0.0526049
1198	1230	0.0299638
1198	1231	0.0431572
1198	1232	0.0781666
1198	1233	0.105165
1198	1234	0.0464347
1198	1235	0.0949607
1198	1236	0.0612787
1198	1237	0.0677419
1198	1238	0.0979615
1198	1239	0.092624
1198	1240	0.137329
1198	1241	0.00830404
1198	1242	0.0447698
1198	1243	0.0592153
1198	1244	0.00169721
1198	1245	0.00868488
1198	1246	0.00383986
1198	1247	0.00151937
1198	1248	0.0251296
1198	1249	0.00135436
1198	1250	0.000848409
1198	1251	0.00770753
1198	1252	0.0174402
1198	1253	0.0643605
1198	1254	0.0987843
1198	1255	0.115541
1198	1256	0.0861242
1198	1257	0.026525
1198	1258	0.0432481
1198	1259	0.0110292
1198	1260	0.0404247
1198	1261	0.323457
1198	1262	0.0713096
1198	1263	0.130022
1198	1264	0.101115
1198	1265	0.00846507
1198	1266	0.112203
1198	1267	0.015047
1198	1268	0.118867
1198	1269	0.0193783
1198	1270	0.0121786
1198	1271	0.0366901
1198	1272	0.0794685
1198	1273	0.0791712
1198	1274	0.0832888
1198	1275	0.0826101
1198	1276	0.0853289
1198	1277	0.0508234
1198	1278	0.0686397
1198	1279	0.0287173
1198	1280	0.0889161
1198	1281	0.0702811
1198	1282	0.05761
1198	1283	0.00183474
1198	1284	0.0725119
1198	1285	0.0981279
1198	1286	0.0380661
1198	1287	0.0658453
1198	1288	0.039708
1198	1289	0.0269265
1198	1290	0.022989
1198	1291	0.00414698
1198	1292	0.0888412
1198	1293	0.043441
1198	1294	0.0895446
1198	1295	0.0730591
1198	1296	0.0139879
1198	1297	0.136999
1198	1298	0.0189057
1198	1299	0.0172306
1198	1300	0.0595686
1198	1301	0.0131495
1198	1302	0.116288
1198	1303	0.0184518
1198	1304	0.0209111
1198	1305	0.00669912
1198	1306	0.033512
1198	1307	0.115233
1198	1308	0.088879
1198	1309	0.0763443
1198	1310	0.13486
1198	1311	0.0840617
1198	1312	0.0287369
1198	1313	0.101903
1198	1314	0.0872386
1198	1315	0.0292027
1198	1316	0.0404164
1198	1317	0.0801681
1198	1318	0.0525111
1198	1319	0.0535715
1198	1320	0.0973118
1198	1321	0.138675
1198	1322	0.0623103
1198	1323	0.1378
1198	1324	0.0339651
1198	1325	0.134276
1198	1326	0.0919036
1198	1327	0.171819
1198	1328	0.0893617
1198	1329	0.203096
1198	1330	0.162091
1198	1331	0.294066
1198	1332	0.232114
1198	1333	0.22164
1198	1334	0.128465
1198	1335	0.0204158
1198	1336	0.0526977
1198	1337	0.118439
1198	1338	0.10424
1198	1339	0.051442
1198	1340	0.126343
1198	1341	0.0526293
1198	1342	0.0998932
1198	1343	0.0141832
1198	1344	0.138026
1198	1345	0.0885653
1198	1346	0.0487768
1198	1347	0.00456635
1198	1348	0.126891
1198	1349	0.00392292
1198	1350	0.0579517
1198	1351	0.0319548
1198	1352	0.00967644
1198	1353	0.0101707
1198	1354	0.072968
1198	1355	0.0521939
1198	1356	0.0255261
1198	1357	0.0322371
1198	1358	0.0043897
1198	1359	0.0681841
1198	1360	0.0521852
1198	1361	0.0399434
1198	1362	0.212547
1198	1363	0.0962361
1198	1364	0.0959709
1198	1365	0.0950099
1198	1366	0.038845
1198	1367	0.0406702
1198	1368	0.0545676
1198	1369	0.0802999
1198	1370	0.00158983
1198	1371	0.00867906
1198	1372	0.0599681
1198	1373	0.0411007
1198	1374	0.0312278
1198	1375	0.0777
1198	1376	0.037882
1198	1377	0.00237213
1198	1378	0.139662
1198	1379	0.124955
1198	1380	0.0148384
1198	1381	0.0835684
1198	1382	0.124142
1198	1383	0.102812
1198	1384	0.0369335
1198	1385	0.17551
1198	1386	0.0833113
1198	1387	0.0489115
1198	1388	0.0659809
1198	1389	0.118199
1198	1390	0.0985112
1198	1391	0.211421
1198	1392	0.0455566
1198	1393	0.0777775
1198	1394	0.095681
1198	1395	0.111935
1198	1396	0.0114134
1198	1397	0.0654534
1198	1398	0.0425008
1198	1399	0.108115
1198	1400	0.0526108
1198	1401	0.0494302
1198	1402	0.00447175
1198	1403	0.00429118
1198	1404	0.0448014
1198	1405	0.168217
1198	1406	0.090124
1198	1407	0.0555911
1198	1408	0.0673413
1198	1409	0.0996493
1198	1410	0.0883412
1198	1411	0.0776411
1198	1412	0.0883862
1198	1413	0.0620226
1198	1414	0.0667768
1198	1415	0.0612868
1198	1416	0.0612789
1198	1417	0.0601862
1198	1418	0.109864
1198	1419	0.0443435
1198	1420	0.0932825
1198	1421	0.068649
1198	1422	0.0976511
1198	1423	0.0476927
1198	1424	0.123323
1198	1425	0.0315753
1198	1426	0.0880502
1198	1427	0.0525106
1198	1428	0.116083
1198	1429	0.0803861
1198	1430	0.0129011
1198	1431	0.0846811
1198	1432	0.0719454
1198	1433	0.132028
1198	1434	0.133889
1198	1435	0.050753
1198	1436	0.119279
1198	1437	0.0294865
1198	1438	0.112749
1198	1439	0.0974116
1198	1440	0.0881991
1198	1441	0.106294
1198	1442	0.171608
1198	1443	0.217141
1198	1444	0.110699
1198	1445	0.105663
1198	1446	0.629437
1199	1200	0.557233
1199	1201	0.533784
1199	1202	0.484825
1199	1203	0.555889
1199	1204	0.00486137
1199	1205	0
1199	1206	0.189279
1199	1207	0.24778
1199	1208	0
1199	1209	0.210876
1199	1210	0.221734
1199	1211	0.535025
1199	1212	0.124745
1199	1213	0.3815
1199	1214	0.309431
1199	1215	0.0485673
1199	1216	0.189279
1199	1217	0.179865
1199	1218	0.143465
1199	1219	0
1199	1220	0.340833
1199	1221	0.190437
1199	1222	0.387818
1199	1223	0.0143911
1199	1224	0.481507
1199	1225	0.21621
1199	1226	0.123254
1199	1227	0.0766488
1199	1228	0.217936
1199	1229	0.180816
1199	1230	0.259313
1199	1231	0
1199	1232	0.0766488
1199	1233	0.195941
1199	1234	0.240256
1199	1235	0.434437
1199	1236	0.389492
1199	1237	0.0842233
1199	1238	0.060904
1199	1239	0.168892
1199	1240	0.132691
1199	1241	0
1199	1242	0.17525
1199	1243	0.0562621
1199	1244	0
1199	1245	0
1199	1246	0.10461
1199	1247	0
1199	1248	0.00486137
1199	1249	0
1199	1250	0
1199	1251	0
1199	1252	0.0485673
1199	1253	0
1199	1254	0.251
1199	1255	0.28276
1199	1256	0.164623
1199	1257	0.125927
1199	1258	0.0562621
1199	1259	0.16043
1199	1260	0.0656295
1199	1261	0.344087
1199	1262	0.494127
1199	1263	0.129642
1199	1264	0.337689
1199	1265	0
1199	1266	0.17454
1199	1267	0.182231
1199	1268	0.456335
1199	1269	0.00486137
1199	1270	0
1199	1271	0.108531
1199	1272	0.118852
1199	1273	0.0842233
1199	1274	0.208898
1199	1275	0.281555
1199	1276	0.277458
1199	1277	0.305588
1199	1278	0.238643
1199	1279	0.0770172
1199	1280	0.164623
1199	1281	0.395571
1199	1282	0.0562621
1199	1283	0
1199	1284	0.180961
1199	1285	0.10461
1199	1286	0.0562621
1199	1287	0.0562621
1199	1288	0.0562621
1199	1289	0.179101
1199	1290	0.0199798
1199	1291	0
1199	1292	0.10461
1199	1293	0.0842233
1199	1294	0.0562621
1199	1295	0.099613
1199	1296	0
1199	1297	0.257018
1199	1298	0.00486137
1199	1299	0.135595
1199	1300	0.113528
1199	1301	0.0485673
1199	1302	0.303041
1199	1303	0
1199	1304	0
1199	1305	0
1199	1306	0
1199	1307	0.286196
1199	1308	0.178085
1199	1309	0.373503
1199	1310	0.234343
1199	1311	0.165532
1199	1312	0
1199	1313	0.335831
1199	1314	0
1199	1315	0.171744
1199	1316	0.0405174
1199	1317	0.228901
1199	1318	0.0562621
1199	1319	0.346325
1199	1320	0.241354
1199	1321	0.134717
1199	1322	0
1199	1323	0.0562621
1199	1324	0.0485673
1199	1325	0.172129
1199	1326	0.224022
1199	1327	0.11811
1199	1328	0.0656295
1199	1329	0.00471117
1199	1330	0.0581208
1199	1331	0.0490694
1199	1332	0.0562621
1199	1333	0.365003
1199	1334	0.200257
1199	1335	0.0562621
1199	1336	0.155619
1199	1337	0.0562621
1199	1338	0.456948
1199	1339	0.0562621
1199	1340	0.400371
1199	1341	0.285744
1199	1342	0.129416
1199	1343	0
1199	1344	0.482508
1199	1345	0.0562621
1199	1346	0.0562621
1199	1347	0
1199	1348	0.38141
1199	1349	0
1199	1350	0.0842233
1199	1351	0.060904
1199	1352	0
1199	1353	0
1199	1354	0.197111
1199	1355	0.00486137
1199	1356	0.0485673
1199	1357	0
1199	1358	0
1199	1359	0.10461
1199	1360	0.284716
1199	1361	0
1199	1362	0.226145
1199	1363	0.231217
1199	1364	0.0562621
1199	1365	0.151584
1199	1366	0
1199	1367	0.0199798
1199	1368	0
1199	1369	0.0562621
1199	1370	0
1199	1371	0
1199	1372	0.0562621
1199	1373	0.0562621
1199	1374	0
1199	1375	0.113528
1199	1376	0.060904
1199	1377	0
1199	1378	0.060904
1199	1379	0.214744
1199	1380	0.0485673
1199	1381	0.389149
1199	1382	0.251
1199	1383	0.295004
1199	1384	0.270354
1199	1385	0.190181
1199	1386	0.233927
1199	1387	0.165925
1199	1388	0.0859847
1199	1389	0.202366
1199	1390	0.34563
1199	1391	0.257018
1199	1392	0.0766488
1199	1393	0.36101
1199	1394	0.410238
1199	1395	0.0562621
1199	1396	0.00486137
1199	1397	0.228715
1199	1398	0.203636
1199	1399	0.188511
1199	1400	0.172129
1199	1401	0.0562621
1199	1402	0
1199	1403	0.195637
1199	1404	0.350247
1199	1405	0.0562621
1199	1406	0.263692
1199	1407	0.224404
1199	1408	0.208898
1199	1409	0.0604908
1199	1410	0.0562621
1199	1411	0.0562621
1199	1412	0.33709
1199	1413	0.060904
1199	1414	0
1199	1415	0.284079
1199	1416	0.318823
1199	1417	0.132348
1199	1418	0.34897
1199	1419	0.345689
1199	1420	0.306313
1199	1421	0.1645
1199	1422	0.437202
1199	1423	0.326517
1199	1424	0.203331
1199	1425	0.157269
1199	1426	0.0562621
1199	1427	0.196975
1199	1428	0.0562621
1199	1429	0.21199
1199	1430	0.014848
1199	1431	0.0850319
1199	1432	0.19809
1199	1433	0.0562621
1199	1434	0.34579
1199	1435	0.0925845
1199	1436	0.533539
1199	1437	0.231251
1199	1438	0.328471
1199	1439	0.0656295
1199	1440	0.0656295
1199	1441	0.300817
1199	1442	0.149264
1199	1443	0.351252
1199	1444	0.467265
1199	1445	0.178632
1199	1446	0.118252
1200	1201	0.838184
1200	1202	0.546105
1200	1203	0.909294
1200	1204	0.00840512
1200	1205	0
1200	1206	0.352701
1200	1207	0.542245
1200	1208	0
1200	1209	0.288571
1200	1210	0.190215
1200	1211	0.800752
1200	1212	0.123041
1200	1213	0.635184
1200	1214	0.545879
1200	1215	0.045468
1200	1216	0.107915
1200	1217	0.427082
1200	1218	0.157639
1200	1219	0.0371996
1200	1220	0.526033
1200	1221	0.370611
1200	1222	0.61659
1200	1223	0.0977227
1200	1224	0.886464
1200	1225	0.292208
1200	1226	0.235825
1200	1227	0.0585286
1200	1228	0.720174
1200	1229	0.292938
1200	1230	0.282233
1200	1231	0.0371996
1200	1232	0.0633547
1200	1233	0.171023
1200	1234	0.458753
1200	1235	0.645542
1200	1236	0.737673
1200	1237	0.0371295
1200	1238	0.191864
1200	1239	0.513145
1200	1240	0.0532492
1200	1241	0
1200	1242	0.208437
1200	1243	0.0319202
1200	1244	0
1200	1245	0
1200	1246	0.0332994
1200	1247	0
1200	1248	0.00840512
1200	1249	0
1200	1250	0
1200	1251	0
1200	1252	0.0214656
1200	1253	0
1200	1254	0.0755593
1200	1255	0.471581
1200	1256	0.0535328
1200	1257	0.361383
1200	1258	0.0319202
1200	1259	0.0600933
1200	1260	0.0486022
1200	1261	0.60365
1200	1262	0.583102
1200	1263	0.0861453
1200	1264	0.448834
1200	1265	0
1200	1266	0.241805
1200	1267	0.0740164
1200	1268	0.692186
1200	1269	0.0136143
1200	1270	0
1200	1271	0.0841598
1200	1272	0.0540461
1200	1273	0.0371295
1200	1274	0.177043
1200	1275	0.481887
1200	1276	0.478321
1200	1277	0.27704
1200	1278	0.386161
1200	1279	0.298036
1200	1280	0.152513
1200	1281	0.613594
1200	1282	0.0319202
1200	1283	0
1200	1284	0.0788726
1200	1285	0.0401886
1200	1286	0.0319202
1200	1287	0.0319202
1200	1288	0.0319202
1200	1289	0.482655
1200	1290	0.0345237
1200	1291	0
1200	1292	0.106099
1200	1293	0.201537
1200	1294	0.0319202
1200	1295	0.0401886
1200	1296	0.368046
1200	1297	0.490795
1200	1298	0.0233311
1200	1299	0.151772
1200	1300	0.0696525
1200	1301	0.00840512
1200	1302	0.55505
1200	1303	0
1200	1304	0
1200	1305	0
1200	1306	0
1200	1307	0.328092
1200	1308	0.4663
1200	1309	0.537535
1200	1310	0.462574
1200	1311	0.230977
1200	1312	0.00840512
1200	1313	0.415354
1200	1314	0.0214656
1200	1315	0.388368
1200	1316	0.0240689
1200	1317	0.417067
1200	1318	0.0319202
1200	1319	0.24751
1200	1320	0.297539
1200	1321	0.124908
1200	1322	0
1200	1323	0.0319202
1200	1324	0.00840512
1200	1325	0.297978
1200	1326	0.0705321
1200	1327	0.0577364
1200	1328	0.0792291
1200	1329	0.0083656
1200	1330	0.0496279
1200	1331	0.0083656
1200	1332	0.0319202
1200	1333	0.624545
1200	1334	0.226746
1200	1335	0.0319202
1200	1336	0.0953895
1200	1337	0.0319202
1200	1338	0.628482
1200	1339	0.0319202
1200	1340	0.528676
1200	1341	0.141149
1200	1342	0.0578327
1200	1343	0
1200	1344	0.465309
1200	1345	0.0319202
1200	1346	0.0319202
1200	1347	0.04369
1200	1348	0.617909
1200	1349	0
1200	1350	0.0710288
1200	1351	0.0882491
1200	1352	0
1200	1353	0
1200	1354	0.194714
1200	1355	0.00840512
1200	1356	0.00840512
1200	1357	0
1200	1358	0
1200	1359	0.0401886
1200	1360	0.443015
1200	1361	0
1200	1362	0.0449087
1200	1363	0.142695
1200	1364	0.0319202
1200	1365	0.447582
1200	1366	0
1200	1367	0.0345237
1200	1368	0
1200	1369	0.0319202
1200	1370	0
1200	1371	0
1200	1372	0.0319202
1200	1373	0.0319202
1200	1374	0.0667459
1200	1375	0.361659
1200	1376	0.0401886
1200	1377	0
1200	1378	0.0763051
1200	1379	0.163555
1200	1380	0.00836562
1200	1381	0.844113
1200	1382	0.178235
1200	1383	0.37257
1200	1384	0.554757
1200	1385	0.148171
1200	1386	0.45977
1200	1387	0.172809
1200	1388	0.0662963
1200	1389	0.0874171
1200	1390	0.309602
1200	1391	0.370274
1200	1392	0.0624797
1200	1393	0.573802
1200	1394	0.341831
1200	1395	0.0532492
1200	1396	0.029734
1200	1397	0.0930616
1200	1398	0.202457
1200	1399	0.0999507
1200	1400	0.388519
1200	1401	0.0319202
1200	1402	0
1200	1403	0.235473
1200	1404	0.718819
1200	1405	0.075335
1200	1406	0.509233
1200	1407	0.496031
1200	1408	0.154333
1200	1409	0.0417682
1200	1410	0.0319202
1200	1411	0.0319202
1200	1412	0.605372
1200	1413	0.0551146
1200	1414	0
1200	1415	0.514531
1200	1416	0.149589
1200	1417	0.0760468
1200	1418	0.689819
1200	1419	0.490987
1200	1420	0.51193
1200	1421	0.431428
1200	1422	0.600052
1200	1423	0.722515
1200	1424	0.0787169
1200	1425	0.273974
1200	1426	0.0371295
1200	1427	0.0994565
1200	1428	0.0532492
1200	1429	0.202123
1200	1430	0.0256614
1200	1431	0.17987
1200	1432	0.283387
1200	1433	0.0532492
1200	1434	0.548721
1200	1435	0.198762
1200	1436	1.05206
1200	1437	0.465703
1200	1438	0.534243
1200	1439	0.0486022
1200	1440	0.0792291
1200	1441	0.369214
1200	1442	0.0237542
1200	1443	0.537905
1200	1444	0.649566
1200	1445	0.164452
1200	1446	0.133125
1201	1202	0.650429
1201	1203	1.09897
1201	1204	0.0621776
[truncated: 30,132 more rows]

## Sheet: RE
Position	Score
1193	0.310182
1194	0.383702
1195	0.246558
1196	0.621949
1197	1.69101
1198	1.31928
1199	1.56232
1200	1.12591
1201	1.11001
1202	0.451935
1203	0.480402
1204	4.49245
1205	2.96879
1206	0.461265
1207	0.401061
1208	2.87232
1209	0.372874
1210	1.82721
1211	0.61124
1212	1.85067
1213	0.584815
1214	1.24914
1215	1.39032
1216	0.548061
1217	1.11233
1218	1.91632
1219	3.28551
1220	1.37814
1221	1.15874
1222	0.985883
1223	0.615716
1224	1.58009
1225	0.985125
1226	2.16138
1227	2.10982
1228	1.25655
1229	1.32841
1230	1.47022
1231	1.26517
1232	1.4614
1233	0.442561
1234	1.6846
1235	0.466679
1236	1.3728
1237	1.34547
1238	1.57258
1239	2.00522
1240	1.71396
1241	2.87507
1242	2.02377
1243	2.30718
1244	2.96704
1245	3.02455
1246	2.75111
1247	2.96239
1248	1.94963
1249	2.96292
1250	2.61057
1251	2.2204
1252	1.92723
1253	1.64141
1254	0.879336
1255	0.723975
1256	1.64884
1257	1.9177
1258	2.54186
1259	2.95969
1260	1.38116
1261	1.04947
1262	2.03631
1263	0.639828
1264	0.652024
1265	2.92279
1266	0.445894
1267	2.36586
1268	0.370682
1269	2.16971
1270	2.76828
1271	1.81209
1272	1.23883
1273	1.64701
1274	1.77326
1275	0.873409
1276	0.567028
1277	1.4386
1278	1.83817
1279	2.02443
1280	1.16664
1281	1.40255
1282	2.07917
1283	3.11399
1284	1.02761
1285	1.29093
1286	1.48499
1287	1.29474
1288	2.1094
1289	2.27739
1290	2.83368
1291	3.21928
1292	1.71551
1293	2.48635
1294	1.21958
1295	1.81565
1296	2.84426
1297	0.704179
1298	2.69043
1299	1.99629
1300	1.37392
1301	3.00744
1302	0.534465
1303	2.59731
1304	1.91783
1305	2.7995
1306	2.84801
1307	1.25071
1308	0.776571
1309	0.840395
1310	1.74156
1311	1.03379
1312	2.50652
1313	0.626038
1314	1.06566
1315	1.56712
1316	3.75268
1317	0.519737
1318	1.89353
1319	2.07424
1320	1.2441
1321	0.67583
1322	1.55253
1323	1.40044
1324	1.9174
1325	0.905309
1326	0.655435
1327	0.369167
1328	1.4304
1329	0.380199
1330	0.40749
1331	0.291153
1332	0.610645
1333	0.374735
1334	0.941561
1335	2.17642
1336	1.27532
1337	0.804914
1338	0.38538
1339	1.78114
1340	0.357005
1341	1.78146
1342	1.14293
1343	2.83696
1344	0.647451
1345	2.19839
1346	1.80012
1347	2.37686
1348	1.35495
1349	2.94974
1350	2.54054
1351	2.54207
1352	3.09224
1353	2.23161
1354	1.30379
1355	3.28936
1356	1.85578
1357	2.07966
1358	3.08588
1359	2.18966
1360	1.52181
1361	1.87734
1362	1.83009
1363	1.50164
1364	1.22219
1365	1.42887
1366	1.98266
1367	1.71123
1368	1.59905
1369	1.77812
1370	2.83524
1371	2.65409
1372	2.62699
1373	2.64634
1374	2.3422
1375	1.43993
1376	1.97869
1377	2.82716
1378	0.477413
1379	0.915875
1380	2.53935
1381	2.37008
1382	0.469723
1383	0.864158
1384	1.88464
1385	2.62137
1386	0.649399
1387	1.67229
1388	1.9127
1389	1.77971
1390	0.610219
1391	0.625721
1392	2.77717
1393	0.653381
1394	0.943185
1395	2.02675
1396	2.6905
1397	1.68578
1398	1.53863
1399	1.86697
1400	2.29173
1401	2.69468
1402	3.81261
1403	3.0639
1404	1.61833
1405	1.01837
1406	2.33952
1407	1.95149
1408	1.54653
1409	2.48953
1410	1.70146
1411	2.01391
1412	1.67986
1413	1.9484
1414	1.52293
1415	2.22365
1416	1.81297
1417	1.36891
1418	0.684872
1419	2.8395
1420	0.687683
1421	1.40877
1422	1.00567
1423	2.45097
1424	1.65664
1425	1.94574
1426	0.816346
1427	2.78723
1428	0.314485
1429	0.465371
1430	2.26278
1431	1.22511
1432	0.554105
1433	0.694092
1434	0.717077
1435	1.7181
1436	0.425186
1437	2.6857
1438	0.923863
1439	0.55554
1440	2.00781
1441	1.46984
1442	2.20395
1443	1.45955
1444	0.572443
1445	0.813955
1446	0.637641
