# Supplementary material for: Disease-relevant mutations alter amino acid co-evolution networks in the second nucleotide binding domain of CFTR
Source: PLoS One. 2020 Jan 24;15(1):e0227668. doi: 10.1371/journal.pone.0227668 (PMC6980524; doi:10.1371/journal.pone.0227668)
Supplement: S2 File — (XLSX) [file pone.0227668.s010.xlsx]

## Sheet: McBASC
i	j	score
1193	1194	0.000558226
1193	1195	0.0164162
1193	1196	0.00638575
1193	1197	0.0157971
1193	1198	0.00944508
1193	1199	-2
1193	1200	3.30804e-05
1193	1201	6.42673e-05
1193	1202	0.00412706
1193	1203	0.00577339
1193	1204	0.00267227
1193	1205	0.0015239
1193	1206	0.00444701
1193	1207	0.00200224
1193	1208	0.000936195
1193	1209	0.000532779
1193	1210	0.00612837
1193	1211	0.0109697
1193	1212	0.0229076
1193	1213	0.00512861
1193	1214	0.00450517
1193	1215	0.000741594
1193	1216	0.00552971
1193	1217	0.0088251
1193	1218	0.014138
1193	1219	0.00398597
1193	1220	0.0253861
1193	1221	0.00182014
1193	1222	0.00279306
1193	1223	0.00256331
1193	1224	0.00424656
1193	1225	0.0180366
1193	1226	0.000120994
1193	1227	0.000289589
1193	1228	0.0223046
1193	1229	0.0038775
1193	1230	0.00210623
1193	1231	0.00437051
1193	1232	0.0133102
1193	1233	0.000967243
1193	1234	0.00605903
1193	1235	0.00225145
1193	1236	0.000927949
1193	1237	0.00542065
1193	1238	0.00421815
1193	1239	0.0158161
1193	1240	0.000385978
1193	1241	0.00170757
1193	1242	0.0118063
1193	1243	0.0274343
1193	1244	0.0011443
1193	1245	0.00691659
1193	1246	0.00385543
1193	1247	-2
1193	1248	0.0156213
1193	1249	0.00969885
1193	1250	0.000230894
1193	1251	0.00127792
1193	1252	0.00984578
1193	1253	0.00897691
1193	1254	0.00991255
1193	1255	0.00386645
1193	1256	0.0102197
1193	1257	0.0279716
1193	1258	0.0206969
1193	1259	0.00950612
1193	1260	0.00579006
1193	1261	0.000190191
1193	1262	0.0220181
1193	1263	0.00807142
1193	1264	0.00168298
1193	1265	0.00316981
1193	1266	0.00553243
1193	1267	0.011683
1193	1268	0.00422605
1193	1269	0.00499497
1193	1270	0.00492894
1193	1271	0.00486103
1193	1272	0.00368693
1193	1273	9.95756e-05
1193	1274	0.0188291
1193	1275	0.00227994
1193	1276	6.04405e-05
1193	1277	0.00887277
1193	1278	0.0289394
1193	1279	0.0127789
1193	1280	0.0184437
1193	1281	0.013669
1193	1282	0.0352683
1193	1283	-2
1193	1284	0.0073563
1193	1285	0.0100217
1193	1286	0.00881177
1193	1287	0.0136792
1193	1288	0.0102428
1193	1289	0.00684333
1193	1290	0.00511427
1193	1291	0.00626078
1193	1292	0.0102299
1193	1293	0.0184374
1193	1294	0.0135837
1193	1295	0.0309906
1193	1296	0.0347427
1193	1297	0.00439609
1193	1298	0.00203786
1193	1299	0.000430523
1193	1300	0.0188372
1193	1301	0.00262126
1193	1302	4.06627e-05
1193	1303	0.0308064
1193	1304	0.000333659
1193	1305	0.00424778
1193	1306	0.0240049
1193	1307	0.00287333
1193	1308	0.000196963
1193	1309	0.00323515
1193	1310	0.00173111
1193	1311	0.00814524
1193	1312	0.00876852
1193	1313	0.00259518
1193	1314	0.00199084
1193	1315	0.00670883
1193	1316	0.00922946
1193	1317	0.00439129
1193	1318	0.00578435
1193	1319	0.0411689
1193	1320	0.0103673
1193	1321	0.00260908
1193	1322	0.00208094
1193	1323	0.00869394
1193	1324	0.00850322
1193	1325	0.00808924
1193	1326	0.00432728
1193	1327	0.0122874
1193	1328	0.0125374
1193	1329	0.000400104
1193	1330	0.000868628
1193	1331	0.00398884
1193	1332	0.0029089
1193	1333	0.000671423
1193	1334	0.000679822
1193	1335	0.00370048
1193	1336	0.00667146
1193	1337	0.00155383
1193	1338	0.00547435
1193	1339	0.00967185
1193	1340	0.0077292
1193	1341	0.00936433
1193	1342	0.000146554
1193	1343	0.000501302
1193	1344	0.0185713
1193	1345	0.0321839
1193	1346	0.00312632
1193	1347	0.00643033
1193	1348	0.0283164
1193	1349	0.00530677
1193	1350	0.0308227
1193	1351	0.0302103
1193	1352	0.00389652
1193	1353	0.00167978
1193	1354	0.00333605
1193	1355	0.00341276
1193	1356	0.00922622
1193	1357	0.00955947
1193	1358	0.00187963
1193	1359	0.00526388
1193	1360	0.0203586
1193	1361	0.00243477
1193	1362	0.00915659
1193	1363	0.00142775
1193	1364	0.00570801
1193	1365	0.00356768
1193	1366	0.00848282
1193	1367	0.00257382
1193	1368	0.0140981
1193	1369	0.00487471
1193	1370	0.00455602
1193	1371	0.000183156
1193	1372	0.030129
1193	1373	0.0331073
1193	1374	0.000760123
1193	1375	0.0114923
1193	1376	0.00800945
1193	1377	0.00487009
1193	1378	0.0147125
1193	1379	0.0243801
1193	1380	0.0029022
1193	1381	0.0403417
1193	1382	0.00477562
1193	1383	0.00827517
1193	1384	0.00449213
1193	1385	3.092e-05
1193	1386	0.00215436
1193	1387	0.00176576
1193	1388	0.0115114
1193	1389	0.00644873
1193	1390	0.000680612
1193	1391	0.00340742
1193	1392	0.00423111
1193	1393	0.00756787
1193	1394	0.00383257
1193	1395	0.00822639
1193	1396	0.00595884
1193	1397	0.00685565
1193	1398	0.00189576
1193	1399	0.0167765
1193	1400	0.0385087
1193	1401	0.0408414
1193	1402	0.00185019
1193	1403	0.00804216
1193	1404	0.00452704
1193	1405	0.010643
1193	1406	0.0313215
1193	1407	0.0144748
1193	1408	0.00742611
1193	1409	0.0113275
1193	1410	0.00832238
1193	1411	0.000113054
1193	1412	0.000644084
1193	1413	0.0250305
1193	1414	0.00119697
1193	1415	0.0215895
1193	1416	0.0176916
1193	1417	0.00381084
1193	1418	0.00785961
1193	1419	0.0469556
1193	1420	0.000783288
1193	1421	0.00127581
1193	1422	0.0101733
1193	1423	0.0339005
1193	1424	0.000402205
1193	1425	0.00117678
1193	1426	0.00321712
1193	1427	0.029201
1193	1428	0.0056715
1193	1429	0.0052478
1193	1430	0.000126927
1193	1431	0.00110816
1193	1432	0.00178029
1193	1433	0.00153638
1193	1434	0.0016985
1193	1435	0.00223636
1193	1436	0.0129247
1193	1437	0.0133582
1193	1438	0.00626178
1193	1439	0.00138394
1193	1440	0.0294052
1193	1441	0.0112886
1193	1442	-2
1193	1443	7.3066e-05
1193	1444	0.00492494
1193	1445	0.0109341
1193	1446	0.000754297
1194	1195	0.0459541
1194	1196	0.0448382
1194	1197	0.0728411
1194	1198	0.023333
1194	1199	-2
1194	1200	1.62802e-05
1194	1201	5.36325e-05
1194	1202	0.00359343
1194	1203	0.0117742
1194	1204	0.00361395
1194	1205	0.0134666
1194	1206	0.012953
1194	1207	0.00282829
1194	1208	0.0299058
1194	1209	0.0107589
1194	1210	0.00663746
1194	1211	0.000751907
1194	1212	0.0253028
1194	1213	0.00473207
1194	1214	0.0185235
1194	1215	0.0091413
1194	1216	0.00527615
1194	1217	0.017209
1194	1218	0.0172332
1194	1219	0.0037149
1194	1220	0.00859216
1194	1221	0.0177976
1194	1222	0.000856185
1194	1223	0.000859028
1194	1224	0.0158885
1194	1225	0.00297342
1194	1226	0.0417761
1194	1227	0.00515906
1194	1228	0.0295845
1194	1229	0.000930376
1194	1230	0.0168925
1194	1231	0.000660544
1194	1232	0.0158107
1194	1233	0.00564858
1194	1234	0.0101671
1194	1235	0.0119439
1194	1236	0.00126662
1194	1237	0.0102662
1194	1238	0.00888604
1194	1239	0.024426
1194	1240	0.00124986
1194	1241	0.0274828
1194	1242	0.000481055
1194	1243	0.0218619
1194	1244	0.00339821
1194	1245	0.00155158
1194	1246	0.0336672
1194	1247	-2
1194	1248	0.0107119
1194	1249	0.00570217
1194	1250	0.0451412
1194	1251	0.0113314
1194	1252	0.0220909
1194	1253	0.0135057
1194	1254	0.011653
1194	1255	0.00477938
1194	1256	0.0258562
1194	1257	0.0169201
1194	1258	0.00824078
1194	1259	0.0083763
1194	1260	0.00643319
1194	1261	0.000717602
1194	1262	0.0256878
1194	1263	0.0184968
1194	1264	0.000357382
1194	1265	0.00251433
1194	1266	0.0108366
1194	1267	0.0202147
1194	1268	0.013009
1194	1269	0.00275707
1194	1270	0.0129674
1194	1271	0.00120832
1194	1272	0.00669771
1194	1273	0.0306355
1194	1274	7.83328e-05
1194	1275	0.0186658
1194	1276	0.0141698
1194	1277	0.0190156
1194	1278	0.0962057
1194	1279	0.0527425
1194	1280	0.0356929
1194	1281	0.0397357
1194	1282	0.0199056
1194	1283	-2
1194	1284	0.00706941
1194	1285	0.00219704
1194	1286	0.0124567
1194	1287	0.00693339
1194	1288	0.0226719
1194	1289	0.0260593
1194	1290	0.0197326
1194	1291	0.0198137
1194	1292	0.0053609
1194	1293	0.0205847
1194	1294	0.0174576
1194	1295	0.0127749
1194	1296	0.02784
1194	1297	0.0404116
1194	1298	0.0074446
1194	1299	0.0138934
1194	1300	0.00760601
1194	1301	0.0173104
1194	1302	0.0117568
1194	1303	0.0183605
1194	1304	0.00291233
1194	1305	0.0228448
1194	1306	0.0200418
1194	1307	0.0432923
1194	1308	0.0317394
1194	1309	0.00674525
1194	1310	0.0399584
1194	1311	0.0118957
1194	1312	0.0036879
1194	1313	0.0179298
1194	1314	0.00698371
1194	1315	0.00307477
1194	1316	0.0318984
1194	1317	0.0253829
1194	1318	0.01742
1194	1319	0.0246372
1194	1320	0.00358647
1194	1321	0.00866302
1194	1322	0.00919161
1194	1323	0.00763113
1194	1324	0.0225847
1194	1325	0.0250053
1194	1326	0.00437382
1194	1327	0.00614074
1194	1328	0.0107409
1194	1329	0.00175859
1194	1330	0.00291104
1194	1331	0.00634122
1194	1332	0.0090217
1194	1333	0.00415028
1194	1334	0.00019226
1194	1335	0.010522
1194	1336	0.0119491
1194	1337	0.0153988
1194	1338	0.00833888
1194	1339	0.0166147
1194	1340	0.0182935
1194	1341	0.0182905
1194	1342	0.0161173
1194	1343	0.0330337
1194	1344	0.0121237
1194	1345	0.0259205
1194	1346	0.00993501
1194	1347	0.0166457
1194	1348	0.0152436
1194	1349	0.0195269
1194	1350	0.0035134
1194	1351	0.00132026
1194	1352	0.00570091
1194	1353	0.0540002
1194	1354	0.000780516
1194	1355	0.0042246
1194	1356	0.0212158
1194	1357	0.0202041
1194	1358	0.00194629
1194	1359	0.0231404
1194	1360	0.00556578
1194	1361	0.000181963
1194	1362	0.00160369
1194	1363	0.00321862
1194	1364	0.011636
1194	1365	0.0192844
1194	1366	0.00305879
1194	1367	0.0290668
1194	1368	0.0319807
1194	1369	0.0316476
1194	1370	0.0232575
1194	1371	0.00197942
1194	1372	0.0102816
1194	1373	0.0161105
1194	1374	0.0202133
1194	1375	0.0062516
1194	1376	0.00885639
1194	1377	0.0446468
1194	1378	0.000554712
1194	1379	0.0108366
1194	1380	0.00359437
1194	1381	0.022154
1194	1382	0.0116288
1194	1383	0.0297972
1194	1384	0.0398541
1194	1385	3.32389e-05
1194	1386	0.0110953
1194	1387	0.0240308
1194	1388	0.0164202
1194	1389	0.0256368
1194	1390	0.00320607
1194	1391	0.0169268
1194	1392	0.0297142
1194	1393	0.00593533
1194	1394	0.0234538
1194	1395	0.0276844
1194	1396	0.000565723
1194	1397	0.00430567
1194	1398	0.0141516
1194	1399	0.00333945
1194	1400	0.00250555
1194	1401	0.00784505
1194	1402	0.00105282
1194	1403	0.0213681
1194	1404	0.00237377
1194	1405	0.000260935
1194	1406	0.00752811
1194	1407	0.000847208
1194	1408	0.0248013
1194	1409	0.000811306
1194	1410	0.010414
1194	1411	0.0355443
1194	1412	0.00355024
1194	1413	0.00513509
1194	1414	0.0187665
1194	1415	0.00846109
1194	1416	0.000883195
1194	1417	0.0306773
1194	1418	0.00211808
1194	1419	0.0337357
1194	1420	0.00312222
1194	1421	0.00725773
1194	1422	0.00503796
1194	1423	0.000819936
1194	1424	0.0349233
1194	1425	0.0185554
1194	1426	0.00959904
1194	1427	0.00199361
1194	1428	0.00670542
1194	1429	0.00589743
1194	1430	0.00394739
1194	1431	0.0190319
1194	1432	0.00329086
1194	1433	0.00413615
1194	1434	0.00115133
1194	1435	0.0114016
1194	1436	0.00105903
1194	1437	0.0133872
1194	1438	0.00480268
1194	1439	0.00147655
1194	1440	0.00798704
1194	1441	0.0102978
1194	1442	-2
1194	1443	2.65887e-05
1194	1444	7.52213e-05
1194	1445	0.00122771
1194	1446	0.000367542
1195	1196	0.0493049
1195	1197	0.0701735
1195	1198	0.0134018
1195	1199	-2
1195	1200	6.94452e-05
1195	1201	6.83892e-05
1195	1202	0.0193844
1195	1203	0.00507073
1195	1204	0.0118642
1195	1205	0.0127385
1195	1206	0.00327533
1195	1207	0.00467455
1195	1208	0.0170329
1195	1209	0.0149334
1195	1210	0.0107653
1195	1211	0.00765464
1195	1212	0.00423608
1195	1213	0.000735365
1195	1214	0.0220255
1195	1215	0.00340878
1195	1216	0.009827
1195	1217	0.0137386
1195	1218	0.0198601
1195	1219	0.00794306
1195	1220	0.0225859
1195	1221	0.02102
1195	1222	0.00563471
1195	1223	0.0026006
1195	1224	0.0120745
1195	1225	0.0229901
1195	1226	0.031008
1195	1227	0.00982836
1195	1228	0.0474683
1195	1229	0.0132399
1195	1230	0.0215927
1195	1231	0.00153567
1195	1232	0.00932666
1195	1233	0.00145611
1195	1234	0.00780658
1195	1235	0.00184935
1195	1236	0.00971543
1195	1237	0.0169995
1195	1238	0.000984304
1195	1239	0.0183061
1195	1240	0.0021992
1195	1241	0.00226116
1195	1242	0.0131248
1195	1243	0.00681024
1195	1244	0.00622553
1195	1245	0.0322955
1195	1246	0.00464163
1195	1247	-2
1195	1248	0.0335463
1195	1249	0.0153478
1195	1250	0.0255035
1195	1251	0.0174086
1195	1252	0.0178193
1195	1253	0.013953
1195	1254	0.0448922
1195	1255	0.0127926
1195	1256	0.0108204
1195	1257	0.0355841
1195	1258	0.0028507
1195	1259	0.00522212
1195	1260	0.0320747
1195	1261	0.000575048
1195	1262	0.00587972
1195	1263	0.0104896
1195	1264	0.00195611
1195	1265	0.00275097
1195	1266	0.00224532
1195	1267	0.0115877
1195	1268	0.00132656
1195	1269	0.0275753
1195	1270	0.00177283
1195	1271	0.0129949
1195	1272	0.0209141
1195	1273	0.00814366
1195	1274	0.00164756
1195	1275	0.00316069
1195	1276	0.031818
1195	1277	0.0156788
1195	1278	0.0583939
1195	1279	0.034341
1195	1280	0.0298349
1195	1281	0.0230803
1195	1282	0.0223268
1195	1283	-2
1195	1284	0.0194374
1195	1285	0.00758223
1195	1286	0.000582441
1195	1287	0.0235669
1195	1288	0.00377054
1195	1289	0.0179766
1195	1290	0.00726719
1195	1291	0.00484185
1195	1292	0.0025277
1195	1293	0.0222424
1195	1294	0.0355718
1195	1295	0.0189051
1195	1296	0.0443553
1195	1297	0.0309078
1195	1298	0.0202109
1195	1299	0.0143152
1195	1300	0.00635834
1195	1301	0.0101876
1195	1302	0.00179061
1195	1303	0.0731904
1195	1304	0.0267595
1195	1305	0.00246149
1195	1306	0.0684271
1195	1307	0.00819874
1195	1308	0.0220321
1195	1309	0.00140466
1195	1310	0.00622321
1195	1311	0.0155843
1195	1312	0.0153168
1195	1313	0.0215934
1195	1314	0.0129118
1195	1315	0.00469498
1195	1316	0.0308027
1195	1317	0.02693
1195	1318	0.0100121
1195	1319	0.0227527
1195	1320	0.0242672
1195	1321	0.0118185
1195	1322	0.0264103
1195	1323	0.00210036
1195	1324	0.022604
1195	1325	0.0464338
1195	1326	0.0105335
1195	1327	0.0143802
1195	1328	0.011416
1195	1329	0.00118021
1195	1330	0.000621851
1195	1331	0.0179321
1195	1332	0.0343939
1195	1333	0.0118288
1195	1334	0.0117448
1195	1335	0.0302103
1195	1336	0.0206344
1195	1337	0.00465802
1195	1338	0.02585
1195	1339	0.0414429
1195	1340	0.0288142
1195	1341	0.0418615
1195	1342	0.0211942
1195	1343	0.0325887
1195	1344	0.0255483
1195	1345	0.0298279
1195	1346	0.00321988
1195	1347	0.00950954
1195	1348	0.0159803
1195	1349	0.0108398
1195	1350	0.0116555
1195	1351	0.0324953
1195	1352	0.0180623
1195	1353	0.018862
1195	1354	0.0050203
1195	1355	0.00786612
1195	1356	0.0526611
1195	1357	0.0165
1195	1358	0.0141224
1195	1359	0.0199539
1195	1360	0.0329069
1195	1361	0.00497212
1195	1362	0.00315895
1195	1363	0.00695356
1195	1364	0.0202408
1195	1365	0.00475878
1195	1366	0.0313376
1195	1367	0.0171736
1195	1368	0.0592492
1195	1369	0.0694896
1195	1370	0.00452105
1195	1371	0.0282853
1195	1372	0.00754119
1195	1373	0.00234681
1195	1374	0.00752433
1195	1375	0.00756947
1195	1376	0.00836051
1195	1377	0.0020579
1195	1378	0.0488574
1195	1379	0.0125882
1195	1380	0.000917291
1195	1381	0.00442603
1195	1382	0.0142378
1195	1383	0.0162988
1195	1384	0.0243975
1195	1385	2.33245e-05
1195	1386	0.00726467
1195	1387	0.0366711
1195	1388	0.00621478
1195	1389	0.0354118
1195	1390	0.00374773
1195	1391	0.0236386
1195	1392	0.0144877
1195	1393	0.00244474
1195	1394	0.0118478
1195	1395	0.0542727
1195	1396	0.00752683
1195	1397	0.00848447
1195	1398	0.00394823
1195	1399	0.00575724
1195	1400	0.0216685
1195	1401	0.0103883
1195	1402	0.0110483
1195	1403	0.0174457
1195	1404	0.0166485
1195	1405	0.0456971
1195	1406	0.0262337
1195	1407	0.0137368
1195	1408	0.0251448
1195	1409	0.00274674
1195	1410	0.0213356
1195	1411	0.0339636
1195	1412	0.00547767
1195	1413	0.00952055
1195	1414	0.0406993
1195	1415	0.0175452
1195	1416	0.00883434
1195	1417	0.0221166
1195	1418	0.00601932
1195	1419	0.0286898
1195	1420	0.00857522
1195	1421	0.00483734
1195	1422	0.00941102
1195	1423	0.0040179
1195	1424	0.0178442
1195	1425	0.0166221
1195	1426	0.0283844
1195	1427	0.0203382
1195	1428	0.00604891
1195	1429	0.0348477
1195	1430	0.0139733
1195	1431	0.0108105
1195	1432	0.00182495
1195	1433	0.00749945
1195	1434	0.00648876
1195	1435	0.0102511
1195	1436	0.0135615
1195	1437	0.00495376
1195	1438	0.015088
1195	1439	0.0124306
1195	1440	0.0113818
1195	1441	0.0137002
1195	1442	-2
1195	1443	6.92831e-05
1195	1444	0.00256451
1195	1445	0.0256484
1195	1446	0.000584348
1196	1197	0.141117
1196	1198	0.0291033
1196	1199	-2
1196	1200	0.000105583
1196	1201	3.01137e-05
1196	1202	0.0160328
1196	1203	0.00151588
1196	1204	0.0485964
1196	1205	0.0391708
1196	1206	0.0372202
1196	1207	0.00725967
1196	1208	0.0203732
1196	1209	0.0323798
1196	1210	0.00263069
1196	1211	0.0093643
1196	1212	0.0282532
1196	1213	0.00721318
1196	1214	0.0145583
1196	1215	0.0142781
1196	1216	0.0104544
1196	1217	0.00240033
1196	1218	0.0698886
1196	1219	0.0182731
1196	1220	0.00571922
1196	1221	0.0206926
1196	1222	0.00716936
1196	1223	0.00169063
1196	1224	0.0122661
1196	1225	0.00658566
1196	1226	0.0564631
1196	1227	0.0297477
1196	1228	0.017218
1196	1229	0.0127811
1196	1230	0.0170797
1196	1231	0.00711116
1196	1232	0.0373508
1196	1233	0.00403565
1196	1234	0.0246009
1196	1235	0.00199435
1196	1236	0.00512962
1196	1237	0.0203419
1196	1238	0.0238504
1196	1239	0.0385656
1196	1240	0.00126533
1196	1241	0.034262
1196	1242	0.01067
1196	1243	0.0179598
1196	1244	0.00974168
1196	1245	0.0379038
1196	1246	0.00749562
1196	1247	-2
1196	1248	0.000101646
1196	1249	0.0156039
1196	1250	0.00640518
1196	1251	0.000892815
1196	1252	0.00578342
1196	1253	0.0276306
1196	1254	0.0209516
1196	1255	0.0182022
1196	1256	0.0131497
1196	1257	0.0284285
1196	1258	0.0426327
1196	1259	0.0194725
1196	1260	0.0225159
1196	1261	0.00127416
1196	1262	0.07771
1196	1263	0.00603881
1196	1264	0.00797687
1196	1265	0.0062302
1196	1266	0.00993658
1196	1267	0.0224486
1196	1268	0.0383004
1196	1269	0.0101366
1196	1270	0.0371524
1196	1271	0.0385137
1196	1272	0.000517915
1196	1273	0.0103367
1196	1274	0.000921048
1196	1275	0.0563069
1196	1276	0.0108155
1196	1277	0.0383443
1196	1278	0.148125
1196	1279	0.00943402
1196	1280	0.0524103
1196	1281	0.231053
1196	1282	0.0386828
1196	1283	-2
1196	1284	0.0357274
1196	1285	0.0159768
1196	1286	0.0559015
1196	1287	0.0599688
1196	1288	0.0792825
1196	1289	0.0351412
1196	1290	0.0523619
1196	1291	0.0221214
1196	1292	0.0283669
1196	1293	0.0421002
1196	1294	0.0111731
1196	1295	0.0528195
1196	1296	0.0256941
1196	1297	0.0944956
1196	1298	0.0182403
1196	1299	0.00892952
1196	1300	0.0081297
1196	1301	0.0220168
1196	1302	0.013142
1196	1303	0.0483799
1196	1304	0.0483971
1196	1305	0.0016143
1196	1306	0.00610597
1196	1307	0.084918
1196	1308	0.00815929
1196	1309	0.02365
1196	1310	0.0384039
1196	1311	0.0138363
1196	1312	0.00166384
1196	1313	0.0232685
1196	1314	0.00344964
1196	1315	0.000377771
1196	1316	0.0844936
1196	1317	0.0540992
1196	1318	0.0159854
1196	1319	0.000815364
1196	1320	0.00766977
1196	1321	0.00687978
1196	1322	0.0098888
1196	1323	0.0639984
1196	1324	0.0277134
1196	1325	0.0372952
1196	1326	0.0135174
1196	1327	0.0264178
1196	1328	0.00969287
1196	1329	0.00461657
1196	1330	0.00639007
1196	1331	0.0235706
1196	1332	0.018178
1196	1333	0.0345653
1196	1334	0.0172757
1196	1335	0.000459079
1196	1336	0.00309013
1196	1337	0.0115247
1196	1338	0.0363702
1196	1339	0.0197961
1196	1340	0.0604071
1196	1341	0.0552222
1196	1342	0.0721373
1196	1343	0.0149749
1196	1344	0.0611412
1196	1345	0.0112928
1196	1346	0.0218542
1196	1347	0.00486978
1196	1348	0.0180494
1196	1349	0.0314729
1196	1350	0.033384
1196	1351	0.0326321
1196	1352	0.00221456
1196	1353	0.0271781
1196	1354	0.000879824
1196	1355	0.056532
1196	1356	3.03634e-05
1196	1357	0.0488506
1196	1358	0.00275447
1196	1359	0.034421
1196	1360	0.000493536
1196	1361	0.0882609
1196	1362	0.0038123
1196	1363	0.00037133
1196	1364	0.0198939
1196	1365	0.0339717
1196	1366	0.0140762
1196	1367	0.118874
1196	1368	0.0274138
1196	1369	0.0339627
1196	1370	0.00304888
1196	1371	0.0195577
1196	1372	0.042711
1196	1373	0.0267448
1196	1374	0.0909726
1196	1375	0.0180924
1196	1376	0.0042353
1196	1377	0.0176769
1196	1378	0.00665303
1196	1379	0.00422136
1196	1380	0.0155488
1196	1381	0.0396307
1196	1382	0.00676899
1196	1383	0.1197
1196	1384	0.0436942
1196	1385	5.51224e-05
1196	1386	0.00252134
1196	1387	0.0813384
1196	1388	0.0465504
1196	1389	0.0695019
1196	1390	0.0146692
1196	1391	0.00874835
1196	1392	0.0525318
1196	1393	0.0326713
1196	1394	0.0485701
1196	1395	0.0502473
1196	1396	0.0218019
1196	1397	0.0343443
1196	1398	0.00181287
1196	1399	0.0980626
1196	1400	0.0155774
1196	1401	0.00829896
1196	1402	0.00175643
1196	1403	0.00801479
1196	1404	0.036744
1196	1405	0.0266189
1196	1406	0.00883072
1196	1407	0.0219577
1196	1408	0.116022
1196	1409	0.0038573
1196	1410	0.0332025
1196	1411	0.0232126
1196	1412	0.025342
1196	1413	0.00692524
1196	1414	0.0370771
1196	1415	0.0106179
1196	1416	0.0793061
1196	1417	0.00265306
1196	1418	0.0235923
1196	1419	0.00632422
1196	1420	0.00397658
1196	1421	0.0102709
1196	1422	0.0360974
1196	1423	0.0232605
1196	1424	0.0719836
1196	1425	0.0516979
1196	1426	0.033775
1196	1427	0.0973263
1196	1428	0.0418112
1196	1429	0.00763832
1196	1430	0.0157074
1196	1431	0.0767105
1196	1432	0.0190881
1196	1433	0.0150231
1196	1434	0.0113459
1196	1435	0.0108531
1196	1436	0.000661607
1196	1437	0.0260024
1196	1438	0.0498124
1196	1439	0.00916538
1196	1440	0.0268567
1196	1441	0.0372348
1196	1442	-2
1196	1443	4.66373e-05
1196	1444	0.037843
1196	1445	0.024178
1196	1446	0.000392966
1197	1198	0.15625
1197	1199	-2
1197	1200	4.10401e-05
1197	1201	1.58725e-06
1197	1202	0.0247872
1197	1203	0.0457191
1197	1204	0.0565567
1197	1205	0.0579142
1197	1206	0.0201907
1197	1207	0.00627528
1197	1208	0.0089375
1197	1209	0.00976901
1197	1210	0.0162366
1197	1211	0.000507131
1197	1212	0.0682303
1197	1213	0.0273108
1197	1214	0.0147277
1197	1215	0.0053846
1197	1216	0.00157315
1197	1217	0.0136105
1197	1218	0.0106792
1197	1219	0.0506229
1197	1220	0.00996992
1197	1221	0.0504871
1197	1222	0.0160773
1197	1223	0.00211671
1197	1224	0.0447229
1197	1225	0.0021331
1197	1226	0.144099
1197	1227	0.0733204
1197	1228	0.100813
1197	1229	0.000716638
1197	1230	0.0212833
1197	1231	0.00342469
1197	1232	0.0338449
1197	1233	0.0448931
1197	1234	0.04914
1197	1235	0.00680086
1197	1236	0.0268893
1197	1237	0.0777948
1197	1238	0.00767586
1197	1239	0.12339
1197	1240	0.000879895
1197	1241	0.0228858
1197	1242	0.0285704
1197	1243	0.0398598
1197	1244	0.0154633
1197	1245	0.0341527
1197	1246	0.0757575
1197	1247	-2
1197	1248	0.0107199
1197	1249	0.0177123
1197	1250	0.024456
1197	1251	0.00743686
1197	1252	0.0267921
1197	1253	0.093046
1197	1254	0.0289497
1197	1255	0.00955869
1197	1256	0.0230768
1197	1257	0.0565227
1197	1258	0.0556424
1197	1259	0.0450124
1197	1260	0.0351815
1197	1261	6.36133e-05
1197	1262	0.0663906
1197	1263	0.0179984
1197	1264	0.00333432
1197	1265	0.00839751
1197	1266	0.00308428
1197	1267	0.0651837
1197	1268	0.00940532
1197	1269	0.00995592
1197	1270	0.0362235
1197	1271	0.0401951
1197	1272	0.0464107
1197	1273	0.0443806
1197	1274	0.00623528
1197	1275	0.00978845
1197	1276	0.0168082
1197	1277	0.0850174
1197	1278	0.180357
1197	1279	0.0945663
1197	1280	0.00583115
1197	1281	0.129543
1197	1282	0.0415913
1197	1283	-2
1197	1284	0.0279465
1197	1285	0.00898642
1197	1286	0.0154027
1197	1287	0.0416082
1197	1288	0.0347246
1197	1289	0.00138474
1197	1290	0.0358058
1197	1291	0.00820177
1197	1292	0.0114844
1197	1293	0.00972137
1197	1294	0.0423822
1197	1295	0.0179141
1197	1296	0.00402328
1197	1297	0.0600294
1197	1298	0.0348806
1197	1299	0.0379236
1197	1300	0.0418204
1197	1301	0.0569245
1197	1302	0.0117468
1197	1303	0.0643046
1197	1304	0.0355753
1197	1305	0.000715539
1197	1306	0.011159
1197	1307	0.0506199
1197	1308	0.0475256
1197	1309	0.0263703
1197	1310	0.0575912
1197	1311	0.0164066
1197	1312	0.00475821
1197	1313	0.0827581
1197	1314	0.00785067
1197	1315	0.013989
1197	1316	0.0199886
1197	1317	0.0175977
1197	1318	0.0470311
1197	1319	0.0686416
1197	1320	0.0089301
1197	1321	0.0331698
1197	1322	0.0207403
1197	1323	0.0554967
1197	1324	0.0203804
1197	1325	0.0353874
1197	1326	0.0122591
1197	1327	0.00652277
1197	1328	0.00275646
1197	1329	0.00574769
1197	1330	0.00630395
1197	1331	0.022406
1197	1332	0.00570411
1197	1333	0.00944914
1197	1334	0.000841167
1197	1335	0.0443923
1197	1336	0.0104397
1197	1337	0.0412392
1197	1338	0.0419647
1197	1339	0.00610728
1197	1340	0.0446683
1197	1341	0.0185682
1197	1342	0.0416261
1197	1343	0.0994656
1197	1344	0.132296
1197	1345	0.179206
1197	1346	0.0330333
1197	1347	0.0325409
1197	1348	0.0164841
1197	1349	0.00724951
1197	1350	0.0356359
1197	1351	0.0410275
1197	1352	0.00450458
1197	1353	0.0595139
1197	1354	0.00670203
1197	1355	0.0048042
1197	1356	0.0378392
1197	1357	0.0843222
1197	1358	0.0234851
1197	1359	0.007013
1197	1360	0.00254858
1197	1361	0.0221671
1197	1362	0.00540559
1197	1363	0.00594596
1197	1364	0.0321164
1197	1365	0.0691411
1197	1366	0.00663353
1197	1367	0.074865
1197	1368	0.0706418
1197	1369	0.21627
1197	1370	0.0210197
1197	1371	0.0123742
1197	1372	0.10252
1197	1373	0.0869406
1197	1374	0.0339269
1197	1375	0.00381143
1197	1376	0.0811387
1197	1377	0.0543854
1197	1378	0.0219617
1197	1379	0.0395079
1197	1380	0.0235712
1197	1381	0.166097
1197	1382	0.0353381
1197	1383	0.0588035
1197	1384	0.0644297
1197	1385	1.79917e-05
1197	1386	0.0201917
1197	1387	0.0649445
1197	1388	0.131728
1197	1389	0.17125
1197	1390	0.00237771
1197	1391	0.0934122
1197	1392	0.0841343
1197	1393	0.00707904
1197	1394	0.0620195
1197	1395	0.0889836
1197	1396	0.0114912
1197	1397	0.0352675
1197	1398	0.0357629
1197	1399	0.0376568
1197	1400	0.0916472
1197	1401	0.077836
1197	1402	0.013246
1197	1403	0.0425696
1197	1404	0.0668682
1197	1405	0.0287818
1197	1406	0.102097
1197	1407	0.0207934
1197	1408	0.00475814
1197	1409	0.0225649
1197	1410	0.0269684
1197	1411	0.0309788
1197	1412	0.00104454
1197	1413	0.0378365
1197	1414	0.165813
1197	1415	0.00380953
1197	1416	0.0772199
1197	1417	0.0484634
1197	1418	0.00951212
1197	1419	0.083964
1197	1420	0.00522188
1197	1421	0.0113307
1197	1422	0.00858965
1197	1423	0.0980334
1197	1424	0.161802
1197	1425	0.0577311
1197	1426	0.00657097
1197	1427	0.0662391
1197	1428	0.00256702
1197	1429	0.0324006
1197	1430	0.0231164
1197	1431	0.184305
1197	1432	0.0048045
1197	1433	0.026849
1197	1434	0.00064908
1197	1435	0.0180061
1197	1436	0.00277651
1197	1437	0.031997
1197	1438	0.0186328
1197	1439	0.00753121
1197	1440	0.0689621
1197	1441	0.0265222
1197	1442	-2
1197	1443	3.76192e-05
1197	1444	0.0256656
1197	1445	0.0610442
1197	1446	0.000558496
1198	1199	-2
1198	1200	1.20802e-05
1198	1201	3.87404e-06
1198	1202	0.0132867
1198	1203	0.00286374
1198	1204	0.0497411
1198	1205	0.0789448
1198	1206	0.000275712
1198	1207	0.00873908
1198	1208	0.00601254
1198	1209	0.0371481
1198	1210	0.0177946
1198	1211	0.00600077
1198	1212	0.0134232
1198	1213	0.0101684
1198	1214	0.00809136
1198	1215	0.00539024
1198	1216	0.011936
1198	1217	0.0382305
1198	1218	0.0360132
1198	1219	0.029126
1198	1220	0.015974
1198	1221	0.00754125
1198	1222	0.00387126
1198	1223	0.00161589
1198	1224	0.00514514
1198	1225	0.0180281
1198	1226	0.041768
1198	1227	0.0235688
1198	1228	0.0582344
1198	1229	0.00952805
1198	1230	0.0128549
1198	1231	0.0219421
1198	1232	0.0218171
1198	1233	0.000105646
1198	1234	0.0238328
1198	1235	0.0286409
1198	1236	0.00224254
1198	1237	0.0456142
1198	1238	0.0302342
1198	1239	0.0455218
1198	1240	0.0107259
1198	1241	0.00340733
1198	1242	0.0138575
1198	1243	0.0461699
1198	1244	0.00597905
1198	1245	0.0470472
1198	1246	0.0267987
1198	1247	-2
1198	1248	0.00492564
1198	1249	0.0206729
1198	1250	0.020685
1198	1251	0.0467712
1198	1252	0.0147552
1198	1253	0.0575657
1198	1254	0.00244046
1198	1255	0.0102525
1198	1256	0.0269384
1198	1257	0.0102933
1198	1258	0.0439292
1198	1259	0.00204793
1198	1260	0.0267698
1198	1261	0.000293191
1198	1262	0.0370741
1198	1263	0.00931074
1198	1264	0.00720438
1198	1265	0.03012
1198	1266	0.0166124
1198	1267	0.0324996
1198	1268	0.0062526
1198	1269	0.0247607
1198	1270	0.0504015
1198	1271	0.0369328
1198	1272	0.0403807
1198	1273	0.0378952
1198	1274	0.0203111
1198	1275	0.048641
1198	1276	0.0108925
1198	1277	0.0104947
1198	1278	0.0533785
1198	1279	0.0367887
1198	1280	0.0313395
1198	1281	0.0268729
1198	1282	0.000634261
1198	1283	-2
1198	1284	0.0695791
1198	1285	0.0169265
1198	1286	0.0027515
1198	1287	0.0091375
1198	1288	0.00927586
1198	1289	0.0165157
1198	1290	0.0156247
1198	1291	0.00869997
1198	1292	0.0298796
1198	1293	0.000416783
1198	1294	0.0202447
1198	1295	0.0489328
1198	1296	0.0362949
1198	1297	0.073598
1198	1298	0.0232282
1198	1299	0.00696212
1198	1300	0.0214855
1198	1301	0.0352207
1198	1302	0.0305851
1198	1303	0.0372178
1198	1304	0.00623103
1198	1305	0.00539856
1198	1306	0.00458313
1198	1307	0.00920252
1198	1308	0.047417
1198	1309	0.0100751
1198	1310	0.0305028
1198	1311	0.0143801
1198	1312	0.00295529
1198	1313	0.0539619
1198	1314	0.00921172
1198	1315	0.0121411
1198	1316	0.0388996
1198	1317	0.0151758
1198	1318	0.00460458
1198	1319	0.0382434
1198	1320	0.0202241
1198	1321	0.00182708
1198	1322	0.0201955
1198	1323	0.0303467
1198	1324	0.0214519
1198	1325	0.031845
1198	1326	0.0123825
1198	1327	0.00308689
1198	1328	0.0010894
1198	1329	0.00211924
1198	1330	0.00697443
1198	1331	0.0150358
1198	1332	0.00157201
1198	1333	0.00733174
1198	1334	0.00301173
1198	1335	0.0240319
1198	1336	0.0126833
1198	1337	0.0245789
1198	1338	0.0466717
1198	1339	0.0256082
1198	1340	0.0208055
1198	1341	0.0236032
1198	1342	0.00618631
1198	1343	0.0513982
1198	1344	0.0931151
1198	1345	0.0871899
1198	1346	0.00651476
1198	1347	0.0109242
1198	1348	0.0107943
1198	1349	0.008016
1198	1350	0.00638164
1198	1351	0.0319131
1198	1352	0.0419105
1198	1353	0.00336484
1198	1354	0.00922245
1198	1355	0.00582016
1198	1356	0.0293186
1198	1357	0.0545024
1198	1358	0.0500374
1198	1359	0.0260533
1198	1360	0.0555035
1198	1361	0.0255107
1198	1362	0.00766437
1198	1363	0.000821842
1198	1364	0.00743227
1198	1365	0.034061
1198	1366	0.0356446
1198	1367	0.0266721
1198	1368	0.0147026
1198	1369	0.0877126
1198	1370	0.0347678
1198	1371	0.0534928
1198	1372	0.0417446
1198	1373	0.00214417
1198	1374	0.0375239
1198	1375	0.012178
1198	1376	0.015943
1198	1377	0.0161013
1198	1378	0.0100877
1198	1379	0.00515591
1198	1380	0.00563532
1198	1381	0.0767426
1198	1382	0.025157
1198	1383	0.0572431
1198	1384	0.0134167
1198	1385	8.26308e-06
1198	1386	0.00306592
1198	1387	0.00633224
1198	1388	0.0858317
1198	1389	0.105467
1198	1390	0.026528
1198	1391	0.0356434
1198	1392	0.0136604
1198	1393	0.0105407
1198	1394	0.0249625
1198	1395	0.0325398
1198	1396	0.00995947
1198	1397	0.00546047
1198	1398	0.0283361
1198	1399	0.0546071
1198	1400	0.0231134
1198	1401	0.0212115
1198	1402	0.00495282
1198	1403	0.034906
1198	1404	0.0278937
1198	1405	0.028348
1198	1406	0.0660492
1198	1407	0.0329433
1198	1408	0.0320296
1198	1409	0.0131433
1198	1410	0.00687393
1198	1411	0.0368356
1198	1412	0.00236827
1198	1413	0.0092842
1198	1414	0.0642494
1198	1415	0.00283362
1198	1416	0.0297364
1198	1417	0.000820622
1198	1418	0.00681903
1198	1419	0.0372596
1198	1420	0.000498608
1198	1421	0.0120994
1198	1422	0.0269047
1198	1423	0.0407708
1198	1424	0.0531467
1198	1425	0.0315581
1198	1426	0.0106557
1198	1427	0.0160874
1198	1428	0.00247458
1198	1429	0.0133404
1198	1430	0.0383332
1198	1431	0.0316219
1198	1432	0.0263198
1198	1433	0.0128778
1198	1434	0.00839793
1198	1435	0.000899229
1198	1436	0.00989016
1198	1437	0.0131653
1198	1438	0.0025045
1198	1439	0.00707165
1198	1440	0.0334894
1198	1441	0.0365296
1198	1442	-2
1198	1443	8.17343e-07
1198	1444	0.0156185
1198	1445	0.0235779
1198	1446	0.000142486
1199	1200	-2
1199	1201	-2
1199	1202	-2
1199	1203	-2
1199	1204	-2
1199	1205	-2
1199	1206	-2
1199	1207	-2
1199	1208	-2
1199	1209	-2
1199	1210	-2
1199	1211	-2
1199	1212	-2
1199	1213	-2
1199	1214	-2
1199	1215	-2
1199	1216	-2
1199	1217	-2
1199	1218	-2
1199	1219	-2
1199	1220	-2
1199	1221	-2
1199	1222	-2
1199	1223	-2
1199	1224	-2
1199	1225	-2
1199	1226	-2
1199	1227	-2
1199	1228	-2
1199	1229	-2
1199	1230	-2
1199	1231	-2
1199	1232	-2
1199	1233	-2
1199	1234	-2
1199	1235	-2
1199	1236	-2
1199	1237	-2
1199	1238	-2
1199	1239	-2
1199	1240	-2
1199	1241	-2
1199	1242	-2
1199	1243	-2
1199	1244	-2
1199	1245	-2
1199	1246	-2
1199	1247	-2
1199	1248	-2
1199	1249	-2
1199	1250	-2
1199	1251	-2
1199	1252	-2
1199	1253	-2
1199	1254	-2
1199	1255	-2
1199	1256	-2
1199	1257	-2
1199	1258	-2
1199	1259	-2
1199	1260	-2
1199	1261	-2
1199	1262	-2
1199	1263	-2
1199	1264	-2
1199	1265	-2
1199	1266	-2
1199	1267	-2
1199	1268	-2
1199	1269	-2
1199	1270	-2
1199	1271	-2
1199	1272	-2
1199	1273	-2
1199	1274	-2
1199	1275	-2
1199	1276	-2
1199	1277	-2
1199	1278	-2
1199	1279	-2
1199	1280	-2
1199	1281	-2
1199	1282	-2
1199	1283	-2
1199	1284	-2
1199	1285	-2
1199	1286	-2
1199	1287	-2
1199	1288	-2
1199	1289	-2
1199	1290	-2
1199	1291	-2
1199	1292	-2
1199	1293	-2
1199	1294	-2
1199	1295	-2
1199	1296	-2
1199	1297	-2
1199	1298	-2
1199	1299	-2
1199	1300	-2
1199	1301	-2
1199	1302	-2
1199	1303	-2
1199	1304	-2
1199	1305	-2
1199	1306	-2
1199	1307	-2
1199	1308	-2
1199	1309	-2
1199	1310	-2
1199	1311	-2
1199	1312	-2
1199	1313	-2
1199	1314	-2
1199	1315	-2
1199	1316	-2
1199	1317	-2
1199	1318	-2
1199	1319	-2
1199	1320	-2
1199	1321	-2
1199	1322	-2
1199	1323	-2
1199	1324	-2
1199	1325	-2
1199	1326	-2
1199	1327	-2
1199	1328	-2
1199	1329	-2
1199	1330	-2
1199	1331	-2
1199	1332	-2
1199	1333	-2
1199	1334	-2
1199	1335	-2
1199	1336	-2
1199	1337	-2
1199	1338	-2
1199	1339	-2
1199	1340	-2
1199	1341	-2
1199	1342	-2
1199	1343	-2
1199	1344	-2
1199	1345	-2
1199	1346	-2
1199	1347	-2
1199	1348	-2
1199	1349	-2
1199	1350	-2
1199	1351	-2
1199	1352	-2
1199	1353	-2
1199	1354	-2
1199	1355	-2
1199	1356	-2
1199	1357	-2
1199	1358	-2
1199	1359	-2
1199	1360	-2
1199	1361	-2
1199	1362	-2
1199	1363	-2
1199	1364	-2
1199	1365	-2
1199	1366	-2
1199	1367	-2
1199	1368	-2
1199	1369	-2
1199	1370	-2
1199	1371	-2
1199	1372	-2
1199	1373	-2
1199	1374	-2
1199	1375	-2
1199	1376	-2
1199	1377	-2
1199	1378	-2
1199	1379	-2
1199	1380	-2
1199	1381	-2
1199	1382	-2
1199	1383	-2
1199	1384	-2
1199	1385	-2
1199	1386	-2
1199	1387	-2
1199	1388	-2
1199	1389	-2
1199	1390	-2
1199	1391	-2
1199	1392	-2
1199	1393	-2
1199	1394	-2
1199	1395	-2
1199	1396	-2
1199	1397	-2
1199	1398	-2
1199	1399	-2
1199	1400	-2
1199	1401	-2
1199	1402	-2
1199	1403	-2
1199	1404	-2
1199	1405	-2
1199	1406	-2
1199	1407	-2
1199	1408	-2
1199	1409	-2
1199	1410	-2
1199	1411	-2
1199	1412	-2
1199	1413	-2
1199	1414	-2
1199	1415	-2
1199	1416	-2
1199	1417	-2
1199	1418	-2
1199	1419	-2
1199	1420	-2
1199	1421	-2
1199	1422	-2
1199	1423	-2
1199	1424	-2
1199	1425	-2
1199	1426	-2
1199	1427	-2
1199	1428	-2
1199	1429	-2
1199	1430	-2
1199	1431	-2
1199	1432	-2
1199	1433	-2
1199	1434	-2
1199	1435	-2
1199	1436	-2
1199	1437	-2
1199	1438	-2
1199	1439	-2
1199	1440	-2
1199	1441	-2
1199	1442	-2
1199	1443	-2
1199	1444	-2
1199	1445	-2
1199	1446	-2
1200	1201	3.73814e-05
1200	1202	4.43537e-05
1200	1203	9.96594e-05
1200	1204	3.98333e-06
1200	1205	5.64041e-06
1200	1206	1.01041e-05
1200	1207	2.28962e-05
1200	1208	5.8738e-06
1200	1209	1.88188e-05
1200	1210	9.44147e-06
1200	1211	0.000101545
1200	1212	1.55923e-05
1200	1213	2.61364e-05
1200	1214	8.15893e-05
1200	1215	3.58837e-05
1200	1216	5.50298e-05
1200	1217	5.32385e-05
1200	1218	2.74677e-05
1200	1219	4.90677e-06
1200	1220	2.13935e-05
1200	1221	9.71076e-06
1200	1222	6.05206e-05
1200	1223	6.03813e-05
1200	1224	5.49847e-05
1200	1225	5.05909e-05
1200	1226	7.8712e-07
1200	1227	1.03642e-05
1200	1228	3.27815e-05
1200	1229	3.41669e-05
1200	1230	3.03733e-05
1200	1231	3.36996e-05
1200	1232	3.5729e-05
1200	1233	4.27497e-05
1200	1234	4.75921e-05
1200	1235	6.56707e-05
1200	1236	9.52008e-05
1200	1237	3.32924e-05
1200	1238	1.31512e-05
1200	1239	0.0001242
1200	1240	2.93358e-05
1200	1241	6.90148e-06
1200	1242	1.49361e-05
1200	1243	1.6267e-05
1200	1244	1.74376e-06
1200	1245	6.02635e-06
1200	1246	4.80951e-06
1200	1247	-2
1200	1248	2.40041e-05
1200	1249	1.26528e-06
1200	1250	1.26531e-06
1200	1251	8.46264e-06
1200	1252	2.21004e-05
1200	1253	2.47932e-05
1200	1254	5.14376e-05
1200	1255	5.1494e-05
1200	1256	3.04245e-05
1200	1257	9.9844e-05
1200	1258	7.63904e-07
1200	1259	4.45219e-05
1200	1260	2.36945e-05
1200	1261	4.45594e-05
1200	1262	1.86006e-05
1200	1263	3.11748e-05
1200	1264	2.62064e-05
1200	1265	4.54565e-06
1200	1266	1.90964e-05
1200	1267	8.97429e-06
1200	1268	5.5586e-05
1200	1269	1.71628e-05
1200	1270	3.71432e-06
1200	1271	1.98547e-05
1200	1272	3.45833e-05
1200	1273	2.48515e-05
1200	1274	1.70111e-05
1200	1275	1.10775e-05
1200	1276	1.76296e-05
1200	1277	7.58308e-06
1200	1278	5.02475e-06
1200	1279	4.84261e-05
1200	1280	3.38138e-05
1200	1281	9.96004e-05
1200	1282	2.81822e-05
1200	1283	-2
1200	1284	3.14595e-05
1200	1285	3.75409e-05
1200	1286	4.6233e-05
1200	1287	3.81742e-05
1200	1288	1.73338e-05
1200	1289	8.86887e-05
1200	1290	2.23239e-05
1200	1291	2.18096e-06
1200	1292	3.49339e-05
1200	1293	1.37901e-05
1200	1294	4.99329e-05
1200	1295	1.73767e-05
1200	1296	0.00010434
1200	1297	4.58699e-05
1200	1298	9.27098e-06
1200	1299	3.98181e-05
1200	1300	5.72956e-05
1200	1301	5.61529e-06
1200	1302	5.30106e-05
1200	1303	9.59305e-06
1200	1304	1.36974e-05
1200	1305	3.20286e-06
1200	1306	1.12017e-05
1200	1307	1.72826e-05
1200	1308	1.19939e-05
1200	1309	5.96895e-06
1200	1310	5.53805e-05
1200	1311	2.1661e-05
1200	1312	8.78759e-06
1200	1313	7.23525e-05
1200	1314	4.97948e-05
1200	1315	2.59517e-05
1200	1316	1.83353e-05
1200	1317	3.79452e-06
1200	1318	2.50789e-05
1200	1319	4.42926e-05
1200	1320	1.51258e-05
1200	1321	1.05481e-05
1200	1322	4.22606e-05
1200	1323	4.54329e-05
1200	1324	1.36117e-05
1200	1325	3.24065e-05
1200	1326	4.30157e-05
1200	1327	6.06757e-05
1200	1328	3.60449e-05
1200	1329	6.57729e-05
1200	1330	3.38199e-05
1200	1331	7.85349e-05
1200	1332	5.9382e-05
1200	1333	4.87892e-05
1200	1334	4.7638e-06
1200	1335	6.90618e-06
1200	1336	1.96216e-05
1200	1337	6.19944e-05
1200	1338	3.67767e-05
1200	1339	2.59848e-05
1200	1340	5.89722e-05
1200	1341	4.83045e-05
1200	1342	4.15327e-05
1200	1343	5.70665e-06
1200	1344	5.01034e-05
1200	1345	1.31137e-05
1200	1346	2.38046e-05
1200	1347	9.15126e-05
1200	1348	4.82086e-05
1200	1349	3.06714e-06
1200	1350	1.32463e-05
1200	1351	1.80634e-05
1200	1352	8.61553e-06
1200	1353	5.96719e-06
1200	1354	4.23678e-05
1200	1355	2.28913e-05
1200	1356	1.79277e-05
1200	1357	1.9507e-05
1200	1358	3.42955e-06
1200	1359	1.46237e-05
1200	1360	4.9649e-05
1200	1361	2.10068e-05
1200	1362	2.5823e-05
1200	1363	4.49405e-05
1200	1364	3.55073e-05
1200	1365	6.71783e-05
1200	1366	2.33134e-05
1200	1367	6.75076e-06
1200	1368	2.96429e-05
1200	1369	2.09292e-05
1200	1370	2.12403e-06
1200	1371	3.29271e-06
1200	1372	9.21155e-06
1200	1373	7.52933e-06
1200	1374	3.50877e-05
1200	1375	9.65858e-05
1200	1376	2.28397e-05
1200	1377	2.79267e-06
1200	1378	7.71017e-05
1200	1379	2.19063e-05
1200	1380	1.30823e-05
1200	1381	9.07565e-05
1200	1382	8.87342e-05
1200	1383	4.89832e-05
1200	1384	4.54178e-05
1200	1385	1.0425e-05
1200	1386	9.84916e-06
1200	1387	2.92268e-05
1200	1388	4.93927e-05
1200	1389	2.4851e-05
1200	1390	1.24183e-05
1200	1391	1.55705e-05
1200	1392	3.06076e-05
1200	1393	2.61174e-05
1200	1394	6.96636e-06
1200	1395	6.80164e-05
1200	1396	3.84695e-05
1200	1397	3.39704e-05
1200	1398	6.78184e-07
1200	1399	2.74196e-05
1200	1400	8.62493e-05
1200	1401	6.36663e-06
1200	1402	3.7288e-06
1200	1403	3.65611e-05
1200	1404	8.36057e-05
1200	1405	5.659e-05
1200	1406	0.000134741
1200	1407	2.57529e-05
1200	1408	4.31559e-05
1200	1409	1.17164e-05
1200	1410	4.34514e-05
1200	1411	1.69182e-05
1200	1412	6.34488e-05
1200	1413	4.31907e-05
1200	1414	2.26772e-05
1200	1415	9.77686e-05
1200	1416	6.88825e-06
1200	1417	2.94961e-05
1200	1418	1.47213e-05
1200	1419	6.71791e-05
1200	1420	1.30988e-05
1200	1421	2.91549e-05
1200	1422	3.01329e-05
1200	1423	0.000126715
1200	1424	2.80111e-05
1200	1425	3.85198e-06
1200	1426	4.55201e-05
1200	1427	1.03936e-05
1200	1428	6.66415e-05
1200	1429	3.42577e-05
1200	1430	4.26533e-06
1200	1431	1.72588e-05
1200	1432	3.6368e-05
1200	1433	7.15611e-05
1200	1434	2.01725e-05
1200	1435	2.4787e-06
1200	1436	0.000101925
1200	1437	0.000100138
1200	1438	2.09123e-06
1200	1439	4.14719e-05
1200	1440	2.48268e-05
1200	1441	1.29098e-05
1200	1442	-2
1200	1443	4.45234e-05
1200	1444	5.26555e-05
1200	1445	3.63629e-05
1200	1446	5.69117e-05
1201	1202	2.50091e-05
1201	1203	4.53195e-05
1201	1204	3.92276e-06
[truncated: 30,132 more rows]

## Sheet: ELSC
i	j	score
1193	1194	33.8749
1193	1195	50.3012
1193	1196	43.6903
1193	1197	17.5614
1193	1198	23.0054
1193	1199	0
1193	1200	0
1193	1201	0
1193	1202	20.1228
1193	1203	31.8768
1193	1204	-1.27863
1193	1205	3.12444
1193	1206	59.8169
1193	1207	21.793
1193	1208	-0.272471
1193	1209	27.8257
1193	1210	39.4773
1193	1211	41.013
1193	1212	7.72535
1193	1213	44.2883
1193	1214	7.63913
1193	1215	65.3539
1193	1216	42.3902
1193	1217	66.6681
1193	1218	15.4681
1193	1219	2.38172
1193	1220	22.2309
1193	1221	9.78911
1193	1222	26.2647
1193	1223	9.97775
1193	1224	69.8126
1193	1225	24.7573
1193	1226	2.93207
1193	1227	1.98911
1193	1228	24.6504
1193	1229	16.7536
1193	1230	23.849
1193	1231	3.09466
1193	1232	68.2218
1193	1233	29.6553
1193	1234	18.036
1193	1235	17.4743
1193	1236	64.3906
1193	1237	17.6158
1193	1238	12.4761
1193	1239	9.70876
1193	1240	1.68812
1193	1241	-0.614342
1193	1242	2.49757
1193	1243	17.8348
1193	1244	0
1193	1245	-0.17836
1193	1246	0.77319
1193	1247	0
1193	1248	7.58069
1193	1249	1.98075
1193	1250	0
1193	1251	2.5437
1193	1252	3.20636
1193	1253	75.2845
1193	1254	71.1098
1193	1255	46.4921
1193	1256	115.468
1193	1257	11.7238
1193	1258	2.09924
1193	1259	-1.15473
1193	1260	38.3371
1193	1261	0
1193	1262	16.9252
1193	1263	71.1294
1193	1264	35.1173
1193	1265	-0.363535
1193	1266	90.1337
1193	1267	3.32431
1193	1268	41.9441
1193	1269	5.22351
1193	1270	-0.593707
1193	1271	4.3291
1193	1272	19.5679
1193	1273	72.6514
1193	1274	33.6836
1193	1275	38.5066
1193	1276	39.1293
1193	1277	22.7668
1193	1278	19.3056
1193	1279	2.51131
1193	1280	43.1015
1193	1281	21.544
1193	1282	1.91472
1193	1283	0
1193	1284	31.6634
1193	1285	38.0542
1193	1286	2.28035
1193	1287	62.8877
1193	1288	7.26849
1193	1289	7.18426
1193	1290	3.15705
1193	1291	1.97877
1193	1292	7.52991
1193	1293	2.66546
1193	1294	23.0199
1193	1295	4.40998
1193	1296	4.06654
1193	1297	28.6753
1193	1298	-0.122438
1193	1299	0.22491
1193	1300	28.7649
1193	1301	-0.589913
1193	1302	105.949
1193	1303	4.70817
1193	1304	1.94139
1193	1305	-0.588486
1193	1306	5.24823
1193	1307	10.7757
1193	1308	11.2272
1193	1309	57.3829
1193	1310	25.9003
1193	1311	51.3286
1193	1312	52.137
1193	1313	55.1088
1193	1314	29.1148
1193	1315	51.823
1193	1316	10.156
1193	1317	48.9725
1193	1318	4.63786
1193	1319	2.34849
1193	1320	32.9133
1193	1321	96.9729
1193	1322	78.058
1193	1323	49.6574
1193	1324	5.33052
1193	1325	64.7741
1193	1326	94.9302
1193	1327	85.9843
1193	1328	26.1881
1193	1329	10.6052
1193	1330	3.58544
1193	1331	11.6695
1193	1332	4.6677
1193	1333	11.9119
1193	1334	16.8911
1193	1335	1.23257
1193	1336	6.75479
1193	1337	71.0927
1193	1338	51.8513
1193	1339	129.426
1193	1340	42.4747
1193	1341	5.96083
1193	1342	20.8354
1193	1343	-0.182821
1193	1344	60.4369
1193	1345	3.56897
1193	1346	55.3525
1193	1347	0
1193	1348	22.7528
1193	1349	1.97678
1193	1350	12.5531
1193	1351	12.1205
1193	1352	-0.666526
1193	1353	2.83242
1193	1354	66.4196
1193	1355	12.0319
1193	1356	14.3171
1193	1357	2.3315
1193	1358	-0.584484
1193	1359	3.75581
1193	1360	19.0141
1193	1361	16.4371
1193	1362	12.911
1193	1363	32.396
1193	1364	32.7782
1193	1365	37.5751
1193	1366	4.2957
1193	1367	18.5786
1193	1368	8.83836
1193	1369	21.8834
1193	1370	1.28661
1193	1371	-0.183021
1193	1372	2.32674
1193	1373	1.4476
1193	1374	20.4215
1193	1375	61.0644
1193	1376	39.1182
1193	1377	1.38629
1193	1378	100.847
1193	1379	29.1272
1193	1380	3.1504
1193	1381	7.69593
1193	1382	97.7847
1193	1383	18.7535
1193	1384	9.36522
1193	1385	0
1193	1386	83.0872
1193	1387	5.68938
1193	1388	11.9831
1193	1389	17.958
1193	1390	3.13641
1193	1391	12.3571
1193	1392	3.94229
1193	1393	115.819
1193	1394	31.1703
1193	1395	37.4623
1193	1396	3.032
1193	1397	28.247
1193	1398	19.0159
1193	1399	27.3071
1193	1400	2.53128
1193	1401	3.05387
1193	1402	0
1193	1403	1.60944
1193	1404	1.59354
1193	1405	40.7539
1193	1406	5.95272
1193	1407	11.2916
1193	1408	49.4438
1193	1409	4.62667
1193	1410	39.5371
1193	1411	138.123
1193	1412	15.8392
1193	1413	34.353
1193	1414	15.2896
1193	1415	5.54601
1193	1416	45.4832
1193	1417	12.225
1193	1418	92.5882
1193	1419	0.466837
1193	1420	41.509
1193	1421	2.37545
1193	1422	38.4332
1193	1423	1.00657
1193	1424	28.2589
1193	1425	4.51786
1193	1426	13.9252
1193	1427	5.66806
1193	1428	60.9794
1193	1429	50.3969
1193	1430	-1.27361
1193	1431	75.385
1193	1432	41.5839
1193	1433	2.97011
1193	1434	6.52054
1193	1435	35.8752
1193	1436	35.4099
1193	1437	4.89309
1193	1438	52.4204
1193	1439	23.7733
1193	1440	20.304
1193	1441	80.7466
1193	1442	0
1193	1443	0
1193	1444	56.1319
1193	1445	106.688
1193	1446	3.71531
1194	1195	51.9235
1194	1196	31.5763
1194	1197	19.2233
1194	1198	17.212
1194	1199	0
1194	1200	5.8861
1194	1201	4.49981
1194	1202	11.8144
1194	1203	25.8703
1194	1204	2.51026
1194	1205	0.802115
1194	1206	12.1463
1194	1207	20.0215
1194	1208	0.990207
1194	1209	18.5763
1194	1210	4.91949
1194	1211	12.3359
1194	1212	19.8057
1194	1213	11.3214
1194	1214	8.61539
1194	1215	9.76592
1194	1216	17.454
1194	1217	19.6668
1194	1218	7.56845
1194	1219	0.740019
1194	1220	12.8134
1194	1221	5.21578
1194	1222	10.5205
1194	1223	11.8707
1194	1224	9.1853
1194	1225	24.6504
1194	1226	5.2003
1194	1227	0.131628
1194	1228	6.82102
1194	1229	11.8832
1194	1230	5.03221
1194	1231	9.51172
1194	1232	24.8834
1194	1233	19.0937
1194	1234	7.69255
1194	1235	23.6435
1194	1236	13.7512
1194	1237	5.07228
1194	1238	8.2842
1194	1239	13.2624
1194	1240	5.27086
1194	1241	2.11299
1194	1242	3.79909
1194	1243	7.43068
1194	1244	1.81899
1194	1245	-1.16324
1194	1246	0.0545272
1194	1247	0
1194	1248	5.84603
1194	1249	0
1194	1250	0
1194	1251	0.193703
1194	1252	0.696317
1194	1253	9.68835
1194	1254	27.6355
1194	1255	16.5682
1194	1256	33.3764
1194	1257	0.762873
1194	1258	-0.74069
1194	1259	1.20092
1194	1260	17.707
1194	1261	7.69345
1194	1262	5.74055
1194	1263	11.4716
1194	1264	16.1815
1194	1265	2.5178
1194	1266	12.0774
1194	1267	3.22848
1194	1268	13.475
1194	1269	5.06688
1194	1270	2.13749
1194	1271	8.55854
1194	1272	8.68036
1194	1273	34.1347
1194	1274	7.00413
1194	1275	13.64
1194	1276	35.7316
1194	1277	6.75715
1194	1278	10.9761
1194	1279	5.6537
1194	1280	21.162
1194	1281	18.4215
1194	1282	7.63267
1194	1283	0
1194	1284	7.14132
1194	1285	17.1558
1194	1286	10.5524
1194	1287	25.477
1194	1288	6.8041
1194	1289	5.71568
1194	1290	0.830782
1194	1291	1.81696
1194	1292	33.9755
1194	1293	9.26813
1194	1294	15.2484
1194	1295	1.95603
1194	1296	0.238474
1194	1297	8.88021
1194	1298	0.523026
1194	1299	4.92739
1194	1300	8.11249
1194	1301	-1.13199
1194	1302	15.9613
1194	1303	5.66475
1194	1304	7.27503
1194	1305	-0.426594
1194	1306	3.0134
1194	1307	20.5209
1194	1308	8.02732
1194	1309	16.7633
1194	1310	19.7373
1194	1311	10.0417
1194	1312	3.00614
1194	1313	31.2075
1194	1314	6.65996
1194	1315	2.79964
1194	1316	13.9792
1194	1317	37.2101
1194	1318	4.87407
1194	1319	2.78484
1194	1320	23.8342
1194	1321	22.581
1194	1322	20.2666
1194	1323	18.2497
1194	1324	3.20197
1194	1325	24.1871
1194	1326	31.5681
1194	1327	21.7348
1194	1328	8.10021
1194	1329	8.79531
1194	1330	5.42602
1194	1331	23.3337
1194	1332	30.1578
1194	1333	29.644
1194	1334	22.2745
1194	1335	0.293803
1194	1336	7.82346
1194	1337	25.5957
1194	1338	11.238
1194	1339	9.23156
1194	1340	16.3696
1194	1341	3.6394
1194	1342	8.11924
1194	1343	0.961517
1194	1344	21.2233
1194	1345	1.34603
1194	1346	18.1292
1194	1347	0.693147
1194	1348	28.1363
1194	1349	-1.12178
1194	1350	6.41132
1194	1351	5.05474
1194	1352	5.58807
1194	1353	0.247932
1194	1354	17.5151
1194	1355	15.5766
1194	1356	1.78093
1194	1357	12.2764
1194	1358	-0.422507
1194	1359	10.6947
1194	1360	19.0643
1194	1361	5.20531
1194	1362	7.46141
1194	1363	13.3144
1194	1364	11.1934
1194	1365	22.3106
1194	1366	6.94193
1194	1367	12.309
1194	1368	15.521
1194	1369	14.7519
1194	1370	0
1194	1371	-0.0211293
1194	1372	0.461776
1194	1373	0.795531
1194	1374	18.2941
1194	1375	5.75081
1194	1376	4.19832
1194	1377	-0.429649
1194	1378	54.3562
1194	1379	19.8892
1194	1380	2.60403
1194	1381	9.18871
1194	1382	18.9296
1194	1383	20.1653
1194	1384	9.96273
1194	1385	0
1194	1386	26.3429
1194	1387	20.4883
1194	1388	7.25034
1194	1389	8.42854
1194	1390	14.4758
1194	1391	25.856
1194	1392	2.66826
1194	1393	22.5535
1194	1394	13.4525
1194	1395	22.5275
1194	1396	2.39912
1194	1397	6.16924
1194	1398	29.7581
1194	1399	25.4407
1194	1400	3.21983
1194	1401	0.24504
1194	1402	-1.11872
1194	1403	0
1194	1404	2.51131
1194	1405	25.5461
1194	1406	5.83104
1194	1407	3.57263
1194	1408	13.8715
1194	1409	0.741737
1194	1410	8.92678
1194	1411	9.60533
1194	1412	10.2819
1194	1413	4.91288
1194	1414	13.5433
1194	1415	14.9689
1194	1416	12.0441
1194	1417	5.6169
1194	1418	16.9351
1194	1419	6.42527
1194	1420	14.0885
1194	1421	16.8573
1194	1422	11.0959
1194	1423	7.4578
1194	1424	21.9007
1194	1425	5.67537
1194	1426	11.989
1194	1427	9.2595
1194	1428	19.3475
1194	1429	17.8533
1194	1430	0.693147
1194	1431	13.3136
1194	1432	17.1163
1194	1433	5.28813
1194	1434	18.1532
1194	1435	9.73454
1194	1436	13.8537
1194	1437	6.57599
1194	1438	19.8179
1194	1439	9.65747
1194	1440	9.13907
1194	1441	15.9734
1194	1442	0
1194	1443	4.96981
1194	1444	22.5197
1194	1445	20.0944
1194	1446	0.233615
1195	1196	35.51
1195	1197	56.8242
1195	1198	28.0531
1195	1199	0
1195	1200	0
1195	1201	0
1195	1202	17.5821
1195	1203	18.7717
1195	1204	-1.32026
1195	1205	7.12997
1195	1206	25.7939
1195	1207	26.1103
1195	1208	0.176383
1195	1209	25.3012
1195	1210	32.6913
1195	1211	19.9811
1195	1212	13.0114
1195	1213	22.1452
1195	1214	7.5987
1195	1215	14.7943
1195	1216	25.9028
1195	1217	13.1645
1195	1218	10.9974
1195	1219	0.331389
1195	1220	28.8361
1195	1221	10.608
1195	1222	24.0383
1195	1223	11.5991
1195	1224	33.6023
1195	1225	23.5664
1195	1226	3.5637
1195	1227	1.49025
1195	1228	17.7579
1195	1229	8.05609
1195	1230	6.49575
1195	1231	13.4829
1195	1232	29.8167
1195	1233	14.2696
1195	1234	6.29359
1195	1235	37.4275
1195	1236	8.28973
1195	1237	24.7297
1195	1238	28.0495
1195	1239	12.4409
1195	1240	14.0284
1195	1241	-0.0654512
1195	1242	21.5715
1195	1243	17.9484
1195	1244	0
1195	1245	0.944462
1195	1246	4.64916
1195	1247	0
1195	1248	4.24437
1195	1249	0
1195	1250	0
1195	1251	2.69489
1195	1252	7.75101
1195	1253	13.3677
1195	1254	50.4854
1195	1255	43.496
1195	1256	12.6017
1195	1257	0.845064
1195	1258	16.7527
1195	1259	-0.399894
1195	1260	6.85811
1195	1261	15.4473
1195	1262	25.7298
1195	1263	26.7703
1195	1264	20.113
1195	1265	-0.396971
1195	1266	13.1231
1195	1267	5.49519
1195	1268	27.1881
1195	1269	4.49306
1195	1270	-0.627115
1195	1271	0.918028
1195	1272	38.2797
1195	1273	23.4586
1195	1274	39.0797
1195	1275	13.9654
1195	1276	26.5445
1195	1277	38.038
1195	1278	13.5968
1195	1279	1.26505
1195	1280	35.5817
1195	1281	13.4307
1195	1282	41.7236
1195	1283	0
1195	1284	43.169
1195	1285	61.2034
1195	1286	21.3487
1195	1287	42.2978
1195	1288	21.987
1195	1289	14.635
1195	1290	1.00145
1195	1291	0
1195	1292	62.0228
1195	1293	41.4351
1195	1294	7.53167
1195	1295	15.2175
1195	1296	3.74268
1195	1297	19.3731
1195	1298	7.75365
1195	1299	6.82827
1195	1300	41.7237
1195	1301	2.02704
1195	1302	19.27
1195	1303	8.21947
1195	1304	1.32111
1195	1305	-0.6301
1195	1306	3.81353
1195	1307	34.62
1195	1308	20.5087
1195	1309	8.22537
1195	1310	29.5587
1195	1311	30.0621
1195	1312	5.67763
1195	1313	11.8779
1195	1314	13.5773
1195	1315	8.26335
1195	1316	8.22016
1195	1317	23.751
1195	1318	5.35137
1195	1319	41.0863
1195	1320	15.2807
1195	1321	20.2338
1195	1322	10.1388
1195	1323	33.2489
1195	1324	7.91596
1195	1325	21.17
1195	1326	12.4693
1195	1327	39.8286
1195	1328	43.303
1195	1329	22.0778
1195	1330	19.1747
1195	1331	56.4497
1195	1332	32.2555
1195	1333	25.5127
1195	1334	27.2004
1195	1335	-0.00150096
1195	1336	10.1232
1195	1337	15.9533
1195	1338	16.9668
1195	1339	12.5989
1195	1340	23.098
1195	1341	18.3644
1195	1342	6.25727
1195	1343	1.71448
1195	1344	42.0363
1195	1345	36.784
1195	1346	6.88375
1195	1347	3.5295
1195	1348	47.533
1195	1349	3.35209
1195	1350	45.3478
1195	1351	11.4468
1195	1352	2.01903
1195	1353	-0.308995
1195	1354	6.5927
1195	1355	18.604
1195	1356	5.42912
1195	1357	13.6242
1195	1358	0.693147
1195	1359	30.6494
1195	1360	8.20045
1195	1361	0.999234
1195	1362	35.4788
1195	1363	8.3339
1195	1364	5.00947
1195	1365	12.2808
1195	1366	1.80506
1195	1367	0.356518
1195	1368	15.0688
1195	1369	22.056
1195	1370	0
1195	1371	-0.224635
1195	1372	29.342
1195	1373	32.5155
1195	1374	1.32751
1195	1375	32.0826
1195	1376	26.49
1195	1377	-0.633076
1195	1378	52.659
1195	1379	50.8248
1195	1380	1.54349
1195	1381	43.7283
1195	1382	24.8681
1195	1383	20.6429
1195	1384	8.46099
1195	1385	0
1195	1386	24.3654
1195	1387	13.1391
1195	1388	18.3548
1195	1389	36.2489
1195	1390	9.41939
1195	1391	24.4139
1195	1392	1.15449
1195	1393	25.1726
1195	1394	30.0573
1195	1395	15.0457
1195	1396	1.09861
1195	1397	27.681
1195	1398	16.4595
1195	1399	58.6707
1195	1400	43.0819
1195	1401	41.507
1195	1402	2.71703
1195	1403	5.39822
1195	1404	9.61559
1195	1405	43.0092
1195	1406	45.7688
1195	1407	33.7468
1195	1408	11.7318
1195	1409	28.2971
1195	1410	35.0602
1195	1411	43.897
1195	1412	29.0807
1195	1413	50.1062
1195	1414	13.8062
1195	1415	30.352
1195	1416	20.2915
1195	1417	20.7218
1195	1418	36.6967
1195	1419	39.9201
1195	1420	25.5395
1195	1421	10.6397
1195	1422	13.2943
1195	1423	24.5289
1195	1424	49.7789
1195	1425	15.9871
1195	1426	17.6461
1195	1427	50.9133
1195	1428	38.6689
1195	1429	34.5019
1195	1430	4.73551
1195	1431	22.0153
1195	1432	42.3657
1195	1433	31.7008
1195	1434	27.714
1195	1435	21.8832
1195	1436	40.2962
1195	1437	4.5395
1195	1438	25.1576
1195	1439	26.754
1195	1440	47.522
1195	1441	27.4291
1195	1442	0
1195	1443	0
1195	1444	27.9576
1195	1445	29.9104
1195	1446	10.9893
1196	1197	103.896
1196	1198	23.5589
1196	1199	0
1196	1200	2.63906
1196	1201	1.50408
1196	1202	24.728
1196	1203	42.1433
1196	1204	-0.120133
1196	1205	4.00257
1196	1206	39.084
1196	1207	13.0507
1196	1208	-0.410208
1196	1209	22.1054
1196	1210	9.27401
1196	1211	30.5896
1196	1212	46.1539
1196	1213	27.7404
1196	1214	10.6982
1196	1215	60.3756
1196	1216	32.1186
1196	1217	110.819
1196	1218	27.032
1196	1219	3.45876
1196	1220	40.1273
1196	1221	31.7422
1196	1222	27.4683
1196	1223	22.3722
1196	1224	15.5165
1196	1225	34.821
1196	1226	22.8302
1196	1227	5.82363
1196	1228	57.5222
1196	1229	5.82032
1196	1230	13.6442
1196	1231	2.50685
1196	1232	56.1483
1196	1233	12.5443
1196	1234	21.4205
1196	1235	31.0385
1196	1236	8.72005
1196	1237	45.217
1196	1238	25.8346
1196	1239	23.9377
1196	1240	21.9931
1196	1241	4.0937
1196	1242	0.309597
1196	1243	23.4479
1196	1244	1.10327
1196	1245	14.6068
1196	1246	0.0964738
1196	1247	0
1196	1248	24.1101
1196	1249	1.10794
1196	1250	0
1196	1251	1.2006
1196	1252	42.322
1196	1253	55.7089
1196	1254	39.8535
1196	1255	38.8671
1196	1256	69.1355
1196	1257	24.0697
1196	1258	5.91584
1196	1259	1.13612
1196	1260	65.1907
1196	1261	3.53231
1196	1262	18.8797
1196	1263	24.595
1196	1264	39.2624
1196	1265	3.4012
1196	1266	24.0189
1196	1267	4.67985
1196	1268	31.807
1196	1269	7.0054
1196	1270	0.294708
1196	1271	2.02749
1196	1272	63.1742
1196	1273	16.1924
1196	1274	14.3451
1196	1275	24.3803
1196	1276	17.7231
1196	1277	55.7124
1196	1278	64.1997
1196	1279	0.774431
1196	1280	56.6946
1196	1281	107.143
1196	1282	4.88465
1196	1283	0
1196	1284	19.9312
1196	1285	38.5338
1196	1286	24.1953
1196	1287	60.2071
1196	1288	5.26134
1196	1289	8.61803
1196	1290	7.94701
1196	1291	2.21592
1196	1292	13.5841
1196	1293	1.77007
1196	1294	41.943
1196	1295	31.7851
1196	1296	32.2496
1196	1297	34.9721
1196	1298	2.55593
1196	1299	10.0804
1196	1300	10.0771
1196	1301	2.48253
1196	1302	46.5593
1196	1303	60.1837
1196	1304	5.17654
1196	1305	-0.117787
1196	1306	50.9655
1196	1307	23.9955
1196	1308	11.213
1196	1309	20.8324
1196	1310	17.4535
1196	1311	40.584
1196	1312	19.0806
1196	1313	23.6568
1196	1314	33.0313
1196	1315	39.0064
1196	1316	36.9263
1196	1317	54.8898
1196	1318	2.93765
1196	1319	1.38782
1196	1320	7.04307
1196	1321	51.4355
1196	1322	17.4023
1196	1323	55.0825
1196	1324	6.34238
1196	1325	44.2248
1196	1326	38.8015
1196	1327	60.6633
1196	1328	13.3846
1196	1329	27.236
1196	1330	3.1343
1196	1331	68.8895
1196	1332	82.8521
1196	1333	75.3501
1196	1334	64.843
1196	1335	3.27263
1196	1336	11.9324
1196	1337	25.5237
1196	1338	26.3593
1196	1339	7.60408
1196	1340	69.1073
1196	1341	31.8818
1196	1342	33.1031
1196	1343	0.98533
1196	1344	55.327
1196	1345	10.4106
1196	1346	16.7641
1196	1347	1.45558
1196	1348	42.5558
1196	1349	3.32394
1196	1350	3.57047
1196	1351	1.36983
1196	1352	4.44701
1196	1353	4.35335
1196	1354	13.6398
1196	1355	33.9334
1196	1356	29.3
1196	1357	22.0637
1196	1358	0.97848
1196	1359	10.2815
1196	1360	6.06378
1196	1361	43.3276
1196	1362	6.55422
1196	1363	9.18982
1196	1364	20.9424
1196	1365	17.3502
1196	1366	2.82489
1196	1367	30.837
1196	1368	23.8419
1196	1369	34.3785
1196	1370	0
1196	1371	4.24733
1196	1372	0.680183
1196	1373	2.70642
1196	1374	12.3273
1196	1375	28.1332
1196	1376	9.49328
1196	1377	1.38629
1196	1378	72.3317
1196	1379	48.2523
1196	1380	4.40091
1196	1381	21.4112
1196	1382	35.1049
1196	1383	47.0141
1196	1384	13.1955
1196	1385	0
1196	1386	46.864
1196	1387	17.9695
1196	1388	10.8797
1196	1389	43.0404
1196	1390	27.1733
1196	1391	55.8577
1196	1392	7.62496
1196	1393	29.6991
1196	1394	55.1358
1196	1395	53.9385
1196	1396	1.03591
1196	1397	41.0128
1196	1398	4.2558
1196	1399	30.4848
1196	1400	0.432086
1196	1401	2.78192
1196	1402	2.9068
1196	1403	2.20075
1196	1404	4.00844
1196	1405	34.6799
1196	1406	5.43301
1196	1407	13.3946
1196	1408	37.6223
1196	1409	3.19496
1196	1410	8.08117
1196	1411	13.4816
1196	1412	24.0288
1196	1413	5.77893
1196	1414	47.8843
1196	1415	43.4915
1196	1416	68.8999
1196	1417	13.3567
1196	1418	28.3093
1196	1419	2.73622
1196	1420	24.3231
1196	1421	17.404
1196	1422	29.9092
1196	1423	1.85268
1196	1424	50.9759
1196	1425	19.8046
1196	1426	31.6356
1196	1427	7.62049
1196	1428	48.3459
1196	1429	28.7069
1196	1430	1.79412
1196	1431	49.0563
1196	1432	45.4371
1196	1433	24.9729
1196	1434	17.5442
1196	1435	3.62386
1196	1436	46.7516
1196	1437	14.7803
1196	1438	37.2976
1196	1439	39.3843
1196	1440	5.11623
1196	1441	16.7191
1196	1442	0
1196	1443	3.3322
1196	1444	58.1225
1196	1445	34.3497
1196	1446	3.07715
1197	1198	89.3782
1197	1199	0
1197	1200	0
1197	1201	0
1197	1202	26.1171
1197	1203	24.9568
1197	1204	5.71125
1197	1205	8.4917
1197	1206	31.9955
1197	1207	19.4845
1197	1208	2.33598
1197	1209	39.4519
1197	1210	30.6914
1197	1211	32.9685
1197	1212	20.106
1197	1213	31.6366
1197	1214	11.4178
1197	1215	16.4782
1197	1216	36.1088
1197	1217	27.0558
1197	1218	13.6364
1197	1219	4.445
1197	1220	40.5044
1197	1221	36.0462
1197	1222	37.1474
1197	1223	18.1705
1197	1224	29.3954
1197	1225	28.2667
1197	1226	45.8643
1197	1227	12.4248
1197	1228	80.8435
1197	1229	11.3422
1197	1230	16.8919
1197	1231	9.86507
1197	1232	61.8598
1197	1233	45.4058
1197	1234	15.6005
1197	1235	22.1548
1197	1236	14.0095
1197	1237	38.2486
1197	1238	28.5176
1197	1239	69.8857
1197	1240	10.4312
1197	1241	0.94623
1197	1242	9.54984
1197	1243	16.0718
1197	1244	0
1197	1245	4.33674
1197	1246	1.52871
1197	1247	0
1197	1248	10.5126
1197	1249	0
1197	1250	0.478378
1197	1251	0.485153
1197	1252	0.524081
1197	1253	58.8059
1197	1254	61.4436
1197	1255	73.0715
1197	1256	49.9948
1197	1257	2.78882
1197	1258	20.1659
1197	1259	9.14612
1197	1260	48.3068
1197	1261	12.7008
1197	1262	21.6294
1197	1263	35.7367
1197	1264	16.7524
1197	1265	0.693147
1197	1266	23.7634
1197	1267	6.5712
1197	1268	35.6742
1197	1269	6.18905
1197	1270	3.75086
1197	1271	9.31013
1197	1272	28.0604
1197	1273	33.1978
1197	1274	36.6636
1197	1275	3.58714
1197	1276	50.1069
1197	1277	76.7294
1197	1278	68.3172
1197	1279	12.7763
1197	1280	31.9168
1197	1281	81.3251
1197	1282	19.7483
1197	1283	0
1197	1284	16.2646
1197	1285	59.0214
1197	1286	4.66081
1197	1287	42.7553
1197	1288	16.886
1197	1289	2.09477
1197	1290	19.8304
1197	1291	0
1197	1292	36.7212
1197	1293	20.9883
1197	1294	49.7618
1197	1295	-0.492558
1197	1296	4.7394
1197	1297	61.2935
1197	1298	6.33794
1197	1299	9.27929
1197	1300	53.7571
1197	1301	5.95714
1197	1302	22.3241
1197	1303	24.4643
1197	1304	4.43053
1197	1305	1.57961
1197	1306	20.2164
1197	1307	44.1913
1197	1308	18.0281
1197	1309	22.3552
1197	1310	75.2323
1197	1311	32.0318
1197	1312	13.7221
1197	1313	55.4477
1197	1314	18.1445
1197	1315	17.1488
1197	1316	27.7829
1197	1317	20.752
1197	1318	18.8094
1197	1319	15.6384
1197	1320	19.8038
1197	1321	128.829
1197	1322	18.5605
1197	1323	97.1335
1197	1324	5.61734
1197	1325	78.9931
1197	1326	44.3137
1197	1327	65.1886
1197	1328	27.4983
1197	1329	26.518
1197	1330	10.9297
1197	1331	80.0099
1197	1332	82.9549
1197	1333	65.9696
1197	1334	65.831
1197	1335	10.3686
1197	1336	9.77638
1197	1337	23.7827
1197	1338	44.3233
1197	1339	13.5947
1197	1340	58.9082
1197	1341	16.5226
1197	1342	33.6174
1197	1343	10.5842
1197	1344	87.3739
1197	1345	46.1422
1197	1346	20.1242
1197	1347	0.270393
1197	1348	74.8202
1197	1349	0.480119
1197	1350	22.9262
1197	1351	4.99509
1197	1352	3.80312
1197	1353	5.25804
1197	1354	58.5873
1197	1355	24.7817
1197	1356	10.3695
1197	1357	23.3672
1197	1358	4.23205
1197	1359	13.6271
1197	1360	9.25701
1197	1361	11.8919
1197	1362	31.5817
1197	1363	7.11443
1197	1364	38.76
1197	1365	58.8349
1197	1366	12.8552
1197	1367	23.1111
1197	1368	29.1426
1197	1369	92.3364
1197	1370	0.480661
1197	1371	2.23077
1197	1372	11.1936
1197	1373	18.4158
1197	1374	10.2863
1197	1375	23.6125
1197	1376	16.6671
1197	1377	2.75854
1197	1378	99.2104
1197	1379	35.3358
1197	1380	1.83601
1197	1381	37.2701
1197	1382	55.7895
1197	1383	33.7774
1197	1384	16.8086
1197	1385	0
1197	1386	30.3137
1197	1387	39.2392
1197	1388	49.0964
1197	1389	84.7952
1197	1390	11.079
1197	1391	109.085
1197	1392	9.77657
1197	1393	32.9531
1197	1394	88.5728
1197	1395	112.383
1197	1396	2.90805
1197	1397	32.5009
1197	1398	15.181
1197	1399	35.8517
1197	1400	17.2904
1197	1401	17.9664
1197	1402	1.65601
1197	1403	3.24429
1197	1404	17.4149
1197	1405	68.5261
1197	1406	19.7863
1197	1407	22.4422
1197	1408	30.0263
1197	1409	30.6125
1197	1410	15.5171
1197	1411	53.4728
1197	1412	24.8915
1197	1413	34.7129
1197	1414	79.3767
1197	1415	18.6501
1197	1416	49.9596
1197	1417	35.1403
1197	1418	23.0461
1197	1419	15.1825
1197	1420	24.2949
1197	1421	5.8602
1197	1422	30.4171
1197	1423	19.3597
1197	1424	115.652
1197	1425	14.6077
1197	1426	9.96833
1197	1427	23.303
1197	1428	31.9512
1197	1429	42.4905
1197	1430	1.17767
1197	1431	104.435
1197	1432	10.6768
1197	1433	28.6618
1197	1434	16.9107
1197	1435	3.95581
1197	1436	13.9702
1197	1437	2.68553
1197	1438	40.7783
1197	1439	27.7511
1197	1440	37.0241
1197	1441	30.2866
1197	1442	0
1197	1443	0
1197	1444	39.2905
1197	1445	47.297
1197	1446	16.6469
1198	1199	0
1198	1200	0
1198	1201	0
1198	1202	36.4191
1198	1203	46.1468
1198	1204	4.59115
1198	1205	9.27518
1198	1206	34.3448
1198	1207	33.0893
1198	1208	2.89011
1198	1209	17.6768
1198	1210	18.5023
1198	1211	22.567
1198	1212	3.17809
1198	1213	19.0868
1198	1214	10.8255
1198	1215	5.50396
1198	1216	22.5749
1198	1217	25.5943
1198	1218	6.61167
1198	1219	2.07159
1198	1220	16.8084
1198	1221	14.649
1198	1222	14.0263
1198	1223	10.8644
1198	1224	21.2989
1198	1225	18.4848
1198	1226	12.1162
1198	1227	2.25044
1198	1228	38.669
1198	1229	12.2074
1198	1230	12.9227
1198	1231	10.3752
1198	1232	37.8995
1198	1233	35.9565
1198	1234	8.42823
1198	1235	9.59656
1198	1236	11.7386
1198	1237	23.1946
1198	1238	10.8392
1198	1239	32.1957
1198	1240	8.4111
1198	1241	0
1198	1242	5.93709
1198	1243	5.77678
1198	1244	0
1198	1245	2.72165
1198	1246	0.521182
1198	1247	0
1198	1248	2.80304
1198	1249	0
1198	1250	0
1198	1251	3.55275
1198	1252	5.0854
1198	1253	49.6129
1198	1254	28.3974
1198	1255	35.6643
1198	1256	34.9945
1198	1257	2.62239
1198	1258	7.99063
1198	1259	4.20683
1198	1260	22.4902
1198	1261	11.0884
1198	1262	15.0465
1198	1263	32.8627
1198	1264	18.6453
1198	1265	1.68767
1198	1266	30.1619
1198	1267	2.26814
1198	1268	33.5383
1198	1269	5.35057
1198	1270	4.39684
1198	1271	8.71965
1198	1272	25.5957
1198	1273	24.4623
1198	1274	37.6372
1198	1275	8.89021
1198	1276	31.3951
1198	1277	23.2865
1198	1278	15.9366
1198	1279	2.89108
1198	1280	20.2462
1198	1281	15.0415
1198	1282	20.1556
1198	1283	0
1198	1284	12.4081
1198	1285	33.5878
1198	1286	-0.611362
1198	1287	21.114
1198	1288	11.1406
1198	1289	2.24417
1198	1290	3.26687
1198	1291	0
1198	1292	22.8162
1198	1293	14.0026
1198	1294	26.351
1198	1295	6.94235
1198	1296	0.647883
1198	1297	46.9213
1198	1298	5.58502
1198	1299	2.56392
1198	1300	37.0786
1198	1301	4.57991
1198	1302	25.8556
1198	1303	3.0807
1198	1304	0.0786039
1198	1305	0.810674
1198	1306	5.69544
1198	1307	27.3573
1198	1308	14.1544
1198	1309	15.3191
1198	1310	29.3853
1198	1311	17.7593
1198	1312	9.36407
1198	1313	30.2556
1198	1314	19.5439
1198	1315	8.73887
1198	1316	10.2397
1198	1317	18.7325
1198	1318	14.651
1198	1319	14.7996
1198	1320	12.6926
1198	1321	70.5278
1198	1322	5.20229
1198	1323	54.0467
1198	1324	4.83128
1198	1325	56.2869
1198	1326	22.197
1198	1327	40.1113
1198	1328	16.855
1198	1329	23.4716
1198	1330	23.4166
1198	1331	35.7556
1198	1332	26.3318
1198	1333	38.2499
1198	1334	32.1021
1198	1335	3.27164
1198	1336	4.29728
1198	1337	26.7445
1198	1338	23.0572
1198	1339	13.3549
1198	1340	49.0441
1198	1341	7.85221
1198	1342	23.326
1198	1343	2.17895
1198	1344	63.5084
1198	1345	31.4908
1198	1346	2.95641
1198	1347	0.594523
1198	1348	41.4035
1198	1349	0.291003
1198	1350	15.9496
1198	1351	2.48345
1198	1352	0.906911
1198	1353	2.08563
1198	1354	46.633
1198	1355	16.0434
1198	1356	5.7049
1198	1357	14.6537
1198	1358	2.02937
1198	1359	8.23967
1198	1360	6.70045
1198	1361	7.2935
1198	1362	24.3536
1198	1363	13.1164
1198	1364	23.6255
1198	1365	25.5217
1198	1366	7.35683
1198	1367	11.0937
1198	1368	8.33441
1198	1369	38.3776
1198	1370	0.404701
1198	1371	2.14266
1198	1372	9.23306
1198	1373	8.25397
1198	1374	6.237
1198	1375	22.1809
1198	1376	4.91196
1198	1377	0.697997
1198	1378	35.8829
1198	1379	30.4554
1198	1380	1.94508
1198	1381	13.3281
1198	1382	33.7728
1198	1383	31.6383
1198	1384	4.70783
1198	1385	0
1198	1386	13.5252
1198	1387	7.07304
1198	1388	29.8502
1198	1389	46.1774
1198	1390	13.1697
1198	1391	38.7634
1198	1392	6.31696
1198	1393	35.4069
1198	1394	33.462
1198	1395	54.2831
1198	1396	2.89006
1198	1397	17.7343
1198	1398	5.76648
1198	1399	33.6973
1198	1400	15.0725
1198	1401	14.1233
1198	1402	0
1198	1403	0
1198	1404	4.04804
1198	1405	37.6965
1198	1406	22.0586
1198	1407	13.542
1198	1408	28.7811
1198	1409	19.3538
1198	1410	7.94154
1198	1411	31.146
1198	1412	14.4266
1198	1413	31.0883
1198	1414	38.2361
1198	1415	13.7271
1198	1416	17.8167
1198	1417	13.9853
1198	1418	22.1681
1198	1419	12.7728
1198	1420	17.4116
1198	1421	5.55816
1198	1422	25.6919
1198	1423	13.9518
1198	1424	45.5138
1198	1425	4.19755
1198	1426	24.4317
1198	1427	19.6273
1198	1428	29.3282
1198	1429	26.0495
1198	1430	0.809899
1198	1431	52.3558
1198	1432	14.575
1198	1433	9.68614
1198	1434	9.61199
1198	1435	2.38962
1198	1436	27.5762
1198	1437	0.902489
1198	1438	40.052
1198	1439	14.9757
1198	1440	15.9587
1198	1441	37.0764
1198	1442	0
1198	1443	0
1198	1444	38.5269
1198	1445	40.5823
1198	1446	9.98533
1199	1200	7.13887
1199	1201	7.09008
1199	1202	9.26992
1199	1203	10.7592
1199	1204	0
1199	1205	0
1199	1206	4.01454
1199	1207	22.7281
1199	1208	0
1199	1209	9.19657
1199	1210	36.6897
1199	1211	10.0717
1199	1212	18.4531
1199	1213	8.55136
1199	1214	2.98085
1199	1215	9.44654
1199	1216	16.0552
1199	1217	18.5604
1199	1218	15.6798
1199	1219	0
1199	1220	26.9009
1199	1221	8.38766
1199	1222	1.2821
1199	1223	7.23584
1199	1224	21.6096
1199	1225	23.0656
1199	1226	15.8455
1199	1227	-0.858191
1199	1228	32.3906
1199	1229	7.41074
1199	1230	5.60983
1199	1231	3.14686
1199	1232	2.09791
1199	1233	6.62931
1199	1234	2.86886
1199	1235	17.5221
1199	1236	4.44839
1199	1237	-0.368848
1199	1238	19.3994
1199	1239	14.7452
1199	1240	4.49828
1199	1241	0
1199	1242	33.7553
1199	1243	26.7644
1199	1244	0
1199	1245	0
1199	1246	0
1199	1247	0
1199	1248	9.69139
1199	1249	0
1199	1250	0
1199	1251	0
1199	1252	11.0702
1199	1253	1.2379
1199	1254	10.5656
1199	1255	27.5128
1199	1256	0.652511
1199	1257	21.4598
1199	1258	21.212
1199	1259	0
1199	1260	2.75242
1199	1261	21.82
1199	1262	30.2733
1199	1263	13.7088
1199	1264	5.42141
1199	1265	0
1199	1266	11.8652
1199	1267	1.93393
1199	1268	30.6092
1199	1269	-0.476336
1199	1270	0
1199	1271	1.0856
1199	1272	2.52944
1199	1273	27.1604
1199	1274	37.1705
1199	1275	22.0949
1199	1276	4.04506
1199	1277	4.28994
1199	1278	21.9064
1199	1279	12.9806
1199	1280	14.1655
1199	1281	19.386
1199	1282	36.8133
1199	1283	0
1199	1284	17.8695
1199	1285	22.109
1199	1286	24.7835
1199	1287	21.3772
1199	1288	20.2368
1199	1289	-0.0331917
1199	1290	6.11664
1199	1291	0
1199	1292	35.5699
1199	1293	34.1128
1199	1294	14.7658
1199	1295	19.4975
1199	1296	-0.653671
1199	1297	-0.143625
1199	1298	0
1199	1299	1.08633
1199	1300	32.996
1199	1301	0
1199	1302	12.4057
1199	1303	0
1199	1304	-0.379977
1199	1305	0
1199	1306	0
1199	1307	29.1455
1199	1308	4.24515
1199	1309	5.04286
1199	1310	36.3517
1199	1311	10.9979
1199	1312	-0.453268
1199	1313	3.78844
1199	1314	0.991919
1199	1315	2.79563
1199	1316	-0.742369
1199	1317	9.68934
1199	1318	17.4075
1199	1319	36.3389
1199	1320	7.27314
1199	1321	9.93641
1199	1322	6.87075
1199	1323	16.6227
1199	1324	-0.588881
1199	1325	0.682789
1199	1326	8.7462
1199	1327	8.4608
1199	1328	8.70593
1199	1329	7.37159
1199	1330	9.86866
1199	1331	18.2447
1199	1332	6.71682
1199	1333	5.53258
1199	1334	10.3319
1199	1335	0
1199	1336	0.170029
1199	1337	15.5383
1199	1338	7.79973
1199	1339	18.5573
1199	1340	18.9272
1199	1341	17.9935
1199	1342	1.00165
1199	1343	0
1199	1344	34.5095
1199	1345	33.8427
1199	1346	5.22216
1199	1347	0
1199	1348	34.4831
1199	1349	0
1199	1350	37.1117
1199	1351	15.0541
1199	1352	0
1199	1353	0
1199	1354	15.3961
1199	1355	0.566017
1199	1356	-0.0037323
1199	1357	-0.116709
1199	1358	0
1199	1359	27.149
1199	1360	24.6402
1199	1361	0.926015
1199	1362	24.3451
1199	1363	2.46336
1199	1364	16.1465
1199	1365	2.40575
1199	1366	1.29639
1199	1367	-0.00321227
1199	1368	17.8711
1199	1369	0.575739
1199	1370	0
1199	1371	0
1199	1372	31.9671
1199	1373	33.0722
1199	1374	1.08253
1199	1375	27.4156
1199	1376	27.8219
1199	1377	0
1199	1378	8.90387
1199	1379	26.3318
1199	1380	0
1199	1381	44.034
1199	1382	14.2938
1199	1383	17.3234
1199	1384	0.269169
1199	1385	0
1199	1386	2.65181
1199	1387	0.554034
1199	1388	18.5887
1199	1389	11.1739
1199	1390	13.2842
1199	1391	9.62317
1199	1392	0
1199	1393	6.24372
1199	1394	2.62239
1199	1395	2.15211
1199	1396	0
1199	1397	2.24698
1199	1398	12.7566
1199	1399	31.1411
1199	1400	40.4825
1199	1401	37.1859
1199	1402	0
1199	1403	0
1199	1404	1.63591
1199	1405	23.8596
1199	1406	42.1005
1199	1407	42.2008
1199	1408	9.49429
1199	1409	19.2869
1199	1410	11.8362
1199	1411	32.8266
1199	1412	4.40588
1199	1413	36.2633
1199	1414	0.613092
1199	1415	-0.475924
1199	1416	24.847
1199	1417	14.1454
1199	1418	9.29272
1199	1419	33.4523
1199	1420	8.26597
1199	1421	1.98714
1199	1422	36.906
1199	1423	34.3001
1199	1424	10.287
1199	1425	22.1687
1199	1426	4.29896
1199	1427	37.765
1199	1428	15.0206
1199	1429	8.49468
1199	1430	0
1199	1431	-0.275242
1199	1432	9.89202
1199	1433	18.91
1199	1434	9.09349
1199	1435	10.1293
1199	1436	11.1558
1199	1437	-0.520989
1199	1438	7.31163
1199	1439	11.6389
1199	1440	34.8357
1199	1441	19.8721
1199	1442	0
1199	1443	4.09434
1199	1444	15.8289
1199	1445	2.93204
1199	1446	3.6638
1200	1201	5.19296
1200	1202	12.5469
1200	1203	18.4774
1200	1204	0
1200	1205	0
1200	1206	10.4537
1200	1207	6.29403
1200	1208	0
1200	1209	10.816
1200	1210	18.7315
1200	1211	10.6822
1200	1212	13.721
1200	1213	3.98056
1200	1214	13.545
1200	1215	7.26427
1200	1216	11.8154
1200	1217	7.0005
1200	1218	11.5707
1200	1219	0
1200	1220	23.7478
1200	1221	6.08203
1200	1222	22.7874
1200	1223	3.8356
1200	1224	28.9315
1200	1225	12.9982
1200	1226	0.947381
1200	1227	0
1200	1228	10.546
1200	1229	3.96098
1200	1230	2.20267
1200	1231	2.14873
1200	1232	0.668378
1200	1233	1.98164
1200	1234	4.85704
1200	1235	9.02809
1200	1236	5.2761
1200	1237	-0.44525
1200	1238	16.2451
1200	1239	27.7923
1200	1240	2.91917
1200	1241	0
1200	1242	14.6117
1200	1243	20.3974
1200	1244	0
1200	1245	0
1200	1246	0
1200	1247	0
1200	1248	7.40849
1200	1249	0
1200	1250	0
1200	1251	0
1200	1252	8.38083
1200	1253	0.762956
1200	1254	7.82217
1200	1255	11.5737
1200	1256	0.145564
1200	1257	-0.410014
1200	1258	16.1476
1200	1259	3.274
1200	1260	2.60779
1200	1261	0.633778
1200	1262	27.6984
1200	1263	8.28256
1200	1264	11.2197
1200	1265	0
1200	1266	5.89772
1200	1267	5.38488
1200	1268	8.54505
1200	1269	-0.173827
1200	1270	0
1200	1271	-0.667438
1200	1272	1.29067
1200	1273	21.4465
1200	1274	23.9005
1200	1275	7.10834
1200	1276	9.72628
1200	1277	12.7309
1200	1278	15.1384
1200	1279	3.64571
1200	1280	7.08612
1200	1281	12.1989
1200	1282	28.2265
1200	1283	0
1200	1284	13.77
1200	1285	16.2124
1200	1286	19.4689
1200	1287	16.4437
1200	1288	15.4217
1200	1289	15.5618
1200	1290	0
1200	1291	0
1200	1292	28.4194
1200	1293	28.4199
1200	1294	11.781
1200	1295	14.8718
1200	1296	20.3465
1200	1297	13.8743
1200	1298	0
1200	1299	0.720576
1200	1300	25.0211
1200	1301	0
1200	1302	6.34153
1200	1303	0
1200	1304	-0.633238
1200	1305	0
1200	1306	0
1200	1307	25.6161
1200	1308	9.23247
1200	1309	12.2751
1200	1310	-0.0198146
1200	1311	5.25159
1200	1312	0
1200	1313	2.51257
1200	1314	-0.110827
1200	1315	1.88326
1200	1316	-0.99584
1200	1317	6.98389
1200	1318	10.5896
1200	1319	27.832
1200	1320	1.09108
1200	1321	11.1905
1200	1322	4.73975
1200	1323	12.3832
1200	1324	-0.842183
1200	1325	-0.853852
1200	1326	7.43589
1200	1327	6.41213
1200	1328	6.81391
1200	1329	4.85582
1200	1330	6.78723
1200	1331	13.0207
1200	1332	4.55466
1200	1333	12.8033
1200	1334	7.11982
1200	1335	0
1200	1336	0.0465249
1200	1337	11.005
1200	1338	6.64286
1200	1339	14.0007
1200	1340	5.97906
1200	1341	11.1535
1200	1342	0.624942
1200	1343	0
1200	1344	12.6677
1200	1345	25.5967
1200	1346	3.56707
1200	1347	4.84137
1200	1348	29.2917
1200	1349	0
1200	1350	28.1486
1200	1351	11.7318
1200	1352	0
1200	1353	0
1200	1354	4.01938
1200	1355	0.022304
1200	1356	-0.257173
1200	1357	-0.37017
1200	1358	0
1200	1359	20.5731
1200	1360	9.22125
1200	1361	0.382378
1200	1362	18.0405
1200	1363	-0.716778
1200	1364	12.0834
1200	1365	6.10367
1200	1366	0.752513
1200	1367	0.551357
1200	1368	13.6656
1200	1369	0.25956
1200	1370	0
1200	1371	0
1200	1372	24.6368
1200	1373	25.4703
1200	1374	0
1200	1375	31.5151
1200	1376	22.0147
1200	1377	0
1200	1378	5.36793
1200	1379	23.7113
1200	1380	0
1200	1381	34.018
1200	1382	9.84977
1200	1383	16.3791
1200	1384	15.0805
1200	1385	-0.0800427
1200	1386	3.81041
1200	1387	3.5887
1200	1388	17.399
1200	1389	12.0736
1200	1390	6.96361
1200	1391	12.0581
1200	1392	4.34334
1200	1393	11.6558
1200	1394	4.52736
1200	1395	3.63115
1200	1396	4.99866
1200	1397	0.968794
1200	1398	6.12457
1200	1399	23.5882
1200	1400	30.7837
1200	1401	28.516
1200	1402	0
1200	1403	8.02146
1200	1404	19.1679
1200	1405	15.5442
1200	1406	34.1239
1200	1407	28.1381
1200	1408	10.2214
1200	1409	17.4792
1200	1410	8.72956
1200	1411	25.6291
1200	1412	28.7472
1200	1413	27.5757
1200	1414	-0.270613
1200	1415	32.4567
1200	1416	18.7298
1200	1417	11.31
1200	1418	9.65338
1200	1419	26.5732
1200	1420	14.4847
1200	1421	11.4585
1200	1422	13.8057
1200	1423	35.1716
1200	1424	8.28914
1200	1425	4.28713
1200	1426	2.99152
1200	1427	28.8085
1200	1428	10.9493
1200	1429	9.54249
1200	1430	0
1200	1431	3.60409
1200	1432	9.85146
1200	1433	13.7254
1200	1434	12.8833
1200	1435	4.22558
1200	1436	16.5062
1200	1437	19.4158
1200	1438	14.6524
1200	1439	10.2756
1200	1440	26.5106
1200	1441	17.9643
1200	1442	0
1200	1443	4.68213
1200	1444	10.8203
1200	1445	2.1012
1200	1446	2.78751
1201	1202	6.2934
1201	1203	6.01471
1201	1204	0
[truncated: 30,132 more rows]

## Sheet: OMES
i	j	score
1193	1194	3.19639
1193	1195	4.24372
1193	1196	4.52885
1193	1197	4.38507
1193	1198	1.83746
1193	1199	0.324
1193	1200	0.402116
1193	1201	0.178382
1193	1202	2.22659
1193	1203	2.25063
1193	1204	0.0533039
1193	1205	0.0520416
1193	1206	2.04321
1193	1207	1.79337
1193	1208	0.0586962
1193	1209	2.31197
1193	1210	6.14043
1193	1211	4.17333
1193	1212	2.04857
1193	1213	2.62638
1193	1214	1.11244
1193	1215	7.69578
1193	1216	4.62271
1193	1217	6.22956
1193	1218	2.59934
1193	1219	0.00836614
1193	1220	4.97213
1193	1221	1.55523
1193	1222	2.78778
1193	1223	3.55343
1193	1224	5.66147
1193	1225	4.82243
1193	1226	0.993992
1193	1227	0.0978243
1193	1228	3.08366
1193	1229	2.32907
1193	1230	3.78469
1193	1231	1.46605
1193	1232	7.67308
1193	1233	2.50326
1193	1234	3.12103
1193	1235	1.85219
1193	1236	8.24774
1193	1237	1.94146
1193	1238	1.59997
1193	1239	1.48888
1193	1240	1.52508
1193	1241	0.052611
1193	1242	1.84928
1193	1243	3.98442
1193	1244	0.00702244
1193	1245	0.0477445
1193	1246	0.0564879
1193	1247	0
1193	1248	4.65783
1193	1249	0.00225112
1193	1250	0.00384973
1193	1251	0.0789941
1193	1252	2.39893
1193	1253	7.97139
1193	1254	6.92691
1193	1255	5.1994
1193	1256	7.60344
1193	1257	1.66762
1193	1258	1.41316
1193	1259	0.205379
1193	1260	5.55516
1193	1261	1.82016
1193	1262	2.1237
1193	1263	6.91263
1193	1264	2.67283
1193	1265	0.0190082
1193	1266	6.87305
1193	1267	0.32492
1193	1268	2.23798
1193	1269	0.738551
1193	1270	0.0617078
1193	1271	0.43394
1193	1272	1.90792
1193	1273	6.88853
1193	1274	2.75727
1193	1275	3.66373
1193	1276	2.95377
1193	1277	5.00509
1193	1278	4.37473
1193	1279	0.418708
1193	1280	6.21026
1193	1281	4.10682
1193	1282	1.46087
1193	1283	0
1193	1284	3.11161
1193	1285	2.58589
1193	1286	1.93942
1193	1287	7.2873
1193	1288	1.41539
1193	1289	0.535908
1193	1290	0.143657
1193	1291	0.0074948
1193	1292	1.55832
1193	1293	1.23119
1193	1294	2.75467
1193	1295	3.16525
1193	1296	1.48815
1193	1297	1.86864
1193	1298	0.188584
1193	1299	1.28575
1193	1300	3.69854
1193	1301	0.0538214
1193	1302	7.72073
1193	1303	0.803896
1193	1304	0.347357
1193	1305	0.0440336
1193	1306	0.546092
1193	1307	2.25964
1193	1308	1.74703
1193	1309	2.53442
1193	1310	3.10985
1193	1311	6.91074
1193	1312	3.54135
1193	1313	4.48211
1193	1314	2.47715
1193	1315	6.19473
1193	1316	1.14347
1193	1317	2.55539
1193	1318	1.79361
1193	1319	1.51612
1193	1320	3.66573
1193	1321	6.6244
1193	1322	9.7592
1193	1323	6.32823
1193	1324	0.422096
1193	1325	2.3828
1193	1326	4.657
1193	1327	7.5
1193	1328	3.56695
1193	1329	2.10599
1193	1330	1.77951
1193	1331	3.02157
1193	1332	2.05427
1193	1333	1.91409
1193	1334	1.77418
1193	1335	0.0834875
1193	1336	0.950828
1193	1337	3.88505
1193	1338	3.99989
1193	1339	11.7862
1193	1340	5.74895
1193	1341	1.98583
1193	1342	2.7058
1193	1343	0.100208
1193	1344	6.52102
1193	1345	1.59973
1193	1346	5.09419
1193	1347	0.0148469
1193	1348	2.96808
1193	1349	0.0113493
1193	1350	3.12229
1193	1351	3.72828
1193	1352	0.0592685
1193	1353	0.248538
1193	1354	6.53233
1193	1355	0.686318
1193	1356	1.26774
1193	1357	0.596046
1193	1358	0.0893352
1193	1359	1.67425
1193	1360	4.38983
1193	1361	1.59817
1193	1362	4.38422
1193	1363	2.56013
1193	1364	4.22003
1193	1365	4.5029
1193	1366	1.84002
1193	1367	2.09287
1193	1368	3.03172
1193	1369	2.31929
1193	1370	0.00443567
1193	1371	0.00384313
1193	1372	1.36437
1193	1373	1.28864
1193	1374	1.10724
1193	1375	7.89677
1193	1376	6.15726
1193	1377	0.00883483
1193	1378	7.98781
1193	1379	4.85749
1193	1380	0.139459
1193	1381	1.25126
1193	1382	7.18784
1193	1383	2.914
1193	1384	1.27058
1193	1385	0.014
1193	1386	4.62102
1193	1387	1.34808
1193	1388	2.13589
1193	1389	2.48123
1193	1390	1.5054
1193	1391	2.16333
1193	1392	0.0815994
1193	1393	7.00971
1193	1394	1.63296
1193	1395	4.29189
1193	1396	0.0643305
1193	1397	2.31225
1193	1398	1.0719
1193	1399	3.20648
1193	1400	1.092
1193	1401	1.29129
1193	1402	0.0206902
1193	1403	0.0513618
1193	1404	1.454
1193	1405	5.08028
1193	1406	1.21824
1193	1407	3.44329
1193	1408	5.56204
1193	1409	2.13563
1193	1410	5.9457
1193	1411	13.8368
1193	1412	2.45617
1193	1413	6.11821
1193	1414	1.99072
1193	1415	1.16647
1193	1416	7.21055
1193	1417	2.64676
1193	1418	7.67289
1193	1419	0.687685
1193	1420	2.77774
1193	1421	0.978022
1193	1422	2.90718
1193	1423	0.961884
1193	1424	3.09107
1193	1425	2.06764
1193	1426	1.90834
1193	1427	1.19702
1193	1428	3.6429
1193	1429	6.26081
1193	1430	0.0308645
1193	1431	6.68143
1193	1432	4.32609
1193	1433	2.37266
1193	1434	1.3082
1193	1435	7.32449
1193	1436	6.03733
1193	1437	0.687176
1193	1438	6.56358
1193	1439	3.1998
1193	1440	5.07845
1193	1441	8.97163
1193	1442	0
1193	1443	0.1678
1193	1444	3.4957
1193	1445	7.92135
1193	1446	1.84185
1194	1195	4.94573
1194	1196	3.96182
1194	1197	3.05204
1194	1198	1.59852
1194	1199	0.028
1194	1200	1.90563
1194	1201	1.35126
1194	1202	1.82806
1194	1203	3.14201
1194	1204	0.0188606
1194	1205	0.0285686
1194	1206	1.67811
1194	1207	2.23217
1194	1208	0.0571837
1194	1209	1.79935
1194	1210	1.41196
1194	1211	1.58479
1194	1212	2.01017
1194	1213	1.81049
1194	1214	1.35579
1194	1215	2.99851
1194	1216	2.18126
1194	1217	2.79633
1194	1218	0.955835
1194	1219	0.00883802
1194	1220	2.056
1194	1221	1.80811
1194	1222	2.73725
1194	1223	1.91633
1194	1224	1.73232
1194	1225	3.13153
1194	1226	1.48102
1194	1227	0.0691701
1194	1228	1.73293
1194	1229	2.06694
1194	1230	2.96485
1194	1231	2.42853
1194	1232	3.52252
1194	1233	2.17928
1194	1234	2.13567
1194	1235	2.34677
1194	1236	3.26459
1194	1237	1.0011
1194	1238	0.555134
1194	1239	0.78916
1194	1240	1.84009
1194	1241	0.0663495
1194	1242	0.846845
1194	1243	1.52031
1194	1244	0.00409746
1194	1245	0.0286556
1194	1246	0.0540927
1194	1247	0
1194	1248	1.10507
1194	1249	0.00214182
1194	1250	0.00269388
1194	1251	0.100592
1194	1252	1.68345
1194	1253	1.901
1194	1254	3.32068
1194	1255	2.82937
1194	1256	3.51
1194	1257	1.46473
1194	1258	0.509583
1194	1259	0.0844085
1194	1260	4.21966
1194	1261	1.46615
1194	1262	0.959088
1194	1263	2.35444
1194	1264	1.943
1194	1265	0.0150938
1194	1266	2.18485
1194	1267	0.133524
1194	1268	2.21885
1194	1269	0.7005
1194	1270	0.018343
1194	1271	0.780714
1194	1272	1.55432
1194	1273	1.62506
1194	1274	1.8891
1194	1275	2.14518
1194	1276	3.2366
1194	1277	3.00626
1194	1278	2.72035
1194	1279	0.224156
1194	1280	3.84631
1194	1281	2.98762
1194	1282	0.23259
1194	1283	2.26535e-14
1194	1284	1.63636
1194	1285	4.45054
1194	1286	2.55455
1194	1287	4.15925
1194	1288	0.967924
1194	1289	0.8173
1194	1290	0.37989
1194	1291	0.00578936
1194	1292	3.51543
1194	1293	0.898156
1194	1294	1.81778
1194	1295	1.85281
1194	1296	0.881773
1194	1297	2.14662
1194	1298	0.15513
1194	1299	1.63091
1194	1300	2.08582
1194	1301	0.0693178
1194	1302	2.85369
1194	1303	0.921317
1194	1304	0.478956
1194	1305	0.0204525
1194	1306	0.67086
1194	1307	2.2904
1194	1308	1.9153
1194	1309	2.69575
1194	1310	3.97742
1194	1311	3.60069
1194	1312	1.79713
1194	1313	2.60389
1194	1314	2.11818
1194	1315	1.31152
1194	1316	1.82272
1194	1317	3.12697
1194	1318	1.11676
1194	1319	0.206664
1194	1320	2.85196
1194	1321	3.20953
1194	1322	3.66223
1194	1323	2.18088
1194	1324	0.521078
1194	1325	3.94884
1194	1326	2.78971
1194	1327	3.06454
1194	1328	1.87497
1194	1329	1.68068
1194	1330	1.3471
1194	1331	2.89491
1194	1332	3.94209
1194	1333	2.46475
1194	1334	2.55383
1194	1335	0.0663404
1194	1336	1.31871
1194	1337	3.14628
1194	1338	1.68704
1194	1339	2.75459
1194	1340	2.52599
1194	1341	1.29502
1194	1342	1.65429
1194	1343	0.0524348
1194	1344	1.4059
1194	1345	0.53703
1194	1346	2.65926
1194	1347	0.010884
1194	1348	2.70899
1194	1349	0.0182502
1194	1350	2.16929
1194	1351	1.07087
1194	1352	0.161303
1194	1353	0.144571
1194	1354	2.36479
1194	1355	1.22924
1194	1356	0.742747
1194	1357	1.59294
1194	1358	0.0706135
1194	1359	0.840943
1194	1360	1.12095
1194	1361	1.21329
1194	1362	1.47868
1194	1363	2.48224
1194	1364	2.76139
1194	1365	3.23432
1194	1366	1.41356
1194	1367	1.44553
1194	1368	1.75254
1194	1369	0.935827
1194	1370	0.00474312
1194	1371	0.019662
1194	1372	0.238726
1194	1373	0.108459
1194	1374	1.33841
1194	1375	2.14324
1194	1376	1.04857
1194	1377	0.0184609
1194	1378	4.03843
1194	1379	1.87878
1194	1380	0.220815
1194	1381	0.721044
1194	1382	2.4248
1194	1383	2.07318
1194	1384	2.98951
1194	1385	0.134
1194	1386	3.0055
1194	1387	1.71664
1194	1388	0.450818
1194	1389	1.90574
1194	1390	1.51582
1194	1391	2.17368
1194	1392	0.161805
1194	1393	2.9576
1194	1394	2.12378
1194	1395	2.7189
1194	1396	0.154961
1194	1397	1.89103
1194	1398	1.71072
1194	1399	1.62872
1194	1400	0.223243
1194	1401	0.17805
1194	1402	0.0223232
1194	1403	0.0244978
1194	1404	0.793694
1194	1405	2.43472
1194	1406	0.266043
1194	1407	0.959791
1194	1408	2.63352
1194	1409	0.395154
1194	1410	2.90468
1194	1411	1.97286
1194	1412	1.00903
1194	1413	1.10145
1194	1414	1.90522
1194	1415	0.499764
1194	1416	1.86004
1194	1417	1.42727
1194	1418	1.90889
1194	1419	0.144183
1194	1420	1.82005
1194	1421	0.95355
1194	1422	2.19621
1194	1423	0.134953
1194	1424	1.81141
1194	1425	0.860265
1194	1426	2.29124
1194	1427	0.2746
1194	1428	2.47175
1194	1429	2.11799
1194	1430	0.0163738
1194	1431	3.20697
1194	1432	3.07408
1194	1433	1.40559
1194	1434	1.72043
1194	1435	2.39233
1194	1436	2.6895
1194	1437	0.33242
1194	1438	2.64604
1194	1439	2.49238
1194	1440	1.61658
1194	1441	3.00567
1194	1442	1.08273e-14
1194	1443	1.18173
1194	1444	1.86253
1194	1445	3.03429
1194	1446	1.45983
1195	1196	7.21684
1195	1197	3.36863
1195	1198	1.72294
1195	1199	0
1195	1200	2.70683e-15
1195	1201	1.6241e-14
1195	1202	2.65642
1195	1203	3.19089
1195	1204	0.0231152
1195	1205	0.0725794
1195	1206	2.27964
1195	1207	2.21329
1195	1208	0.0554665
1195	1209	3.12259
1195	1210	1.70634
1195	1211	2.07984
1195	1212	3.25786
1195	1213	3.36312
1195	1214	1.44397
1195	1215	5.09324
1195	1216	4.18112
1195	1217	4.28986
1195	1218	2.05164
1195	1219	0.0121277
1195	1220	3.78581
1195	1221	2.38309
1195	1222	2.48936
1195	1223	2.29154
1195	1224	3.48835
1195	1225	3.5918
1195	1226	1.45487
1195	1227	0.133208
1195	1228	4.36577
1195	1229	2.72347
1195	1230	4.03633
1195	1231	3.21031
1195	1232	4.89425
1195	1233	1.94646
1195	1234	1.13666
1195	1235	3.10153
1195	1236	2.32149
1195	1237	1.75544
1195	1238	1.65241
1195	1239	1.31694
1195	1240	1.25975
1195	1241	0.0926076
1195	1242	1.8219
1195	1243	2.1935
1195	1244	0.00365288
1195	1245	0.243304
1195	1246	0.0524411
1195	1247	0
1195	1248	3.90189
1195	1249	0.0017286
1195	1250	0.00205062
1195	1251	0.0803939
1195	1252	4.39724
1195	1253	2.16775
1195	1254	7.44715
1195	1255	4.91449
1195	1256	5.00735
1195	1257	2.74501
1195	1258	1.09738
1195	1259	0.125352
1195	1260	5.70755
1195	1261	1.99713
1195	1262	0.823644
1195	1263	3.86392
1195	1264	3.14049
1195	1265	0.0191116
1195	1266	1.95098
1195	1267	0.284542
1195	1268	2.26651
1195	1269	1.26027
1195	1270	0.0293628
1195	1271	1.09252
1195	1272	3.34196
1195	1273	3.51642
1195	1274	2.08189
1195	1275	2.68025
1195	1276	5.25493
1195	1277	3.14603
1195	1278	1.94972
1195	1279	0.292807
1195	1280	6.70182
1195	1281	2.5531
1195	1282	0.744951
1195	1283	0
1195	1284	3.50512
1195	1285	7.28583
1195	1286	2.56715
1195	1287	5.40208
1195	1288	1.77031
1195	1289	1.34217
1195	1290	0.414053
1195	1291	0.00691052
1195	1292	5.74443
1195	1293	1.33284
1195	1294	4.55997
1195	1295	3.54531
1195	1296	3.31565
1195	1297	2.19891
1195	1298	0.0956513
1195	1299	0.852054
1195	1300	4.37292
1195	1301	0.0453985
1195	1302	4.69212
1195	1303	3.15016
1195	1304	0.306581
1195	1305	0.0212179
1195	1306	3.48746
1195	1307	2.66356
1195	1308	3.31336
1195	1309	3.32379
1195	1310	3.7807
1195	1311	4.04269
1195	1312	1.72973
1195	1313	2.8777
1195	1314	2.14535
1195	1315	3.0186
1195	1316	3.26411
1195	1317	4.42206
1195	1318	1.62852
1195	1319	0.838985
1195	1320	4.5941
1195	1321	5.5817
1195	1322	5.42476
1195	1323	2.20613
1195	1324	0.700693
1195	1325	3.81142
1195	1326	4.07149
1195	1327	5.05903
1195	1328	4.96549
1195	1329	2.26259
1195	1330	1.73619
1195	1331	6.63935
1195	1332	6.52005
1195	1333	3.96479
1195	1334	3.76732
1195	1335	0.114362
1195	1336	2.93857
1195	1337	3.37089
1195	1338	2.70948
1195	1339	4.79935
1195	1340	4.5188
1195	1341	1.77217
1195	1342	1.97215
1195	1343	0.0514621
1195	1344	3.14218
1195	1345	1.17981
1195	1346	2.47396
1195	1347	0.0128269
1195	1348	3.87315
1195	1349	0.00879676
1195	1350	3.15836
1195	1351	2.96869
1195	1352	0.217726
1195	1353	0.119638
1195	1354	5.6148
1195	1355	2.07141
1195	1356	3.5153
1195	1357	1.06477
1195	1358	0.0259497
1195	1359	1.47102
1195	1360	3.42003
1195	1361	0.857722
1195	1362	2.69734
1195	1363	3.37662
1195	1364	5.80242
1195	1365	2.61066
1195	1366	2.5729
1195	1367	1.98906
1195	1368	2.38066
1195	1369	3.94283
1195	1370	0.00345849
1195	1371	0.0216894
1195	1372	0.97014
1195	1373	0.818088
1195	1374	0.961274
1195	1375	6.25155
1195	1376	1.77764
1195	1377	0.0116455
1195	1378	6.64997
1195	1379	3.37079
1195	1380	0.137826
1195	1381	0.8197
1195	1382	4.9027
1195	1383	3.0038
1195	1384	2.14181
1195	1385	0
1195	1386	4.73909
1195	1387	1.46175
1195	1388	1.14037
1195	1389	2.48116
1195	1390	2.26357
1195	1391	4.86079
1195	1392	0.293718
1195	1393	3.14518
1195	1394	2.37246
1195	1395	5.63053
1195	1396	0.0961815
1195	1397	4.96681
1195	1398	2.00024
1195	1399	3.76921
1195	1400	0.706334
1195	1401	0.705532
1195	1402	0.0141395
1195	1403	0.0230375
1195	1404	1.66614
1195	1405	4.52803
1195	1406	1.0836
1195	1407	2.27513
1195	1408	4.94525
1195	1409	1.17492
1195	1410	4.56202
1195	1411	2.9161
1195	1412	1.46308
1195	1413	3.34577
1195	1414	1.89299
1195	1415	2.4765
1195	1416	2.28802
1195	1417	2.71033
1195	1418	3.63097
1195	1419	0.419863
1195	1420	2.77158
1195	1421	2.07009
1195	1422	1.80979
1195	1423	0.401815
1195	1424	4.11331
1195	1425	1.85923
1195	1426	2.03641
1195	1427	1.04639
1195	1428	3.22301
1195	1429	3.13325
1195	1430	0.0251733
1195	1431	1.83466
1195	1432	3.60598
1195	1433	2.57652
1195	1434	2.51324
1195	1435	5.0627
1195	1436	2.92725
1195	1437	0.223649
1195	1438	3.64616
1195	1439	3.44198
1195	1440	4.2462
1195	1441	4.50482
1195	1442	0
1195	1443	2.70683e-15
1195	1444	3.52936
1195	1445	4.1248
1195	1446	1.90776
1196	1197	14.6291
1196	1198	4.18113
1196	1199	0.2
1196	1200	2.01145
1196	1201	1.42231
1196	1202	2.23785
1196	1203	4.2296
1196	1204	0.0155981
1196	1205	0.0813824
1196	1206	4.76821
1196	1207	2.42682
1196	1208	0.037514
1196	1209	3.24415
1196	1210	2.2189
1196	1211	2.84932
1196	1212	3.15967
1196	1213	4.41315
1196	1214	1.43331
1196	1215	9.11258
1196	1216	4.72917
1196	1217	9.98964
1196	1218	4.46719
1196	1219	0.0593641
1196	1220	2.8541
1196	1221	5.40608
1196	1222	3.92504
1196	1223	1.99678
1196	1224	2.96135
1196	1225	3.37975
1196	1226	3.51314
1196	1227	0.417684
1196	1228	4.31959
1196	1229	3.43721
1196	1230	3.52483
1196	1231	1.24133
1196	1232	4.21474
1196	1233	3.87122
1196	1234	3.65416
1196	1235	2.55758
1196	1236	1.89227
1196	1237	2.49012
1196	1238	1.61432
1196	1239	6.33946
1196	1240	2.204
1196	1241	0.124091
1196	1242	1.50489
1196	1243	1.26072
1196	1244	0.00262291
1196	1245	0.157323
1196	1246	0.0478692
1196	1247	8.04151e-16
1196	1248	4.52928
1196	1249	0.00108998
1196	1250	0.00164346
1196	1251	0.0956031
1196	1252	7.01804
1196	1253	6.40175
1196	1254	6.53291
1196	1255	5.90811
1196	1256	6.39611
1196	1257	2.22773
1196	1258	0.781513
1196	1259	0.150753
1196	1260	8.50239
1196	1261	1.15542
1196	1262	2.22964
1196	1263	2.98471
1196	1264	4.10719
1196	1265	0.0170642
1196	1266	3.51568
1196	1267	0.370673
1196	1268	3.38373
1196	1269	1.41238
1196	1270	0.0185823
1196	1271	1.30353
1196	1272	4.79417
1196	1273	2.57091
1196	1274	2.02872
1196	1275	4.23419
1196	1276	2.7276
1196	1277	5.54395
1196	1278	6.92101
1196	1279	0.247015
1196	1280	3.96826
1196	1281	13.7903
1196	1282	0.265992
1196	1283	3.21376e-15
1196	1284	2.09002
1196	1285	4.72459
1196	1286	6.53793
1196	1287	10.7844
1196	1288	2.21284
1196	1289	1.4219
1196	1290	0.397615
1196	1291	0.0041101
1196	1292	3.37482
1196	1293	1.07759
1196	1294	6.06668
1196	1295	2.97419
1196	1296	1.75959
1196	1297	4.8274
1196	1298	0.144508
1196	1299	3.10836
1196	1300	4.21906
1196	1301	0.0447909
1196	1302	5.65909
1196	1303	1.70768
1196	1304	0.525196
1196	1305	0.0192972
1196	1306	1.69299
1196	1307	3.11903
1196	1308	2.41867
1196	1309	3.91059
1196	1310	4.70482
1196	1311	5.53809
1196	1312	1.27288
1196	1313	3.69166
1196	1314	3.36077
1196	1315	7.2864
1196	1316	2.52812
1196	1317	7.09865
1196	1318	2.13142
1196	1319	0.286921
1196	1320	4.41622
1196	1321	7.43872
1196	1322	4.40419
1196	1323	10.4671
1196	1324	0.649617
1196	1325	5.20167
1196	1326	4.05704
1196	1327	5.03011
1196	1328	3.19614
1196	1329	3.02768
1196	1330	2.25572
1196	1331	6.33965
1196	1332	9.12187
1196	1333	7.36886
1196	1334	6.10766
1196	1335	0.0726989
1196	1336	2.7225
1196	1337	3.46319
1196	1338	3.94448
1196	1339	3.8265
1196	1340	7.59741
1196	1341	5.40417
1196	1342	5.87019
1196	1343	0.0393375
1196	1344	7.78489
1196	1345	0.919482
1196	1346	2.34288
1196	1347	0.0111477
1196	1348	6.56579
1196	1349	0.0113019
1196	1350	1.76017
1196	1351	0.846742
1196	1352	0.385331
1196	1353	0.158012
1196	1354	4.38984
1196	1355	6.7465
1196	1356	1.69414
1196	1357	2.10486
1196	1358	0.0241656
1196	1359	1.02275
1196	1360	2.42535
1196	1361	9.45131
1196	1362	1.46309
1196	1363	1.24317
1196	1364	6.36044
1196	1365	2.97089
1196	1366	0.951081
1196	1367	9.99793
1196	1368	2.99932
1196	1369	5.73643
1196	1370	0.00309275
1196	1371	0.0257745
1196	1372	0.488315
1196	1373	0.27225
1196	1374	7.51264
1196	1375	7.60916
1196	1376	1.10405
1196	1377	0.00875545
1196	1378	6.48949
1196	1379	4.49236
1196	1380	0.197074
1196	1381	1.34816
1196	1382	3.11249
1196	1383	8.85186
1196	1384	3.23809
1196	1385	0.214
1196	1386	4.80113
1196	1387	1.52623
1196	1388	1.31058
1196	1389	7.33622
1196	1390	2.76619
1196	1391	6.73144
1196	1392	0.27493
1196	1393	2.51303
1196	1394	5.35426
1196	1395	8.37294
1196	1396	0.0596939
1196	1397	8.7152
1196	1398	1.91133
1196	1399	7.4256
1196	1400	0.385881
1196	1401	0.157234
1196	1402	0.0162062
1196	1403	0.0124296
1196	1404	2.17516
1196	1405	2.80467
1196	1406	0.349562
1196	1407	2.35037
1196	1408	8.77803
1196	1409	0.284131
1196	1410	4.6668
1196	1411	3.09699
1196	1412	1.79593
1196	1413	3.01825
1196	1414	4.69718
1196	1415	2.46399
1196	1416	15.7147
1196	1417	2.22745
1196	1418	3.96377
1196	1419	0.0859445
1196	1420	2.02541
1196	1421	2.24003
1196	1422	5.29869
1196	1423	0.193168
1196	1424	6.10701
1196	1425	2.89954
1196	1426	4.42661
1196	1427	0.769598
1196	1428	5.24083
1196	1429	3.02339
1196	1430	0.0277902
1196	1431	6.09354
1196	1432	4.57297
1196	1433	2.18382
1196	1434	2.5743
1196	1435	2.2857
1196	1436	5.18704
1196	1437	0.720176
1196	1438	7.14784
1196	1439	3.94434
1196	1440	1.54688
1196	1441	7.10708
1196	1442	2.70683e-15
1196	1443	1.37674
1196	1444	5.4809
1196	1445	4.86317
1196	1446	1.7987
1197	1198	11.2815
1197	1199	0
1197	1200	0.0535579
1197	1201	0.104524
1197	1202	1.86393
1197	1203	2.29561
1197	1204	0.0298155
1197	1205	0.118466
1197	1206	4.73193
1197	1207	1.5268
1197	1208	0.012968
1197	1209	4.67688
1197	1210	3.63316
1197	1211	2.9523
1197	1212	1.61087
1197	1213	3.56144
1197	1214	1.49768
1197	1215	5.60798
1197	1216	3.65598
1197	1217	4.48198
1197	1218	1.09756
1197	1219	0.103734
1197	1220	2.13756
1197	1221	4.32853
1197	1222	3.30531
1197	1223	2.55575
1197	1224	1.93452
1197	1225	1.69597
1197	1226	6.27306
1197	1227	0.643141
1197	1228	5.05771
1197	1229	3.04242
1197	1230	2.92389
1197	1231	1.29444
1197	1232	5.87925
1197	1233	5.17525
1197	1234	1.22214
1197	1235	2.33593
1197	1236	1.18016
1197	1237	4.50009
1197	1238	1.55086
1197	1239	15.3039
1197	1240	1.85132
1197	1241	0.0294952
1197	1242	1.75333
1197	1243	1.73111
1197	1244	0.00240549
1197	1245	0.0428662
1197	1246	0.0378057
1197	1247	4.08874e-15
1197	1248	1.2839
1197	1249	0.000300793
1197	1250	0.00202744
1197	1251	0.0783039
1197	1252	0.879678
1197	1253	7.33315
1197	1254	7.59756
1197	1255	6.57239
1197	1256	4.53608
1197	1257	0.580515
1197	1258	1.82089
1197	1259	0.125566
1197	1260	6.1822
1197	1261	1.59611
1197	1262	1.60805
1197	1263	1.98804
1197	1264	2.40463
1197	1265	0.0202319
1197	1266	2.85973
1197	1267	0.734254
1197	1268	2.78676
1197	1269	0.644112
1197	1270	0.01998
1197	1271	1.48283
1197	1272	1.90431
1197	1273	2.998
1197	1274	1.73556
1197	1275	0.610575
1197	1276	4.58438
1197	1277	7.73592
1197	1278	7.4007
1197	1279	0.527931
1197	1280	1.90926
1197	1281	7.92565
1197	1282	0.93573
1197	1283	0
1197	1284	2.91608
1197	1285	7.89171
1197	1286	1.90453
1197	1287	9.23399
1197	1288	1.53273
1197	1289	0.357165
1197	1290	0.368606
1197	1291	0.00174927
1197	1292	3.77626
1197	1293	0.9526
1197	1294	7.22078
1197	1295	1.07874
1197	1296	0.396505
1197	1297	4.40184
1197	1298	0.186919
1197	1299	1.47905
1197	1300	7.15482
1197	1301	0.0384267
1197	1302	2.99473
1197	1303	0.488219
1197	1304	0.446622
1197	1305	0.0121221
1197	1306	0.504371
1197	1307	1.79903
1197	1308	1.83157
1197	1309	2.17198
1197	1310	12.7809
1197	1311	4.64897
1197	1312	0.686318
1197	1313	6.59252
1197	1314	1.84585
1197	1315	5.16477
1197	1316	0.535022
1197	1317	3.11663
1197	1318	1.9266
1197	1319	1.12741
1197	1320	3.74659
1197	1321	15.593
1197	1322	3.42587
1197	1323	8.97353
1197	1324	0.375746
1197	1325	6.19263
1197	1326	3.29393
1197	1327	5.62573
1197	1328	3.07518
1197	1329	3.78262
1197	1330	1.5919
1197	1331	6.11766
1197	1332	11.2175
1197	1333	8.09351
1197	1334	7.58016
1197	1335	0.118041
1197	1336	2.35107
1197	1337	2.14451
1197	1338	2.91381
1197	1339	2.84258
1197	1340	7.84471
1197	1341	1.03415
1197	1342	4.37665
1197	1343	0.184025
1197	1344	8.16581
1197	1345	3.69652
1197	1346	3.20276
1197	1347	0.0106184
1197	1348	9.88633
1197	1349	0.00477471
1197	1350	2.5325
1197	1351	1.46093
1197	1352	0.118812
1197	1353	0.123099
1197	1354	7.36753
1197	1355	5.03834
1197	1356	0.639786
1197	1357	1.76424
1197	1358	0.0388407
1197	1359	1.48179
1197	1360	1.26963
1197	1361	6.10111
1197	1362	3.02159
1197	1363	0.536956
1197	1364	3.70445
1197	1365	6.39501
1197	1366	1.03987
1197	1367	6.65095
1197	1368	2.79094
1197	1369	13.4902
1197	1370	0.00365149
1197	1371	0.00983654
1197	1372	1.15489
1197	1373	1.15712
1197	1374	5.49903
1197	1375	6.28313
1197	1376	1.40473
1197	1377	0.017224
1197	1378	7.97052
1197	1379	2.03508
1197	1380	0.0636974
1197	1381	2.71291
1197	1382	4.21058
1197	1383	7.02035
1197	1384	2.6641
1197	1385	0.002
1197	1386	1.80828
1197	1387	2.54567
1197	1388	4.8202
1197	1389	8.58838
1197	1390	1.60001
1197	1391	11.9483
1197	1392	0.274772
1197	1393	2.62562
1197	1394	10.574
1197	1395	14.9949
1197	1396	0.0358757
1197	1397	5.40801
1197	1398	1.41708
1197	1399	4.89575
1197	1400	0.926438
1197	1401	0.982699
1197	1402	0.0120736
1197	1403	0.0279231
1197	1404	1.88218
1197	1405	5.71194
1197	1406	1.17722
1197	1407	1.7927
1197	1408	5.00518
1197	1409	2.25378
1197	1410	2.09302
1197	1411	3.48714
1197	1412	1.76586
1197	1413	3.88191
1197	1414	7.0671
1197	1415	0.853664
1197	1416	13.4473
1197	1417	3.13647
1197	1418	2.68275
1197	1419	0.548354
1197	1420	2.30139
1197	1421	2.62352
1197	1422	5.87408
1197	1423	0.969805
1197	1424	13.4071
1197	1425	1.76987
1197	1426	1.38363
1197	1427	0.880737
1197	1428	2.57917
1197	1429	3.90374
1197	1430	0.0157807
1197	1431	6.42082
1197	1432	1.37882
1197	1433	2.93829
1197	1434	1.56394
1197	1435	2.33272
1197	1436	2.15422
1197	1437	0.366924
1197	1438	5.24416
1197	1439	2.30541
1197	1440	3.10743
1197	1441	4.94985
1197	1442	0
1197	1443	0.0518303
1197	1444	5.09993
1197	1445	6.99394
1197	1446	3.66309
1198	1199	0.016
1198	1200	0.432757
1198	1201	0.0841473
1198	1202	2.41491
1198	1203	4.04848
1198	1204	0.0394544
1198	1205	0.189885
1198	1206	7.18141
1198	1207	1.91594
1198	1208	0.0272752
1198	1209	2.59779
1198	1210	2.57326
1198	1211	2.1383
1198	1212	0.502397
1198	1213	2.28725
1198	1214	0.98597
1198	1215	2.95709
1198	1216	2.50301
1198	1217	5.41918
1198	1218	0.612097
1198	1219	0.0548513
1198	1220	0.765026
1198	1221	1.36352
1198	1222	1.235
1198	1223	0.927344
1198	1224	2.44951
1198	1225	2.5486
1198	1226	1.40148
1198	1227	0.146007
1198	1228	2.27918
1198	1229	2.56472
1198	1230	2.06283
1198	1231	2.15994
1198	1232	4.39627
1198	1233	3.85913
1198	1234	2.4472
1198	1235	1.22434
1198	1236	2.16862
1198	1237	1.63726
1198	1238	0.542658
1198	1239	8.19627
1198	1240	1.66368
1198	1241	0.0318429
1198	1242	0.525227
1198	1243	0.407466
1198	1244	0.00198661
1198	1245	0.0473352
1198	1246	0.013747
1198	1247	3.34312e-12
1198	1248	1.44772
1198	1249	0.000350999
1198	1250	0.000350999
1198	1251	0.166796
1198	1252	0.946888
1198	1253	7.89778
1198	1254	5.91936
1198	1255	4.6327
1198	1256	4.7245
1198	1257	0.207371
1198	1258	0.518549
1198	1259	0.0530319
1198	1260	4.93965
1198	1261	1.17051
1198	1262	0.431508
1198	1263	1.52609
1198	1264	2.92645
1198	1265	0.020425
1198	1266	3.37063
1198	1267	0.195503
1198	1268	2.85179
1198	1269	0.695283
1198	1270	0.0396862
1198	1271	1.04571
1198	1272	2.46037
1198	1273	1.34336
1198	1274	1.93344
1198	1275	1.54175
1198	1276	2.68623
1198	1277	1.14024
1198	1278	1.03511
1198	1279	0.125297
1198	1280	1.82086
1198	1281	1.00305
1198	1282	0.207684
1198	1283	0
1198	1284	2.41933
1198	1285	2.64393
1198	1286	0.694961
1198	1287	5.17422
1198	1288	0.512991
1198	1289	0.33907
1198	1290	0.123538
1198	1291	0.00217538
1198	1292	1.86382
1198	1293	0.324825
1198	1294	5.354
1198	1295	0.853713
1198	1296	0.0978559
1198	1297	5.61053
1198	1298	0.117063
1198	1299	0.256315
1198	1300	3.75187
1198	1301	0.0305855
1198	1302	4.96964
1198	1303	0.140574
1198	1304	0.146312
1198	1305	0.0064003
1198	1306	0.1322
1198	1307	1.61785
1198	1308	1.48638
1198	1309	2.34917
1198	1310	4.85456
1198	1311	3.52008
1198	1312	0.512019
1198	1313	4.55463
1198	1314	1.7088
1198	1315	2.11406
1198	1316	0.439565
1198	1317	3.43262
1198	1318	2.00867
1198	1319	0.280081
1198	1320	5.25734
1198	1321	7.47722
1198	1322	1.84074
1198	1323	5.44639
1198	1324	0.675065
1198	1325	5.7437
1198	1326	2.2157
1198	1327	3.83357
1198	1328	2.37862
1198	1329	2.69634
1198	1330	2.69466
1198	1331	3.62982
1198	1332	5.65909
1198	1333	6.89911
1198	1334	5.19294
1198	1335	0.0571412
1198	1336	1.00421
1198	1337	2.43109
1198	1338	3.02873
1198	1339	2.00118
1198	1340	6.57691
1198	1341	0.60391
1198	1342	3.57109
1198	1343	0.043306
1198	1344	6.15669
1198	1345	1.2967
1198	1346	1.14851
1198	1347	0.00579419
1198	1348	5.95858
1198	1349	0.00519489
1198	1350	0.946933
1198	1351	0.511155
1198	1352	0.110425
1198	1353	0.0555828
1198	1354	5.9608
1198	1355	5.66586
1198	1356	0.718996
1198	1357	0.754184
1198	1358	0.022115
1198	1359	0.439203
1198	1360	1.5685
1198	1361	5.23982
1198	1362	1.53225
1198	1363	0.621234
1198	1364	2.54141
1198	1365	4.83463
1198	1366	1.72735
1198	1367	5.35342
1198	1368	1.20531
1198	1369	5.98624
1198	1370	0.00246147
1198	1371	0.0179337
1198	1372	0.236633
1198	1373	0.153286
1198	1374	6.2381
1198	1375	5.34393
1198	1376	1.25553
1198	1377	0.00957812
1198	1378	4.01532
1198	1379	1.66378
1198	1380	0.0532159
1198	1381	0.304075
1198	1382	2.74458
1198	1383	6.60868
1198	1384	0.684182
1198	1385	0.0751315
1198	1386	1.93274
1198	1387	0.539888
1198	1388	2.37095
1198	1389	4.85448
1198	1390	1.34547
1198	1391	4.58096
1198	1392	0.11681
1198	1393	2.6847
1198	1394	5.58134
1198	1395	6.81143
1198	1396	0.025078
1198	1397	5.01578
1198	1398	1.01802
1198	1399	6.62257
1198	1400	0.193031
1198	1401	0.175126
1198	1402	0.00595693
1198	1403	0.00613803
1198	1404	1.21504
1198	1405	4.85635
1198	1406	0.719598
1198	1407	1.68606
1198	1408	4.70227
1198	1409	0.462425
1198	1410	2.81032
1198	1411	1.99691
1198	1412	0.861397
1198	1413	5.09841
1198	1414	4.61567
1198	1415	0.332542
1198	1416	5.27023
1198	1417	1.11349
1198	1418	2.16246
1198	1419	0.113719
1198	1420	0.911608
1198	1421	2.31089
1198	1422	4.15708
1198	1423	0.453243
1198	1424	6.16882
1198	1425	0.714054
1198	1426	2.11166
1198	1427	0.244772
1198	1428	2.26081
1198	1429	2.61183
1198	1430	0.0146421
1198	1431	4.31305
1198	1432	0.85578
1198	1433	1.20459
1198	1434	1.59712
1198	1435	3.61893
1198	1436	2.42506
1198	1437	0.119062
1198	1438	4.58365
1198	1439	1.79993
1198	1440	2.3576
1198	1441	6.45391
1198	1442	0
1198	1443	0.369647
1198	1444	4.17936
1198	1445	6.19514
1198	1446	1.08713
1199	1200	0.084
1199	1201	0.208
1199	1202	0.084
1199	1203	0.18
1199	1204	0
1199	1205	0
1199	1206	0
1199	1207	0
1199	1208	0
1199	1209	0.016
1199	1210	0
1199	1211	0.028
1199	1212	0
1199	1213	0.00399999
1199	1214	0.00399999
1199	1215	0
1199	1216	0
1199	1217	0.016
1199	1218	0
1199	1219	0
1199	1220	0.16
1199	1221	0.064
1199	1222	0.016
1199	1223	0
1199	1224	0.072
1199	1225	0
1199	1226	0.016
1199	1227	0
1199	1228	0
1199	1229	0
1199	1230	0.00399999
1199	1231	0
1199	1232	0
1199	1233	0.00399999
1199	1234	0
1199	1235	0
1199	1236	0.036
1199	1237	0
1199	1238	0
1199	1239	0
1199	1240	0
1199	1241	0
1199	1242	0
1199	1243	0
1199	1244	0
1199	1245	0
1199	1246	0
1199	1247	0
1199	1248	0
1199	1249	0
1199	1250	0
1199	1251	0
1199	1252	0
1199	1253	0
1199	1254	0
1199	1255	0.124
1199	1256	0
1199	1257	0
1199	1258	0
1199	1259	0
1199	1260	0.016
1199	1261	0
1199	1262	0.00399999
1199	1263	0.016
1199	1264	0.028
1199	1265	0
1199	1266	0.1
1199	1267	0.00399999
1199	1268	0
1199	1269	0
1199	1270	0
1199	1271	0.00399999
1199	1272	0
1199	1273	0
1199	1274	0
1199	1275	0.196
1199	1276	0.1
1199	1277	0.112
1199	1278	0.052
1199	1279	0.084
1199	1280	0
1199	1281	0.196
1199	1282	0
1199	1283	0
1199	1284	0
1199	1285	0
1199	1286	0
1199	1287	0
1199	1288	0
1199	1289	0
1199	1290	0.016
1199	1291	0
1199	1292	0
1199	1293	0
1199	1294	0
1199	1295	0
1199	1296	0
1199	1297	0
1199	1298	0
1199	1299	0.064
1199	1300	0
1199	1301	0
1199	1302	0.048
1199	1303	0
1199	1304	0
1199	1305	0
1199	1306	0
1199	1307	0.016
1199	1308	0.016
1199	1309	0.016
1199	1310	0
1199	1311	0.112
1199	1312	0
1199	1313	0.256
1199	1314	0
1199	1315	0.016
1199	1316	0
1199	1317	0.00399999
1199	1318	0
1199	1319	0
1199	1320	0.064
1199	1321	0.036
1199	1322	0
1199	1323	0
1199	1324	0
1199	1325	0.196
1199	1326	0.00399999
1199	1327	0.00399999
1199	1328	0
1199	1329	0
1199	1330	0.00399999
1199	1331	0
1199	1332	0
1199	1333	0
1199	1334	0.1
1199	1335	0
1199	1336	0.016
1199	1337	0
1199	1338	0.044
1199	1339	0
1199	1340	0
1199	1341	0
1199	1342	0
1199	1343	0
1199	1344	0.016
1199	1345	0
1199	1346	0
1199	1347	0
1199	1348	0
1199	1349	0
1199	1350	0
1199	1351	0
1199	1352	0
1199	1353	0
1199	1354	0
1199	1355	0
1199	1356	0
1199	1357	0
1199	1358	0
1199	1359	0
1199	1360	0.00399999
1199	1361	0
1199	1362	0
1199	1363	0
1199	1364	0
1199	1365	0
1199	1366	0
1199	1367	0.016
1199	1368	0
1199	1369	0
1199	1370	0
1199	1371	0
1199	1372	0
1199	1373	0
1199	1374	0
1199	1375	0.016
1199	1376	0
1199	1377	0
1199	1378	0
1199	1379	0.124
1199	1380	0
1199	1381	0.076
1199	1382	0
1199	1383	0.196
1199	1384	0
1199	1385	0.00399999
1199	1386	0.1
1199	1387	0.016
1199	1388	0
1199	1389	0.016
1199	1390	0.064
1199	1391	0
1199	1392	0
1199	1393	0
1199	1394	0.112
1199	1395	0
1199	1396	0
1199	1397	0
1199	1398	0.016
1199	1399	0
1199	1400	0.064
1199	1401	0
1199	1402	0
1199	1403	0
1199	1404	0.1
1199	1405	0
1199	1406	0
1199	1407	0.00399999
1199	1408	0
1199	1409	0.016
1199	1410	0
1199	1411	0
1199	1412	0.016
1199	1413	0
1199	1414	0
1199	1415	0
1199	1416	0
1199	1417	0
1199	1418	0.112
1199	1419	0.016
1199	1420	0.016
1199	1421	0.016
1199	1422	0.028
1199	1423	0
1199	1424	0
1199	1425	0.196
1199	1426	0
1199	1427	0.144
1199	1428	0
1199	1429	0.268
1199	1430	0
1199	1431	0
1199	1432	0.1
1199	1433	0
1199	1434	0.00399999
1199	1435	0.016
1199	1436	0.156
1199	1437	0
1199	1438	0.016
1199	1439	0.016
1199	1440	0
1199	1441	0.016
1199	1442	0
1199	1443	0.14
1199	1444	0.036
1199	1445	0.064
1199	1446	0.016
1200	1201	1.42814
1200	1202	0.840514
1200	1203	1.63611
1200	1204	2.70683e-15
1200	1205	2.70683e-15
1200	1206	1.22751
1200	1207	1.90865
1200	1208	2.70683e-15
1200	1209	0.707915
1200	1210	0.430623
1200	1211	1.83652
1200	1212	2.70683e-15
1200	1213	1.55145
1200	1214	2.2544
1200	1215	2.70683e-15
1200	1216	2.70683e-15
1200	1217	1.78598
1200	1218	0.147068
1200	1219	2.70683e-15
1200	1220	1.24436
1200	1221	0.846561
1200	1222	1.81125
1200	1223	0.0535579
1200	1224	1.81384
1200	1225	1.0176
1200	1226	1.39942
1200	1227	2.70683e-15
1200	1228	1.73502
1200	1229	0.726055
1200	1230	0.265414
1200	1231	2.70683e-15
1200	1232	2.70683e-15
1200	1233	0.431487
1200	1234	2.37167
1200	1235	2.14923
1200	1236	2.276
1200	1237	2.70683e-15
1200	1238	0.471655
1200	1239	2.44423
1200	1240	2.70683e-15
1200	1241	2.70683e-15
1200	1242	0.503185
1200	1243	2.70683e-15
1200	1244	2.70683e-15
1200	1245	2.70683e-15
1200	1246	2.70683e-15
1200	1247	2.70683e-15
1200	1248	2.70683e-15
1200	1249	2.70683e-15
1200	1250	2.70683e-15
1200	1251	2.70683e-15
1200	1252	2.70683e-15
1200	1253	2.70683e-15
1200	1254	2.70683e-15
1200	1255	1.21585
1200	1256	2.70683e-15
1200	1257	2.37167
1200	1258	2.70683e-15
1200	1259	0.0535579
1200	1260	0.323075
1200	1261	2.00626
1200	1262	1.74733
1200	1263	0.323075
1200	1264	1.49617
1200	1265	2.70683e-15
1200	1266	1.1001
1200	1267	0.267358
1200	1268	1.92852
1200	1269	2.70683e-15
1200	1270	2.70683e-15
1200	1271	0.0716985
1200	1272	2.70683e-15
1200	1273	2.70683e-15
1200	1274	0.209913
1200	1275	0.816327
1200	1276	1.30224
1200	1277	0.842026
1200	1278	0.710506
1200	1279	0.973977
1200	1280	0.318756
1200	1281	2.03434
1200	1282	2.70683e-15
1200	1283	2.70683e-15
1200	1284	2.70683e-15
1200	1285	2.70683e-15
1200	1286	2.70683e-15
1200	1287	2.70683e-15
1200	1288	2.70683e-15
1200	1289	2.37167
1200	1290	0.323075
1200	1291	2.70683e-15
1200	1292	0.214232
1200	1293	0.849152
1200	1294	2.70683e-15
1200	1295	2.70683e-15
1200	1296	2.37167
1200	1297	2.44423
1200	1298	2.70683e-15
1200	1299	0.731238
1200	1300	2.70683e-15
1200	1301	2.70683e-15
1200	1302	1.34284
1200	1303	2.70683e-15
1200	1304	2.70683e-15
1200	1305	2.70683e-15
1200	1306	2.70683e-15
1200	1307	1.38128
1200	1308	0.815031
1200	1309	2.0041
1200	1310	2.24922
1200	1311	1.12904
1200	1312	2.70683e-15
1200	1313	0.153763
1200	1314	0.0535579
1200	1315	1.83134
1200	1316	2.70683e-15
1200	1317	1.42836
1200	1318	2.70683e-15
1200	1319	0.10798
1200	1320	1.1001
1200	1321	0.726919
1200	1322	2.70683e-15
1200	1323	2.70683e-15
1200	1324	2.70683e-15
1200	1325	0.318756
1200	1326	0.0807688
1200	1327	0.0716985
1200	1328	2.70683e-15
1200	1329	2.70683e-15
1200	1330	0.10798
1200	1331	2.70683e-15
1200	1332	2.70683e-15
1200	1333	2.37167
1200	1334	0.540762
1200	1335	2.70683e-15
1200	1336	0.323075
1200	1337	2.70683e-15
1200	1338	1.57413
1200	1339	2.70683e-15
1200	1340	1.69204
1200	1341	0.0535579
1200	1342	2.70683e-15
1200	1343	2.70683e-15
1200	1344	1.38408
1200	1345	2.70683e-15
1200	1346	2.70683e-15
1200	1347	0.0535579
1200	1348	2.35309
1200	1349	2.70683e-15
1200	1350	0.10798
1200	1351	2.70683e-15
1200	1352	2.70683e-15
1200	1353	2.70683e-15
1200	1354	0.492387
1200	1355	2.70683e-15
1200	1356	2.70683e-15
1200	1357	2.70683e-15
1200	1358	2.70683e-15
1200	1359	2.70683e-15
1200	1360	1.88921
1200	1361	2.70683e-15
1200	1362	2.70683e-15
1200	1363	0.214232
1200	1364	2.70683e-15
1200	1365	2.44423
1200	1366	2.70683e-15
1200	1367	0.323075
1200	1368	2.70683e-15
1200	1369	2.70683e-15
1200	1370	2.70683e-15
1200	1371	2.70683e-15
1200	1372	2.70683e-15
1200	1373	2.70683e-15
1200	1374	0.214232
1200	1375	1.92031
1200	1376	2.70683e-15
1200	1377	2.70683e-15
1200	1378	0.0535579
1200	1379	0.796242
1200	1380	0
1200	1381	1.96264
1200	1382	0.160674
1200	1383	0.283555
1200	1384	2.13541
1200	1385	0.168
1200	1386	1.21196
1200	1387	0.320484
1200	1388	0.0535579
1200	1389	0.328
1200	1390	0.748731
1200	1391	1.84559
1200	1392	0.0535579
1200	1393	2.13541
1200	1394	0.79797
1200	1395	0.0535579
1200	1396	0.0535579
1200	1397	2.70683e-15
1200	1398	0.412266
1200	1399	2.70683e-15
1200	1400	1.23356
1200	1401	2.70683e-15
1200	1402	2.70683e-15
1200	1403	0.209913
1200	1404	2.3978
1200	1405	0.0535579
1200	1406	2.37167
1200	1407	1.88921
1200	1408	0.147068
1200	1409	0.264334
1200	1410	2.70683e-15
1200	1411	2.70683e-15
1200	1412	2.25397
1200	1413	2.70683e-15
1200	1414	2.70683e-15
1200	1415	2.37167
1200	1416	0.0963179
1200	1417	2.70683e-15
1200	1418	1.61905
1200	1419	1.53158
1200	1420	1.8214
1200	1421	1.02084
1200	1422	1.99698
1200	1423	1.77195
1200	1424	2.70683e-15
1200	1425	0.637512
1200	1426	2.70683e-15
1200	1427	0.268653
1200	1428	2.70683e-15
1200	1429	0.356765
1200	1430	2.70683e-15
1200	1431	0.621315
1200	1432	0.54033
1200	1433	0.0535579
1200	1434	1.30267
1200	1435	0.261743
1200	1436	2.525
1200	1437	2.37167
1200	1438	1.77044
1200	1439	0.323075
1200	1440	2.70683e-15
1200	1441	1.66893
1200	1442	2.70683e-15
1200	1443	1.42922
1200	1444	1.58385
1200	1445	0.207753
1200	1446	0.320484
1201	1202	1.16856
1201	1203	1.2463
1201	1204	1.6241e-14
[truncated: 30,132 more rows]

## Sheet: SCA
i	j	score
1193	1194	29.2332
1193	1195	31.5295
1193	1196	62.2249
1193	1197	81.8405
1193	1198	80.9777
1193	1199	1.59199
1193	1200	1.94531
1193	1201	1.50586
1193	1202	13.3576
1193	1203	27.3591
1193	1204	8.62668
1193	1205	3.38136
1193	1206	14.955
1193	1207	16.6592
1193	1208	3.25792
1193	1209	20.8323
1193	1210	118.702
1193	1211	97.8075
1193	1212	13.8235
1193	1213	42.7044
1193	1214	27.3534
1193	1215	120.686
1193	1216	62.6324
1193	1217	94.7234
1193	1218	82.9072
1193	1219	5.39529
1193	1220	107.181
1193	1221	12.5527
1193	1222	51.3281
1193	1223	7.03112
1193	1224	113.337
1193	1225	84.7981
1193	1226	27.5422
1193	1227	6.16477
1193	1228	62.05
1193	1229	43.8748
1193	1230	44.891
1193	1231	9.08508
1193	1232	93.3061
1193	1233	9.51908
1193	1234	67.4636
1193	1235	15.2205
1193	1236	124.07
1193	1237	83.0511
1193	1238	40.3766
1193	1239	105.472
1193	1240	22.8903
1193	1241	7.4429
1193	1242	40.214
1193	1243	78.7562
1193	1244	1.35189
1193	1245	7.48681
1193	1246	1.54996
1193	1247	0.667898
1193	1248	55.609
1193	1249	4.07695
1193	1250	1.35952
1193	1251	10.6227
1193	1252	21.5139
1193	1253	125.898
1193	1254	124.086
1193	1255	96.1336
1193	1256	122.127
1193	1257	52.9139
1193	1258	38.5774
1193	1259	19.4559
1193	1260	98.2472
1193	1261	6.78867
1193	1262	108.925
1193	1263	93.541
1193	1264	34.5584
1193	1265	5.79383
1193	1266	86.8544
1193	1267	25.2347
1193	1268	12.9743
1193	1269	35.7505
1193	1270	2.07289
1193	1271	16.5602
1193	1272	24.4523
1193	1273	111.631
1193	1274	30.7135
1193	1275	59.1419
1193	1276	28.7847
1193	1277	96.1738
1193	1278	90.1619
1193	1279	31.4104
1193	1280	142.855
1193	1281	81.3262
1193	1282	29.5898
1193	1283	0
1193	1284	50.722
1193	1285	35.3926
1193	1286	7.83294
1193	1287	126.45
1193	1288	44.5247
1193	1289	43.4545
1193	1290	8.44307
1193	1291	3.10526
1193	1292	14.8905
1193	1293	29.5977
1193	1294	25.6984
1193	1295	40.8906
1193	1296	31.7946
1193	1297	78.5191
1193	1298	16.3293
1193	1299	4.00968
1193	1300	82.7012
1193	1301	4.07888
1193	1302	166.267
1193	1303	38.2513
1193	1304	19.7072
1193	1305	5.41195
1193	1306	30.5651
1193	1307	49.7426
1193	1308	15.8442
1193	1309	30.6845
1193	1310	116.64
1193	1311	108.936
1193	1312	40.3958
1193	1313	91.4773
1193	1314	38.1227
1193	1315	77.5509
1193	1316	76.3987
1193	1317	30.7325
1193	1318	11.0446
1193	1319	67.4232
1193	1320	102.94
1193	1321	78.2831
1193	1322	86.678
1193	1323	140.986
1193	1324	42.9305
1193	1325	42.196
1193	1326	25.8673
1193	1327	136.377
1193	1328	111.917
1193	1329	6.6931
1193	1330	6.28189
1193	1331	11.3285
1193	1332	4.63588
1193	1333	6.02953
1193	1334	19.2373
1193	1335	18.1673
1193	1336	10.1875
1193	1337	41.6583
1193	1338	47.9892
1193	1339	187.08
1193	1340	74.5918
1193	1341	50.0636
1193	1342	81.1052
1193	1343	24.1126
1193	1344	116.529
1193	1345	45.3946
1193	1346	126.63
1193	1347	126.433
1193	1348	80.4862
1193	1349	1.58298
1193	1350	73.1281
1193	1351	76.7089
1193	1352	5.13622
1193	1353	10.6221
1193	1354	110.419
1193	1355	80.8062
1193	1356	58.6741
1193	1357	13.3548
1193	1358	7.86547
1193	1359	19.5771
1193	1360	77.7526
1193	1361	76.8622
1193	1362	142.537
1193	1363	119.436
1193	1364	51.7378
1193	1365	96.2495
1193	1366	39.2315
1193	1367	80.4056
1193	1368	41.9844
1193	1369	83.6523
1193	1370	3.57271
1193	1371	5.93937
1193	1372	25.065
1193	1373	10.5776
1193	1374	78.5501
1193	1375	116.979
1193	1376	115.662
1193	1377	2.4516
1193	1378	102.706
1193	1379	98.7769
1193	1380	15.7687
1193	1381	41.9697
1193	1382	89.8882
1193	1383	72.399
1193	1384	51.426
1193	1385	2.36467
1193	1386	31.5794
1193	1387	44.903
1193	1388	67.0935
1193	1389	88.1416
1193	1390	12.1268
1193	1391	12.8378
1193	1392	5.69383
1193	1393	74.245
1193	1394	38.4985
1193	1395	143.387
1193	1396	17.88
1193	1397	112.296
1193	1398	18.1491
1193	1399	112.03
1193	1400	4.49718
1193	1401	14.5643
1193	1402	1.10272
1193	1403	2.10723
1193	1404	33.5771
1193	1405	100.294
1193	1406	46.2848
1193	1407	74.5493
1193	1408	158.279
1193	1409	136.519
1193	1410	136.049
1193	1411	185.815
1193	1412	68.0313
1193	1413	126.366
1193	1414	61.1223
1193	1415	32.5887
1193	1416	134.9
1193	1417	51.2989
1193	1418	92.5547
1193	1419	13.8002
1193	1420	24.2495
1193	1421	37.3964
1193	1422	48.9253
1193	1423	35.5613
1193	1424	90.1978
1193	1425	49.6919
1193	1426	24.726
1193	1427	34.8656
1193	1428	25.7
1193	1429	94.6205
1193	1430	9.46372
1193	1431	90.3711
1193	1432	47.0398
1193	1433	9.34271
1193	1434	6.74423
1193	1435	111.36
1193	1436	89.9716
1193	1437	16.3207
1193	1438	140.037
1193	1439	30.8123
1193	1440	113.521
1193	1441	115.333
1193	1442	3.22445
1193	1443	1.64252
1193	1444	61.0066
1193	1445	131.076
1193	1446	4.55075
1194	1195	36.315
1194	1196	23.5679
1194	1197	56.9167
1194	1198	40.1028
1194	1199	1.59199
1194	1200	3.74548
1194	1201	2.27334
1194	1202	10.6225
1194	1203	21.801
1194	1204	2.67054
1194	1205	11.5188
1194	1206	8.76466
1194	1207	12.3995
1194	1208	4.52878
1194	1209	11.3526
1194	1210	27.6625
1194	1211	14.6439
1194	1212	24.1236
1194	1213	8.94128
1194	1214	19.2301
1194	1215	32.6764
1194	1216	16.9597
1194	1217	36.6283
1194	1218	3.08559
1194	1219	10.94
1194	1220	3.83662
1194	1221	10.3414
1194	1222	14.8799
1194	1223	4.35118
1194	1224	25.014
1194	1225	15.48
1194	1226	44.7289
1194	1227	2.99394
1194	1228	39.0717
1194	1229	9.18602
1194	1230	21.7849
1194	1231	23.4496
1194	1232	38.9254
1194	1233	15.7658
1194	1234	20.7005
1194	1235	24.609
1194	1236	48.5084
1194	1237	7.50318
1194	1238	3.82771
1194	1239	17.0454
1194	1240	16.2642
1194	1241	8.94365
1194	1242	34.1256
1194	1243	28.9002
1194	1244	3.35506
1194	1245	8.68242
1194	1246	2.49416
1194	1247	3.89501
1194	1248	10.164
1194	1249	3.24487
1194	1250	3.29819
1194	1251	6.23651
1194	1252	15.0406
1194	1253	28.7599
1194	1254	30.4416
1194	1255	19.5628
1194	1256	23.5446
1194	1257	19.206
1194	1258	8.62069
1194	1259	6.0352
1194	1260	29.3055
1194	1261	3.47104
1194	1262	20.8583
1194	1263	11.3342
1194	1264	7.53483
1194	1265	5.9363
1194	1266	13.8152
1194	1267	2.35394
1194	1268	8.83156
1194	1269	22.8769
1194	1270	6.50196
1194	1271	28.8273
1194	1272	6.67597
1194	1273	35.7522
1194	1274	9.01307
1194	1275	16.6227
1194	1276	23.0727
1194	1277	12.2573
1194	1278	49.3956
1194	1279	6.11924
1194	1280	68.5777
1194	1281	43.4531
1194	1282	17.3606
1194	1283	0
1194	1284	3.1368
1194	1285	49.0912
1194	1286	28.8748
1194	1287	22.2832
1194	1288	18.1851
1194	1289	15.9935
1194	1290	14.7568
1194	1291	2.36484
1194	1292	70.6002
1194	1293	12.6377
1194	1294	42.5475
1194	1295	10.4833
1194	1296	6.49662
1194	1297	12.6874
1194	1298	7.08018
1194	1299	22.2891
1194	1300	11.6647
1194	1301	9.61822
1194	1302	22.1068
1194	1303	33.3523
1194	1304	34.0114
1194	1305	5.41195
1194	1306	36.4926
1194	1307	18.9218
1194	1308	8.90962
1194	1309	10.926
1194	1310	82.072
1194	1311	30.1223
1194	1312	28.8233
1194	1313	41.8081
1194	1314	5.87679
1194	1315	15.0738
1194	1316	78.0179
1194	1317	23.1808
1194	1318	14.9724
1194	1319	32.266
1194	1320	32.0161
1194	1321	18.5873
1194	1322	29.0017
1194	1323	14.9647
1194	1324	13.8237
1194	1325	52.6464
1194	1326	10.4639
1194	1327	18.0975
1194	1328	11.2268
1194	1329	6.18299
1194	1330	4.48244
1194	1331	7.12116
1194	1332	15.8582
1194	1333	4.06868
1194	1334	12.4553
1194	1335	10.8325
1194	1336	15.9667
1194	1337	12.5109
1194	1338	11.7145
1194	1339	42.3937
1194	1340	10.9475
1194	1341	18.4191
1194	1342	20.1044
1194	1343	25.8563
1194	1344	15.6528
1194	1345	12.469
1194	1346	45.6209
1194	1347	26.6832
1194	1348	69.1807
1194	1349	3.89833
1194	1350	17.8331
1194	1351	25.3393
1194	1352	22.869
1194	1353	15.7986
1194	1354	44.2398
1194	1355	34.0556
1194	1356	25.6781
1194	1357	28.6739
1194	1358	7.86547
1194	1359	40.7005
1194	1360	29.81
1194	1361	28.7631
1194	1362	15.712
1194	1363	14.7591
1194	1364	28.2451
1194	1365	53.0857
1194	1366	15.5316
1194	1367	52.629
1194	1368	6.81724
1194	1369	24.4533
1194	1370	2.12065
1194	1371	1.7547
1194	1372	5.71482
1194	1373	3.46659
1194	1374	63.0284
1194	1375	17.173
1194	1376	21.3342
1194	1377	3.50986
1194	1378	23.0285
1194	1379	18.5598
1194	1380	18.3846
1194	1381	15.7161
1194	1382	18.0485
1194	1383	27.8317
1194	1384	52.6201
1194	1385	1.08094
1194	1386	15.0595
1194	1387	14.588
1194	1388	15.0904
1194	1389	41.8988
1194	1390	8.31222
1194	1391	14.1434
1194	1392	7.77934
1194	1393	15.6826
1194	1394	18.5927
1194	1395	78.3802
1194	1396	11.981
1194	1397	37.1293
1194	1398	50.998
1194	1399	21.3842
1194	1400	11.5573
1194	1401	4.73422
1194	1402	6.64172
1194	1403	2.48059
1194	1404	19.7447
1194	1405	11.1509
1194	1406	3.26974
1194	1407	23.5882
1194	1408	47.2337
1194	1409	80.2884
1194	1410	16.4822
1194	1411	45.0563
1194	1412	38.7395
1194	1413	36.2291
1194	1414	44.021
1194	1415	4.56959
1194	1416	29.1613
1194	1417	21.3883
1194	1418	7.53356
1194	1419	10.7466
1194	1420	7.475
1194	1421	28.0689
1194	1422	15.0861
1194	1423	3.01635
1194	1424	47.6004
1194	1425	26.5973
1194	1426	28.4092
1194	1427	11.461
1194	1428	12.483
1194	1429	18.2128
1194	1430	1.63975
1194	1431	10.7685
1194	1432	12.7709
1194	1433	5.18954
1194	1434	4.46507
1194	1435	5.51537
1194	1436	5.94982
1194	1437	53.4679
1194	1438	16.1518
1194	1439	12.9423
1194	1440	51.4163
1194	1441	35.8911
1194	1442	1.64482
1194	1443	3.33964
1194	1444	16.5088
1194	1445	18.9115
1194	1446	2.17594
1195	1196	63.4497
1195	1197	42.936
1195	1198	12.4218
1195	1199	3.37766
1195	1200	6.82613
1195	1201	4.69452
1195	1202	15.0957
1195	1203	9.63012
1195	1204	8.62668
1195	1205	5.86943
1195	1206	36.4044
1195	1207	8.44993
1195	1208	13.2895
1195	1209	14.2624
1195	1210	27.4369
1195	1211	24.0031
1195	1212	46.6182
1195	1213	23.3394
1195	1214	30.6289
1195	1215	31.5017
1195	1216	25.3078
1195	1217	30.1845
1195	1218	45.4781
1195	1219	10.94
1195	1220	7.61625
1195	1221	22.8015
1195	1222	13.9882
1195	1223	4.52172
1195	1224	22.5577
1195	1225	21.7586
1195	1226	2.83064
1195	1227	16.1485
1195	1228	31.9774
1195	1229	40.9468
1195	1230	32.8846
1195	1231	50.6952
1195	1232	75.577
1195	1233	18.5814
1195	1234	29.0285
1195	1235	15.1737
1195	1236	28.3577
1195	1237	24.6446
1195	1238	70.894
1195	1239	24.1184
1195	1240	18.664
1195	1241	7.0976
1195	1242	38.4471
1195	1243	19.639
1195	1244	1.35189
1195	1245	3.18753
1195	1246	18.038
1195	1247	0.667898
1195	1248	27.5449
1195	1249	1.34082
1195	1250	1.35952
1195	1251	19.2552
1195	1252	54.8457
1195	1253	25.5061
1195	1254	46.1977
1195	1255	38.6095
1195	1256	58.5331
1195	1257	2.45753
1195	1258	57.2757
1195	1259	8.59836
1195	1260	19.9072
1195	1261	5.58796
1195	1262	8.6822
1195	1263	17.421
1195	1264	9.21775
1195	1265	10.9483
1195	1266	12.4895
1195	1267	11.7804
1195	1268	5.32728
1195	1269	41.2827
1195	1270	7.32325
1195	1271	3.29783
1195	1272	27.5112
1195	1273	19.9373
1195	1274	28.7149
1195	1275	9.40147
1195	1276	10.9205
1195	1277	28.2712
1195	1278	18.0313
1195	1279	4.99055
1195	1280	57.158
1195	1281	11.2177
1195	1282	56.2513
1195	1283	0
1195	1284	62.1136
1195	1285	31.2816
1195	1286	20.6661
1195	1287	31.2991
1195	1288	71.9739
1195	1289	54.3756
1195	1290	3.25946
1195	1291	2.84195
1195	1292	68.3227
1195	1293	83.932
1195	1294	17.5588
1195	1295	54.0653
1195	1296	12.9135
1195	1297	6.05248
1195	1298	5.02816
1195	1299	21.4988
1195	1300	29.7602
1195	1301	6.52623
1195	1302	24.8606
1195	1303	17.5487
1195	1304	2.72806
1195	1305	5.41195
1195	1306	40.139
1195	1307	48.1463
1195	1308	22.2117
1195	1309	4.17559
1195	1310	34.6094
1195	1311	20.5379
1195	1312	64.3663
1195	1313	20.9004
1195	1314	16.15
1195	1315	8.51904
1195	1316	17.1899
1195	1317	30.3589
1195	1318	38.8898
1195	1319	26.2365
1195	1320	13.1036
1195	1321	38.6469
1195	1322	18.9705
1195	1323	19.8014
1195	1324	12.5127
1195	1325	22.4774
1195	1326	20.4398
1195	1327	28.7702
1195	1328	74.245
1195	1329	10.2697
1195	1330	16.2055
1195	1331	13.2227
1195	1332	19.4883
1195	1333	10.8933
1195	1334	17.4583
1195	1335	23.1789
1195	1336	68.1526
1195	1337	18.1256
1195	1338	13.327
1195	1339	15.105
1195	1340	7.19449
1195	1341	49.0494
1195	1342	7.14946
1195	1343	23.6334
1195	1344	8.50792
1195	1345	33.665
1195	1346	20.7636
1195	1347	26.0783
1195	1348	21.6861
1195	1349	6.73788
1195	1350	54.3628
1195	1351	60.0263
1195	1352	2.32942
1195	1353	14.9927
1195	1354	18.9322
1195	1355	65.3933
1195	1356	32.9854
1195	1357	45.5725
1195	1358	2.58468
1195	1359	71.9437
1195	1360	7.7879
1195	1361	21.2185
1195	1362	14.8748
1195	1363	31.0648
1195	1364	35.3597
1195	1365	28.3768
1195	1366	33.1876
1195	1367	5.89585
1195	1368	18.6851
1195	1369	84.9334
1195	1370	2.12065
1195	1371	5.93937
1195	1372	61.6446
1195	1373	69.5057
1195	1374	1.82483
1195	1375	20.4338
1195	1376	25.9799
1195	1377	3.50986
1195	1378	38.7314
1195	1379	31.5158
1195	1380	6.3936
1195	1381	39.0813
1195	1382	23.6111
1195	1383	15.5644
1195	1384	37.8548
1195	1385	4.47049
1195	1386	37.3381
1195	1387	53.3614
1195	1388	35.8976
1195	1389	33.73
1195	1390	11.7496
1195	1391	9.01333
1195	1392	21.0041
1195	1393	16.79
1195	1394	21.9534
1195	1395	65.4092
1195	1396	20.692
1195	1397	37.3005
1195	1398	46.05
1195	1399	74.9232
1195	1400	67.1829
1195	1401	61.4174
1195	1402	5.9849
1195	1403	13.5249
1195	1404	24.3786
1195	1405	35.5256
1195	1406	76.6937
1195	1407	25.5487
1195	1408	45.5606
1195	1409	27.8029
1195	1410	79.265
1195	1411	44.9804
1195	1412	17.8732
1195	1413	33.5736
1195	1414	44.881
1195	1415	65.3377
1195	1416	29.4232
1195	1417	52.712
1195	1418	12.1704
1195	1419	61.0438
1195	1420	23.2206
1195	1421	15.9402
1195	1422	4.90046
1195	1423	51.5979
1195	1424	86.4188
1195	1425	28.6501
1195	1426	20.9166
1195	1427	85.203
1195	1428	20.5008
1195	1429	25.6825
1195	1430	5.56128
1195	1431	17.3999
1195	1432	22.7354
1195	1433	8.91269
1195	1434	24.191
1195	1435	69.0298
1195	1436	21.8356
1195	1437	37.6546
1195	1438	34.1846
1195	1439	26.3071
1195	1440	36.8773
1195	1441	27.2285
1195	1442	1.72834
1195	1443	5.55704
1195	1444	21.7152
1195	1445	22.8042
1195	1446	5.20913
1196	1197	141.201
1196	1198	51.9716
1196	1199	0.451049
1196	1200	1.97709
1196	1201	1.32907
1196	1202	14.4367
1196	1203	13.0562
1196	1204	5.44352
1196	1205	4.30482
1196	1206	23.0017
1196	1207	2.73096
1196	1208	1.24357
1196	1209	11.509
1196	1210	17.9066
1196	1211	5.4956
1196	1212	49.5469
1196	1213	17.4391
1196	1214	25.7338
1196	1215	54.4191
1196	1216	13.3648
1196	1217	49.8516
1196	1218	60.0078
1196	1219	5.37983
1196	1220	13.0758
1196	1221	61.5937
1196	1222	17.3818
1196	1223	4.19333
1196	1224	13.3542
1196	1225	6.91325
1196	1226	55.4518
1196	1227	21.1918
1196	1228	41.1107
1196	1229	5.69954
1196	1230	21.7076
1196	1231	6.58376
1196	1232	22.2045
1196	1233	4.64881
1196	1234	26.717
1196	1235	6.23972
1196	1236	7.28574
1196	1237	26.5539
1196	1238	22.2132
1196	1239	71.6416
1196	1240	16.6735
1196	1241	7.90397
1196	1242	1.97458
1196	1243	6.04767
1196	1244	1.3831
1196	1245	22.3677
1196	1246	3.46862
1196	1247	1.94576
1196	1248	24.8836
1196	1249	3.80933
1196	1250	1.32427
1196	1251	4.31427
1196	1252	73.784
1196	1253	42.4465
1196	1254	22.9267
1196	1255	23.611
1196	1256	36.2874
1196	1257	40.2957
1196	1258	31.3615
1196	1259	14.1311
1196	1260	50.9975
1196	1261	3.70543
1196	1262	72.3242
1196	1263	11.244
1196	1264	15.3069
1196	1265	1.98492
1196	1266	11.2031
1196	1267	19.7354
1196	1268	6.63379
1196	1269	8.44383
1196	1270	7.32325
1196	1271	1.56678
1196	1272	38.0074
1196	1273	5.89791
1196	1274	7.30281
1196	1275	17.9073
1196	1276	11.8376
1196	1277	46.2919
1196	1278	106.493
1196	1279	8.25589
1196	1280	16.1393
1196	1281	150.632
1196	1282	6.82826
1196	1283	0
1196	1284	4.54598
1196	1285	13.4368
1196	1286	55.6209
1196	1287	48.9307
1196	1288	23.742
1196	1289	8.71744
1196	1290	8.98066
1196	1291	5.35394
1196	1292	18.2491
1196	1293	10.6471
1196	1294	21.1437
1196	1295	52.3967
1196	1296	48.2035
1196	1297	38.5756
1196	1298	10.4245
1196	1299	26.3392
1196	1300	21.3823
1196	1301	4.32644
1196	1302	22.0134
1196	1303	50.4884
1196	1304	16.7942
1196	1305	5.41195
1196	1306	44.6123
1196	1307	31.5345
1196	1308	8.69736
1196	1309	20.106
1196	1310	28.5524
1196	1311	18.9473
1196	1312	22.0021
1196	1313	18.556
1196	1314	25.587
1196	1315	59.8709
1196	1316	9.78967
1196	1317	29.1336
1196	1318	3.36602
1196	1319	28.734
1196	1320	19.4123
1196	1321	27.6849
1196	1322	14.6196
1196	1323	82.4337
1196	1324	24.9365
1196	1325	8.50338
1196	1326	12.484
1196	1327	19.21
1196	1328	11.6109
1196	1329	4.00478
1196	1330	1.69961
1196	1331	6.31336
1196	1332	16.3293
1196	1333	6.25202
1196	1334	17.2745
1196	1335	5.67373
1196	1336	13.4184
1196	1337	9.29048
1196	1338	10.0513
1196	1339	12.9595
1196	1340	42.8925
1196	1341	69.2798
1196	1342	34.9394
1196	1343	28.7851
1196	1344	41.8531
1196	1345	25.2465
1196	1346	21.603
1196	1347	63.1168
1196	1348	4.28073
1196	1349	5.97077
1196	1350	27.8051
1196	1351	3.28942
1196	1352	16.1363
1196	1353	12.9936
1196	1354	15.8696
1196	1355	19.2384
1196	1356	28.4185
1196	1357	13.1181
1196	1358	2.68463
1196	1359	13.543
1196	1360	20.6228
1196	1361	79.2243
1196	1362	41.249
1196	1363	25.6446
1196	1364	43.7115
1196	1365	10.1546
1196	1366	13.6117
1196	1367	69.4407
1196	1368	29.9423
1196	1369	26.3875
1196	1370	0.7965
1196	1371	6.73131
1196	1372	10.4223
1196	1373	10.9242
1196	1374	39.1928
1196	1375	37.3785
1196	1376	12.2746
1196	1377	1.15955
1196	1378	17.4333
1196	1379	18.7037
1196	1380	2.95919
1196	1381	40.2672
1196	1382	13.0314
1196	1383	52.7187
1196	1384	44.3192
1196	1385	0.70271
1196	1386	20.6678
1196	1387	32.2172
1196	1388	36.8776
1196	1389	78.3614
1196	1390	8.4963
1196	1391	18.2551
1196	1392	15.0852
1196	1393	8.99545
1196	1394	22.3232
1196	1395	54.1513
1196	1396	28.5035
1196	1397	22.0926
1196	1398	10.5701
1196	1399	35.9596
1196	1400	6.10585
1196	1401	3.47653
1196	1402	4.97797
1196	1403	0.904719
1196	1404	3.53189
1196	1405	10.9107
1196	1406	2.03736
1196	1407	28.0326
1196	1408	41.2026
1196	1409	56.1416
1196	1410	3.6996
1196	1411	35.3465
1196	1412	12.1655
1196	1413	20.469
1196	1414	25.0185
1196	1415	47.339
1196	1416	110.95
1196	1417	5.45153
1196	1418	11.7183
1196	1419	2.50233
1196	1420	6.09586
1196	1421	29.3354
1196	1422	30.187
1196	1423	8.46718
1196	1424	32.0652
1196	1425	33.641
1196	1426	26.3739
1196	1427	23.6678
1196	1428	10.7515
1196	1429	18.4752
1196	1430	1.15067
1196	1431	26.6325
1196	1432	17.3139
1196	1433	5.48372
1196	1434	14.3014
1196	1435	14.5306
1196	1436	11.0482
1196	1437	48.8347
1196	1438	28.8386
1196	1439	18.1864
1196	1440	8.36478
1196	1441	16.5399
1196	1442	1.08599
1196	1443	1.6569
1196	1444	14.7788
1196	1445	11.8914
1196	1446	2.56631
1197	1198	41.8628
1197	1199	1.59199
1197	1200	1.94531
1197	1201	1.50586
1197	1202	5.04845
1197	1203	3.37308
1197	1204	7.30436
1197	1205	6.82409
1197	1206	6.93615
1197	1207	1.88775
1197	1208	0.733481
1197	1209	6.81636
1197	1210	18.4398
1197	1211	2.34193
1197	1212	10.2023
1197	1213	7.25838
1197	1214	7.55028
1197	1215	15.8532
1197	1216	6.92242
1197	1217	14.0968
1197	1218	5.28108
1197	1219	6.30121
1197	1220	3.40003
1197	1221	16.0043
1197	1222	7.55971
1197	1223	1.73854
1197	1224	7.07514
1197	1225	2.16623
1197	1226	31.5881
1197	1227	13.1668
1197	1228	19.3205
1197	1229	10.592
1197	1230	9.53991
1197	1231	7.07083
1197	1232	8.6959
1197	1233	8.71617
1197	1234	4.82453
1197	1235	6.24832
1197	1236	7.8095
1197	1237	23.1766
1197	1238	9.18838
1197	1239	26.2944
1197	1240	9.12966
1197	1241	2.23829
1197	1242	8.74604
1197	1243	16.8947
1197	1244	0.33923
1197	1245	3.75042
1197	1246	3.05766
1197	1247	0.408248
1197	1248	10.5984
1197	1249	0.809678
1197	1250	0.317633
1197	1251	2.71234
1197	1252	6.09073
1197	1253	16.0317
1197	1254	14.3662
1197	1255	8.05593
1197	1256	6.91914
1197	1257	7.2703
1197	1258	12.585
1197	1259	6.31011
1197	1260	19.3162
1197	1261	1.91851
1197	1262	9.16889
1197	1263	4.57968
1197	1264	3.31063
1197	1265	1.13868
1197	1266	6.19752
1197	1267	12.7251
1197	1268	4.89647
1197	1269	4.91879
1197	1270	5.06249
1197	1271	12.689
1197	1272	11.2996
1197	1273	17.1227
1197	1274	3.48972
1197	1275	1.74304
1197	1276	11.9091
1197	1277	27.4438
1197	1278	41.174
1197	1279	12.9845
1197	1280	7.20587
1197	1281	37.1994
1197	1282	6.90257
1197	1283	0
1197	1284	10.1073
1197	1285	20.7651
1197	1286	2.48813
1197	1287	15.898
1197	1288	8.99897
1197	1289	1.00006
1197	1290	7.84924
1197	1291	0.623968
1197	1292	14.5278
1197	1293	3.54371
1197	1294	14.3797
1197	1295	2.67339
1197	1296	4.0892
1197	1297	14.3464
1197	1298	5.71668
1197	1299	11.5615
1197	1300	17.5961
1197	1301	3.22198
1197	1302	6.41679
1197	1303	9.87074
1197	1304	6.42839
1197	1305	1.09104
1197	1306	2.9526
1197	1307	16.6068
1197	1308	4.86314
1197	1309	6.07825
1197	1310	37.0856
1197	1311	7.83138
1197	1312	3.56297
1197	1313	8.38492
1197	1314	6.56972
1197	1315	17.9465
1197	1316	6.35984
1197	1317	3.82811
1197	1318	4.89975
1197	1319	2.9512
1197	1320	6.44541
1197	1321	23.0706
1197	1322	6.62409
1197	1323	24.8461
1197	1324	2.47992
1197	1325	10.8442
1197	1326	3.60197
1197	1327	7.74304
1197	1328	6.58541
1197	1329	2.66413
1197	1330	1.37085
1197	1331	3.28118
1197	1332	3.34745
1197	1333	2.80545
1197	1334	8.55708
1197	1335	3.68947
1197	1336	8.49763
1197	1337	3.70691
1197	1338	5.27254
1197	1339	11.122
1197	1340	13.2602
1197	1341	10.5048
1197	1342	17.4367
1197	1343	19.1689
1197	1344	14.1454
1197	1345	36.1797
1197	1346	11.7817
1197	1347	22.5004
1197	1348	16.8414
1197	1349	0.773165
1197	1350	8.69085
1197	1351	7.37217
1197	1352	3.83661
1197	1353	5.55902
1197	1354	14.4701
1197	1355	4.85325
1197	1356	2.1336
1197	1357	15.4736
1197	1358	3.53424
1197	1359	1.43512
1197	1360	3.17559
1197	1361	17.9417
1197	1362	12.5059
1197	1363	6.61953
1197	1364	9.97528
1197	1365	14.1468
1197	1366	1.6457
1197	1367	23.3759
1197	1368	9.08807
1197	1369	28.2956
1197	1370	0.967449
1197	1371	1.54231
1197	1372	13.8266
1197	1373	16.4559
1197	1374	16.8134
1197	1375	16.7183
1197	1376	6.61689
1197	1377	2.4252
1197	1378	10.2307
1197	1379	5.72257
1197	1380	2.76231
1197	1381	31.8117
1197	1382	8.28789
1197	1383	19.24
1197	1384	20.2704
1197	1385	2.36467
1197	1386	3.72292
1197	1387	21.8204
1197	1388	35.2358
1197	1389	35.6594
1197	1390	2.79691
1197	1391	13.9468
1197	1392	5.5592
1197	1393	4.32601
1197	1394	9.13834
1197	1395	26.7198
1197	1396	10.4679
1197	1397	8.4761
1197	1398	3.10818
1197	1399	16.8797
1197	1400	12.5496
1197	1401	11.6919
1197	1402	1.84456
1197	1403	2.93955
1197	1404	15.6709
1197	1405	19.9136
1197	1406	20.7279
1197	1407	6.1712
1197	1408	17.6945
1197	1409	29.2027
1197	1410	5.3689
1197	1411	19.7895
1197	1412	3.37758
1197	1413	19.9743
1197	1414	13.4809
1197	1415	4.98846
1197	1416	38.4495
1197	1417	19.2848
1197	1418	4.01933
1197	1419	10.6956
1197	1420	6.38502
1197	1421	8.26539
1197	1422	10.9683
1197	1423	16.4122
1197	1424	31.6012
1197	1425	10.4209
1197	1426	7.00029
1197	1427	9.89739
1197	1428	3.17863
1197	1429	14.0783
1197	1430	1.74469
1197	1431	13.7783
1197	1432	2.09732
1197	1433	3.80299
1197	1434	2.21322
1197	1435	6.08844
1197	1436	1.58022
1197	1437	10.7137
1197	1438	16.9237
1197	1439	3.56029
1197	1440	19.7799
1197	1441	7.52535
1197	1442	3.22445
1197	1443	1.64252
1197	1444	7.07713
1197	1445	6.3931
1197	1446	2.42231
1198	1199	1.59199
1198	1200	1.94531
1198	1201	1.50586
1198	1202	7.3505
1198	1203	7.61678
1198	1204	8.62668
1198	1205	9.3457
1198	1206	9.13935
1198	1207	2.77925
1198	1208	1.55916
1198	1209	4.13376
1198	1210	14.444
1198	1211	3.2403
1198	1212	3.10758
1198	1213	5.79534
1198	1214	5.46322
1198	1215	12.2882
1198	1216	5.23799
1198	1217	15.5392
1198	1218	2.56968
1198	1219	4.773
1198	1220	3.29718
1198	1221	7.7802
1198	1222	5.37677
1198	1223	1.42891
1198	1224	11.3395
1198	1225	8.30249
1198	1226	13.8528
1198	1227	3.5917
1198	1228	13.3449
1198	1229	6.21537
1198	1230	8.36781
1198	1231	14.1695
1198	1232	10.7575
1198	1233	6.86522
1198	1234	9.11623
1198	1235	2.4822
1198	1236	3.17079
1198	1237	13.6287
1198	1238	4.87572
1198	1239	24.1734
1198	1240	7.77462
1198	1241	0.359315
1198	1242	6.65929
1198	1243	10.771
1198	1244	0.28143
1198	1245	4.26356
1198	1246	1.75145
1198	1247	0.667898
1198	1248	8.68176
1198	1249	0.222249
1198	1250	0.217181
1198	1251	6.36512
1198	1252	14.5691
1198	1253	14.4465
1198	1254	14.2812
1198	1255	7.7436
1198	1256	7.41563
1198	1257	0.837118
1198	1258	17.1083
1198	1259	3.53398
1198	1260	18.481
1198	1261	1.92054
1198	1262	3.5173
1198	1263	4.97658
1198	1264	3.26678
1198	1265	3.39531
1198	1266	6.85925
1198	1267	6.73736
1198	1268	4.72884
1198	1269	9.02142
1198	1270	6.11455
1198	1271	12.5748
1198	1272	14.5853
1198	1273	12.9548
1198	1274	9.59715
1198	1275	8.70551
1198	1276	6.69618
1198	1277	4.72463
1198	1278	9.03591
1198	1279	3.44326
1198	1280	12.3207
1198	1281	8.1414
1198	1282	3.33903
1198	1283	0
1198	1284	14.8477
1198	1285	8.3537
1198	1286	3.45526
1198	1287	12.7443
1198	1288	5.40629
1198	1289	1.95582
1198	1290	3.52309
1198	1291	0.438783
1198	1292	12.1489
1198	1293	5.10894
1198	1294	14.118
1198	1295	13.4314
1198	1296	1.86928
1198	1297	23.336
1198	1298	2.48853
1198	1299	2.21316
1198	1300	15.5092
1198	1301	2.4279
1198	1302	12.689
1198	1303	2.0266
1198	1304	1.53066
1198	1305	1.61195
1198	1306	1.87153
1198	1307	15.5098
1198	1308	5.29814
1198	1309	4.34353
1198	1310	19.454
1198	1311	7.60114
1198	1312	9.59442
1198	1313	8.89471
1198	1314	5.8027
1198	1315	6.83073
1198	1316	6.15867
1198	1317	3.69063
1198	1318	4.19197
1198	1319	3.62285
1198	1320	9.39984
1198	1321	16.0028
1198	1322	5.5958
1198	1323	17.8161
1198	1324	9.31801
1198	1325	12.7669
1198	1326	3.00025
1198	1327	8.93949
1198	1328	4.73848
1198	1329	3.06714
1198	1330	2.12414
1198	1331	2.26217
1198	1332	2.03286
1198	1333	1.99014
1198	1334	4.57802
1198	1335	2.00978
1198	1336	2.05495
1198	1337	6.12204
1198	1338	8.58644
1198	1339	10.1947
1198	1340	13.1359
1198	1341	4.53607
1198	1342	10.1528
1198	1343	8.39114
1198	1344	13.366
1198	1345	26.8435
1198	1346	0.787208
1198	1347	23.8471
1198	1348	12.4321
1198	1349	0.564229
1198	1350	3.32228
1198	1351	10.0226
1198	1352	4.21403
1198	1353	1.93538
1198	1354	13.8405
1198	1355	7.64581
1198	1356	5.31442
1198	1357	10.4394
1198	1358	3.31459
1198	1359	8.87145
1198	1360	10.2555
1198	1361	10.4714
1198	1362	13.2215
1198	1363	4.55623
1198	1364	5.39506
1198	1365	8.33417
1198	1366	11.1919
1198	1367	12.6451
1198	1368	7.22092
1198	1369	11.5759
1198	1370	1.52096
1198	1371	4.06724
1198	1372	8.98335
1198	1373	8.7589
1198	1374	13.4432
1198	1375	18.1485
1198	1376	6.74998
1198	1377	1.10706
1198	1378	8.193
1198	1379	3.97401
1198	1380	2.83652
1198	1381	12.1786
1198	1382	7.6343
1198	1383	16.907
1198	1384	4.01081
1198	1385	2.36467
1198	1386	5.66169
1198	1387	0.780491
1198	1388	24.3758
1198	1389	26.075
1198	1390	2.55496
1198	1391	3.399
1198	1392	1.67754
1198	1393	4.83139
1198	1394	9.09686
1198	1395	20.9392
1198	1396	5.23357
1198	1397	10.36
1198	1398	3.53961
1198	1399	22.0277
1198	1400	6.24454
1198	1401	10.1601
1198	1402	0.344108
1198	1403	0.807409
1198	1404	7.91
1198	1405	18.4447
1198	1406	21.7846
1198	1407	15.4375
1198	1408	18.3339
1198	1409	24.651
1198	1410	4.64322
1198	1411	15.0816
1198	1412	2.45658
1198	1413	25.7388
1198	1414	7.18031
1198	1415	1.47548
1198	1416	23.8908
1198	1417	10.4296
1198	1418	5.24089
1198	1419	10.4662
1198	1420	4.20655
1198	1421	7.50779
1198	1422	10.7737
1198	1423	16.0021
1198	1424	18.2276
1198	1425	10.7558
1198	1426	7.69437
1198	1427	7.62524
1198	1428	3.17936
1198	1429	10.1645
1198	1430	1.79709
1198	1431	7.11062
1198	1432	2.98882
1198	1433	2.05712
1198	1434	1.38241
1198	1435	6.7235
1198	1436	4.01168
1198	1437	7.30216
1198	1438	12.8031
1198	1439	4.13598
1198	1440	7.22807
1198	1441	15.7673
1198	1442	3.22445
1198	1443	1.64252
1198	1444	5.73502
1198	1445	7.55739
1198	1446	1.88702
1199	1200	77.8903
1199	1201	126.036
1199	1202	90.1189
1199	1203	76.3734
1199	1204	8.62668
1199	1205	16.1897
1199	1206	243.78
1199	1207	260.248
1199	1208	13.2895
1199	1209	198.475
1199	1210	393.517
1199	1211	138.119
1199	1212	322.331
1199	1213	202.625
1199	1214	205.506
1199	1215	237.253
1199	1216	287.625
1199	1217	156.926
1199	1218	304.209
1199	1219	10.94
1199	1220	125.218
1199	1221	123.077
1199	1222	123.615
1199	1223	261.221
1199	1224	129.692
1199	1225	262.876
1199	1226	236.175
1199	1227	39.0134
1199	1228	282.551
1199	1229	286.391
1199	1230	195.157
1199	1231	192.709
1199	1232	234.23
1199	1233	196.529
1199	1234	209.219
1199	1235	260.065
1199	1236	87.2945
1199	1237	158.67
1199	1238	358.819
1199	1239	305.837
1199	1240	257.576
1199	1241	17.71
1199	1242	284.248
1199	1243	299.518
1199	1244	1.35189
1199	1245	17.8528
1199	1246	11.576
1199	1247	0.667898
1199	1248	264.387
1199	1249	1.34082
1199	1250	1.35952
1199	1251	28.0304
1199	1252	296.638
1199	1253	145.873
1199	1254	239.087
1199	1255	116.349
1199	1256	173.939
1199	1257	355.03
1199	1258	336.985
1199	1259	19.4559
1199	1260	102.56
1199	1261	234.954
1199	1262	287.482
1199	1263	173.907
1199	1264	117.694
1199	1265	10.9483
1199	1266	115.239
1199	1267	15.6035
1199	1268	320.291
1199	1269	91.4342
1199	1270	7.32325
1199	1271	59.5366
1199	1272	216.232
1199	1273	286.528
1199	1274	459.72
1199	1275	198.682
1199	1276	94.5136
1199	1277	75.0979
1199	1278	164.483
1199	1279	165.035
1199	1280	327.045
1199	1281	228.146
1199	1282	476.084
1199	1283	0
1199	1284	288.831
1199	1285	266.325
1199	1286	326.73
1199	1287	264.873
1199	1288	338.886
1199	1289	72.0226
1199	1290	84.4123
1199	1291	2.84195
1199	1292	306.718
1199	1293	347.88
1199	1294	317.244
1199	1295	326.066
1199	1296	47.6458
1199	1297	193.315
1199	1298	31.0563
1199	1299	75.7225
1199	1300	318.399
1199	1301	14.4232
1199	1302	92.9262
1199	1303	38.2513
1199	1304	53.1173
1199	1305	5.41195
1199	1306	45.7552
1199	1307	257.132
1199	1308	140.832
1199	1309	186.028
1199	1310	442.274
1199	1311	61.8261
1199	1312	133.605
1199	1313	187.73
1199	1314	208.689
1199	1315	150.61
1199	1316	126.461
1199	1317	208.707
1199	1318	290.479
1199	1319	298.916
1199	1320	101.396
1199	1321	132.6
1199	1322	247.191
1199	1323	278.891
1199	1324	61.1747
1199	1325	106.036
1199	1326	198.172
1199	1327	210.412
1199	1328	285.906
1199	1329	277.572
1199	1330	251.568
1199	1331	315.956
1199	1332	291.955
1199	1333	261.214
1199	1334	126.502
1199	1335	23.1789
1199	1336	99.4928
1199	1337	314.456
1199	1338	90.9796
1199	1339	257.297
1199	1340	274.621
1199	1341	321.649
1199	1342	201.309
1199	1343	38.5953
1199	1344	239.823
1199	1345	363.609
1199	1346	217.881
1199	1347	107.547
1199	1348	383.768
1199	1349	3.89833
1199	1350	415.652
1199	1351	329.864
1199	1352	29.3766
1199	1353	20.2297
1199	1354	366.009
1199	1355	148.151
1199	1356	84.7078
1199	1357	91.7601
1199	1358	7.86547
1199	1359	321.37
1199	1360	237.189
1199	1361	109.656
1199	1362	257.615
1199	1363	261.071
1199	1364	263.572
1199	1365	192.083
1199	1366	138.279
1199	1367	31.2282
1199	1368	252.963
1199	1369	143.065
1199	1370	2.12065
1199	1371	5.93937
1199	1372	366.445
1199	1373	364.841
1199	1374	108.814
1199	1375	246.519
1199	1376	269.919
1199	1377	3.50986
1199	1378	287.331
1199	1379	114.486
1199	1380	39.6409
1199	1381	249.71
1199	1382	318.128
1199	1383	171.525
1199	1384	118.085
1199	1385	227.564
1199	1386	93.9858
1199	1387	17.7937
1199	1388	303.007
1199	1389	197.376
1199	1390	150.151
1199	1391	259.902
1199	1392	37.4238
1199	1393	250.824
1199	1394	74.4072
1199	1395	289.177
1199	1396	54.0742
1199	1397	198.77
1199	1398	202.755
1199	1399	267.246
1199	1400	271.655
1199	1401	362.828
1199	1402	6.64172
1199	1403	7.27339
1199	1404	82.9015
1199	1405	286.512
1199	1406	336.722
1199	1407	327.755
1199	1408	243.575
1199	1409	167.382
1199	1410	353.142
1199	1411	366.839
1199	1412	42.6667
1199	1413	329.998
1199	1414	147.115
1199	1415	68.167
1199	1416	308.079
1199	1417	301.673
1199	1418	78.8124
1199	1419	304.519
1199	1420	157.884
1199	1421	128.769
1199	1422	146.169
1199	1423	399.085
1199	1424	336.894
1199	1425	216.427
1199	1426	235.959
1199	1427	279.624
1199	1428	319.443
1199	1429	163.962
1199	1430	9.46372
1199	1431	165.547
1199	1432	120.553
1199	1433	277.538
1199	1434	210.698
1199	1435	100.787
1199	1436	85.5323
1199	1437	98.6647
1199	1438	172.229
1199	1439	197.333
1199	1440	284.096
1199	1441	182.709
1199	1442	257.245
1199	1443	101.538
1199	1444	116.787
1199	1445	102.68
1199	1446	178.204
1200	1201	118.132
1200	1202	157.873
1200	1203	106.479
1200	1204	8.62668
1200	1205	16.1897
1200	1206	167.692
1200	1207	94.888
1200	1208	13.2895
1200	1209	152.075
1200	1210	194.697
1200	1211	220.831
1200	1212	322.331
1200	1213	167.308
1200	1214	199.504
1200	1215	237.253
1200	1216	287.625
1200	1217	265.046
1200	1218	238.015
1200	1219	10.94
1200	1220	310.668
1200	1221	271.217
1200	1222	132.22
1200	1223	185.833
1200	1224	235.793
1200	1225	65.8801
1200	1226	28.5655
1200	1227	39.0134
1200	1228	101.954
1200	1229	77.3711
1200	1230	119.797
1200	1231	192.709
1200	1232	234.23
1200	1233	94.2878
1200	1234	245.923
1200	1235	199.229
1200	1236	244.355
1200	1237	158.67
1200	1238	242.402
1200	1239	275.22
1200	1240	257.576
1200	1241	17.71
1200	1242	176.537
1200	1243	299.518
1200	1244	1.35189
1200	1245	17.8528
1200	1246	11.576
1200	1247	0.667898
1200	1248	264.387
1200	1249	1.34082
1200	1250	1.35952
1200	1251	28.0304
1200	1252	296.638
1200	1253	145.873
1200	1254	239.087
1200	1255	257.378
1200	1256	173.939
1200	1257	67.0099
1200	1258	336.985
1200	1259	60.996
1200	1260	201.357
1200	1261	132.767
1200	1262	197.145
1200	1263	286.732
1200	1264	157.197
1200	1265	10.9483
1200	1266	195.591
1200	1267	100.091
1200	1268	130.413
1200	1269	91.4342
1200	1270	7.32325
1200	1271	120.764
1200	1272	216.232
1200	1273	286.528
1200	1274	294.115
1200	1275	115.273
1200	1276	259.282
1200	1277	207.471
1200	1278	152.241
1200	1279	83.2431
1200	1280	241.861
1200	1281	306.464
1200	1282	476.084
1200	1283	0
1200	1284	288.831
1200	1285	266.325
1200	1286	326.73
1200	1287	264.873
1200	1288	338.886
1200	1289	349.094
1200	1290	32.2315
1200	1291	2.84195
1200	1292	199.951
1200	1293	243.992
1200	1294	317.244
1200	1295	326.066
1200	1296	357.803
1200	1297	293.661
1200	1298	31.0563
1200	1299	127.754
1200	1300	318.399
1200	1301	14.4232
1200	1302	355.591
1200	1303	38.2513
1200	1304	53.1173
1200	1305	5.41195
1200	1306	45.7552
1200	1307	256.341
1200	1308	87.3153
1200	1309	215.467
1200	1310	183.984
1200	1311	170.901
1200	1312	133.605
1200	1313	115.853
1200	1314	130.893
1200	1315	176.405
1200	1316	126.461
1200	1317	211.221
1200	1318	290.479
1200	1319	298.916
1200	1320	138.776
1200	1321	278.401
1200	1322	247.191
1200	1323	278.891
1200	1324	61.1747
1200	1325	214.451
1200	1326	259.021
1200	1327	272.961
1200	1328	285.906
1200	1329	277.572
1200	1330	319.488
1200	1331	315.956
1200	1332	291.955
1200	1333	297.878
1200	1334	270.501
1200	1335	23.1789
1200	1336	213.601
1200	1337	314.456
1200	1338	171.653
1200	1339	257.297
1200	1340	137.487
1200	1341	251.444
1200	1342	201.309
1200	1343	38.5953
1200	1344	95.8381
1200	1345	363.609
1200	1346	217.881
1200	1347	35.2451
1200	1348	323.472
1200	1349	3.89833
1200	1350	415.652
1200	1351	329.864
1200	1352	29.3766
1200	1353	20.2297
1200	1354	143.446
1200	1355	148.151
1200	1356	84.7078
1200	1357	91.7601
1200	1358	7.86547
1200	1359	321.37
1200	1360	302.13
1200	1361	109.656
1200	1362	257.615
1200	1363	129.392
1200	1364	263.572
1200	1365	277.145
1200	1366	138.279
1200	1367	133.419
1200	1368	252.963
1200	1369	143.065
1200	1370	2.12065
1200	1371	5.93937
1200	1372	366.445
1200	1373	364.841
1200	1374	23.559
1200	1375	195.668
1200	1376	269.919
1200	1377	3.50986
1200	1378	207.123
1200	1379	221.389
1200	1380	40.283
1200	1381	283.879
1200	1382	170.043
1200	1383	202.946
1200	1384	238.763
1200	1385	212.312
1200	1386	256.689
1200	1387	43.5961
1200	1388	250.35
1200	1389	232.606
1200	1390	234.336
1200	1391	185.008
1200	1392	46.7333
1200	1393	184.221
1200	1394	89.9262
1200	1395	197.941
1200	1396	29.3793
1200	1397	198.77
1200	1398	234.677
1200	1399	267.246
1200	1400	302.087
1200	1401	362.828
1200	1402	6.64172
1200	1403	134.668
1200	1404	301.244
1200	1405	212.093
1200	1406	363.796
1200	1407	269.645
1200	1408	176.392
1200	1409	202.472
1200	1410	353.142
1200	1411	366.839
1200	1412	292.304
1200	1413	329.998
1200	1414	147.115
1200	1415	425.968
1200	1416	233.34
1200	1417	301.673
1200	1418	131.072
1200	1419	275.33
1200	1420	131.042
1200	1421	150.414
1200	1422	275.142
1200	1423	245.745
1200	1424	336.894
1200	1425	24.8135
1200	1426	235.959
1200	1427	323.414
1200	1428	319.443
1200	1429	273.185
1200	1430	9.46372
1200	1431	99.7423
1200	1432	229.786
1200	1433	199.724
1200	1434	100.467
1200	1435	129.121
1200	1436	374.819
1200	1437	321.511
1200	1438	201.744
1200	1439	317.695
1200	1440	284.096
1200	1441	285.882
1200	1442	257.245
1200	1443	84.8702
1200	1444	260.372
1200	1445	105.569
1200	1446	212.859
1201	1202	122.478
1201	1203	95.864
1201	1204	8.62668
[truncated: 30,132 more rows]

## Sheet: MI
i	j	score
1193	1194	0.475034
1193	1195	0.596134
1193	1196	0.477482
1193	1197	0.410939
1193	1198	0.272513
1193	1199	0.325083
1193	1200	0.290973
1193	1201	0.200042
1193	1202	0.411597
1193	1203	0.354564
1193	1204	0.0409826
1193	1205	0.0426118
1193	1206	0.374424
1193	1207	0.529046
1193	1208	0.0431228
1193	1209	0.3993
1193	1210	0.21844
1193	1211	0.316443
1193	1212	0.240051
1193	1213	0.350759
1193	1214	0.210227
1193	1215	0.308562
1193	1216	0.462678
1193	1217	0.301888
1193	1218	0.260358
1193	1219	0.0135477
1193	1220	0.401237
1193	1221	0.309348
1193	1222	0.313101
1193	1223	1.08184
1193	1224	0.361155
1193	1225	0.436473
1193	1226	0.10556
1193	1227	0.0601238
1193	1228	0.329561
1193	1229	0.27108
1193	1230	0.1726
1193	1231	0.132665
1193	1232	0.316977
1193	1233	0.400766
1193	1234	0.147415
1193	1235	0.365964
1193	1236	0.271129
1193	1237	0.223166
1193	1238	0.205581
1193	1239	0.157669
1193	1240	0.170762
1193	1241	0.0219233
1193	1242	0.136029
1193	1243	0.289141
1193	1244	0.00943228
1193	1245	0.0397554
1193	1246	0.0281293
1193	1247	0
1193	1248	0.154838
1193	1249	0.00254819
1193	1250	0.00536307
1193	1251	0.0219213
1193	1252	0.0910798
1193	1253	0.230094
1193	1254	0.357987
1193	1255	0.329414
1193	1256	0.320865
1193	1257	0.133859
1193	1258	0.131085
1193	1259	0.072445
1193	1260	0.254243
1193	1261	0.756105
1193	1262	0.24048
1193	1263	0.636064
1193	1264	0.359966
1193	1265	0.0255883
1193	1266	0.487895
1193	1267	0.0610536
1193	1268	0.405223
1193	1269	0.0853985
1193	1270	0.0307479
1193	1271	0.120225
1193	1272	0.244679
1193	1273	0.333197
1193	1274	0.281493
1193	1275	0.381028
1193	1276	0.354962
1193	1277	0.207398
1193	1278	0.345706
1193	1279	0.128002
1193	1280	0.432237
1193	1281	0.364611
1193	1282	0.188958
1193	1283	0
1193	1284	0.378179
1193	1285	0.287746
1193	1286	0.178614
1193	1287	0.285279
1193	1288	0.138507
1193	1289	0.0691667
1193	1290	0.0625716
1193	1291	0.0121429
1193	1292	0.219698
1193	1293	0.169219
1193	1294	0.308958
1193	1295	0.192863
1193	1296	0.150361
1193	1297	0.315437
1193	1298	0.0836756
1193	1299	0.0992957
1193	1300	0.225482
1193	1301	0.044565
1193	1302	0.453115
1193	1303	0.137575
1193	1304	0.071394
1193	1305	0.0404404
1193	1306	0.14185
1193	1307	0.366711
1193	1308	0.310563
1193	1309	0.373696
1193	1310	0.340312
1193	1311	0.361362
1193	1312	0.158639
1193	1313	0.335986
1193	1314	0.294753
1193	1315	0.201083
1193	1316	0.219191
1193	1317	0.3894
1193	1318	0.156794
1193	1319	0.181005
1193	1320	0.295195
1193	1321	0.479134
1193	1322	0.344583
1193	1323	0.426393
1193	1324	0.0909274
1193	1325	0.382361
1193	1326	0.484617
1193	1327	0.600548
1193	1328	0.335368
1193	1329	0.64383
1193	1330	0.588087
1193	1331	1.00959
1193	1332	0.720138
1193	1333	0.797905
1193	1334	0.41666
1193	1335	0.0538722
1193	1336	0.172139
1193	1337	0.424957
1193	1338	0.446591
1193	1339	0.358396
1193	1340	0.420397
1193	1341	0.242513
1193	1342	0.294669
1193	1343	0.0528514
1193	1344	0.409362
1193	1345	0.215972
1193	1346	0.164117
1193	1347	0.0194873
1193	1348	0.322809
1193	1349	0.016836
1193	1350	0.19555
1193	1351	0.161885
1193	1352	0.0407014
1193	1353	0.0541788
1193	1354	0.248207
1193	1355	0.108907
1193	1356	0.123674
1193	1357	0.127828
1193	1358	0.0383366
1193	1359	0.165002
1193	1360	0.201929
1193	1361	0.101461
1193	1362	0.424802
1193	1363	0.300417
1193	1364	0.302599
1193	1365	0.215753
1193	1366	0.109071
1193	1367	0.10928
1193	1368	0.228632
1193	1369	0.14938
1193	1370	0.00521312
1193	1371	0.00535644
1193	1372	0.148262
1193	1373	0.123192
1193	1374	0.0637259
1193	1375	0.295276
1193	1376	0.236392
1193	1377	0.0101942
1193	1378	0.502413
1193	1379	0.397766
1193	1380	0.0741505
1193	1381	0.16264
1193	1382	0.536895
1193	1383	0.308149
1193	1384	0.0978068
1193	1385	0.017204
1193	1386	0.405826
1193	1387	0.172299
1193	1388	0.162301
1193	1389	0.257905
1193	1390	0.387786
1193	1391	0.48783
1193	1392	0.0681145
1193	1393	0.498245
1193	1394	0.299502
1193	1395	0.333279
1193	1396	0.0378434
1193	1397	0.126965
1193	1398	0.120926
1193	1399	0.277726
1193	1400	0.144844
1193	1401	0.137656
1193	1402	0.0267318
1193	1403	0.0387532
1193	1404	0.126871
1193	1405	0.446843
1193	1406	0.185062
1193	1407	0.172471
1193	1408	0.260732
1193	1409	0.227965
1193	1410	0.252038
1193	1411	0.383727
1193	1412	0.2123
1193	1413	0.225065
1193	1414	0.14976
1193	1415	0.210729
1193	1416	0.195276
1193	1417	0.255114
1193	1418	0.496325
1193	1419	0.105288
1193	1420	0.396696
1193	1421	0.209638
1193	1422	0.303493
1193	1423	0.154588
1193	1424	0.296539
1193	1425	0.169859
1193	1426	0.308469
1193	1427	0.1764
1193	1428	0.503714
1193	1429	0.43784
1193	1430	0.0342169
1193	1431	0.352434
1193	1432	0.415841
1193	1433	0.61334
1193	1434	0.60012
1193	1435	0.208159
1193	1436	0.539365
1193	1437	0.0894231
1193	1438	0.408621
1193	1439	0.378757
1193	1440	0.257162
1193	1441	0.4345
1193	1442	0
1193	1443	0.144679
1193	1444	0.358206
1193	1445	0.425024
1193	1446	1.18869
1194	1195	0.416573
1194	1196	0.391146
1194	1197	0.27081
1194	1198	0.213386
1194	1199	0.0380016
1194	1200	0.825287
1194	1201	0.899274
1194	1202	0.23575
1194	1203	0.272828
1194	1204	0.0231535
1194	1205	0.0299331
1194	1206	0.26173
1194	1207	0.38798
1194	1208	0.0427435
1194	1209	0.263825
1194	1210	0.0858013
1194	1211	0.216997
1194	1212	0.167261
1194	1213	0.219847
1194	1214	0.18347
1194	1215	0.146251
1194	1216	0.257716
1194	1217	0.167454
1194	1218	0.157367
1194	1219	0.0132043
1194	1220	0.242252
1194	1221	0.204033
1194	1222	0.206831
1194	1223	0.590806
1194	1224	0.200585
1194	1225	0.32095
1194	1226	0.0831921
1194	1227	0.0373272
1194	1228	0.20249
1194	1229	0.16607
1194	1230	0.122008
1194	1231	0.113617
1194	1232	0.185984
1194	1233	0.268793
1194	1234	0.10956
1194	1235	0.29443
1194	1236	0.172149
1194	1237	0.187038
1194	1238	0.143648
1194	1239	0.132435
1194	1240	0.121937
1194	1241	0.029752
1194	1242	0.0392937
1194	1243	0.123209
1194	1244	0.00679427
1194	1245	0.0277473
1194	1246	0.0237967
1194	1247	0
1194	1248	0.0550296
1194	1249	0.00263522
1194	1250	0.00640014
1194	1251	0.0166289
1194	1252	0.0374485
1194	1253	0.131004
1194	1254	0.231059
1194	1255	0.215552
1194	1256	0.171615
1194	1257	0.0591655
1194	1258	0.0646468
1194	1259	0.0554055
1194	1260	0.200679
1194	1261	0.481569
1194	1262	0.160515
1194	1263	0.456875
1194	1264	0.245701
1194	1265	0.022773
1194	1266	0.299746
1194	1267	0.0401845
1194	1268	0.284229
1194	1269	0.0662127
1194	1270	0.0173577
1194	1271	0.0967638
1194	1272	0.20182
1194	1273	0.133797
1194	1274	0.169239
1194	1275	0.234678
1194	1276	0.293485
1194	1277	0.147306
1194	1278	0.243268
1194	1279	0.0990239
1194	1280	0.314156
1194	1281	0.268003
1194	1282	0.0786152
1194	1283	0
1194	1284	0.222417
1194	1285	0.259959
1194	1286	0.0898716
1194	1287	0.154219
1194	1288	0.115296
1194	1289	0.067858
1194	1290	0.0810629
1194	1291	0.0110252
1194	1292	0.165271
1194	1293	0.129275
1194	1294	0.188877
1194	1295	0.101814
1194	1296	0.0665581
1194	1297	0.26633
1194	1298	0.0591839
1194	1299	0.0892646
1194	1300	0.0920008
1194	1301	0.0416252
1194	1302	0.310655
1194	1303	0.0813198
1194	1304	0.0435464
1194	1305	0.0217828
1194	1306	0.091165
1194	1307	0.293796
1194	1308	0.248523
1194	1309	0.299769
1194	1310	0.283249
1194	1311	0.29687
1194	1312	0.0978392
1194	1313	0.252503
1194	1314	0.191582
1194	1315	0.0833806
1194	1316	0.194768
1194	1317	0.296476
1194	1318	0.107595
1194	1319	0.0510371
1194	1320	0.208493
1194	1321	0.322385
1194	1322	0.161622
1194	1323	0.256631
1194	1324	0.0935021
1194	1325	0.375788
1194	1326	0.315924
1194	1327	0.409367
1194	1328	0.216242
1194	1329	0.477828
1194	1330	0.425584
1194	1331	0.572098
1194	1332	0.592529
1194	1333	0.509006
1194	1334	0.28994
1194	1335	0.054094
1194	1336	0.173644
1194	1337	0.302393
1194	1338	0.254012
1194	1339	0.13985
1194	1340	0.292502
1194	1341	0.168956
1194	1342	0.167716
1194	1343	0.0444609
1194	1344	0.266192
1194	1345	0.144712
1194	1346	0.135779
1194	1347	0.0174896
1194	1348	0.209299
1194	1349	0.0198304
1194	1350	0.0937183
1194	1351	0.0676937
1194	1352	0.0430751
1194	1353	0.0493584
1194	1354	0.105069
1194	1355	0.116815
1194	1356	0.088209
1194	1357	0.13296
1194	1358	0.0320958
1194	1359	0.0887083
1194	1360	0.132219
1194	1361	0.0701467
1194	1362	0.194746
1194	1363	0.268129
1194	1364	0.157142
1194	1365	0.179853
1194	1366	0.0721325
1194	1367	0.0898648
1194	1368	0.151926
1194	1369	0.118755
1194	1370	0.0073205
1194	1371	0.0131899
1194	1372	0.0681919
1194	1373	0.0393024
1194	1374	0.0483658
1194	1375	0.105144
1194	1376	0.0789565
1194	1377	0.0175012
1194	1378	0.367472
1194	1379	0.250048
1194	1380	0.0620568
1194	1381	0.114498
1194	1382	0.295174
1194	1383	0.19391
1194	1384	0.11057
1194	1385	0.0748818
1194	1386	0.262344
1194	1387	0.163797
1194	1388	0.0696979
1194	1389	0.203551
1194	1390	0.274885
1194	1391	0.339453
1194	1392	0.0758497
1194	1393	0.313337
1194	1394	0.223299
1194	1395	0.237064
1194	1396	0.0476881
1194	1397	0.124489
1194	1398	0.0885176
1194	1399	0.169838
1194	1400	0.0571632
1194	1401	0.0436771
1194	1402	0.01996
1194	1403	0.0247145
1194	1404	0.0628393
1194	1405	0.229182
1194	1406	0.0763907
1194	1407	0.0629749
1194	1408	0.19307
1194	1409	0.0848899
1194	1410	0.188056
1194	1411	0.141566
1194	1412	0.140727
1194	1413	0.0731335
1194	1414	0.110545
1194	1415	0.101331
1194	1416	0.0989363
1194	1417	0.182441
1194	1418	0.254836
1194	1419	0.0374825
1194	1420	0.238105
1194	1421	0.140042
1194	1422	0.210771
1194	1423	0.0677357
1194	1424	0.234404
1194	1425	0.0825474
1194	1426	0.239243
1194	1427	0.103841
1194	1428	0.319406
1194	1429	0.249468
1194	1430	0.0276214
1194	1431	0.271252
1194	1432	0.232207
1194	1433	0.342568
1194	1434	0.45429
1194	1435	0.0981744
1194	1436	0.326077
1194	1437	0.0486998
1194	1438	0.262011
1194	1439	0.263605
1194	1440	0.136114
1194	1441	0.199724
1194	1442	0
1194	1443	0.787485
1194	1444	0.257559
1194	1445	0.270451
1194	1446	0.936954
1195	1196	0.427899
1195	1197	0.276794
1195	1198	0.190301
1195	1199	0
1195	1200	0
1195	1201	0
1195	1202	0.267289
1195	1203	0.290094
1195	1204	0.0190647
1195	1205	0.0390067
1195	1206	0.255174
1195	1207	0.336715
1195	1208	0.0352943
1195	1209	0.314306
1195	1210	0.0835979
1195	1211	0.223155
1195	1212	0.184057
1195	1213	0.241439
1195	1214	0.147031
1195	1215	0.184705
1195	1216	0.303304
1195	1217	0.242358
1195	1218	0.153134
1195	1219	0.0143607
1195	1220	0.275711
1195	1221	0.234528
1195	1222	0.20234
1195	1223	0.622345
1195	1224	0.207074
1195	1225	0.317501
1195	1226	0.0917432
1195	1227	0.0342309
1195	1228	0.270226
1195	1229	0.171287
1195	1230	0.103959
1195	1231	0.123798
1195	1232	0.19931
1195	1233	0.246637
1195	1234	0.0997752
1195	1235	0.276827
1195	1236	0.149019
1195	1237	0.190618
1195	1238	0.161064
1195	1239	0.141289
1195	1240	0.141419
1195	1241	0.026894
1195	1242	0.0626753
1195	1243	0.15455
1195	1244	0.00561088
1195	1245	0.0601678
1195	1246	0.0160146
1195	1247	0
1195	1248	0.10562
1195	1249	0.00217496
1195	1250	0.0032809
1195	1251	0.0108024
1195	1252	0.0771156
1195	1253	0.130179
1195	1254	0.31875
1195	1255	0.259837
1195	1256	0.238859
1195	1257	0.105189
1195	1258	0.0709984
1195	1259	0.049767
1195	1260	0.218893
1195	1261	0.469101
1195	1262	0.133029
1195	1263	0.444894
1195	1264	0.288565
1195	1265	0.0292525
1195	1266	0.233084
1195	1267	0.0344182
1195	1268	0.257236
1195	1269	0.0723723
1195	1270	0.0165239
1195	1271	0.114183
1195	1272	0.224921
1195	1273	0.230002
1195	1274	0.155151
1195	1275	0.231733
1195	1276	0.325994
1195	1277	0.156528
1195	1278	0.187066
1195	1279	0.0811738
1195	1280	0.3588
1195	1281	0.243821
1195	1282	0.10102
1195	1283	0
1195	1284	0.243528
1195	1285	0.292298
1195	1286	0.1079
1195	1287	0.203066
1195	1288	0.100112
1195	1289	0.0814646
1195	1290	0.0764291
1195	1291	0.00761893
1195	1292	0.194241
1195	1293	0.109579
1195	1294	0.257196
1195	1295	0.142749
1195	1296	0.141907
1195	1297	0.256745
1195	1298	0.0522439
1195	1299	0.0537287
1195	1300	0.16849
1195	1301	0.0412391
1195	1302	0.330678
1195	1303	0.154174
1195	1304	0.0472648
1195	1305	0.0206245
1195	1306	0.178955
1195	1307	0.254752
1195	1308	0.242925
1195	1309	0.261
1195	1310	0.254942
1195	1311	0.288121
1195	1312	0.0913516
1195	1313	0.251671
1195	1314	0.214119
1195	1315	0.117687
1195	1316	0.226343
1195	1317	0.314197
1195	1318	0.1034
1195	1319	0.0769386
1195	1320	0.239012
1195	1321	0.334935
1195	1322	0.206666
1195	1323	0.235262
1195	1324	0.0939108
1195	1325	0.340246
1195	1326	0.356071
1195	1327	0.469146
1195	1328	0.258841
1195	1329	0.456504
1195	1330	0.376166
1195	1331	0.806611
1195	1332	0.669202
1195	1333	0.635041
1195	1334	0.357726
1195	1335	0.0674608
1195	1336	0.171973
1195	1337	0.300445
1195	1338	0.287231
1195	1339	0.182108
1195	1340	0.332295
1195	1341	0.187465
1195	1342	0.181244
1195	1343	0.0387907
1195	1344	0.291326
1195	1345	0.167518
1195	1346	0.118938
1195	1347	0.0115856
1195	1348	0.272662
1195	1349	0.0131018
1195	1350	0.108218
1195	1351	0.0876534
1195	1352	0.035355
1195	1353	0.0365228
1195	1354	0.138866
1195	1355	0.102317
1195	1356	0.138393
1195	1357	0.11317
1195	1358	0.0217037
1195	1359	0.105291
1195	1360	0.152249
1195	1361	0.0577376
1195	1362	0.255711
1195	1363	0.311904
1195	1364	0.222045
1195	1365	0.153783
1195	1366	0.0630399
1195	1367	0.0839064
1195	1368	0.154409
1195	1369	0.152656
1195	1370	0.00402655
1195	1371	0.016898
1195	1372	0.0874092
1195	1373	0.0595386
1195	1374	0.0437633
1195	1375	0.206742
1195	1376	0.102409
1195	1377	0.00968107
1195	1378	0.424963
1195	1379	0.270254
1195	1380	0.0516178
1195	1381	0.110172
1195	1382	0.3456
1195	1383	0.223056
1195	1384	0.0909007
1195	1385	0
1195	1386	0.293049
1195	1387	0.157573
1195	1388	0.0745908
1195	1389	0.213601
1195	1390	0.282898
1195	1391	0.371296
1195	1392	0.0887056
1195	1393	0.279233
1195	1394	0.216432
1195	1395	0.316528
1195	1396	0.036084
1195	1397	0.177606
1195	1398	0.106214
1195	1399	0.179667
1195	1400	0.0639296
1195	1401	0.0683435
1195	1402	0.0196259
1195	1403	0.0167978
1195	1404	0.0792209
1195	1405	0.329801
1195	1406	0.0884228
1195	1407	0.0789753
1195	1408	0.20542
1195	1409	0.120855
1195	1410	0.205873
1195	1411	0.180857
1195	1412	0.179257
1195	1413	0.108289
1195	1414	0.140769
1195	1415	0.159737
1195	1416	0.118494
1195	1417	0.183799
1195	1418	0.279405
1195	1419	0.0500353
1195	1420	0.251353
1195	1421	0.177935
1195	1422	0.162091
1195	1423	0.0811011
1195	1424	0.259008
1195	1425	0.118868
1195	1426	0.2267
1195	1427	0.10976
1195	1428	0.297199
1195	1429	0.266083
1195	1430	0.0316736
1195	1431	0.21502
1195	1432	0.258161
1195	1433	0.357922
1195	1434	0.445859
1195	1435	0.123734
1195	1436	0.354737
1195	1437	0.0451829
1195	1438	0.261257
1195	1439	0.272139
1195	1440	0.186884
1195	1441	0.244099
1195	1442	0
1195	1443	0
1195	1444	0.282537
1195	1445	0.315707
1195	1446	0.897368
1196	1197	0.327691
1196	1198	0.200936
1196	1199	0.325083
1196	1200	1.31613
1196	1201	1.24138
1196	1202	0.186568
1196	1203	0.244511
1196	1204	0.0234131
1196	1205	0.0411046
1196	1206	0.229974
1196	1207	0.294497
1196	1208	0.0240488
1196	1209	0.265129
1196	1210	0.0677626
1196	1211	0.195008
1196	1212	0.11632
1196	1213	0.215346
1196	1214	0.132934
1196	1215	0.154478
1196	1216	0.290424
1196	1217	0.206014
1196	1218	0.177074
1196	1219	0.0180534
1196	1220	0.243486
1196	1221	0.191511
1196	1222	0.179503
1196	1223	0.527412
1196	1224	0.183228
1196	1225	0.273436
1196	1226	0.0975127
1196	1227	0.049419
1196	1228	0.204313
1196	1229	0.149813
1196	1230	0.0837103
1196	1231	0.0753542
1196	1232	0.194073
1196	1233	0.25437
1196	1234	0.119158
1196	1235	0.218055
1196	1236	0.102408
1196	1237	0.16147
1196	1238	0.137916
1196	1239	0.179609
1196	1240	0.141352
1196	1241	0.0303078
1196	1242	0.0391662
1196	1243	0.104841
1196	1244	0.00407421
1196	1245	0.0339451
1196	1246	0.0155197
1196	1247	0
1196	1248	0.0933814
1196	1249	0.00121988
1196	1250	0.00208041
1196	1251	0.0131464
1196	1252	0.0517843
1196	1253	0.175825
1196	1254	0.256242
1196	1255	0.237357
1196	1256	0.231468
1196	1257	0.0820776
1196	1258	0.0653306
1196	1259	0.0484707
1196	1260	0.193761
1196	1261	0.460269
1196	1262	0.140051
1196	1263	0.342653
1196	1264	0.244013
1196	1265	0.0255985
1196	1266	0.250361
1196	1267	0.0285574
1196	1268	0.238771
1196	1269	0.0696197
1196	1270	0.0173456
1196	1271	0.0999512
1196	1272	0.188492
1196	1273	0.148226
1196	1274	0.114695
1196	1275	0.215509
1196	1276	0.204893
1196	1277	0.158862
1196	1278	0.232543
1196	1279	0.058136
1196	1280	0.242918
1196	1281	0.308962
1196	1282	0.0738927
1196	1283	0
1196	1284	0.209644
1196	1285	0.192677
1196	1286	0.106266
1196	1287	0.186418
1196	1288	0.10696
1196	1289	0.0691321
1196	1290	0.0739756
1196	1291	0.00452091
1196	1292	0.143055
1196	1293	0.0860427
1196	1294	0.232686
1196	1295	0.0673606
1196	1296	0.0665906
1196	1297	0.292386
1196	1298	0.043692
1196	1299	0.0688945
1196	1300	0.0988
1196	1301	0.0340355
1196	1302	0.272968
1196	1303	0.0792408
1196	1304	0.0396008
1196	1305	0.0142585
1196	1306	0.108265
1196	1307	0.242098
1196	1308	0.175855
1196	1309	0.236774
1196	1310	0.231836
1196	1311	0.248239
1196	1312	0.0529895
1196	1313	0.223006
1196	1314	0.186046
1196	1315	0.101494
1196	1316	0.190796
1196	1317	0.281931
1196	1318	0.0930262
1196	1319	0.054222
1196	1320	0.205787
1196	1321	0.305333
1196	1322	0.167471
1196	1323	0.338495
1196	1324	0.0756219
1196	1325	0.323472
1196	1326	0.26653
1196	1327	0.396888
1196	1328	0.226607
1196	1329	0.423202
1196	1330	0.398142
1196	1331	0.612198
1196	1332	0.629765
1196	1333	0.591411
1196	1334	0.334086
1196	1335	0.0451756
1196	1336	0.162693
1196	1337	0.288131
1196	1338	0.281306
1196	1339	0.139282
1196	1340	0.281468
1196	1341	0.170996
1196	1342	0.244954
1196	1343	0.0269638
1196	1344	0.329281
1196	1345	0.109525
1196	1346	0.116112
1196	1347	0.0135788
1196	1348	0.226999
1196	1349	0.00858281
1196	1350	0.0650656
1196	1351	0.0474267
1196	1352	0.0408284
1196	1353	0.0349279
1196	1354	0.128118
1196	1355	0.16495
1196	1356	0.0815969
1196	1357	0.127808
1196	1358	0.0176927
1196	1359	0.0851725
1196	1360	0.102963
1196	1361	0.121808
1196	1362	0.206154
1196	1363	0.179778
1196	1364	0.195816
1196	1365	0.152201
1196	1366	0.0512823
1196	1367	0.152384
1196	1368	0.128296
1196	1369	0.181989
1196	1370	0.00421648
1196	1371	0.0116136
1196	1372	0.0676707
1196	1373	0.0376799
1196	1374	0.106427
1196	1375	0.156314
1196	1376	0.0668581
1196	1377	0.0064735
1196	1378	0.335196
1196	1379	0.260772
1196	1380	0.0403485
1196	1381	0.111705
1196	1382	0.222757
1196	1383	0.2765
1196	1384	0.0791816
1196	1385	0.255768
1196	1386	0.219941
1196	1387	0.119401
1196	1388	0.0784906
1196	1389	0.256929
1196	1390	0.23812
1196	1391	0.333551
1196	1392	0.0790776
1196	1393	0.197591
1196	1394	0.227465
1196	1395	0.301051
1196	1396	0.0359794
1196	1397	0.203574
1196	1398	0.104765
1196	1399	0.188362
1196	1400	0.0446716
1196	1401	0.0372933
1196	1402	0.0169579
1196	1403	0.0127952
1196	1404	0.0835607
1196	1405	0.231006
1196	1406	0.0573622
1196	1407	0.0628514
1196	1408	0.248257
1196	1409	0.061674
1196	1410	0.17586
1196	1411	0.138288
1196	1412	0.151977
1196	1413	0.0783073
1196	1414	0.167008
1196	1415	0.118983
1196	1416	0.155058
1196	1417	0.168816
1196	1418	0.227217
1196	1419	0.0325251
1196	1420	0.182742
1196	1421	0.142422
1196	1422	0.192813
1196	1423	0.0634494
1196	1424	0.275235
1196	1425	0.0952021
1196	1426	0.239257
1196	1427	0.10849
1196	1428	0.327362
1196	1429	0.218125
1196	1430	0.024779
1196	1431	0.297249
1196	1432	0.250582
1196	1433	0.250828
1196	1434	0.343672
1196	1435	0.0786245
1196	1436	0.323298
1196	1437	0.0576861
1196	1438	0.290096
1196	1439	0.219091
1196	1440	0.117357
1196	1441	0.243287
1196	1442	0
1196	1443	1.27365
1196	1444	0.300533
1196	1445	0.269504
1196	1446	0.9717
1197	1198	0.261075
1197	1199	0
1197	1200	0.0547386
1197	1201	0.191444
1197	1202	0.193458
1197	1203	0.204646
1197	1204	0.0297184
1197	1205	0.0419489
1197	1206	0.206619
1197	1207	0.235011
1197	1208	0.0178934
1197	1209	0.222699
1197	1210	0.0995781
1197	1211	0.165882
1197	1212	0.0977837
1197	1213	0.161632
1197	1214	0.108975
1197	1215	0.118517
1197	1216	0.211934
1197	1217	0.122092
1197	1218	0.0989263
1197	1219	0.0211649
1197	1220	0.190191
1197	1221	0.176554
1197	1222	0.184147
1197	1223	0.420175
1197	1224	0.174347
1197	1225	0.190124
1197	1226	0.0857185
1197	1227	0.0381117
1197	1228	0.193008
1197	1229	0.0966395
1197	1230	0.064828
1197	1231	0.0767601
1197	1232	0.177948
1197	1233	0.236358
1197	1234	0.0640504
1197	1235	0.179375
1197	1236	0.0920685
1197	1237	0.11371
1197	1238	0.113706
1197	1239	0.211268
1197	1240	0.109718
1197	1241	0.0115952
1197	1242	0.0883764
1197	1243	0.116756
1197	1244	0.00624731
1197	1245	0.0173943
1197	1246	0.0133532
1197	1247	0
1197	1248	0.0440839
1197	1249	0.000418069
1197	1250	0.00179943
1197	1251	0.0125296
1197	1252	0.0333983
1197	1253	0.128201
1197	1254	0.218136
1197	1255	0.202525
1197	1256	0.143422
1197	1257	0.0461586
1197	1258	0.0924543
1197	1259	0.0320567
1197	1260	0.111472
1197	1261	0.358619
1197	1262	0.126721
1197	1263	0.279632
1197	1264	0.144193
1197	1265	0.0182989
1197	1266	0.214537
1197	1267	0.0342711
1197	1268	0.187712
1197	1269	0.0358612
1197	1270	0.0187625
1197	1271	0.0674826
1197	1272	0.115877
1197	1273	0.133103
1197	1274	0.144527
1197	1275	0.127862
1197	1276	0.168784
1197	1277	0.121937
1197	1278	0.186184
1197	1279	0.0444163
1197	1280	0.168748
1197	1281	0.20937
1197	1282	0.095438
1197	1283	0
1197	1284	0.175738
1197	1285	0.200382
1197	1286	0.103825
1197	1287	0.152381
1197	1288	0.091528
1197	1289	0.0366391
1197	1290	0.0559045
1197	1291	0.00263452
1197	1292	0.163809
1197	1293	0.104108
1197	1294	0.187979
1197	1295	0.0744632
1197	1296	0.0534472
1197	1297	0.246328
1197	1298	0.03826
1197	1299	0.0399103
1197	1300	0.153016
1197	1301	0.0299978
1197	1302	0.191783
1197	1303	0.037642
1197	1304	0.0343666
1197	1305	0.0105311
1197	1306	0.0666011
1197	1307	0.176169
1197	1308	0.152402
1197	1309	0.170518
1197	1310	0.226591
1197	1311	0.175341
1197	1312	0.0445337
1197	1313	0.222296
1197	1314	0.151916
1197	1315	0.0540769
1197	1316	0.0826279
1197	1317	0.177078
1197	1318	0.0967378
1197	1319	0.109766
1197	1320	0.136803
1197	1321	0.299156
1197	1322	0.137346
1197	1323	0.333983
1197	1324	0.0603744
1197	1325	0.236903
1197	1326	0.216193
1197	1327	0.29651
1197	1328	0.17125
1197	1329	0.393186
1197	1330	0.292887
1197	1331	0.488984
1197	1332	0.427053
1197	1333	0.375915
1197	1334	0.270357
1197	1335	0.041274
1197	1336	0.134702
1197	1337	0.206795
1197	1338	0.215317
1197	1339	0.106189
1197	1340	0.230085
1197	1341	0.118934
1197	1342	0.172959
1197	1343	0.0390015
1197	1344	0.281087
1197	1345	0.168249
1197	1346	0.0912356
1197	1347	0.0121092
1197	1348	0.233733
1197	1349	0.00795131
1197	1350	0.130069
1197	1351	0.0790922
1197	1352	0.0263797
1197	1353	0.032754
1197	1354	0.138403
1197	1355	0.107385
1197	1356	0.0578035
1197	1357	0.0677259
1197	1358	0.0180179
1197	1359	0.120489
1197	1360	0.090918
1197	1361	0.0763506
1197	1362	0.303657
1197	1363	0.125025
1197	1364	0.12569
1197	1365	0.15867
1197	1366	0.0558375
1197	1367	0.0937765
1197	1368	0.122034
1197	1369	0.203281
1197	1370	0.00465957
1197	1371	0.00796007
1197	1372	0.0896523
1197	1373	0.0806664
1197	1374	0.0623393
1197	1375	0.135299
1197	1376	0.112632
1197	1377	0.00738154
1197	1378	0.277174
1197	1379	0.205733
1197	1380	0.026774
1197	1381	0.124427
1197	1382	0.229261
1197	1383	0.193243
1197	1384	0.0691124
1197	1385	0.00541208
1197	1386	0.142515
1197	1387	0.109475
1197	1388	0.13272
1197	1389	0.244332
1197	1390	0.181419
1197	1391	0.35609
1197	1392	0.0473001
1197	1393	0.145349
1197	1394	0.229827
1197	1395	0.28261
1197	1396	0.0219067
1197	1397	0.117803
1197	1398	0.0712761
1197	1399	0.189059
1197	1400	0.0960618
1197	1401	0.0888841
1197	1402	0.0122609
1197	1403	0.0140425
1197	1404	0.0604537
1197	1405	0.227521
1197	1406	0.11266
1197	1407	0.0979404
1197	1408	0.131143
1197	1409	0.173574
1197	1410	0.132174
1197	1411	0.144415
1197	1412	0.13037
1197	1413	0.116651
1197	1414	0.170665
1197	1415	0.0997491
1197	1416	0.131174
1197	1417	0.119158
1197	1418	0.193314
1197	1419	0.0758033
1197	1420	0.151686
1197	1421	0.132651
1197	1422	0.182712
1197	1423	0.110911
1197	1424	0.267444
1197	1425	0.0812425
1197	1426	0.127196
1197	1427	0.127915
1197	1428	0.219761
1197	1429	0.170265
1197	1430	0.0205497
1197	1431	0.25402
1197	1432	0.15278
1197	1433	0.287182
1197	1434	0.280791
1197	1435	0.0780234
1197	1436	0.205075
1197	1437	0.041854
1197	1438	0.196359
1197	1439	0.195835
1197	1440	0.161293
1197	1441	0.218758
1197	1442	0
1197	1443	0.0547386
1197	1444	0.224315
1197	1445	0.23135
1197	1446	0.832894
1198	1199	0.0236669
1198	1200	0.358497
1198	1201	0.0651683
1198	1202	0.16293
1198	1203	0.24236
1198	1204	0.0228394
1198	1205	0.049372
1198	1206	0.250145
1198	1207	0.246812
1198	1208	0.0199667
1198	1209	0.176987
1198	1210	0.0705723
1198	1211	0.166839
1198	1212	0.0587793
1198	1213	0.160159
1198	1214	0.0974495
1198	1215	0.0809156
1198	1216	0.192971
1198	1217	0.139223
1198	1218	0.0836799
1198	1219	0.0147873
1198	1220	0.13342
1198	1221	0.121698
1198	1222	0.106855
1198	1223	0.420179
1198	1224	0.1309
1198	1225	0.177177
1198	1226	0.0588279
1198	1227	0.0314209
1198	1228	0.152396
1198	1229	0.107557
1198	1230	0.064121
1198	1231	0.0728733
1198	1232	0.156987
1198	1233	0.206535
1198	1234	0.0781386
1198	1235	0.178362
1198	1236	0.0898011
1198	1237	0.104504
1198	1238	0.0894881
1198	1239	0.152136
1198	1240	0.126903
1198	1241	0.0149514
1198	1242	0.0493848
1198	1243	0.0653467
1198	1244	0.00282512
1198	1245	0.0146761
1198	1246	0.00450422
1198	1247	0
1198	1248	0.0425692
1198	1249	0.000480958
1198	1250	0.000480958
1198	1251	0.0153324
1198	1252	0.0141644
1198	1253	0.135552
1198	1254	0.194875
1198	1255	0.196482
1198	1256	0.141755
1198	1257	0.0300484
1198	1258	0.042805
1198	1259	0.0227811
1198	1260	0.0865906
1198	1261	0.413106
1198	1262	0.0891806
1198	1263	0.229914
1198	1264	0.18838
1198	1265	0.0207112
1198	1266	0.204326
1198	1267	0.0259906
1198	1268	0.186048
1198	1269	0.0433108
1198	1270	0.0151275
1198	1271	0.0679448
1198	1272	0.129005
1198	1273	0.0989218
1198	1274	0.115741
1198	1275	0.131115
1198	1276	0.169458
1198	1277	0.0870767
1198	1278	0.124537
1198	1279	0.042528
1198	1280	0.156013
1198	1281	0.131376
1198	1282	0.0603064
1198	1283	0
1198	1284	0.111096
1198	1285	0.159935
1198	1286	0.0531476
1198	1287	0.113649
1198	1288	0.0627315
1198	1289	0.0396172
1198	1290	0.0369815
1198	1291	0.00330677
1198	1292	0.100668
1198	1293	0.0639918
1198	1294	0.157246
1198	1295	0.0687041
1198	1296	0.018293
1198	1297	0.234354
1198	1298	0.041556
1198	1299	0.0296539
1198	1300	0.0853816
1198	1301	0.0260839
1198	1302	0.194544
1198	1303	0.0253989
1198	1304	0.0243862
1198	1305	0.00700235
1198	1306	0.0430058
1198	1307	0.160178
1198	1308	0.147991
1198	1309	0.161685
1198	1310	0.21216
1198	1311	0.161317
1198	1312	0.033739
1198	1313	0.211797
1198	1314	0.129215
1198	1315	0.060839
1198	1316	0.0727727
1198	1317	0.181102
1198	1318	0.0821528
1198	1319	0.0549128
1198	1320	0.164333
1198	1321	0.227783
1198	1322	0.0900951
1198	1323	0.224723
1198	1324	0.0641018
1198	1325	0.249577
1198	1326	0.183729
1198	1327	0.244842
1198	1328	0.174783
1198	1329	0.363918
1198	1330	0.294926
1198	1331	0.418506
1198	1332	0.357208
1198	1333	0.398403
1198	1334	0.238581
1198	1335	0.0301676
1198	1336	0.0986194
1198	1337	0.18941
1198	1338	0.220603
1198	1339	0.0839415
1198	1340	0.212235
1198	1341	0.0936521
1198	1342	0.181788
1198	1343	0.0286052
1198	1344	0.27866
1198	1345	0.107693
1198	1346	0.0703816
1198	1347	0.00548495
1198	1348	0.181584
1198	1349	0.00949652
1198	1350	0.0611886
1198	1351	0.0418914
1198	1352	0.0204626
1198	1353	0.0221525
1198	1354	0.127369
1198	1355	0.125979
1198	1356	0.0520771
1198	1357	0.053353
1198	1358	0.00483466
1198	1359	0.0547421
1198	1360	0.0642747
1198	1361	0.0883476
1198	1362	0.218696
1198	1363	0.145408
1198	1364	0.12021
1198	1365	0.153333
1198	1366	0.0495797
1198	1367	0.0996416
1198	1368	0.0694704
1198	1369	0.173046
1198	1370	0.00144545
1198	1371	0.00386594
1198	1372	0.0511138
1198	1373	0.0340812
1198	1374	0.0938526
1198	1375	0.107018
1198	1376	0.0591739
1198	1377	0.00566632
1198	1378	0.218191
1198	1379	0.169477
1198	1380	0.025402
1198	1381	0.0650937
1198	1382	0.180661
1198	1383	0.182642
1198	1384	0.0509164
1198	1385	0.0265299
1198	1386	0.120924
1198	1387	0.0829887
1198	1388	0.0790871
1198	1389	0.190341
1198	1390	0.167172
1198	1391	0.305811
1198	1392	0.0385401
1198	1393	0.175851
1198	1394	0.175047
1198	1395	0.202587
1198	1396	0.0164923
1198	1397	0.134871
1198	1398	0.0494441
1198	1399	0.164101
1198	1400	0.0515225
1198	1401	0.0393983
1198	1402	0.00812521
1198	1403	0.00355627
1198	1404	0.0510637
1198	1405	0.206445
1198	1406	0.0549729
1198	1407	0.0650069
1198	1408	0.119434
1198	1409	0.0913801
1198	1410	0.122272
1198	1411	0.09212
1198	1412	0.0792998
1198	1413	0.0805665
1198	1414	0.157665
1198	1415	0.0654977
1198	1416	0.0932119
1198	1417	0.102501
1198	1418	0.168719
1198	1419	0.0333413
1198	1420	0.11305
1198	1421	0.119283
1198	1422	0.144075
1198	1423	0.0590452
1198	1424	0.214955
1198	1425	0.0501359
1198	1426	0.149357
1198	1427	0.0702322
1198	1428	0.222907
1198	1429	0.150055
1198	1430	0.0124353
1198	1431	0.205454
1198	1432	0.115777
1198	1433	0.223235
1198	1434	0.224534
1198	1435	0.0892066
1198	1436	0.190806
1198	1437	0.0332032
1198	1438	0.193538
1198	1439	0.140966
1198	1440	0.116067
1198	1441	0.201604
1198	1442	0
1198	1443	0.381467
1198	1444	0.227783
1198	1445	0.242326
1198	1446	0.702194
1199	1200	0.0748818
1199	1201	0.186454
1199	1202	0.0748818
1199	1203	0.186454
1199	1204	0
1199	1205	0
1199	1206	0
1199	1207	0
1199	1208	0
1199	1209	0.0236669
1199	1210	0
1199	1211	0.0380016
1199	1212	0
1199	1213	0.0111342
1199	1214	0.0111342
1199	1215	0
1199	1216	0
1199	1217	0.0236669
1199	1218	0
1199	1219	0
1199	1220	0.186454
1199	1221	0.0547463
1199	1222	0.0236669
1199	1223	0
1199	1224	0.0748818
1199	1225	0
1199	1226	0.0236669
1199	1227	0
1199	1228	0
1199	1229	0
1199	1230	0.0111342
1199	1231	0
1199	1232	0
1199	1233	0.0111342
1199	1234	0
1199	1235	0
1199	1236	0.0380016
1199	1237	0
1199	1238	0
1199	1239	0
1199	1240	0
1199	1241	0
1199	1242	0
1199	1243	0
1199	1244	0
1199	1245	0
1199	1246	0
1199	1247	0
1199	1248	0
1199	1249	0
1199	1250	0
1199	1251	0
1199	1252	0
1199	1253	0
1199	1254	0
1199	1255	0.100149
1199	1256	0
1199	1257	0
1199	1258	0
1199	1259	0
1199	1260	0.0236669
1199	1261	0
1199	1262	0.0111342
1199	1263	0.0236669
1199	1264	0.0380016
1199	1265	0
1199	1266	0.0748818
1199	1267	0.0111342
1199	1268	0
1199	1269	0
1199	1270	0
1199	1271	0.0111342
1199	1272	0
1199	1273	0
1199	1274	0
1199	1275	0.134129
1199	1276	0.0748818
1199	1277	0.100149
1199	1278	0.0547463
1199	1279	0.0748818
1199	1280	0
1199	1281	0.134129
1199	1282	0
1199	1283	0
1199	1284	0
1199	1285	0
1199	1286	0
1199	1287	0
1199	1288	0
1199	1289	0
1199	1290	0.0236669
1199	1291	0
1199	1292	0
1199	1293	0
1199	1294	0
1199	1295	0
1199	1296	0
1199	1297	0
1199	1298	0
1199	1299	0.0547463
1199	1300	0
1199	1301	0
1199	1302	0.0547463
1199	1303	0
1199	1304	0
1199	1305	0
1199	1306	0
1199	1307	0.0236669
1199	1308	0.0236669
1199	1309	0.0236669
1199	1310	0
1199	1311	0.100149
1199	1312	0
1199	1313	0.186454
1199	1314	0
1199	1315	0.0236669
1199	1316	0
1199	1317	0.0111342
1199	1318	0
1199	1319	0
1199	1320	0.0547463
1199	1321	0.0380016
1199	1322	0
1199	1323	0
1199	1324	0
1199	1325	0.134129
1199	1326	0.0111342
1199	1327	0.0111342
1199	1328	0
1199	1329	0
1199	1330	0.0111342
1199	1331	0
1199	1332	0
1199	1333	0
1199	1334	0.0748818
1199	1335	0
1199	1336	0.0236669
1199	1337	0
1199	1338	0.0547463
1199	1339	0
1199	1340	0
1199	1341	0
1199	1342	0
1199	1343	0
1199	1344	0.0236669
1199	1345	0
1199	1346	0
1199	1347	0
1199	1348	0
1199	1349	0
1199	1350	0
1199	1351	0
1199	1352	0
1199	1353	0
1199	1354	0
1199	1355	0
1199	1356	0
1199	1357	0
1199	1358	0
1199	1359	0
1199	1360	0.0111342
1199	1361	0
1199	1362	0
1199	1363	0
1199	1364	0
1199	1365	0
1199	1366	0
1199	1367	0.0236669
1199	1368	0
1199	1369	0
1199	1370	0
1199	1371	0
1199	1372	0
1199	1373	0
1199	1374	0
1199	1375	0.0236669
1199	1376	0
1199	1377	0
1199	1378	0
1199	1379	0.100149
1199	1380	0
1199	1381	0.0748818
1199	1382	0
1199	1383	0.134129
1199	1384	0
1199	1385	0.0111342
1199	1386	0.0748818
1199	1387	0.0236669
1199	1388	0
1199	1389	0.0236669
1199	1390	0.0547463
1199	1391	0
1199	1392	0
1199	1393	0
1199	1394	0.100149
1199	1395	0
1199	1396	0
1199	1397	0
1199	1398	0.0236669
1199	1399	0
1199	1400	0.0547463
1199	1401	0
1199	1402	0
1199	1403	0
1199	1404	0.0748818
1199	1405	0
1199	1406	0
1199	1407	0.0111342
1199	1408	0
1199	1409	0.0236669
1199	1410	0
1199	1411	0
1199	1412	0.0236669
1199	1413	0
1199	1414	0
1199	1415	0
1199	1416	0
1199	1417	0
1199	1418	0.100149
1199	1419	0.0236669
1199	1420	0.0236669
1199	1421	0.0236669
1199	1422	0.0380016
1199	1423	0
1199	1424	0
1199	1425	0.134129
1199	1426	0
1199	1427	0.100149
1199	1428	0
1199	1429	0.325083
1199	1430	0
1199	1431	0
1199	1432	0.0748818
1199	1433	0
1199	1434	0.0111342
1199	1435	0.0236669
1199	1436	0.134129
1199	1437	0
1199	1438	0.0236669
1199	1439	0.0236669
1199	1440	0
1199	1441	0.0236669
1199	1442	0
1199	1443	0.134129
1199	1444	0.0380016
1199	1445	0.0547463
1199	1446	0.0236669
1200	1201	0.976792
1200	1202	0.463389
1200	1203	1.41856
1200	1204	0
1200	1205	0
1200	1206	0.34616
1200	1207	0.807724
1200	1208	0
1200	1209	0.428157
1200	1210	0.168346
1200	1211	1.00033
1200	1212	0
1200	1213	0.771304
1200	1214	0.958468
1200	1215	0
1200	1216	0
1200	1217	0.5325
1200	1218	0.243801
1200	1219	0
1200	1220	0.71851
1200	1221	0.278231
1200	1222	0.808878
1200	1223	0.0547386
1200	1224	0.954018
1200	1225	0.349451
1200	1226	0.427059
1200	1227	0
1200	1228	0.812402
1200	1229	0.301323
1200	1230	0.275458
1200	1231	0
1200	1232	0
1200	1233	0.172591
1200	1234	0.692013
1200	1235	0.862235
1200	1236	0.982231
1200	1237	0
1200	1238	0.377664
1200	1239	0.692013
1200	1240	0
1200	1241	0
1200	1242	0.259277
1200	1243	0
1200	1244	0
1200	1245	0
1200	1246	0
1200	1247	0
1200	1248	0
1200	1249	0
1200	1250	0
1200	1251	0
1200	1252	0
1200	1253	0
1200	1254	0
1200	1255	0.500746
1200	1256	0
1200	1257	0.692013
1200	1258	0
1200	1259	0.0547386
1200	1260	0.182464
1200	1261	0.740948
1200	1262	0.776606
1200	1263	0.182464
1200	1264	0.692406
1200	1265	0
1200	1266	0.336129
1200	1267	0.196559
1200	1268	0.877035
1200	1269	0
1200	1270	0
1200	1271	0.0723006
1200	1272	0
1200	1273	0
1200	1274	0.119762
1200	1275	0.476892
1200	1276	0.479126
1200	1277	0.437745
1200	1278	0.394698
1200	1279	0.517371
1200	1280	0.18248
1200	1281	0.955171
1200	1282	0
1200	1283	0
1200	1284	0
1200	1285	0
1200	1286	0
1200	1287	0
1200	1288	0
1200	1289	0.692013
1200	1290	0.182464
1200	1291	0
1200	1292	0.115069
1200	1293	0.321238
1200	1294	0
1200	1295	0
1200	1296	0.692013
1200	1297	0.692013
1200	1298	0
1200	1299	0.297703
1200	1300	0
1200	1301	0
1200	1302	0.586482
1200	1303	0
1200	1304	0
1200	1305	0
1200	1306	0
1200	1307	0.504486
1200	1308	0.545584
1200	1309	0.821138
1200	1310	0.755265
1200	1311	0.476273
1200	1312	0
1200	1313	0.193263
1200	1314	0.0547386
1200	1315	0.545385
1200	1316	0
1200	1317	0.436164
1200	1318	0
1200	1319	0.191444
1200	1320	0.336129
1200	1321	0.303005
1200	1322	0
1200	1323	0
1200	1324	0
1200	1325	0.158945
1200	1326	0.0843326
1200	1327	0.0723006
1200	1328	0
1200	1329	0
1200	1330	0.191444
1200	1331	0
1200	1332	0
1200	1333	0.692013
1200	1334	0.256605
1200	1335	0
1200	1336	0.182464
1200	1337	0
1200	1338	0.942287
1200	1339	0
1200	1340	0.56697
1200	1341	0.0547386
1200	1342	0
1200	1343	0
1200	1344	0.638424
1200	1345	0
1200	1346	0
1200	1347	0.0547386
1200	1348	0.760654
1200	1349	0
1200	1350	0.191444
1200	1351	0
1200	1352	0
1200	1353	0
1200	1354	0.299618
1200	1355	0
1200	1356	0
1200	1357	0
1200	1358	0
1200	1359	0
1200	1360	0.563765
1200	1361	0
1200	1362	0
1200	1363	0.115069
1200	1364	0
1200	1365	0.692013
1200	1366	0
1200	1367	0.182464
1200	1368	0
1200	1369	0
1200	1370	0
1200	1371	0
1200	1372	0
1200	1373	0
1200	1374	0.115069
1200	1375	0.847207
1200	1376	0
1200	1377	0
1200	1378	0.0547386
1200	1379	0.365866
1200	1380	0
1200	1381	0.978935
1200	1382	0.115069
1200	1383	0.206147
1200	1384	0.714879
1200	1385	0.199982
1200	1386	0.429731
1200	1387	0.232313
1200	1388	0.0547386
1200	1389	0.186454
1200	1390	0.430055
1200	1391	0.555308
1200	1392	0.0547386
1200	1393	0.714879
1200	1394	0.510545
1200	1395	0.0547386
1200	1396	0.0547386
1200	1397	0
1200	1398	0.416221
1200	1399	0
1200	1400	0.531312
1200	1401	0
1200	1402	0
1200	1403	0.119762
1200	1404	0.90294
1200	1405	0.0547386
1200	1406	0.692013
1200	1407	0.563765
1200	1408	0.243801
1200	1409	0.141383
1200	1410	0
1200	1411	0
1200	1412	0.823188
1200	1413	0
1200	1414	0
1200	1415	0.692013
1200	1416	0.0868562
1200	1417	0
1200	1418	0.984675
1200	1419	0.606777
1200	1420	0.847207
1200	1421	0.549868
1200	1422	0.82266
1200	1423	0.960611
1200	1424	0
1200	1425	0.232313
1200	1426	0
1200	1427	0.1199
1200	1428	0
1200	1429	0.249875
1200	1430	0
1200	1431	0.24234
1200	1432	0.194212
1200	1433	0.0547386
1200	1434	0.65078
1200	1435	0.363092
1200	1436	1.29068
1200	1437	0.692013
1200	1438	0.671638
1200	1439	0.182464
1200	1440	0
1200	1441	0.570636
1200	1442	0
1200	1443	1.05016
1200	1444	0.658754
1200	1445	0.144623
1200	1446	0.232313
1201	1202	0.588062
1201	1203	1.38959
1201	1204	0
[truncated: 30,132 more rows]

## Sheet: RE
Position	Score
1193	0.389539
1194	0.336037
1195	0.194464
1196	0.500198
1197	1.55464
1198	1.3483
1199	2.34284
1200	1.19646
1201	1.46591
1202	0.551127
1203	0.501623
1204	4.51876
1205	2.96767
1206	0.540291
1207	0.473093
1208	2.85828
1209	0.426363
1210	1.83282
1211	0.657186
1212	2.00075
1213	0.626424
1214	1.22005
1215	1.43974
1216	0.552037
1217	1.24014
1218	1.7847
1219	3.30227
1220	1.50749
1221	1.11155
1222	1.08353
1223	0.599736
1224	1.56743
1225	0.95543
1226	2.13275
1227	2.0772
1228	1.17362
1229	1.27288
1230	1.42184
1231	1.35299
1232	1.46432
1233	0.468348
1234	1.72118
1235	0.494086
1236	1.46587
1237	1.49328
1238	1.86108
1239	1.95506
1240	1.75501
1241	2.83029
1242	2.07052
1243	2.28688
1244	2.96181
1245	2.96105
1246	2.7413
1247	2.97593
1248	2.0271
1249	2.9687
1250	2.61072
1251	2.2498
1252	1.94784
1253	1.56023
1254	0.882754
1255	0.727387
1256	1.5745
1257	1.93565
1258	2.53232
1259	2.94944
1260	1.34079
1261	1.1174
1262	2.02045
1263	0.619587
1264	0.675925
1265	2.88427
1266	0.511711
1267	2.40175
1268	0.378046
1269	2.13912
1270	2.78667
1271	1.93382
1272	1.20909
1273	1.62424
1274	1.7668
1275	0.883444
1276	0.600856
1277	1.41433
1278	1.76423
1279	2.02059
1280	1.05734
1281	1.24534
1282	2.04883
1283	3.12357
1284	1.09849
1285	1.22673
1286	1.52612
1287	1.32997
1288	2.10576
1289	2.26097
1290	2.83088
1291	3.22279
1292	1.74712
1293	2.47161
1294	1.21874
1295	1.79146
1296	2.73537
1297	0.717595
1298	2.69353
1299	2.04689
1300	1.38434
1301	2.98615
1302	0.679872
1303	2.52898
1304	2.00228
1305	2.79688
1306	2.72336
1307	1.56271
1308	0.813402
1309	0.771351
1310	1.82475
1311	0.990758
1312	2.5107
1313	0.694228
1314	1.08557
1315	1.53104
1316	3.44497
1317	0.446488
1318	1.91976
1319	2.06777
1320	1.27191
1321	0.748791
1322	1.46557
1323	1.48775
1324	1.94783
1325	0.697944
1326	0.532512
1327	0.371201
1328	1.0879
1329	0.212508
1330	0.351818
1331	0.212118
1332	0.544191
1333	0.363045
1334	0.878849
1335	2.16746
1336	1.37466
1337	0.760019
1338	0.428582
1339	1.81077
1340	0.409097
1341	1.6877
1342	1.21916
1343	2.85012
1344	0.571111
1345	2.2023
1346	1.72633
1347	2.37375
1348	1.29475
1349	2.9365
1350	2.44165
1351	2.49411
1352	3.00896
1353	2.22226
1354	1.33284
1355	3.09627
1356	1.86008
1357	2.16654
1358	3.0563
1359	2.34366
1360	1.57601
1361	1.77749
1362	2.07364
1363	1.46936
1364	1.25255
1365	1.50735
1366	1.99502
1367	1.59613
1368	1.63504
1369	1.74024
1370	2.8271
1371	2.68664
1372	2.61485
1373	2.62289
1374	2.21386
1375	1.47501
1376	1.98274
1377	2.81557
1378	0.538313
1379	0.991646
1380	2.50556
1381	2.37091
1382	0.497682
1383	0.853143
1384	1.95916
1385	2.74786
1386	0.625191
1387	1.84467
1388	2.01509
1389	1.67333
1390	0.598374
1391	0.691282
1392	2.80084
1393	0.609574
1394	0.927459
1395	1.75144
1396	2.65689
1397	1.55345
1398	1.63007
1399	1.89669
1400	2.39158
1401	2.70853
1402	3.79626
1403	3.06383
1404	1.74328
1405	1.04389
1406	2.44599
1407	2.00834
1408	1.50346
1409	2.51565
1410	1.76798
1411	1.98358
1412	1.91577
1413	1.91627
1414	1.55463
1415	2.2779
1416	1.94693
1417	1.50796
1418	0.700104
1419	2.84363
1420	0.682807
1421	1.45938
1422	1.02692
1423	2.42533
1424	1.63009
1425	1.97467
1426	0.916347
1427	2.70451
1428	0.268835
1429	0.503147
1430	2.27507
1431	1.15135
1432	0.510964
1433	0.63315
1434	0.6763
1435	1.76858
1436	0.579746
1437	2.74036
1438	1.095
1439	0.637438
1440	2.14617
1441	1.55285
1442	2.41912
1443	1.38981
1444	0.587003
1445	0.720706
1446	0.600337
