# Supplementary material for: Disease-relevant mutations alter amino acid co-evolution networks in the second nucleotide binding domain of CFTR
Source: PLoS One. 2020 Jan 24;15(1):e0227668. doi: 10.1371/journal.pone.0227668 (PMC6980524; doi:10.1371/journal.pone.0227668)
Supplement: S3 File — (XLSX) [file pone.0227668.s011.xlsx]

## Sheet: McBASC
i	j	score
1193	1194	0.00887564
1193	1195	0.0084585
1193	1196	0.0108443
1193	1197	0.00150655
1193	1198	0.00715766
1193	1202	0.0113698
1193	1203	0.00286629
1193	1204	0.000128925
1193	1205	0.000362025
1193	1206	0.00187401
1193	1207	0.000388014
1193	1208	0.00528152
1193	1209	0.00944894
1193	1210	0.000372373
1193	1211	0.0128377
1193	1212	0.00192988
1193	1213	0.0021632
1193	1214	0.00193185
1193	1215	0.00147618
1193	1216	0.0147421
1193	1217	0.0070964
1193	1218	0.0216511
1193	1219	0.00891515
1193	1220	0.0117095
1193	1221	0.000452811
1193	1222	0.00645163
1193	1223	0.000630994
1193	1224	0.00313728
1193	1225	0.0153393
1193	1226	0.0163014
1193	1227	0.0100102
1193	1228	0.00953071
1193	1229	0.00605354
1193	1230	0.00164449
1193	1231	0.000910567
1193	1232	0.00774238
1193	1233	0.0027303
1193	1234	0.00597451
1193	1235	-2
1193	1236	0.00350234
1193	1237	0.00309701
1193	1238	0.0136332
1193	1239	0.00726315
1193	1240	0.000903114
1193	1241	0.000626662
1193	1242	0.00558029
1193	1243	0.00509142
1193	1244	-2
1193	1245	0.00359521
1193	1246	0.00306457
1193	1247	0.00683434
1193	1248	0.000193647
1193	1249	-2
1193	1250	-2
1193	1251	0.00191866
1193	1252	0.00106434
1193	1253	0.00394316
1193	1254	0.00150526
1193	1255	0.00557928
1193	1256	0.00843942
1193	1257	0.000750754
1193	1258	0.00678834
1193	1259	0.000174041
1193	1260	0.00305623
1193	1261	0.00011428
1193	1262	0.00362511
1193	1263	0.00577549
1193	1264	0.00230169
1193	1265	1.1529e-05
1193	1266	0.00449105
1193	1267	0.00935404
1193	1268	0.000386886
1193	1269	0.00160659
1193	1270	0.000216759
1193	1271	0.016598
1193	1272	0.000381611
1193	1273	0.00830175
1193	1274	0.00103495
1193	1275	0.00263762
1193	1276	0.00314251
1193	1277	0.00902689
1193	1278	0.0216918
1193	1279	0.000954242
1193	1280	0.00763078
1193	1281	0.0164179
1193	1282	0.00375155
1193	1283	-2
1193	1284	0.00601747
1193	1285	0.00206318
1193	1286	0.00331602
1193	1287	0.014297
1193	1288	0.0198391
1193	1289	0.00313725
1193	1290	0.00118343
1193	1291	0.000128907
1193	1292	0.00464742
1193	1293	0.00400668
1193	1294	0.0125634
1193	1295	0.011414
1193	1296	0.00615004
1193	1297	0.00734838
1193	1298	0.000120449
1193	1299	0.00796426
1193	1300	0.00436622
1193	1301	0.00644375
1193	1302	0.000941101
1193	1303	0.0135738
1193	1304	0.0069635
1193	1305	0.000236952
1193	1306	0.0162966
1193	1307	0.00374971
1193	1308	0.00385163
1193	1309	0.00287047
1193	1310	0.00697277
1193	1311	0.00133218
1193	1312	0.0068091
1193	1313	0.00827319
1193	1314	0.00219321
1193	1315	0.00364393
1193	1316	0.0116387
1193	1317	0.00439678
1193	1318	0.00776063
1193	1319	0.00666202
1193	1320	0.0184326
1193	1321	0.00380545
1193	1322	0.00420749
1193	1323	0.00246937
1193	1324	0.00113163
1193	1325	0.0113963
1193	1326	0.0052541
1193	1327	0.00803508
1193	1328	0.00689953
1193	1329	0.00195216
1193	1330	0.00114967
1193	1331	0.00105103
1193	1332	0.00225572
1193	1333	0.000148881
1193	1334	0.00151066
1193	1335	0.00871203
1193	1336	0.000386815
1193	1337	7.77583e-05
1193	1338	0.00683538
1193	1339	0.0111665
1193	1340	0.00528152
1193	1341	0.0157777
1193	1342	0.00163508
1193	1343	0.00257111
1193	1344	0.00925844
1193	1345	0.00476474
1193	1346	0.00577271
1193	1347	0.00106837
1193	1348	0.000499442
1193	1349	0.00575554
1193	1350	0.00420902
1193	1351	0.0191043
1193	1352	0.0157878
1193	1353	0.00439131
1193	1354	0.00218516
1193	1355	0.00103468
1193	1356	0.00460621
1193	1357	0.0129958
1193	1358	0.00033595
1193	1359	0.00254526
1193	1360	0.0137211
1193	1361	0.00739069
1193	1362	0.00118001
1193	1363	0.00234969
1193	1364	0.00451569
1193	1365	0.00239617
1193	1366	0.00208482
1193	1367	0.00512046
1193	1368	0.0126909
1193	1369	0.00594182
1193	1370	0.000128895
1193	1371	0.000128897
1193	1372	0.018081
1193	1373	0.00159993
1193	1374	0.00302737
1193	1375	0.000913762
1193	1376	0.00323925
1193	1377	0.0055791
1193	1378	0.00835223
1193	1379	0.00508929
1193	1380	0.0099979
1193	1381	0.00654088
1193	1382	0.00506319
1193	1383	0.00455444
1193	1384	0.00322211
1193	1386	2.50161e-05
1193	1387	0.00430978
1193	1388	0.00205006
1193	1389	0.00332877
1193	1390	0.00540707
1193	1391	0.00301698
1193	1392	0.00667356
1193	1393	0.00642077
1193	1394	0.00243336
1193	1395	0.0117031
1193	1396	0.00698646
1193	1397	0.00938252
1193	1398	0.00296573
1193	1399	0.00168502
1193	1400	0.00993693
1193	1401	0.000313047
1193	1402	0.00130611
1193	1403	0.00185538
1193	1404	0.00287751
1193	1405	0.00764986
1193	1406	0.00356063
1193	1407	0.00215798
1193	1408	0.00711394
1193	1409	0.000869693
1193	1410	0.00028477
1193	1411	0.015856
1193	1412	0.0128457
1193	1413	0.00356347
1193	1414	0.00132802
1193	1415	0.00912979
1193	1416	0.00415816
1193	1417	0.0069383
1193	1418	0.00185737
1193	1419	0.000129052
1193	1420	0.00265174
1193	1421	0.00349655
1193	1422	0.000304535
1193	1423	0.0031334
1193	1424	0.00347679
1193	1425	0.00246732
1193	1426	0.00217462
1193	1427	0.00066474
1193	1428	0.00468249
1193	1429	0.00166886
1193	1430	0.00320817
1193	1431	0.00104006
1193	1432	0.00528718
1193	1433	0.000723599
1193	1434	0.00330907
1193	1435	0.00120407
1193	1436	0.00513748
1193	1437	0.00182061
1193	1438	0.000986729
1193	1439	0.00288796
1193	1440	0.00182174
1193	1441	0.00561949
1193	1444	0.000337212
1193	1445	0.00882238
1193	1446	1.35782e-05
1194	1195	0.0342594
1194	1196	0.0171158
1194	1197	0.0269543
1194	1198	0.0133582
1194	1202	0.0325476
1194	1203	0.0195621
1194	1204	0.000159974
1194	1205	0.00670045
1194	1206	0.00878819
1194	1207	0.00201453
1194	1208	0.00119603
1194	1209	0.0193994
1194	1210	0.0102281
1194	1211	0.0171991
1194	1212	0.0092862
1194	1213	0.00870087
1194	1214	0.0175325
1194	1215	0.00226659
1194	1216	0.0123831
1194	1217	0.000285166
1194	1218	0.0119234
1194	1219	0.0108981
1194	1220	0.00622407
1194	1221	0.0203579
1194	1222	0.0094877
1194	1223	0.00221445
1194	1224	0.021206
1194	1225	0.0117158
1194	1226	0.039512
1194	1227	0.0106309
1194	1228	0.00676116
1194	1229	0.0185168
1194	1230	0.00844944
1194	1231	0.000993405
1194	1232	0.0122782
1194	1233	0.00501066
1194	1234	0.0245422
1194	1235	-2
1194	1236	0.00512859
1194	1237	0.018704
1194	1238	0.000859563
1194	1239	0.00763624
1194	1240	0.00707282
1194	1241	0.0225239
1194	1242	0.000134735
1194	1243	0.00427699
1194	1244	-2
1194	1245	0.00558729
1194	1246	0.00310931
1194	1247	0.00804376
1194	1248	0.00311164
1194	1249	-2
1194	1250	-2
1194	1251	0.0186752
1194	1252	0.0120544
1194	1253	0.0169963
1194	1254	0.00375725
1194	1255	0.00793795
1194	1256	0.0179466
1194	1257	0.0188685
1194	1258	0.0186455
1194	1259	0.00516048
1194	1260	0.00890809
1194	1261	0.00135844
1194	1262	0.0293852
1194	1263	0.00627499
1194	1264	0.00218766
1194	1265	0.00281072
1194	1266	0.0125864
1194	1267	0.005052
1194	1268	0.0141579
1194	1269	0.0122173
1194	1270	0.00778679
1194	1271	0.0263819
1194	1272	0.0185461
1194	1273	0.00808035
1194	1274	0.0312668
1194	1275	0.0259468
1194	1276	0.0199782
1194	1277	0.0107236
1194	1278	0.0790267
1194	1279	0.0357224
1194	1280	0.00515145
1194	1281	0.0350309
1194	1282	0.0159581
1194	1283	-2
1194	1284	0.0127944
1194	1285	0.0189555
1194	1286	0.00316773
1194	1287	0.0229691
1194	1288	0.051027
1194	1289	0.0117942
1194	1290	0.000450126
1194	1291	0.005934
1194	1292	0.0160322
1194	1293	0.0083255
1194	1294	0.0195475
1194	1295	0.00995352
1194	1296	0.0185107
1194	1297	0.010562
1194	1298	0.0198721
1194	1299	0.00894577
1194	1300	0.000911119
1194	1301	0.0437895
1194	1302	0.0139782
1194	1303	0.0195624
1194	1304	0.00317007
1194	1305	0.00040389
1194	1306	0.00224901
1194	1307	0.0318475
1194	1308	0.00649551
1194	1309	0.0103877
1194	1310	0.0347521
1194	1311	0.00591418
1194	1312	0.00519402
1194	1313	0.00949682
1194	1314	0.00605036
1194	1315	0.00444281
1194	1316	0.0277723
1194	1317	0.0245135
1194	1318	0.0110962
1194	1319	0.0176423
1194	1320	0.0042247
1194	1321	0.0191366
1194	1322	0.00611185
1194	1323	0.0182516
1194	1324	0.00471222
1194	1325	0.00971311
1194	1326	0.0150375
1194	1327	0.00608347
1194	1328	0.00782165
1194	1329	0.00538711
1194	1330	0.00272811
1194	1331	0.00351838
1194	1332	0.0105935
1194	1333	0.000613405
1194	1334	0.00188892
1194	1335	0.0222775
1194	1336	0.0272974
1194	1337	0.0240898
1194	1338	0.00621312
1194	1339	0.00409402
1194	1340	0.0118145
1194	1341	0.016143
1194	1342	0.0098136
1194	1343	0.0313192
1194	1344	0.0171301
1194	1345	0.0158988
1194	1346	0.00211778
1194	1347	0.00263395
1194	1348	0.00501954
1194	1349	0.00790018
1194	1350	0.000208382
1194	1351	0.0127649
1194	1352	0.0401773
1194	1353	0.0131159
1194	1354	0.00101689
1194	1355	0.0108567
1194	1356	0.0125255
1194	1357	0.0117374
1194	1358	0.00786297
1194	1359	0.0165057
1194	1360	0.0424121
1194	1361	0.0107506
1194	1362	0.000280838
1194	1363	0.00353054
1194	1364	0.0306025
1194	1365	0.00254892
1194	1366	0.0198479
1194	1367	0.00816721
1194	1368	0.0309088
1194	1369	0.0298364
1194	1370	0.00593156
1194	1371	0.0059336
1194	1372	0.0120119
1194	1373	0.00121
1194	1374	0.00158879
1194	1375	0.0151297
1194	1376	0.00347313
1194	1377	0.0586329
1194	1378	0.018961
1194	1379	0.028748
1194	1380	0.0152275
1194	1381	0.0145693
1194	1382	0.0150657
1194	1383	0.00300534
1194	1384	0.0061469
1194	1386	0.0045862
1194	1387	0.000394706
1194	1388	0.053117
1194	1389	0.00687014
1194	1390	0.0097503
1194	1391	0.0160453
1194	1392	0.0492756
1194	1393	0.00172552
1194	1394	0.0248758
1194	1395	0.0137783
1194	1396	0.0130479
1194	1397	0.00477633
1194	1398	0.00164146
1194	1399	0.0208806
1194	1400	0.0173074
1194	1401	0.000833677
1194	1402	0.00185229
1194	1403	0.00136091
1194	1404	0.00900393
1194	1405	0.0022511
1194	1406	0.00780016
1194	1407	0.000337805
1194	1408	0.00182418
1194	1409	0.00194135
1194	1410	0.0012137
1194	1411	0.000225979
1194	1412	0.0090068
1194	1413	0.00125908
1194	1414	1.74307e-05
1194	1415	0.00788333
1194	1416	0.0117221
1194	1417	0.0369979
1194	1418	0.00460122
1194	1419	0.00373879
1194	1420	0.0138939
1194	1421	0.00854363
1194	1422	0.000463267
1194	1423	0.0179229
1194	1424	0.0194886
1194	1425	0.0135491
1194	1426	0.0184406
1194	1427	0.00865121
1194	1428	0.00923527
1194	1429	0.00778953
1194	1430	0.0153752
1194	1431	0.00823196
1194	1432	0.00496513
1194	1433	0.000793576
1194	1434	0.00402654
1194	1435	0.00314972
1194	1436	0.00861026
1194	1437	0.011815
1194	1438	0.000149299
1194	1439	0.00901052
1194	1440	0.00378301
1194	1441	0.00370723
1194	1444	0.00189545
1194	1445	0.00127779
1194	1446	0.000137312
1195	1196	0.0432345
1195	1197	0.069272
1195	1198	0.0307537
1195	1202	0.0257541
1195	1203	0.0111021
1195	1204	0.0159897
1195	1205	0.0143554
1195	1206	0.00605117
1195	1207	0.000566487
1195	1208	0.0141779
1195	1209	0.0223555
1195	1210	0.00878811
1195	1211	0.0232702
1195	1212	0.0370225
1195	1213	0.0198005
1195	1214	0.0141866
1195	1215	0.0139277
1195	1216	0.0268989
1195	1217	0.00985092
1195	1218	0.0111825
1195	1219	0.0107012
1195	1220	0.0174655
1195	1221	0.00823859
1195	1222	0.00778339
1195	1223	8.364e-05
1195	1224	0.0105048
1195	1225	0.0237002
1195	1226	0.0406237
1195	1227	0.0336048
1195	1228	0.0301254
1195	1229	0.00961258
1195	1230	0.000949204
1195	1231	0.0029505
1195	1232	0.0215484
1195	1233	0.00170045
1195	1234	0.0185151
1195	1235	-2
1195	1236	0.0156887
1195	1237	0.00900674
1195	1238	7.78073e-05
1195	1239	0.0104177
1195	1240	0.00384561
1195	1241	0.00553613
1195	1242	0.00453158
1195	1243	0.011953
1195	1244	-2
1195	1245	0.00554496
1195	1246	0.0135536
1195	1247	5.34875e-05
1195	1248	0.00636433
1195	1249	-2
1195	1250	-2
1195	1251	0.0165609
1195	1252	0.0134963
1195	1253	0.0075798
1195	1254	0.00297588
1195	1255	0.0171506
1195	1256	0.0302722
1195	1257	0.00837643
1195	1258	0.015286
1195	1259	0.00904885
1195	1260	0.0147234
1195	1261	0.000398113
1195	1262	0.0200612
1195	1263	0.00897591
1195	1264	0.00489051
1195	1265	0.0125886
1195	1266	0.00352534
1195	1267	0.0129336
1195	1268	0.0106124
1195	1269	0.0103649
1195	1270	0.013433
1195	1271	0.0252273
1195	1272	0.0226917
1195	1273	0.0191707
1195	1274	0.0151359
1195	1275	0.0307249
1195	1276	0.0354702
1195	1277	0.0463855
1195	1278	0.06999
1195	1279	0.0300845
1195	1280	0.0047672
1195	1281	0.0211516
1195	1282	0.0012097
1195	1283	-2
1195	1284	0.018131
1195	1285	0.0111154
1195	1286	0.0340387
1195	1287	0.0583096
1195	1288	0.0223847
1195	1289	0.0133162
1195	1290	0.00439069
1195	1291	0.00893838
1195	1292	0.0298037
1195	1293	0.0290673
1195	1294	0.00559009
1195	1295	0.0123663
1195	1296	0.0266064
1195	1297	0.0227807
1195	1298	0.00650162
1195	1299	0.0238043
1195	1300	0.00319738
1195	1301	0.0417955
1195	1302	0.0158098
1195	1303	0.0377036
1195	1304	0.0327259
1195	1305	0.00760944
1195	1306	0.0269948
1195	1307	0.0196594
1195	1308	0.0113732
1195	1309	0.00761981
1195	1310	0.0160438
1195	1311	0.0114912
1195	1312	0.0147831
1195	1313	0.0157596
1195	1314	0.0234688
1195	1315	0.000362757
1195	1316	0.0139155
1195	1317	0.0250934
1195	1318	0.00822756
1195	1319	0.0120428
1195	1320	0.00952062
1195	1321	0.00848948
1195	1322	0.0199984
1195	1323	0.00531061
1195	1324	0.000999162
1195	1325	0.016922
1195	1326	0.00673147
1195	1327	0.00202954
1195	1328	0.00361621
1195	1329	0.000267967
1195	1330	0.00449968
1195	1331	0.00546983
1195	1332	0.0190939
1195	1333	0.00481526
1195	1334	0.000892703
1195	1335	0.0386459
1195	1336	0.0122041
1195	1337	0.00781411
1195	1338	0.00430361
1195	1339	0.0183992
1195	1340	0.0222146
1195	1341	0.0436376
1195	1342	0.0111656
1195	1343	0.0431555
1195	1344	0.0321613
1195	1345	0.0162044
1195	1346	0.0119531
1195	1347	0.000339672
1195	1348	0.00575336
1195	1349	0.0129921
1195	1350	0.00872305
1195	1351	0.0268485
1195	1352	0.0412434
1195	1353	0.00612398
1195	1354	0.0179535
1195	1355	0.0122619
1195	1356	0.00326928
1195	1357	0.030367
1195	1358	0.00136074
1195	1359	0.0419707
1195	1360	0.03139
1195	1361	0.0201017
1195	1362	0.00158473
1195	1363	0.00499384
1195	1364	0.0199428
1195	1365	0.00054009
1195	1366	0.0114934
1195	1367	0.0023118
1195	1368	0.0495954
1195	1369	0.0471465
1195	1370	0.00893648
1195	1371	0.0159794
1195	1372	0.00620013
1195	1373	0.00974006
1195	1374	0.0141264
1195	1375	0.0157648
1195	1376	0.0103896
1195	1377	0.0179415
1195	1378	0.0345149
1195	1379	0.0212003
1195	1380	0.00211947
1195	1381	0.00485115
1195	1382	0.0265909
1195	1383	0.0231354
1195	1384	0.00828984
1195	1386	0.0107333
1195	1387	0.0364065
1195	1388	0.0231699
1195	1389	0.00243747
1195	1390	0.00644589
1195	1391	0.0276967
1195	1392	0.0229005
1195	1393	0.0115324
1195	1394	0.034853
1195	1395	0.0318465
1195	1396	0.00591801
1195	1397	0.00610034
1195	1398	0.0183432
1195	1399	0.00947095
1195	1400	0.00353904
1195	1401	0.00813489
1195	1402	0.00592175
1195	1403	0.0091518
1195	1404	0.0224747
1195	1405	0.0449227
1195	1406	0.0147936
1195	1407	0.0166886
1195	1408	0.0133297
1195	1409	0.00326677
1195	1410	0.024554
1195	1411	0.0308634
1195	1412	0.000923857
1195	1413	0.000329779
1195	1414	0.015119
1195	1415	0.0400207
1195	1416	0.0425998
1195	1417	0.0406956
1195	1418	0.00995182
1195	1419	0.0296449
1195	1420	0.0192048
1195	1421	0.0027554
1195	1422	0.0125533
1195	1423	0.0176467
1195	1424	0.0127448
1195	1425	0.00698527
1195	1426	0.0283091
1195	1427	0.0134189
1195	1428	0.00425818
1195	1429	0.0234234
1195	1430	0.0061523
1195	1431	0.000474152
1195	1432	0.000253669
1195	1433	0.00762574
1195	1434	0.00775341
1195	1435	0.00452719
1195	1436	0.0244705
1195	1437	0.0314115
1195	1438	0.0197594
1195	1439	0.0162188
1195	1440	0.0108687
1195	1441	0.00851944
1195	1444	0.00192452
1195	1445	0.0293963
1195	1446	6.67742e-05
1196	1197	0.0737514
1196	1198	0.0605649
1196	1202	0.0140175
1196	1203	0.015451
1196	1204	0.0415366
1196	1205	0.0276077
1196	1206	0.00327504
1196	1207	0.00124418
1196	1208	0.00310008
1196	1209	0.0199565
1196	1210	0.00314227
1196	1211	0.0541476
1196	1212	0.0467548
1196	1213	0.00762914
1196	1214	0.0185496
1196	1215	0.0379977
1196	1216	0.00539328
1196	1217	0.0319967
1196	1218	0.000813807
1196	1219	0.0105716
1196	1220	0.0141727
1196	1221	0.0385821
1196	1222	0.0264428
1196	1223	0.00285419
1196	1224	8.84877e-05
1196	1225	0.000756813
1196	1226	0.000453731
1196	1227	0.0183593
1196	1228	0.0031636
1196	1229	0.00909954
1196	1230	0.031444
1196	1231	0.0136815
1196	1232	0.0126809
1196	1233	0.022842
1196	1234	0.0371314
1196	1235	-2
1196	1236	0.00801602
1196	1237	0.00223138
1196	1238	0.0349589
1196	1239	0.0140908
1196	1240	0.00433563
1196	1241	0.0494918
1196	1242	0.0208658
1196	1243	0.00720333
1196	1244	-2
1196	1245	0.0256022
1196	1246	0.00496099
1196	1247	0.0121112
1196	1248	0.0216778
1196	1249	-2
1196	1250	-2
1196	1251	0.0251976
1196	1252	0.0357406
1196	1253	0.0101185
1196	1254	0.0233398
1196	1255	0.0290047
1196	1256	0.0272952
1196	1257	0.0348172
1196	1258	0.0116293
1196	1259	0.0169529
1196	1260	0.0163263
1196	1261	3.32184e-05
1196	1262	0.0172034
1196	1263	0.00336371
1196	1264	0.00700104
1196	1265	0.0229762
1196	1266	0.00153554
1196	1267	0.00431631
1196	1268	0.042869
1196	1269	0.0175338
1196	1270	0.0305978
1196	1271	0.0153373
1196	1272	0.0170343
1196	1273	0.00133275
1196	1274	0.0176768
1196	1275	0.0123521
1196	1276	0.00866829
1196	1277	0.0245355
1196	1278	0.066259
1196	1279	0.00286809
1196	1280	0.00779805
1196	1281	0.119978
1196	1282	0.01363
1196	1283	-2
1196	1284	0.00295185
1196	1285	0.00571078
1196	1286	0.0499968
1196	1287	0.103544
1196	1288	0.0520215
1196	1289	0.0216886
1196	1290	0.0343997
1196	1291	0.0148384
1196	1292	0.0557221
1196	1293	0.0305142
1196	1294	0.00541444
1196	1295	0.0354287
1196	1296	0.0275861
1196	1297	0.0931541
1196	1298	0.0194858
1196	1299	0.00620994
1196	1300	0.0037144
1196	1301	0.0328413
1196	1302	0.00597434
1196	1303	0.0068803
1196	1304	0.0808767
1196	1305	0.0416063
1196	1306	0.00256209
1196	1307	0.0590073
1196	1308	0.00467108
1196	1309	0.0106642
1196	1310	0.0094526
1196	1311	0.0120201
1196	1312	0.00165214
1196	1313	0.0378388
1196	1314	0.0140053
1196	1315	0.0158651
1196	1316	0.0211176
1196	1317	0.0648614
1196	1318	0.0171653
1196	1319	0.00685892
1196	1320	0.0165577
1196	1321	0.0090857
1196	1322	0.0102062
1196	1323	0.0245096
1196	1324	0.0274477
1196	1325	0.0525505
1196	1326	0.0218376
1196	1327	0.0413508
1196	1328	0.032105
1196	1329	0.00886665
1196	1330	0.0140084
1196	1331	0.0167833
1196	1332	0.0222951
1196	1333	0.0364068
1196	1334	0.0248194
1196	1335	0.00777888
1196	1336	0.0226459
1196	1337	0.000932191
1196	1338	0.0173719
1196	1339	0.0527715
1196	1340	0.0465189
1196	1341	0.0518489
1196	1342	0.0729889
1196	1343	0.0223689
1196	1344	0.0328384
1196	1345	0.0293154
1196	1346	0.0683457
1196	1347	0.00444428
1196	1348	0.0283439
1196	1349	0.0243273
1196	1350	0.00722561
1196	1351	0.0339031
1196	1352	0.0228616
1196	1353	0.0195409
1196	1354	0.000950626
1196	1355	0.0693441
1196	1356	0.0232585
1196	1357	0.0603075
1196	1358	0.0133862
1196	1359	0.0732349
1196	1360	0.0399902
1196	1361	0.0795266
1196	1362	0.0086939
1196	1363	0.0113738
1196	1364	0.0108623
1196	1365	0.0232655
1196	1366	0.0258007
1196	1367	0.104558
1196	1368	0.051055
1196	1369	0.0330988
1196	1370	0.0148421
1196	1371	0.0225642
1196	1372	0.00423306
1196	1373	0.00553824
1196	1374	0.0718335
1196	1375	0.00421561
1196	1376	0.00886372
1196	1377	0.0225765
1196	1378	0.0214006
1196	1379	0.0155238
1196	1380	0.00226779
1196	1381	0.00567083
1196	1382	0.023741
1196	1383	0.12184
1196	1384	0.0113812
1196	1386	0.0107272
1196	1387	0.0745056
1196	1388	0.0179659
1196	1389	0.0337358
1196	1390	0.030535
1196	1391	0.00831131
1196	1392	0.0244947
1196	1393	0.0429443
1196	1394	0.0498359
1196	1395	0.0633253
1196	1396	0.060439
1196	1397	0.0666951
1196	1398	0.037906
1196	1399	0.117563
1196	1400	0.0116664
1196	1401	0.0177002
1196	1402	0.0265242
1196	1403	0.0282861
1196	1404	0.0515624
1196	1405	0.0599174
1196	1406	0.0134502
1196	1407	0.0325688
1196	1408	0.0902244
1196	1409	0.0100187
1196	1410	0.0560371
1196	1411	0.0247323
1196	1412	0.0381522
1196	1413	0.0111166
1196	1414	0.0290264
1196	1415	0.0265389
1196	1416	0.0935431
1196	1417	0.0416
1196	1418	0.025471
1196	1419	0.017573
1196	1420	0.00425797
1196	1421	0.00744135
1196	1422	0.0196173
1196	1423	0.00515785
1196	1424	0.0305637
1196	1425	0.0420699
1196	1426	0.0281988
1196	1427	0.0692516
1196	1428	0.0234849
1196	1429	0.00395206
1196	1430	0.0263686
1196	1431	0.0036709
1196	1432	0.0340197
1196	1433	0.00117109
1196	1434	0.012435
1196	1435	0.00297899
1196	1436	0.015028
1196	1437	0.00183145
1196	1438	0.0605
1196	1439	0.00473983
1196	1440	0.0103589
1196	1441	0.0388247
1196	1444	0.0389747
1196	1445	0.0129064
1196	1446	0.000444826
1197	1198	0.0625843
1197	1202	0.0400943
1197	1203	0.0401399
1197	1204	0.0385635
1197	1205	0.0159782
1197	1206	0.0527171
1197	1207	0.0169886
1197	1208	0.0217918
1197	1209	0.0238058
1197	1210	0.0110682
1197	1211	0.0574276
1197	1212	0.0889529
1197	1213	0.012187
1197	1214	0.0260443
1197	1215	0.0127204
1197	1216	0.0127093
1197	1217	0.0532854
1197	1218	0.00654336
1197	1219	0.038382
1197	1220	0.028477
1197	1221	0.0485324
1197	1222	0.00246769
1197	1223	0.00393288
1197	1224	0.077792
1197	1225	0.0306624
1197	1226	0.049815
1197	1227	0.0324783
1197	1228	0.110334
1197	1229	0.0182836
1197	1230	0.0218997
1197	1231	0.0203611
1197	1232	0.0450524
1197	1233	0.0619474
1197	1234	0.0699915
1197	1235	-2
1197	1236	0.0111988
1197	1237	0.0641869
1197	1238	0.0531066
1197	1239	0.170538
1197	1240	0.0205807
1197	1241	0.0345444
1197	1242	0.0353169
1197	1243	0.00488565
1197	1244	-2
1197	1245	0.0295488
1197	1246	0.0317645
1197	1247	0.00694948
1197	1248	0.0122888
1197	1249	-2
1197	1250	-2
1197	1251	0.032259
1197	1252	0.00619801
1197	1253	0.0845343
1197	1254	0.0689453
1197	1255	0.0106059
1197	1256	0.0357135
1197	1257	0.0355218
1197	1258	0.0193847
1197	1259	0.0110755
1197	1260	0.00863612
1197	1261	0.00104794
1197	1262	0.0251667
1197	1263	0.000294275
1197	1264	0.0170069
1197	1265	0.0207693
1197	1266	0.00818655
1197	1267	0.00503122
1197	1268	0.0153277
1197	1269	0.0768353
1197	1270	0.0395404
1197	1271	0.062499
1197	1272	0.04891
1197	1273	0.038899
1197	1274	0.001819
1197	1275	0.013675
1197	1276	0.00755528
1197	1277	0.0503729
1197	1278	0.0255444
1197	1279	0.0659162
1197	1280	0.0100488
1197	1281	0.00478408
1197	1282	0.0196311
1197	1283	-2
1197	1284	0.057671
1197	1285	0.0154588
1197	1286	0.0520543
1197	1287	0.00763195
1197	1288	0.00152
1197	1289	0.0369087
1197	1290	0.00830599
1197	1291	0.023649
1197	1292	0.0251226
1197	1293	0.0823167
1197	1294	0.0395876
1197	1295	0.0272495
1197	1296	0.00906571
1197	1297	0.0410845
1197	1298	0.00222002
1197	1299	0.0236225
1197	1300	0.00985499
1197	1301	0.0114512
1197	1302	0.0106278
1197	1303	0.00147837
1197	1304	0.111718
1197	1305	0.0324911
1197	1306	0.0257176
1197	1307	0.025425
1197	1308	0.00813105
1197	1309	0.0114311
1197	1310	0.0584847
1197	1311	0.00359414
1197	1312	0.039508
1197	1313	0.0973976
1197	1314	0.00131316
1197	1315	0.0115321
1197	1316	0.0887753
1197	1317	0.0393444
1197	1318	0.082285
1197	1319	0.0358928
1197	1320	0.0575866
1197	1321	0.00112496
1197	1322	0.0136592
1197	1323	0.00945605
1197	1324	0.0015046
1197	1325	0.0796232
1197	1326	0.0307518
1197	1327	0.0214909
1197	1328	0.0405215
1197	1329	0.0163522
1197	1330	0.00311172
1197	1331	0.0095639
1197	1332	0.0174487
1197	1333	0.00741012
1197	1334	0.00267737
1197	1335	0.0319978
1197	1336	0.0107678
1197	1337	0.00645804
1197	1338	0.0038391
1197	1339	0.0804878
1197	1340	0.0602118
1197	1341	0.0855345
1197	1342	0.0539715
1197	1343	0.0771076
1197	1344	0.131248
1197	1345	0.178388
1197	1346	0.0670546
1197	1347	0.0274383
1197	1348	0.0106042
1197	1349	0.0333171
1197	1350	0.0355745
1197	1351	0.00296259
1197	1352	0.110845
1197	1353	0.0637503
1197	1354	0.0158514
1197	1355	0.0107882
1197	1356	0.0840148
1197	1357	0.0883991
1197	1358	0.0557097
1197	1359	0.0553742
1197	1360	0.0541535
1197	1361	0.0135826
1197	1362	0.00262957
1197	1363	0.00330184
1197	1364	0.0133684
1197	1365	0.035706
1197	1366	0.0225242
1197	1367	0.133444
1197	1368	0.0638874
1197	1369	0.257648
1197	1370	0.0236619
1197	1371	0.0236525
1197	1372	0.034868
1197	1373	0.00671278
1197	1374	0.0533812
1197	1375	0.0271373
1197	1376	0.0377035
1197	1377	0.0452455
1197	1378	0.0337313
1197	1379	0.0180162
1197	1380	0.0248012
1197	1381	0.00933284
1197	1382	0.0231793
1197	1383	0.0225196
1197	1384	0.0526331
1197	1386	0.0346122
1197	1387	0.0217645
1197	1388	0.0382601
1197	1389	0.0766065
1197	1390	0.00585862
1197	1391	0.08929
1197	1392	0.0699604
1197	1393	0.00689163
1197	1394	0.0615888
1197	1395	0.0707756
1197	1396	0.0536511
1197	1397	0.0149472
1197	1398	0.0674124
1197	1399	0.0377003
1197	1400	0.00204955
1197	1401	0.00512154
1197	1402	0.0181572
1197	1403	0.00719299
1197	1404	0.043404
1197	1405	0.0229284
1197	1406	0.00492607
1197	1407	0.00720704
1197	1408	0.0243213
1197	1409	0.00533184
1197	1410	0.0768315
1197	1411	0.0379012
1197	1412	0.0323801
1197	1413	0.00438169
1197	1414	0.169699
1197	1415	0.0103396
1197	1416	0.0591699
1197	1417	0.0402601
1197	1418	0.0269345
1197	1419	0.0236226
1197	1420	0.0413248
1197	1421	0.0436213
1197	1422	0.0102723
1197	1423	0.00239429
1197	1424	0.145128
1197	1425	0.0242001
1197	1426	0.0350239
1197	1427	0.0106436
1197	1428	0.0171102
1197	1429	0.0391732
1197	1430	0.0447207
1197	1431	0.297068
1197	1432	0.0155711
1197	1433	0.0317501
1197	1434	0.00571941
1197	1435	0.0336445
1197	1436	0.0256134
1197	1437	0.0188009
1197	1438	0.0188549
1197	1439	0.00471804
1197	1440	0.00275757
1197	1441	0.0318821
1197	1444	0.0668602
1197	1445	0.118478
1197	1446	0.000367726
1198	1202	0.0737647
1198	1203	0.000475027
1198	1204	0.027895
1198	1205	0.00659767
1198	1206	0.0475057
1198	1207	0.0187116
1198	1208	0.0307024
1198	1209	0.049962
1198	1210	0.0217434
1198	1211	0.0930525
1198	1212	0.0323699
1198	1213	0.0188525
1198	1214	0.0150003
1198	1215	0.0229449
1198	1216	0.00755905
1198	1217	0.0369735
1198	1218	0.0708794
1198	1219	0.0381104
1198	1220	0.0123975
1198	1221	0.00363813
1198	1222	0.0195482
1198	1223	0.000158062
1198	1224	0.0316672
1198	1225	0.019668
1198	1226	0.0955115
1198	1227	0.016594
1198	1228	0.00234491
1198	1229	0.037069
1198	1230	0.0171617
1198	1231	0.0248535
1198	1232	0.00461297
1198	1233	0.037022
1198	1234	0.0706151
1198	1235	-2
1198	1236	0.0614028
1198	1237	0.0511978
1198	1238	0.0627556
1198	1239	0.0756115
1198	1240	0.0185002
1198	1241	0.0243825
1198	1242	0.0445554
1198	1243	0.0396436
1198	1244	-2
1198	1245	0.0372893
1198	1246	0.0673854
1198	1247	0.0388976
1198	1248	0.0348214
1198	1249	-2
1198	1250	-2
1198	1251	0.0553786
1198	1252	0.0293456
1198	1253	0.103193
1198	1254	0.0211556
1198	1255	0.00657618
1198	1256	0.011438
1198	1257	0.0148542
1198	1258	0.0217853
1198	1259	0.0366352
1198	1260	0.00834277
1198	1261	0.000107188
1198	1262	0.0270049
1198	1263	0.00583399
1198	1264	0.00276802
1198	1265	0.0606303
1198	1266	0.0141484
1198	1267	0.0852503
1198	1268	0.00177427
1198	1269	0.0169299
1198	1270	0.01624
1198	1271	0.0906887
1198	1272	0.0262467
1198	1273	0.0398463
1198	1274	0.026791
1198	1275	0.0203926
1198	1276	0.01481
1198	1277	0.0665675
1198	1278	0.0485815
1198	1279	0.0386415
1198	1280	0.000128765
1198	1281	0.0268818
1198	1282	0.0126991
1198	1283	-2
1198	1284	0.025249
1198	1285	0.00245029
1198	1286	0.0534056
1198	1287	0.00334033
1198	1288	0.0645684
1198	1289	0.0902864
1198	1290	0.0279859
1198	1291	0.0278857
1198	1292	0.00124087
1198	1293	0.078007
1198	1294	0.0101233
1198	1295	0.0273884
1198	1296	0.055753
1198	1297	0.0690468
1198	1298	0.0371398
1198	1299	0.0129354
1198	1300	0.00902455
1198	1301	0.0173108
1198	1302	0.014752
1198	1303	0.0211126
1198	1304	0.0341774
1198	1305	0.0392977
1198	1306	0.0101658
1198	1307	0.0362814
1198	1308	0.0152308
1198	1309	0.0173262
1198	1310	0.010204
1198	1311	0.00814802
1198	1312	0.00775413
1198	1313	0.0551711
1198	1314	0.0118538
1198	1315	0.0302497
1198	1316	0.0781073
1198	1317	0.0134379
1198	1318	0.00128363
1198	1319	0.0408156
1198	1320	0.0917185
1198	1321	0.0330072
1198	1322	0.0125105
1198	1323	0.0429453
1198	1324	0.0499929
1198	1325	0.0641399
1198	1326	0.00557225
1198	1327	0.0107366
1198	1328	0.0519483
1198	1329	0.0127181
1198	1330	0.0153321
1198	1331	0.0056135
1198	1332	7.53146e-05
1198	1333	0.0176595
1198	1334	0.0374839
1198	1335	0.0170827
1198	1336	0.0369709
1198	1337	0.0326131
1198	1338	0.0358394
1198	1339	0.0718275
1198	1340	0.0268262
1198	1341	0.0388309
1198	1342	0.00990376
1198	1343	0.0028812
1198	1344	0.105738
1198	1345	0.0400029
1198	1346	0.00248243
1198	1347	0.0331423
1198	1348	0.0341965
1198	1349	0.0393631
1198	1350	0.0230336
1198	1351	0.0574047
1198	1352	0.0446767
1198	1353	0.0186834
1198	1354	0.0133672
1198	1355	0.0799564
1198	1356	0.0232186
1198	1357	0.0631485
1198	1358	0.039341
1198	1359	0.0367726
1198	1360	0.0312747
1198	1361	0.0548301
1198	1362	0.00257269
1198	1363	0.00381884
1198	1364	0.0223418
1198	1365	0.00229666
1198	1366	0.00321315
1198	1367	0.0807942
1198	1368	0.0778416
1198	1369	0.131842
1198	1370	0.027886
1198	1371	0.0470862
1198	1372	0.058722
1198	1373	0.0127239
1198	1374	0.126006
1198	1375	0.0237309
1198	1376	0.0232488
1198	1377	0.0392345
1198	1378	0.0114679
1198	1379	0.0110964
1198	1380	0.0259791
1198	1381	0.0116758
1198	1382	0.0205501
1198	1383	0.0179481
1198	1384	0.0149394
1198	1386	0.0144757
1198	1387	0.0210119
1198	1388	0.0727169
1198	1389	0.086465
1198	1390	0.0586598
1198	1391	0.032108
1198	1392	0.0615026
1198	1393	0.00529669
1198	1394	0.00782865
1198	1395	0.0283184
1198	1396	0.0436038
1198	1397	0.0518292
1198	1398	0.0497325
1198	1399	0.0722612
1198	1400	0.0695637
1198	1401	0.0479741
1198	1402	0.0547874
1198	1403	0.0387473
1198	1404	0.0520732
1198	1405	0.0126599
1198	1406	0.00474805
1198	1407	0.0176436
1198	1408	0.00226556
1198	1409	0.00756344
1198	1410	0.016544
1198	1411	0.0404486
1198	1412	0.0249297
1198	1413	0.0183643
1198	1414	0.162221
1198	1415	0.0346924
1198	1416	0.00549622
1198	1417	0.0338955
1198	1418	0.00401652
1198	1419	0.0484141
1198	1420	0.0210279
1198	1421	0.0328065
1198	1422	0.0140119
1198	1423	0.034604
1198	1424	0.0983756
1198	1425	0.0237445
1198	1426	0.0613736
1198	1427	0.086761
1198	1428	0.000414691
1198	1429	0.0406509
1198	1430	0.0211821
1198	1431	0.00550472
1198	1432	0.0269582
1198	1433	0.0355491
1198	1434	0.0101485
1198	1435	0.000433613
1198	1436	0.0249157
1198	1437	0.0412709
1198	1438	0.0197782
1198	1439	0.00594895
1198	1440	0.0457802
1198	1441	0.0448107
1198	1444	0.00155797
1198	1445	0.0311505
1198	1446	0.000242547
1202	1203	0.0618255
1202	1204	0.00377925
1202	1205	0.0171429
1202	1206	0.0022231
1202	1207	0.00641214
1202	1208	0.012737
1202	1209	0.113386
1202	1210	0.0191244
1202	1211	0.00134879
1202	1212	0.0751591
1202	1213	0.0105102
1202	1214	0.00304863
1202	1215	0.0098696
1202	1216	0.0950008
1202	1217	2.07194e-05
1202	1218	0.0340645
1202	1219	0.0102376
1202	1220	0.0134564
1202	1221	0.00467422
1202	1222	0.106114
1202	1223	0.0044529
1202	1224	0.228269
1202	1225	0.0674416
1202	1226	0.264798
1202	1227	0.0174143
1202	1228	0.00232912
1202	1229	0.0542688
1202	1230	0.00582658
1202	1231	0.00169487
1202	1232	0.0168085
1202	1233	0.0367208
1202	1234	0.200357
1202	1235	-2
1202	1236	0.00638958
1202	1237	0.157399
1202	1238	0.027276
1202	1239	0.0510016
1202	1240	0.0147804
1202	1241	0.0220966
1202	1242	0.0446976
1202	1243	0.0285775
1202	1244	-2
1202	1245	0.0216375
1202	1246	0.00567828
1202	1247	0.0823877
1202	1248	0.0425033
1202	1249	-2
1202	1250	-2
1202	1251	0.0487777
1202	1252	0.0423526
1202	1253	0.0350473
1202	1254	0.032554
1202	1255	0.0554148
1202	1256	0.00729286
1202	1257	0.054797
1202	1258	0.00172892
1202	1259	0.0133905
1202	1260	0.0527469
1202	1261	0.000180874
1202	1262	0.0464403
1202	1263	0.00753438
1202	1264	0.00561561
1202	1265	0.00903728
1202	1266	0.0258774
1202	1267	0.00802247
1202	1268	0.00347855
1202	1269	0.0286273
1202	1270	0.0206151
1202	1271	0.208566
1202	1272	0.0308597
1202	1273	0.046845
1202	1274	0.0378911
1202	1275	0.0242004
1202	1276	0.0239722
1202	1277	0.00655941
1202	1278	0.232277
1202	1279	0.00546212
1202	1280	0.036095
1202	1281	0.154448
1202	1282	0.0116292
1202	1283	-2
1202	1284	0.014437
1202	1285	0.018661
1202	1286	0.0473611
1202	1287	0.0588755
1202	1288	0.0863701
1202	1289	0.0531245
1202	1290	0.00576813
1202	1291	0.0960395
1202	1292	0.0687394
1202	1293	0.00581746
1202	1294	0.10664
1202	1295	0.0324799
1202	1296	0.0442544
1202	1297	0.0232611
1202	1298	0.0480698
1202	1299	0.00189639
1202	1300	0.0163196
1202	1301	0.131215
1202	1302	0.0659332
1202	1303	0.0318214
1202	1304	0.0756602
1202	1305	0.00378313
1202	1306	0.0430806
1202	1307	0.0490142
1202	1308	0.0192257
1202	1309	0.0279995
1202	1310	0.0157881
1202	1311	0.030984
1202	1312	0.0223039
1202	1313	0.0505195
1202	1314	0.0371524
1202	1315	0.0523651
1202	1316	0.045408
1202	1317	0.0430887
1202	1318	0.0121161
1202	1319	0.0610507
1202	1320	0.0262225
1202	1321	0.0494215
1202	1322	0.0598661
1202	1323	0.0287937
1202	1324	0.0956115
1202	1325	0.00554352
1202	1326	0.0199014
1202	1327	0.00704829
1202	1328	0.0651984
1202	1329	0.0165867
1202	1330	0.0112251
1202	1331	0.000877281
1202	1332	0.0366097
1202	1333	0.00800533
1202	1334	0.000925019
1202	1335	0.00595656
1202	1336	0.134279
1202	1337	0.0358134
1202	1338	0.0164321
1202	1339	0.0831723
1202	1340	0.0531449
1202	1341	0.0607948
1202	1342	0.0111133
1202	1343	0.0336363
1202	1344	0.0142255
1202	1345	0.035053
1202	1346	0.0392381
1202	1347	0.0340893
1202	1348	0.0816939
1202	1349	0.0105476
1202	1350	0.000152781
1202	1351	0.128314
1202	1352	0.0155734
1202	1353	0.0115082
1202	1354	0.105777
1202	1355	0.0608616
1202	1356	0.0447692
1202	1357	0.0464866
1202	1358	0.0109091
1202	1359	0.019548
1202	1360	0.156049
1202	1361	0.0724969
1202	1362	0.00141293
1202	1363	0.00291435
1202	1364	0.0639257
1202	1365	0.0234446
1202	1366	0.0202164
1202	1367	0.011345
1202	1368	0.164505
1202	1369	0.00563541
1202	1370	0.096055
1202	1371	0.0150592
1202	1372	0.0615275
1202	1373	0.0214215
1202	1374	0.0598346
1202	1375	0.102725
1202	1376	0.0080969
1202	1377	0.0237099
1202	1378	0.0470194
1202	1379	0.0434554
1202	1380	0.0187188
1202	1381	0.0228493
1202	1382	0.0675147
1202	1383	0.0349047
1202	1384	0.0290185
1202	1386	0.0651161
1202	1387	0.0329882
1202	1388	0.0776637
1202	1389	0.0329085
1202	1390	0.000568295
1202	1391	0.0480535
1202	1392	0.0396875
1202	1393	0.0150848
1202	1394	0.0367301
1202	1395	0.0392233
1202	1396	0.0181207
1202	1397	0.0249597
1202	1398	0.112112
1202	1399	0.0774886
1202	1400	0.0435735
1202	1401	0.0209047
1202	1402	0.0590785
1202	1403	0.0171213
1202	1404	0.110605
1202	1405	0.0194314
1202	1406	0.000171997
1202	1407	0.00320159
1202	1408	0.0318138
1202	1409	0.000714852
1202	1410	0.0442582
1202	1411	0.00126768
1202	1412	0.00174558
1202	1413	0.0238964
1202	1414	0.0637928
1202	1415	0.00553917
1202	1416	0.0221725
1202	1417	0.175664
1202	1418	0.0349396
1202	1419	0.0149025
1202	1420	0.0233067
1202	1421	0.000606175
1202	1422	0.05437
1202	1423	0.0385673
1202	1424	0.0520262
1202	1425	0.00512795
1202	1426	0.0762282
1202	1427	0.0384581
1202	1428	0.0342538
1202	1429	0.0570364
1202	1430	0.0334185
1202	1431	0.0514741
1202	1432	0.028287
1202	1433	0.00698492
1202	1434	0.0198216
1202	1435	0.00714816
1202	1436	0.0950391
1202	1437	0.0132152
1202	1438	0.0315936
1202	1439	0.0340316
1202	1440	0.00914419
1202	1441	0.00367769
1202	1444	0.02087
1202	1445	0.000360891
1202	1446	5.11279e-05
1203	1204	0.000344304
1203	1205	0.0129552
1203	1206	0.0613462
1203	1207	0.00968748
1203	1208	0.0151256
1203	1209	0.0482443
1203	1210	0.0200473
1203	1211	0.0123168
1203	1212	0.00982113
1203	1213	0.00560279
1203	1214	0.00815455
1203	1215	0.0460179
1203	1216	0.0468581
1203	1217	0.0262863
1203	1218	0.00551883
1203	1219	0.00258629
1203	1220	0.0600866
1203	1221	0.0495119
1203	1222	0.0349684
1203	1223	0.00401794
1203	1224	0.114332
1203	1225	0.0586661
1203	1226	0.0813037
1203	1227	0.0249845
1203	1228	0.00136729
1203	1229	0.0673723
1203	1230	0.00857695
1203	1231	0.00013954
1203	1232	0.00919826
1203	1233	0.0102034
1203	1234	0.0432517
1203	1235	-2
1203	1236	0.00425097
1203	1237	0.078849
1203	1238	0.0393052
1203	1239	0.00586708
1203	1240	0.00329477
1203	1241	0.0153614
1203	1242	0.00651687
1203	1243	0.038745
1203	1244	-2
1203	1245	0.0509163
1203	1246	0.0539276
1203	1247	0.0798772
1203	1248	0.0124221
1203	1249	-2
1203	1250	-2
1203	1251	0.00202041
1203	1252	0.0221507
1203	1253	0.00689727
1203	1254	0.0674498
1203	1255	0.0297486
1203	1256	0.000773558
1203	1257	0.00610566
1203	1258	0.0773795
1203	1259	0.00699239
1203	1260	0.0495338
1203	1261	0.00366328
1203	1262	0.0801196
1203	1263	0.0205144
1203	1264	0.0139215
1203	1265	0.0244505
1203	1266	0.00918714
1203	1267	0.0243683
1203	1268	0.00103005
1203	1269	0.0159623
1203	1270	0.0221485
1203	1271	0.0440979
1203	1272	0.0285693
1203	1273	0.000683372
1203	1274	0.000511592
1203	1275	0.0265216
1203	1276	0.0150919
1203	1277	0.00126088
1203	1278	0.06564
1203	1279	0.0370525
1203	1280	0.0160752
1203	1281	0.00703444
1203	1282	0.0304377
1203	1283	-2
1203	1284	0.050259
1203	1285	0.0579163
1203	1286	0.0546185
1203	1287	0.0832457
1203	1288	0.0157722
1203	1289	0.0256196
1203	1290	0.0874082
1203	1291	0.078087
1203	1292	0.0260415
1203	1293	0.0143351
1203	1294	0.0510435
1203	1295	0.00839753
1203	1296	0.00968824
1203	1297	0.0183904
1203	1298	0.0641004
1203	1299	0.0417221
1203	1300	0.0159989
1203	1301	0.0315486
1203	1302	0.100408
1203	1303	0.0125032
1203	1304	0.0262624
1203	1305	0.0185697
1203	1306	0.00715533
1203	1307	0.0146427
1203	1308	0.0100756
1203	1309	0.0122579
1203	1310	0.0158132
1203	1311	0.0149127
1203	1312	0.0368011
1203	1313	0.0176
1203	1314	0.00898908
1203	1315	0.0647062
1203	1316	0.0516232
1203	1317	0.0510192
1203	1318	0.0256811
1203	1319	0.0592855
1203	1320	0.0270822
1203	1321	0.0776874
1203	1322	0.0398306
1203	1323	0.00596584
1203	1324	0.0310527
1203	1325	0.0590983
1203	1326	0.0132317
1203	1327	0.0196529
1203	1328	0.0126057
1203	1329	0.00904647
1203	1330	0.0181276
1203	1331	0.00965337
1203	1332	0.0344318
1203	1333	0.0264728
1203	1334	0.00873584
1203	1335	0.0494991
1203	1336	0.0748942
1203	1337	0.0649778
1203	1338	0.00565969
1203	1339	0.0480933
1203	1340	0.0452744
1203	1341	0.0101807
1203	1342	0.0346254
1203	1343	0.0234486
1203	1344	0.0146732
1203	1345	0.0539167
1203	1346	0.0024972
1203	1347	0.0318035
1203	1348	0.0468985
1203	1349	0.00733676
1203	1350	0.0262634
1203	1351	0.0577509
1203	1352	0.00613307
1203	1353	0.0232879
1203	1354	0.042011
1203	1355	0.0227756
1203	1356	0.0293665
1203	1357	0.0304812
1203	1358	0.043045
1203	1359	0.0239385
1203	1360	0.052904
1203	1361	0.00611802
1203	1362	0.006535
1203	1363	0.000205751
1203	1364	0.0627853
1203	1365	0.0318324
1203	1366	0.0121906
1203	1367	0.0124404
1203	1368	0.071242
1203	1369	0.0215868
1203	1370	0.0780619
1203	1371	0.0287671
1203	1372	0.0755984
1203	1373	0.0553893
1203	1374	0.0124142
1203	1375	0.0755707
1203	1376	0.0557739
1203	1377	0.01151
1203	1378	0.0425109
1203	1379	0.0338809
1203	1380	0.0195236
1203	1381	0.0297623
1203	1382	0.0609271
1203	1383	0.0269067
1203	1384	0.00187629
1203	1386	0.0379662
1203	1387	0.0254027
1203	1388	0.00447801
1203	1389	0.0424686
1203	1390	0.020087
1203	1391	0.0250687
1203	1392	0.00707673
1203	1393	0.00474418
1203	1394	0.0149897
1203	1395	0.0728705
1203	1396	0.014439
1203	1397	0.0174593
1203	1398	0.0135684
1203	1399	0.00671048
1203	1400	0.00316391
1203	1401	0.00294689
1203	1402	0.0511321
1203	1403	0.0260438
1203	1404	0.0318855
1203	1405	0.00321789
1203	1406	0.0308289
1203	1407	0.022848
1203	1408	0.0171404
1203	1409	0.00325971
1203	1410	0.05546
1203	1411	0.0503833
1203	1412	0.00539822
1203	1413	0.0236184
1203	1414	0.028712
1203	1415	0.0196572
1203	1416	0.0404427
1203	1417	0.0487374
1203	1418	0.0195235
1203	1419	0.000549064
1203	1420	0.0274925
1203	1421	0.0143302
1203	1422	0.0143486
1203	1423	0.00619774
1203	1424	0.0135606
1203	1425	0.0773896
1203	1426	0.0624715
1203	1427	0.0524073
1203	1428	0.0546373
1203	1429	0.00603181
1203	1430	0.0255581
1203	1431	0.00702318
1203	1432	0.0252221
1203	1433	0.00970938
1203	1434	0.00535953
1203	1435	0.00416044
1203	1436	0.0594293
1203	1437	7.00509e-05
1203	1438	0.0331017
1203	1439	0.0254774
1203	1440	0.0128487
1203	1441	0.0665892
1203	1444	0.0483547
1203	1445	0.0434552
1203	1446	0.000249523
1204	1205	0.496203
1204	1206	0.00355573
1204	1207	0.00480496
1204	1208	0.449793
1204	1209	0.0109565
1204	1210	0.0182622
1204	1211	0.0603425
1204	1212	0.0233101
1204	1213	0.0194032
1204	1214	0.0165623
1204	1215	0.00104062
1204	1216	0.027376
1204	1217	0.0146452
1204	1218	0.0656609
1204	1219	0.00494317
1204	1220	0.0946705
1204	1221	0.0111462
1204	1222	0.0870711
1204	1223	0.00475921
1204	1224	0.0523378
1204	1225	0.0282736
1204	1226	0.0621855
1204	1227	0.00997858
1204	1228	0.0288152
1204	1229	0.00778831
1204	1230	0.0885783
1204	1231	0.00973765
1204	1232	0.0134962
1204	1233	0.00962842
1204	1234	0.0248772
1204	1235	-2
1204	1236	0.045545
1204	1237	0.027638
1204	1238	0.0107555
1204	1239	0.0146118
1204	1240	0.00912134
1204	1241	0.369897
1204	1242	0.162682
1204	1243	0.129002
1204	1244	-2
1204	1245	0.00551099
1204	1246	0.00547134
1204	1247	0.00313646
1204	1248	0.0220899
1204	1249	-2
1204	1250	-2
1204	1251	0.165213
1204	1252	0.0173385
1204	1253	0.0466323
1204	1254	0.0202605
1204	1255	0.0327666
[truncated: 28,629 more rows]

## Sheet: ELSC
i	j	score
1193	1194	17.5435
1193	1195	28.2998
1193	1196	22.6825
1193	1197	5.80265
1193	1198	8.31992
1193	1202	3.9924
1193	1203	8.49161
1193	1204	0
1193	1205	0
1193	1206	30.5115
1193	1207	6.04381
1193	1208	0
1193	1209	16.434
1193	1210	8.61181
1193	1211	15.3015
1193	1212	1.78222
1193	1213	26.8382
1193	1214	5.603
1193	1215	25.3113
1193	1216	25.0558
1193	1217	28.7854
1193	1218	6.01706
1193	1219	0
1193	1220	1.05637
1193	1221	14.4615
1193	1222	2.5024
1193	1223	6.02191
1193	1224	27.645
1193	1225	10.1908
1193	1226	2.22913
1193	1227	0.364563
1193	1228	8.66341
1193	1229	9.01852
1193	1230	6.64324
1193	1231	2.08391
1193	1232	19.3582
1193	1233	26.5633
1193	1234	21.1338
1193	1235	0
1193	1236	24.1528
1193	1237	5.27337
1193	1238	11.6569
1193	1239	0.173824
1193	1240	1.13666
1193	1241	0
1193	1242	1.87002
1193	1243	0.716588
1193	1244	0
1193	1245	2.32641
1193	1246	0
1193	1247	2.33509
1193	1248	0.673906
1193	1249	0
1193	1250	0
1193	1251	0.359533
1193	1252	0.0156409
1193	1253	35.6598
1193	1254	17.1742
1193	1255	21.5953
1193	1256	30.6835
1193	1257	0.405465
1193	1258	0.0765367
1193	1259	0
1193	1260	11.3673
1193	1261	-0.664976
1193	1262	2.20156
1193	1263	13.3699
1193	1264	30.9686
1193	1265	0
1193	1266	51.0718
1193	1267	2.93755
1193	1268	33.1691
1193	1269	0.561685
1193	1270	0
1193	1271	6.58947
1193	1272	17.3064
1193	1273	18.5736
1193	1274	29.2651
1193	1275	19.2162
1193	1276	21.217
1193	1277	7.64149
1193	1278	3.89345
1193	1279	-0.176312
1193	1280	8.52356
1193	1281	12.8992
1193	1282	-0.231292
1193	1283	0
1193	1284	12.5061
1193	1285	28.3051
1193	1286	7.43169
1193	1287	26.692
1193	1288	-0.345632
1193	1289	1.01614
1193	1290	1.64428
1193	1291	0
1193	1292	2.50195
1193	1293	0.698778
1193	1294	20.5462
1193	1295	5.552
1193	1296	-0.71422
1193	1297	5.12088
1193	1298	1.23407
1193	1299	4.38785
1193	1300	6.78346
1193	1301	2.73407
1193	1302	43.0763
1193	1303	2.56352
1193	1304	1.89711
1193	1305	0
1193	1306	2.56495
1193	1307	5.50843
1193	1308	16.4146
1193	1309	17.0562
1193	1310	18.2438
1193	1311	14.4196
1193	1312	19.3857
1193	1313	16.2608
1193	1314	21.6019
1193	1315	12.4285
1193	1316	8.07647
1193	1317	28.4212
1193	1318	1.01485
1193	1319	-0.0440869
1193	1320	13.1736
1193	1321	35.1293
1193	1322	12.7548
1193	1323	11.4907
1193	1324	7.72057
1193	1325	33.6043
1193	1326	42.656
1193	1327	32.8683
1193	1328	6.19619
1193	1329	2.80381
1193	1330	5.68736
1193	1331	3.32888
1193	1332	5.24946
1193	1333	7.66903
1193	1334	15.3407
1193	1335	0
1193	1336	6.75851
1193	1337	47.3864
1193	1338	42.1996
1193	1339	55.98
1193	1340	30.049
1193	1341	3.64617
1193	1342	10.6407
1193	1343	0
1193	1344	25.6572
1193	1345	-2.12519
1193	1346	15.5608
1193	1347	0
1193	1348	13.0913
1193	1349	1.64194
1193	1350	3.68932
1193	1351	2.08393
1193	1352	1.29277
1193	1353	4.92725
1193	1354	22.5294
1193	1355	5.17495
1193	1356	3.91995
1193	1357	0.475911
1193	1358	0
1193	1359	0.297834
1193	1360	3.75475
1193	1361	7.51416
1193	1362	4.43002
1193	1363	4.0866
1193	1364	5.56336
1193	1365	14.0278
1193	1366	1.64536
1193	1367	8.64261
1193	1368	8.12013
1193	1369	12.678
1193	1370	0
1193	1371	0
1193	1372	-0.522366
1193	1373	-0.531153
1193	1374	5.4012
1193	1375	15.6637
1193	1376	28.1702
1193	1377	0
1193	1378	27.8263
1193	1379	5.69526
1193	1380	3.63572
1193	1381	0.694708
1193	1382	31.9317
1193	1383	10.7775
1193	1384	1.73029
1193	1386	36.3211
1193	1387	1.33645
1193	1388	2.76765
1193	1389	8.50837
1193	1390	5.91479
1193	1391	4.27383
1193	1392	1.65282
1193	1393	46.3964
1193	1394	19.652
1193	1395	20.8709
1193	1396	1.6066
1193	1397	14.9275
1193	1398	0.632928
1193	1399	4.94825
1193	1400	1.76125
1193	1401	0
1193	1402	0
1193	1403	0
1193	1404	4.77766
1193	1405	16.6672
1193	1406	0
1193	1407	0.197197
1193	1408	9.82731
1193	1409	-0.249461
1193	1410	12.4847
1193	1411	53.6691
1193	1412	9.30999
1193	1413	8.88087
1193	1414	4.36007
1193	1415	0.292556
1193	1416	12.1192
1193	1417	7.78161
1193	1418	43.5283
1193	1419	0
1193	1420	35.504
1193	1421	2.752
1193	1422	15.5729
1193	1423	-0.730379
1193	1424	5.52603
1193	1425	0.47865
1193	1426	25.0653
1193	1427	-0.514506
1193	1428	36.7792
1193	1429	16.8495
1193	1430	0
1193	1431	32.1616
1193	1432	20.2545
1193	1433	6.59627
1193	1434	3.92467
1193	1435	12.6966
1193	1436	6.92687
1193	1437	2.57581
1193	1438	14.4005
1193	1439	12.8832
1193	1440	7.12755
1193	1441	17.0279
1193	1444	29.2566
1193	1445	50.8686
1193	1446	1.60944
1194	1195	27.9776
1194	1196	23.5156
1194	1197	21.5328
1194	1198	13.0388
1194	1202	20.9205
1194	1203	18.8103
1194	1204	0
1194	1205	1.28111
1194	1206	23.1872
1194	1207	7.07229
1194	1208	7.46775
1194	1209	19.7134
1194	1210	3.90381
1194	1211	14.7771
1194	1212	13.2006
1194	1213	19.7908
1194	1214	5.75164
1194	1215	10.1753
1194	1216	19.034
1194	1217	6.33212
1194	1218	11.9223
1194	1219	-0.573258
1194	1220	7.36447
1194	1221	9.59312
1194	1222	6.36367
1194	1223	2.44318
1194	1224	15.9316
1194	1225	10.7118
1194	1226	5.14179
1194	1227	3.09846
1194	1228	5.16939
1194	1229	12.6717
1194	1230	-1.46321
1194	1231	1.64002
1194	1232	12.8731
1194	1233	17.9375
1194	1234	9.9935
1194	1235	0
1194	1236	5.89388
1194	1237	18.7717
1194	1238	-1.2884
1194	1239	12.3026
1194	1240	5.29855
1194	1241	0
1194	1242	0.808727
1194	1243	1.83038
1194	1244	0
1194	1245	-0.857321
1194	1246	0
1194	1247	0
1194	1248	0.62263
1194	1249	0
1194	1250	0
1194	1251	1.21201
1194	1252	2.00523
1194	1253	17.9407
1194	1254	19.1138
1194	1255	14.9044
1194	1256	20.2534
1194	1257	1.45958
1194	1258	0.147717
1194	1259	0
1194	1260	13.3401
1194	1261	0.85745
1194	1262	1.69732
1194	1263	29.9039
1194	1264	20.3866
1194	1265	0
1194	1266	25.1112
1194	1267	-0.0990909
1194	1268	22.9628
1194	1269	0.138786
1194	1270	-0.573258
1194	1271	3.61549
1194	1272	2.16829
1194	1273	6.19335
1194	1274	24.1204
1194	1275	16.4516
1194	1276	16.1743
1194	1277	1.47334
1194	1278	15.5012
1194	1279	0.829104
1194	1280	12.3923
1194	1281	7.7065
1194	1282	0.497452
1194	1283	0
1194	1284	9.28327
1194	1285	8.65682
1194	1286	1.40035
1194	1287	9.62011
1194	1288	6.2353
1194	1289	1.09363
1194	1290	0
1194	1291	0
1194	1292	10.7279
1194	1293	-1.29057
1194	1294	13.471
1194	1295	2.6159
1194	1296	2.86378
1194	1297	9.18023
1194	1298	-0.564304
1194	1299	0.934026
1194	1300	3.99023
1194	1301	9.14179
1194	1302	23.1082
1194	1303	4.80243
1194	1304	2.07003
1194	1305	0
1194	1306	3.66356
1194	1307	5.34786
1194	1308	10.7928
1194	1309	16.2016
1194	1310	4.31489
1194	1311	19.7244
1194	1312	9.5362
1194	1313	19.0806
1194	1314	19.7575
1194	1315	5.34366
1194	1316	8.26839
1194	1317	20.0139
1194	1318	1.15195
1194	1319	0.419126
1194	1320	23.3798
1194	1321	17.568
1194	1322	5.54575
1194	1323	24.8929
1194	1324	8.30376
1194	1325	32.2805
1194	1326	29.5782
1194	1327	23.3321
1194	1328	12.1479
1194	1329	16.0993
1194	1330	9.62263
1194	1331	7.6294
1194	1332	24.5287
1194	1333	16.5414
1194	1334	9.91688
1194	1335	0.814691
1194	1336	23.4926
1194	1337	34.9968
1194	1338	29.974
1194	1339	22.7696
1194	1340	15.533
1194	1341	2.16552
1194	1342	15.1569
1194	1343	-0.0679505
1194	1344	22.4562
1194	1345	0.129204
1194	1346	10.5982
1194	1347	2.18401
1194	1348	17.9087
1194	1349	0
1194	1350	2.20098
1194	1351	5.35065
1194	1352	2.34017
1194	1353	0.303743
1194	1354	10.1298
1194	1355	13.0712
1194	1356	5.90974
1194	1357	5.80489
1194	1358	0
1194	1359	3.28964
1194	1360	8.78523
1194	1361	10.176
1194	1362	5.72447
1194	1363	4.22801
1194	1364	6.97933
1194	1365	8.42385
1194	1366	1.22453
1194	1367	1.04358
1194	1368	3.90793
1194	1369	9.88621
1194	1370	0
1194	1371	0
1194	1372	0.527009
1194	1373	-0.16054
1194	1374	5.4534
1194	1375	9.16611
1194	1376	15.306
1194	1377	0
1194	1378	10.6411
1194	1379	5.05477
1194	1380	4.2325
1194	1381	0.254683
1194	1382	22.4678
1194	1383	12.9007
1194	1384	6.6786
1194	1386	27.5952
1194	1387	3.14316
1194	1388	3.91588
1194	1389	10.4216
1194	1390	14.1117
1194	1391	15.4753
1194	1392	2.52855
1194	1393	25.2039
1194	1394	22.8179
1194	1395	19.1893
1194	1396	-0.285377
1194	1397	14.867
1194	1398	0.368182
1194	1399	11.7886
1194	1400	0
1194	1401	1.96136
1194	1402	1.95955
1194	1403	0
1194	1404	3.08552
1194	1405	17.6209
1194	1406	2.20919
1194	1407	1.57224
1194	1408	6.18033
1194	1409	-0.561151
1194	1410	12.2169
1194	1411	22.335
1194	1412	0.78461
1194	1413	2.40528
1194	1414	11.3336
1194	1415	0.0756299
1194	1416	5.89402
1194	1417	10.435
1194	1418	15.9409
1194	1419	0
1194	1420	17.4284
1194	1421	8.00509
1194	1422	13.5758
1194	1423	0.580015
1194	1424	4.14338
1194	1425	2.74774
1194	1426	12.6896
1194	1427	1.9091
1194	1428	30.3081
1194	1429	10.0801
1194	1430	1.95593
1194	1431	34.6832
1194	1432	20.4711
1194	1433	3.02847
1194	1434	16.2247
1194	1435	2.48611
1194	1436	7.90496
1194	1437	2.30717
1194	1438	13.603
1194	1439	11.4749
1194	1440	0.528551
1194	1441	7.24316
1194	1444	21.9622
1194	1445	40.7596
1194	1446	2.0149
1195	1196	23.9345
1195	1197	16.5804
1195	1198	8.11859
1195	1202	15.5949
1195	1203	1.56946
1195	1204	2.24263
1195	1205	2.23564
1195	1206	12.2787
1195	1207	6.12608
1195	1208	1.86523
1195	1209	12.9085
1195	1210	0.580061
1195	1211	7.30428
1195	1212	3.07065
1195	1213	10.0035
1195	1214	13.4291
1195	1215	2.44058
1195	1216	17.6087
1195	1217	7.96572
1195	1218	8.23476
1195	1219	0
1195	1220	1.85191
1195	1221	5.34209
1195	1222	5.78313
1195	1223	4.37675
1195	1224	4.75082
1195	1225	27.3245
1195	1226	6.91989
1195	1227	6.19578
1195	1228	14.4188
1195	1229	10.3529
1195	1230	10.8749
1195	1231	5.46655
1195	1232	5.023
1195	1233	8.89558
1195	1234	6.31219
1195	1235	0
1195	1236	8.41253
1195	1237	14.4664
1195	1238	0.0885545
1195	1239	10.541
1195	1240	2.67512
1195	1241	2.27877
1195	1242	4.58312
1195	1243	3.10529
1195	1244	0
1195	1245	3.38393
1195	1246	-0.442125
1195	1247	0
1195	1248	0.998561
1195	1249	0
1195	1250	0
1195	1251	3.74217
1195	1252	0.0300526
1195	1253	0.612536
1195	1254	9.07712
1195	1255	12.2102
1195	1256	12.5152
1195	1257	1.40457
1195	1258	1.37779
1195	1259	0
1195	1260	2.79477
1195	1261	0.310155
1195	1262	-0.560704
1195	1263	22.4536
1195	1264	15.5519
1195	1265	0
1195	1266	2.62725
1195	1267	0.494477
1195	1268	5.75856
1195	1269	0.288624
1195	1270	0
1195	1271	2.33093
1195	1272	9.81615
1195	1273	3.09472
1195	1274	1.1181
1195	1275	8.59683
1195	1276	5.27422
1195	1277	4.83662
1195	1278	2.64502
1195	1279	0.56361
1195	1280	17.0843
1195	1281	12.21
1195	1282	0.501678
1195	1283	0
1195	1284	1.04233
1195	1285	7.12897
1195	1286	2.16514
1195	1287	3.10344
1195	1288	4.00743
1195	1289	0.591829
1195	1290	-0.613855
1195	1291	0
1195	1292	2.00283
1195	1293	4.22372
1195	1294	9.57091
1195	1295	0.867178
1195	1296	6.19461
1195	1297	10.105
1195	1298	4.08365
1195	1299	0.154977
1195	1300	6.58962
1195	1301	11.4482
1195	1302	17.4588
1195	1303	1.26816
1195	1304	0.709148
1195	1305	0
1195	1306	-0.0832022
1195	1307	2.06662
1195	1308	2.91586
1195	1309	10.868
1195	1310	6.24047
1195	1311	5.17985
1195	1312	1.09464
1195	1313	9.71516
1195	1314	6.92197
1195	1315	2.16035
1195	1316	7.81956
1195	1317	10.537
1195	1318	7.91846
1195	1319	0.587787
1195	1320	7.63026
1195	1321	10.9353
1195	1322	5.70028
1195	1323	23.9697
1195	1324	7.48379
1195	1325	10.9245
1195	1326	16.3424
1195	1327	11.2015
1195	1328	9.34729
1195	1329	8.31999
1195	1330	11.805
1195	1331	11.7323
1195	1332	11.1462
1195	1333	5.90808
1195	1334	16.7038
1195	1335	-0.833443
1195	1336	10.5202
1195	1337	10.3118
1195	1338	8.99366
1195	1339	3.15407
1195	1340	13.3348
1195	1341	5.4092
1195	1342	0.431815
1195	1343	-0.238096
1195	1344	8.68279
1195	1345	-1.10865
1195	1346	5.61738
1195	1347	0
1195	1348	7.85198
1195	1349	0
1195	1350	3.34762
1195	1351	0.364863
1195	1352	9.35958
1195	1353	1.7492
1195	1354	4.73289
1195	1355	4.26744
1195	1356	8.61316
1195	1357	3.58807
1195	1358	0
1195	1359	-0.296914
1195	1360	12.7103
1195	1361	3.2484
1195	1362	0.142316
1195	1363	1.40066
1195	1364	3.91544
1195	1365	8.86046
1195	1366	6.42471
1195	1367	7.24634
1195	1368	7.88079
1195	1369	9.27591
1195	1370	0
1195	1371	2.24263
1195	1372	1.09861
1195	1373	1.79176
1195	1374	2.24359
1195	1375	3.30503
1195	1376	0.845993
1195	1377	0
1195	1378	12.2375
1195	1379	9.15776
1195	1380	-0.278742
1195	1381	0.0824764
1195	1382	17.2848
1195	1383	6.39834
1195	1384	1.23476
1195	1386	9.27715
1195	1387	2.60566
1195	1388	2.51135
1195	1389	7.25482
1195	1390	3.4923
1195	1391	8.23766
1195	1392	1.32752
1195	1393	14.2339
1195	1394	4.00677
1195	1395	5.61439
1195	1396	0.669727
1195	1397	4.05119
1195	1398	1.39465
1195	1399	10.3036
1195	1400	0.0266684
1195	1401	1.54424
1195	1402	0
1195	1403	0
1195	1404	4.50929
1195	1405	9.47734
1195	1406	1.51624
1195	1407	0.0307612
1195	1408	5.42007
1195	1409	0
1195	1410	9.1545
1195	1411	-0.238792
1195	1412	2.03912
1195	1413	0.788028
1195	1414	3.8671
1195	1415	-0.303211
1195	1416	0.381945
1195	1417	11.1457
1195	1418	11.639
1195	1419	0
1195	1420	8.40385
1195	1421	1.95565
1195	1422	24.8334
1195	1423	7.54603
1195	1424	8.92947
1195	1425	1.15192
1195	1426	10.0761
1195	1427	8.36912
1195	1428	12.72
1195	1429	11.1014
1195	1430	0
1195	1431	16.0326
1195	1432	9.53079
1195	1433	6.31011
1195	1434	1.66523
1195	1435	-0.0889061
1195	1436	5.54709
1195	1437	0.67684
1195	1438	12.4439
1195	1439	13.6815
1195	1440	3.87314
1195	1441	6.22294
1195	1444	5.64902
1195	1445	18.6505
1195	1446	6.07948
1196	1197	54.8102
1196	1198	20.4164
1196	1202	26.8806
1196	1203	36.3969
1196	1204	0
1196	1205	0.693147
1196	1206	26.9318
1196	1207	13.3778
1196	1208	4.14967
1196	1209	19.9956
1196	1210	14.6885
1196	1211	31.0419
1196	1212	19.4854
1196	1213	18.7758
1196	1214	17.3458
1196	1215	58.261
1196	1216	16.2272
1196	1217	70.6954
1196	1218	21.095
1196	1219	0
1196	1220	23.2096
1196	1221	51.0994
1196	1222	22.7539
1196	1223	7.4736
1196	1224	57.5189
1196	1225	12.2982
1196	1226	14.2612
1196	1227	1.04161
1196	1228	27.7497
1196	1229	7.56406
1196	1230	13.4358
1196	1231	12.5786
1196	1232	34.3792
1196	1233	35.0046
1196	1234	26.7858
1196	1235	0
1196	1236	27.992
1196	1237	36.5314
1196	1238	11.3568
1196	1239	5.8074
1196	1240	22.2738
1196	1241	1.09739
1196	1242	1.16267
1196	1243	16.4666
1196	1244	0
1196	1245	1.09861
1196	1246	0.337492
1196	1247	0
1196	1248	7.05201
1196	1249	0
1196	1250	0
1196	1251	0
1196	1252	3.93889
1196	1253	32.7484
1196	1254	51.6209
1196	1255	46.4176
1196	1256	47.7262
1196	1257	8.16927
1196	1258	0.977588
1196	1259	0
1196	1260	49.3351
1196	1261	0.81093
1196	1262	2.29304
1196	1263	24.4455
1196	1264	35.4766
1196	1265	0.693147
1196	1266	27.5719
1196	1267	2.2413
1196	1268	18.7262
1196	1269	5.85759
1196	1270	0.139629
1196	1271	6.27398
1196	1272	19.1988
1196	1273	8.95482
1196	1274	9.8689
1196	1275	19.5785
1196	1276	12.8859
1196	1277	19.7003
1196	1278	25.5815
1196	1279	-0.416515
1196	1280	36.9414
1196	1281	47.3866
1196	1282	1.52148
1196	1283	0
1196	1284	13.4259
1196	1285	16.8929
1196	1286	1.94548
1196	1287	54.1486
1196	1288	2.78661
1196	1289	2.30978
1196	1290	1.38629
1196	1291	1.25276
1196	1292	16.4898
1196	1293	1.18584
1196	1294	31.9593
1196	1295	11.692
1196	1296	5.89413
1196	1297	24.3498
1196	1298	2.64539
1196	1299	7.05886
1196	1300	11.175
1196	1301	3.17295
1196	1302	61.4382
1196	1303	15.6565
1196	1304	11.3268
1196	1305	0
1196	1306	8.36431
1196	1307	19.7103
1196	1308	6.00098
1196	1309	36.7651
1196	1310	15.1849
1196	1311	25.9586
1196	1312	3.01905
1196	1313	35.2838
1196	1314	17.9752
1196	1315	15.7801
1196	1316	19.4388
1196	1317	45.803
1196	1318	3.03203
1196	1319	1.09774
1196	1320	12.5254
1196	1321	45.8523
1196	1322	15.9892
1196	1323	36.8037
1196	1324	19.3044
1196	1325	28.6782
1196	1326	19.4072
1196	1327	71.489
1196	1328	20.767
1196	1329	20.0954
1196	1330	21.483
1196	1331	13.537
1196	1332	37.4962
1196	1333	38.7213
1196	1334	21.1361
1196	1335	1.23833
1196	1336	19.3524
1196	1337	46.8902
1196	1338	21.5881
1196	1339	22.5996
1196	1340	68.4892
1196	1341	5.65091
1196	1342	43.7226
1196	1343	0.967488
1196	1344	30.4745
1196	1345	4.07425
1196	1346	23.7183
1196	1347	1.83205
1196	1348	48.0949
1196	1349	2.51467
1196	1350	6.41489
1196	1351	0.223032
1196	1352	1.69778
1196	1353	4.01891
1196	1354	14.6213
1196	1355	19.452
1196	1356	6.52159
1196	1357	12.4201
1196	1358	0
1196	1359	6.18178
1196	1360	10.1658
1196	1361	21.4506
1196	1362	6.48048
1196	1363	21.48
1196	1364	16.3213
1196	1365	16.3613
1196	1366	1.17517
1196	1367	33.4788
1196	1368	35.2066
1196	1369	33.7017
1196	1370	0
1196	1371	0
1196	1372	2.48491
1196	1373	0.544112
1196	1374	11.0741
1196	1375	29.3905
1196	1376	10.1813
1196	1377	0
1196	1378	49.0353
1196	1379	30.889
1196	1380	1.50513
1196	1381	3.79216
1196	1382	37.1796
1196	1383	34.6493
1196	1384	4.792
1196	1386	32.3201
1196	1387	1.6445
1196	1388	9.09424
1196	1389	20.5691
1196	1390	21.4217
1196	1391	34.8204
1196	1392	2.70805
1196	1393	49.6328
1196	1394	32.1266
1196	1395	50.0932
1196	1396	3.92898
1196	1397	17.7254
1196	1398	7.09673
1196	1399	17.6908
1196	1400	0.0906936
1196	1401	-0.555555
1196	1402	0
1196	1403	1.2487
1196	1404	4.50319
1196	1405	29.722
1196	1406	4.13158
1196	1407	-0.504856
1196	1408	13.4822
1196	1409	1.34619
1196	1410	32.2646
1196	1411	21.2358
1196	1412	15.0706
1196	1413	4.8945
1196	1414	15.3604
1196	1415	12.2659
1196	1416	60.3938
1196	1417	18.7068
1196	1418	15.0467
1196	1419	1.25073
1196	1420	26.7379
1196	1421	4.30288
1196	1422	38.6809
1196	1423	2.03421
1196	1424	47.157
1196	1425	1.21261
1196	1426	21.1425
1196	1427	0.885011
1196	1428	37.7219
1196	1429	26.2158
1196	1430	-1.24258
1196	1431	31.1117
1196	1432	22.4109
1196	1433	6.02078
1196	1434	9.27078
1196	1435	12.2245
1196	1436	49.9712
1196	1437	-0.119455
1196	1438	31.1617
1196	1439	34.3574
1196	1440	5.31456
1196	1441	26.6279
1196	1444	56.7828
1196	1445	48.5799
1196	1446	2.75684
1197	1198	31.6699
1197	1202	21.0743
1197	1203	22.8446
1197	1204	0.528503
1197	1205	0.693147
1197	1206	38.5965
1197	1207	8.17811
1197	1208	2.03286
1197	1209	29.6068
1197	1210	17.3675
1197	1211	29.2446
1197	1212	14.196
1197	1213	18.258
1197	1214	9.16724
1197	1215	19.3359
1197	1216	18.1459
1197	1217	28.9192
1197	1218	14.1348
1197	1219	0.937478
1197	1220	33.0637
1197	1221	25.8512
1197	1222	26.6638
1197	1223	7.67932
1197	1224	22.3941
1197	1225	28.5986
1197	1226	31.3925
1197	1227	2.1768
1197	1228	50.1674
1197	1229	11.0057
1197	1230	16.3496
1197	1231	15.0218
1197	1232	52.359
1197	1233	46.8367
1197	1234	29.4866
1197	1235	0
1197	1236	7.16687
1197	1237	30.8626
1197	1238	7.28382
1197	1239	50.1505
1197	1240	12.3849
1197	1241	0.658836
1197	1242	-0.931642
1197	1243	1.85397
1197	1244	0
1197	1245	1.67706
1197	1246	0.393595
1197	1247	0
1197	1248	2.53845
1197	1249	0
1197	1250	0
1197	1251	0.539907
1197	1252	0.0160116
1197	1253	19.1577
1197	1254	39.3068
1197	1255	45.8508
1197	1256	57.4742
1197	1257	10.1791
1197	1258	3.44716
1197	1259	0
1197	1260	25.3595
1197	1261	5.75246
1197	1262	4.03324
1197	1263	37.3686
1197	1264	24.8064
1197	1265	1.75541
1197	1266	18.0739
1197	1267	1.38037
1197	1268	19.8078
1197	1269	17.9503
1197	1270	0.748098
1197	1271	25.9547
1197	1272	12.6785
1197	1273	7.87288
1197	1274	9.81675
1197	1275	8.73569
1197	1276	21.1911
1197	1277	20.7258
1197	1278	15.2088
1197	1279	2.1373
1197	1280	27.4383
1197	1281	38.5213
1197	1282	3.60958
1197	1283	0
1197	1284	12.4418
1197	1285	7.95361
1197	1286	6.66974
1197	1287	30.0152
1197	1288	13.7107
1197	1289	5.20908
1197	1290	1.2211
1197	1291	-0.525997
1197	1292	9.54309
1197	1293	16.2321
1197	1294	20.538
1197	1295	3.56478
1197	1296	1.34022
1197	1297	49.6661
1197	1298	-0.141505
1197	1299	1.95682
1197	1300	5.64617
1197	1301	4.39706
1197	1302	28.6607
1197	1303	10.6666
1197	1304	13.4507
1197	1305	0.528503
1197	1306	1.76267
1197	1307	46.6568
1197	1308	5.8169
1197	1309	37.0655
1197	1310	66.1736
1197	1311	7.63479
1197	1312	23.4077
1197	1313	44.7376
1197	1314	10.2288
1197	1315	18.6156
1197	1316	35.1152
1197	1317	34.6807
1197	1318	20.114
1197	1319	3.43492
1197	1320	30.4414
1197	1321	62.2724
1197	1322	11.6296
1197	1323	37.8018
1197	1324	8.38503
1197	1325	62.9303
1197	1326	19.283
1197	1327	44.5168
1197	1328	29.5657
1197	1329	34.2471
1197	1330	33.7662
1197	1331	21.3246
1197	1332	46.5675
1197	1333	39.3205
1197	1334	43.3249
1197	1335	4.36221
1197	1336	14.0655
1197	1337	20.4858
1197	1338	25.7449
1197	1339	14.4486
1197	1340	56.5625
1197	1341	11.9183
1197	1342	26.514
1197	1343	6.37637
1197	1344	75.4539
1197	1345	28.8075
1197	1346	25.7789
1197	1347	-0.380206
1197	1348	53.2448
1197	1349	0.16715
1197	1350	1.32427
1197	1351	9.18928
1197	1352	12.0199
1197	1353	3.84749
1197	1354	37.7348
1197	1355	25.1687
1197	1356	15.8235
1197	1357	19.1196
1197	1358	1.22591
1197	1359	8.28183
1197	1360	10.6941
1197	1361	11.3284
1197	1362	2.52175
1197	1363	6.34565
1197	1364	13.2252
1197	1365	42.5899
1197	1366	-1.71212
1197	1367	41.2793
1197	1368	22.7094
1197	1369	69.7971
1197	1370	0
1197	1371	0
1197	1372	3.14581
1197	1373	2.67374
1197	1374	17.9424
1197	1375	27.5348
1197	1376	1.24136
1197	1377	0.528503
1197	1378	57.548
1197	1379	22.0685
1197	1380	2.98181
1197	1381	2.49773
1197	1382	29.519
1197	1383	18.7978
1197	1384	11.1319
1197	1386	30.0511
1197	1387	15.5419
1197	1388	26.2042
1197	1389	37.5631
1197	1390	17.4977
1197	1391	69.365
1197	1392	4.24293
1197	1393	24.9387
1197	1394	73.0003
1197	1395	65.3473
1197	1396	0.94415
1197	1397	28.7381
1197	1398	27.94
1197	1399	12.482
1197	1400	0
1197	1401	0
1197	1402	0
1197	1403	0
1197	1404	6.44957
1197	1405	53.1278
1197	1406	4.10487
1197	1407	3.65503
1197	1408	3.76987
1197	1409	-0.380464
1197	1410	19.9391
1197	1411	5.84482
1197	1412	9.73589
1197	1413	7.37114
1197	1414	50.1499
1197	1415	9.3568
1197	1416	43.9681
1197	1417	33.7087
1197	1418	32.4442
1197	1419	-0.530252
1197	1420	28.2486
1197	1421	13.7143
1197	1422	26.7998
1197	1423	7.0789
1197	1424	71.5253
1197	1425	4.32113
1197	1426	20.6619
1197	1427	3.84542
1197	1428	24.3263
1197	1429	36.7358
1197	1430	1.60137
1197	1431	106.424
1197	1432	16.2853
1197	1433	29.4851
1197	1434	13.5094
1197	1435	8.03433
1197	1436	37.2027
1197	1437	2.76023
1197	1438	31.124
1197	1439	22.1178
1197	1440	4.79588
1197	1441	19.3839
1197	1444	70.381
1197	1445	55.4907
1197	1446	2.92674
1198	1202	34.7128
1198	1203	37.2972
1198	1204	0
1198	1205	0.566159
1198	1206	23.6436
1198	1207	23.2238
1198	1208	0.81093
1198	1209	17.896
1198	1210	5.55864
1198	1211	28.7445
1198	1212	13.9698
1198	1213	22.4761
1198	1214	16.5642
1198	1215	6.53749
1198	1216	20.5199
1198	1217	21.7122
1198	1218	9.11195
1198	1219	1.2256
1198	1220	20.9003
1198	1221	11.81
1198	1222	10.1853
1198	1223	5.98895
1198	1224	11.9295
1198	1225	19.1072
1198	1226	20.8248
1198	1227	1.51788
1198	1228	14.9979
1198	1229	14.2077
1198	1230	10.5289
1198	1231	5.42401
1198	1232	25.4682
1198	1233	23.2849
1198	1234	9.99472
1198	1235	0
1198	1236	17.2118
1198	1237	27.9853
1198	1238	10.2758
1198	1239	22.7358
1198	1240	12.3904
1198	1241	0.284234
1198	1242	-0.0627782
1198	1243	6.55724
1198	1244	0
1198	1245	0.537434
1198	1246	1.58757
1198	1247	-0.566749
1198	1248	2.44275
1198	1249	0
1198	1250	0
1198	1251	0.129617
1198	1252	0.532758
1198	1253	24.3531
1198	1254	23.3733
1198	1255	36.8764
1198	1256	37.19
1198	1257	2.39556
1198	1258	4.81024
1198	1259	-0.566749
1198	1260	4.83308
1198	1261	4.34813
1198	1262	9.47519
1198	1263	9.89019
1198	1264	8.12968
1198	1265	1.26179
1198	1266	26.6028
1198	1267	2.80461
1198	1268	32.501
1198	1269	3.94671
1198	1270	-0.160694
1198	1271	13.2641
1198	1272	9.2298
1198	1273	6.04869
1198	1274	6.41043
1198	1275	13.5706
1198	1276	22.2406
1198	1277	4.17687
1198	1278	9.71801
1198	1279	3.42868
1198	1280	10.1719
1198	1281	18.1928
1198	1282	3.55428
1198	1283	0
1198	1284	6.03431
1198	1285	16.2002
1198	1286	1.23512
1198	1287	7.59198
1198	1288	8.62814
1198	1289	5.8564
1198	1290	0.693147
1198	1291	-0.566749
1198	1292	7.14275
1198	1293	5.73448
1198	1294	39.0224
1198	1295	8.95966
1198	1296	2.25443
1198	1297	44.0838
1198	1298	1.68172
1198	1299	2.21927
1198	1300	6.78016
1198	1301	2.50537
1198	1302	42.115
1198	1303	7.57342
1198	1304	2.98727
1198	1305	0.569218
1198	1306	0.693147
1198	1307	7.18109
1198	1308	15.2797
1198	1309	26.5795
1198	1310	9.14772
1198	1311	9.31486
1198	1312	4.11398
1198	1313	29.0443
1198	1314	18.0132
1198	1315	3.25981
1198	1316	11.9462
1198	1317	24.0909
1198	1318	7.42714
1198	1319	0.65695
1198	1320	33.9986
1198	1321	32.9631
1198	1322	6.30228
1198	1323	42.9183
1198	1324	4.50067
1198	1325	48.5019
1198	1326	9.94136
1198	1327	30.9306
1198	1328	28.4383
1198	1329	34.8764
1198	1330	34.8755
1198	1331	19.178
1198	1332	42.056
1198	1333	36.2063
1198	1334	33.2637
1198	1335	3.29584
1198	1336	16.482
1198	1337	23.5654
1198	1338	16.5873
1198	1339	11.6703
1198	1340	29.6847
1198	1341	5.43234
1198	1342	26.9386
1198	1343	0
1198	1344	48.849
1198	1345	5.62571
1198	1346	9.34859
1198	1347	-0.488298
1198	1348	26.4515
1198	1349	0.126398
1198	1350	0.353463
1198	1351	5.11471
1198	1352	-0.0166458
1198	1353	2.52076
1198	1354	36.9973
1198	1355	19.9132
1198	1356	4.67565
1198	1357	17.3748
1198	1358	0.126398
1198	1359	3.18141
1198	1360	9.34073
1198	1361	14.6509
1198	1362	9.23951
1198	1363	2.41063
1198	1364	8.34837
1198	1365	16.088
1198	1366	2.23137
1198	1367	8.5187
1198	1368	28.3945
1198	1369	41.6759
1198	1370	0
1198	1371	0.569218
1198	1372	1.4373
1198	1373	1.04637
1198	1374	20.2322
1198	1375	15.8228
1198	1376	2.35665
1198	1377	0.569218
1198	1378	50.3046
1198	1379	14.7973
1198	1380	1.48426
1198	1381	1.19352
1198	1382	28.3268
1198	1383	26.8338
1198	1384	3.06068
1198	1386	11.0079
1198	1387	10.4423
1198	1388	16.9442
1198	1389	27.8369
1198	1390	17.8905
1198	1391	41.9788
1198	1392	6.52779
1198	1393	18.7698
1198	1394	28.0334
1198	1395	17.0827
1198	1396	0.23317
1198	1397	18.6262
1198	1398	-1.1961
1198	1399	12.0488
1198	1400	1.25569
1198	1401	0.124506
1198	1402	-0.566159
1198	1403	-0.568641
1198	1404	6.04256
1198	1405	14.5421
1198	1406	3.09873
1198	1407	4.00111
1198	1408	6.89307
1198	1409	1.58297
1198	1410	9.79509
1198	1411	5.40535
1198	1412	5.44278
1198	1413	10.7629
1198	1414	28.1681
1198	1415	2.32858
1198	1416	3.87266
1198	1417	11.9557
1198	1418	13.1017
1198	1419	0
1198	1420	30.7178
1198	1421	16.1745
1198	1422	28.275
1198	1423	7.53673
1198	1424	21.1395
1198	1425	0.670333
1198	1426	19.8919
1198	1427	2.74145
1198	1428	16.7679
1198	1429	14.1551
1198	1430	0
1198	1431	38.6781
1198	1432	21.04
1198	1433	22.6789
1198	1434	11.3322
1198	1435	3.0464
1198	1436	29.6372
1198	1437	2.74605
1198	1438	25.3196
1198	1439	14.4945
1198	1440	4.85782
1198	1441	22.3327
1198	1444	18.9328
1198	1445	37.1183
1198	1446	3.79424
1202	1203	13.6817
1202	1204	0
1202	1205	-0.229254
1202	1206	22.1641
1202	1207	15.7871
1202	1208	3.16274
1202	1209	43.3629
1202	1210	1.7586
1202	1211	16.7282
1202	1212	14.4892
1202	1213	7.00248
1202	1214	6.28654
1202	1215	12.6071
1202	1216	30.6177
1202	1217	13.2697
1202	1218	21.2023
1202	1219	0
1202	1220	14.4862
1202	1221	10.9381
1202	1222	11.6783
1202	1223	16.1842
1202	1224	28.0647
1202	1225	29.6869
1202	1226	17.0924
1202	1227	0.0552119
1202	1228	10.251
1202	1229	16.5563
1202	1230	5.04203
1202	1231	8.64985
1202	1232	14.4454
1202	1233	12.3173
1202	1234	18.9821
1202	1235	0
1202	1236	16.1134
1202	1237	19.4781
1202	1238	10.841
1202	1239	7.87923
1202	1240	13.8248
1202	1241	1.66683
1202	1242	0.199468
1202	1243	4.48179
1202	1244	0
1202	1245	0.353492
1202	1246	0
1202	1247	0
1202	1248	12.8893
1202	1249	0
1202	1250	0
1202	1251	1.29448
1202	1252	24.5106
1202	1253	5.72008
1202	1254	19.1617
1202	1255	34.0096
1202	1256	23.7249
1202	1257	3.70325
1202	1258	1.90333
1202	1259	0
1202	1260	3.29646
1202	1261	1.75539
1202	1262	5.31001
1202	1263	17.8312
1202	1264	24.0443
1202	1265	0.693147
1202	1266	15.6107
1202	1267	2.50292
1202	1268	21.5427
1202	1269	3.46526
1202	1270	0.463893
1202	1271	18.3087
1202	1272	6.99002
1202	1273	12.0402
1202	1274	3.87471
1202	1275	25.0087
1202	1276	12.8383
1202	1277	0.855852
1202	1278	27.0441
1202	1279	-2.01929
1202	1280	24.8716
1202	1281	40.891
1202	1282	1.52673
1202	1283	0
1202	1284	6.17656
1202	1285	8.51239
1202	1286	15.8037
1202	1287	16.2944
1202	1288	6.05043
1202	1289	0.732414
1202	1290	1.15865
1202	1291	0
1202	1292	19.3588
1202	1293	3.45286
1202	1294	21.2164
1202	1295	9.91721
1202	1296	0.271934
1202	1297	17.2084
1202	1298	0.371091
1202	1299	1.19955
1202	1300	6.39558
1202	1301	0.652322
1202	1302	18.482
1202	1303	2.41733
1202	1304	5.93132
1202	1305	0
1202	1306	0.916291
1202	1307	23.2025
1202	1308	20.1674
1202	1309	15.0767
1202	1310	14.9885
1202	1311	7.69816
1202	1312	1.54016
1202	1313	10.9343
1202	1314	18.9978
1202	1315	3.73647
1202	1316	10.3065
1202	1317	11.007
1202	1318	3.28517
1202	1319	1.06864
1202	1320	13.8982
1202	1321	23.7093
1202	1322	15.9461
1202	1323	25.7664
1202	1324	9.51919
1202	1325	28.4997
1202	1326	8.11563
1202	1327	41.195
1202	1328	23.6157
1202	1329	17.1915
1202	1330	12.6594
1202	1331	6.84697
1202	1332	28.9706
1202	1333	16.7467
1202	1334	14.4968
1202	1335	1.15356
1202	1336	15.986
1202	1337	20.7313
1202	1338	8.05425
1202	1339	11.5058
1202	1340	17.4174
1202	1341	4.31846
1202	1342	17.211
1202	1343	1.49398
1202	1344	15.3085
1202	1345	6.53058
1202	1346	24.8127
1202	1347	0
1202	1348	18.3167
1202	1349	-0.235877
1202	1350	1.84285
1202	1351	2.02208
1202	1352	-0.92731
1202	1353	4.83363
1202	1354	16.5388
1202	1355	6.23757
1202	1356	5.58387
1202	1357	26.3894
1202	1358	-0.235877
1202	1359	15.3557
1202	1360	27.8484
1202	1361	6.62067
1202	1362	14.8692
1202	1363	2.89636
1202	1364	2.95605
1202	1365	9.48485
1202	1366	3.72751
1202	1367	10.4307
1202	1368	25.7149
1202	1369	8.08369
1202	1370	0
1202	1371	0
1202	1372	1.34038
1202	1373	0.637207
1202	1374	3.77569
1202	1375	16.7168
1202	1376	14.8986
1202	1377	0.931222
1202	1378	22.3872
1202	1379	17.3282
1202	1380	2.51399
1202	1381	3.34108
1202	1382	17.9591
1202	1383	20.9042
1202	1384	1.00773
1202	1386	22.2688
1202	1387	9.69968
1202	1388	2.16589
1202	1389	20.8186
1202	1390	18.6805
1202	1391	26.5947
1202	1392	2.48491
1202	1393	2.66912
1202	1394	12.6174
1202	1395	25.0721
1202	1396	0
1202	1397	5.06929
1202	1398	0.292381
1202	1399	16.2299
1202	1400	0.602308
1202	1401	0
1202	1402	-0.922401
1202	1403	0
1202	1404	6.17236
1202	1405	27.8992
1202	1406	6.0074
1202	1407	3.37334
1202	1408	2.15019
1202	1409	0
1202	1410	5.88432
1202	1411	1.22655
1202	1412	6.10928
1202	1413	0.0578056
1202	1414	8.79126
1202	1415	4.4718
1202	1416	13.1228
1202	1417	17.0328
1202	1418	29.9439
1202	1419	0.926821
1202	1420	31.2161
1202	1421	6.44181
1202	1422	21.5166
1202	1423	5.84082
1202	1424	5.96877
1202	1425	2.18777
1202	1426	9.48047
1202	1427	1.24987
1202	1428	29.4196
1202	1429	13.3815
1202	1430	0
1202	1431	23.4827
1202	1432	10.3944
1202	1433	10.1017
1202	1434	15.4175
1202	1435	2.32215
1202	1436	26.5382
1202	1437	0.0687291
1202	1438	32.6482
1202	1439	30.9607
1202	1440	2.79127
1202	1441	15.3866
1202	1444	44.8252
1202	1445	13.8787
1202	1446	1.98413
1203	1204	0
1203	1205	-0.370925
1203	1206	37.8797
1203	1207	12.4838
1203	1208	1.57837
1203	1209	27.5101
1203	1210	2.2909
1203	1211	14.234
1203	1212	14.8404
1203	1213	8.72143
1203	1214	5.94093
1203	1215	12.7533
1203	1216	16.4934
1203	1217	12.3405
1203	1218	15.6816
1203	1219	0
1203	1220	16.9729
1203	1221	17.1385
1203	1222	8.55258
1203	1223	17.1101
1203	1224	20.3964
1203	1225	20.7529
1203	1226	14.5341
1203	1227	1.4007
1203	1228	18.336
1203	1229	16.4401
1203	1230	10.3583
1203	1231	7.27877
1203	1232	8.9956
1203	1233	9.58399
1203	1234	15.5407
1203	1235	0
1203	1236	13.8223
1203	1237	30.3562
1203	1238	16.7411
1203	1239	17.1673
1203	1240	9.00064
1203	1241	1.46415
1203	1242	0.656343
1203	1243	14.3977
1203	1244	0
1203	1245	0.0692902
1203	1246	-0.153973
1203	1247	0
1203	1248	2.74456
1203	1249	0
1203	1250	0
1203	1251	0.0903538
1203	1252	10.4568
1203	1253	9.01103
1203	1254	19.1822
1203	1255	18.0532
1203	1256	26.1256
1203	1257	1.14172
1203	1258	3.66529
1203	1259	0
1203	1260	9.437
1203	1261	3.05669
1203	1262	5.49867
1203	1263	24.8228
1203	1264	11.902
1203	1265	-0.373052
1203	1266	9.50433
1203	1267	2.22685
1203	1268	15.4149
1203	1269	3.61171
1203	1270	1.38629
1203	1271	6.89189
1203	1272	20.8013
1203	1273	1.27267
1203	1274	4.20792
1203	1275	23.4948
1203	1276	15.8163
1203	1277	14.2458
1203	1278	9.40795
1203	1279	0.527519
1203	1280	10.2538
1203	1281	18.1358
1203	1282	1.84512
1203	1283	0
1203	1284	9.64891
1203	1285	14.3842
1203	1286	12.498
1203	1287	16.2066
1203	1288	8.13347
1203	1289	4.33564
1203	1290	-0.0437478
1203	1291	1.07044
1203	1292	5.14093
1203	1293	11.3359
1203	1294	49.8217
1203	1295	8.66127
1203	1296	2.19221
1203	1297	33.0659
1203	1298	4.02292
1203	1299	3.44009
1203	1300	4.83581
1203	1301	1.45985
1203	1302	33.5637
1203	1303	13.5387
1203	1304	5.1259
1203	1305	0
1203	1306	12.414
1203	1307	17.1723
1203	1308	4.04901
1203	1309	27.0213
1203	1310	11.7647
1203	1311	18.5284
1203	1312	13.3949
1203	1313	37.2634
1203	1314	10.8905
1203	1315	6.09407
1203	1316	10.6984
1203	1317	42.8346
1203	1318	1.31666
1203	1319	3.60149
1203	1320	33.4983
1203	1321	24.3638
1203	1322	6.0233
1203	1323	35.7841
1203	1324	3.30668
1203	1325	54.0918
1203	1326	27.5629
1203	1327	58.7353
1203	1328	34.6956
1203	1329	15.4746
1203	1330	29.0886
1203	1331	13.5153
1203	1332	29.2337
1203	1333	22.4181
1203	1334	32.89
1203	1335	0.711935
1203	1336	21.0878
1203	1337	26.1521
1203	1338	22.5344
1203	1339	15.0966
1203	1340	30.0352
1203	1341	7.50919
1203	1342	28.5312
1203	1343	1.08189
1203	1344	27.3526
1203	1345	4.59849
1203	1346	11.0421
1203	1347	0
1203	1348	35.4647
1203	1349	0
1203	1350	0.0117461
1203	1351	2.7052
1203	1352	0.619527
1203	1353	2.36057
1203	1354	12.9173
1203	1355	29.8682
1203	1356	7.4273
1203	1357	16.8869
1203	1358	-0.377294
1203	1359	1.61391
1203	1360	16.4091
1203	1361	24.5591
1203	1362	9.02516
1203	1363	5.77689
1203	1364	15.5148
1203	1365	23.5323
1203	1366	2.56633
1203	1367	13.0294
1203	1368	21.597
1203	1369	21.665
1203	1370	0
1203	1371	1.07256
1203	1372	0.558323
1203	1373	1.6442
1203	1374	16.597
1203	1375	24.5519
1203	1376	12.2837
1203	1377	0
1203	1378	17.0826
1203	1379	17.0938
1203	1380	2.64235
1203	1381	0.0828523
1203	1382	16.4704
1203	1383	35.9138
1203	1384	11.018
1203	1386	23.4116
1203	1387	1.97034
1203	1388	16.5861
1203	1389	19.9323
1203	1390	18.0001
1203	1391	38.5931
1203	1392	2.70805
1203	1393	16.2424
1203	1394	15.5497
1203	1395	43.0349
1203	1396	0
1203	1397	24.3486
1203	1398	4.21959
1203	1399	23.6708
1203	1400	0.103411
1203	1401	-0.373052
1203	1402	-1.06407
1203	1403	0
1203	1404	3.85214
1203	1405	29.8744
1203	1406	4.72281
1203	1407	-0.00638426
1203	1408	26.0706
1203	1409	1.09861
1203	1410	15.8898
1203	1411	5.80238
1203	1412	17.9235
1203	1413	0.148193
1203	1414	13.3613
1203	1415	19.6219
1203	1416	6.87627
1203	1417	13.4744
1203	1418	15.4827
1203	1419	0
1203	1420	9.30212
1203	1421	6.66641
1203	1422	10.8437
1203	1423	4.87424
1203	1424	10.8755
1203	1425	5.0733
1203	1426	20.1745
1203	1427	4.75816
1203	1428	39.523
1203	1429	12.6038
1203	1430	-1.06813
1203	1431	38.1181
1203	1432	22.9881
1203	1433	19.806
1203	1434	10.0898
1203	1435	1.57989
1203	1436	32.9759
1203	1437	2.55241
1203	1438	27.9487
1203	1439	15.5446
1203	1440	3.90784
1203	1441	39.0003
1203	1444	34.9515
1203	1445	31.8364
1203	1446	4.27667
1204	1205	6.44651
1204	1206	0.625826
1204	1207	1.66073
1204	1208	6.42406
1204	1209	1.62769
1204	1210	0
1204	1211	1.9947
1204	1212	0
1204	1213	0.115832
1204	1214	0.106531
1204	1215	0.867894
1204	1216	0
1204	1217	1.77865
1204	1218	3.63878
1204	1219	0
1204	1220	3.52975
1204	1221	0.48134
1204	1222	5.32057
1204	1223	3.3322
1204	1224	4.03677
1204	1225	3.31087
1204	1226	1.90088
1204	1227	0
1204	1228	0
1204	1229	1.08133
1204	1230	3.11129
1204	1231	1.00057
1204	1232	0.362631
1204	1233	1.30933
1204	1234	0
1204	1235	0
1204	1236	4.46014
1204	1237	0
1204	1238	0
1204	1239	0
1204	1240	0.448115
1204	1241	4.24292
1204	1242	6.07189
1204	1243	2.52845
1204	1244	0
1204	1245	0
1204	1246	0
1204	1247	0
1204	1248	0.615497
1204	1249	0
1204	1250	0
1204	1251	2.93535
1204	1252	0
1204	1253	1.29891
1204	1254	0.86586
1204	1255	1.48538
[truncated: 28,629 more rows]

## Sheet: OMES
i	j	score
1193	1194	2.09533
1193	1195	2.89877
1193	1196	2.65407
1193	1197	1.51058
1193	1198	0.956723
1193	1202	1.19263
1193	1203	1.52065
1193	1204	0
1193	1205	0
1193	1206	2.06098
1193	1207	1.99156
1193	1208	0.0810519
1193	1209	2.42575
1193	1210	2.29602
1193	1211	2.53538
1193	1212	0.441286
1193	1213	2.07997
1193	1214	1.20703
1193	1215	3.32954
1193	1216	3.89983
1193	1217	2.87218
1193	1218	1.61052
1193	1219	0.00964378
1193	1220	0.95074
1193	1221	1.26934
1193	1222	1.61175
1193	1223	1.40378
1193	1224	2.55052
1193	1225	2.51551
1193	1226	1.59602
1193	1227	0.176391
1193	1228	1.54041
1193	1229	1.67955
1193	1230	2.52236
1193	1231	2.22642
1193	1232	2.53628
1193	1233	2.70632
1193	1234	2.90978
1193	1235	0
1193	1236	3.32384
1193	1237	1.83971
1193	1238	0.174676
1193	1239	0.239663
1193	1240	0.549586
1193	1241	0.0411745
1193	1242	2.39063
1193	1243	0.453113
1193	1244	0
1193	1245	0.0135617
1193	1246	0.029428
1193	1247	0.00544859
1193	1248	1.14583
1193	1249	0
1193	1250	0
1193	1251	0.107224
1193	1252	0.924898
1193	1253	2.65323
1193	1254	2.04037
1193	1255	3.04759
1193	1256	1.97657
1193	1257	0.29927
1193	1258	0.211059
1193	1259	0.00804198
1193	1260	1.91758
1193	1261	0.360352
1193	1262	0.282805
1193	1263	2.06952
1193	1264	3.76604
1193	1265	0.00918612
1193	1266	4.69126
1193	1267	0.139761
1193	1268	2.52953
1193	1269	1.18787
1193	1270	0
1193	1271	0.639905
1193	1272	2.6277
1193	1273	4.25303
1193	1274	3.10621
1193	1275	2.46187
1193	1276	2.32802
1193	1277	2.00819
1193	1278	0.997765
1193	1279	0.185167
1193	1280	2.42667
1193	1281	2.22654
1193	1282	0.136259
1193	1283	0
1193	1284	2.42065
1193	1285	1.92372
1193	1286	1.16437
1193	1287	2.77889
1193	1288	0.398035
1193	1289	0.258838
1193	1290	0.0326935
1193	1291	0
1193	1292	0.919465
1193	1293	0.297151
1193	1294	2.71907
1193	1295	0.75838
1193	1296	0.148969
1193	1297	0.814234
1193	1298	0.0845695
1193	1299	1.05032
1193	1300	1.70244
1193	1301	0.0770243
1193	1302	3.1194
1193	1303	0.535711
1193	1304	0.475499
1193	1305	0.00918612
1193	1306	0.215186
1193	1307	1.10031
1193	1308	1.78179
1193	1309	1.70433
1193	1310	2.19069
1193	1311	2.91787
1193	1312	3.33605
1193	1313	2.58423
1193	1314	2.71159
1193	1315	2.01759
1193	1316	1.62835
1193	1317	2.61921
1193	1318	1.32647
1193	1319	0.0850287
1193	1320	2.29307
1193	1321	3.02558
1193	1322	3.05051
1193	1323	1.76279
1193	1324	0.332313
1193	1325	2.47298
1193	1326	3.06809
1193	1327	3.13485
1193	1328	1.01986
1193	1329	1.00459
1193	1330	1.33661
1193	1331	1.15136
1193	1332	1.54092
1193	1333	1.34898
1193	1334	1.22531
1193	1335	0.0498401
1193	1336	2.26641
1193	1337	4.27972
1193	1338	2.88893
1193	1339	3.38298
1193	1340	3.56121
1193	1341	0.592208
1193	1342	2.29084
1193	1343	0.0813994
1193	1344	3.38692
1193	1345	0.6442
1193	1346	1.79794
1193	1347	0.0124531
1193	1348	2.54216
1193	1349	0.0122598
1193	1350	1.54314
1193	1351	0.728942
1193	1352	0.371265
1193	1353	0.230421
1193	1354	3.71603
1193	1355	0.346785
1193	1356	0.709898
1193	1357	0.24585
1193	1358	0.0321679
1193	1359	0.295497
1193	1360	0.870476
1193	1361	0.461618
1193	1362	0.23303
1193	1363	0.382743
1193	1364	1.71568
1193	1365	2.84444
1193	1366	1.33043
1193	1367	0.970976
1193	1368	3.07644
1193	1369	2.90086
1193	1370	0
1193	1371	0
1193	1372	0.0971199
1193	1373	0.0235332
1193	1374	0.101824
1193	1375	2.21976
1193	1376	5.10755
1193	1377	0.00705037
1193	1378	2.54968
1193	1379	1.45199
1193	1380	0.0789689
1193	1381	0.0517028
1193	1382	3.69833
1193	1383	0.933765
1193	1384	0.910293
1193	1386	2.92034
1193	1387	0.520124
1193	1388	0.327059
1193	1389	1.38344
1193	1390	1.37719
1193	1391	1.27014
1193	1392	0.0458859
1193	1393	4.10854
1193	1394	2.64113
1193	1395	2.83521
1193	1396	0.0316061
1193	1397	1.85625
1193	1398	1.39235
1193	1399	0.604618
1193	1400	0.122763
1193	1401	0
1193	1402	0.00944487
1193	1403	0.00944487
1193	1404	0.64132
1193	1405	2.98239
1193	1406	0.0604831
1193	1407	0.748487
1193	1408	1.80443
1193	1409	0.0404596
1193	1410	2.04007
1193	1411	3.32631
1193	1412	1.52026
1193	1413	1.44601
1193	1414	1.28377
1193	1415	0.285404
1193	1416	2.15271
1193	1417	1.12629
1193	1418	4.12073
1193	1419	0
1193	1420	2.79018
1193	1421	1.08956
1193	1422	1.71747
1193	1423	0.0870336
1193	1424	1.10324
1193	1425	1.41859
1193	1426	2.15762
1193	1427	0.0700606
1193	1428	2.45802
1193	1429	3.03201
1193	1430	0.0152779
1193	1431	3.23035
1193	1432	2.37776
1193	1433	1.19224
1193	1434	1.52152
1193	1435	1.84038
1193	1436	2.28347
1193	1437	0.142893
1193	1438	2.23369
1193	1439	1.97798
1193	1440	2.16233
1193	1441	2.39505
1193	1444	2.84155
1193	1445	3.22006
1193	1446	0.797784
1194	1195	2.28586
1194	1196	2.21977
1194	1197	2.01464
1194	1198	1.42256
1194	1202	2.19705
1194	1203	2.14112
1194	1204	0.00537188
1194	1205	0.00938625
1194	1206	1.76636
1194	1207	2.27177
1194	1208	0.169122
1194	1209	2.36725
1194	1210	1.52034
1194	1211	2.08544
1194	1212	0.894987
1194	1213	1.69827
1194	1214	1.10337
1194	1215	2.64171
1194	1216	2.3189
1194	1217	2.93198
1194	1218	1.32347
1194	1219	0.0171577
1194	1220	1.76712
1194	1221	2.04781
1194	1222	1.67349
1194	1223	2.10655
1194	1224	1.73388
1194	1225	2.39103
1194	1226	1.98421
1194	1227	0.0990121
1194	1228	1.75446
1194	1229	2.25919
1194	1230	2.32125
1194	1231	1.75468
1194	1232	2.87807
1194	1233	1.90707
1194	1234	1.764
1194	1235	3.91428e-14
1194	1236	2.37871
1194	1237	1.44395
1194	1238	0.378053
1194	1239	0.50645
1194	1240	2.22034
1194	1241	0.0319769
1194	1242	2.33577
1194	1243	0.358293
1194	1244	3.91428e-14
1194	1245	0.0391389
1194	1246	0.0280807
1194	1247	0.0146543
1194	1248	1.81651
1194	1249	3.91428e-14
1194	1250	3.91428e-14
1194	1251	0.123057
1194	1252	1.32611
1194	1253	0.866454
1194	1254	2.24428
1194	1255	1.82664
1194	1256	2.12578
1194	1257	0.217515
1194	1258	0.253323
1194	1259	0.00828355
1194	1260	1.71906
1194	1261	0.866326
1194	1262	0.668716
1194	1263	2.46128
1194	1264	1.86801
1194	1265	0.0253268
1194	1266	2.25039
1194	1267	0.202461
1194	1268	2.23196
1194	1269	0.933729
1194	1270	0.0363473
1194	1271	0.697573
1194	1272	0.880774
1194	1273	1.74746
1194	1274	2.35398
1194	1275	2.18737
1194	1276	1.71629
1194	1277	2.08013
1194	1278	1.99814
1194	1279	0.175323
1194	1280	1.54575
1194	1281	2.17333
1194	1282	0.168876
1194	1283	3.91428e-14
1194	1284	1.46222
1194	1285	1.2979
1194	1286	1.06463
1194	1287	1.57445
1194	1288	0.927969
1194	1289	0.436935
1194	1290	0.101535
1194	1291	0.00488478
1194	1292	1.50824
1194	1293	0.249231
1194	1294	1.66432
1194	1295	0.748166
1194	1296	0.180324
1194	1297	1.63001
1194	1298	0.193736
1194	1299	1.0485
1194	1300	1.24231
1194	1301	0.182619
1194	1302	2.32116
1194	1303	0.306265
1194	1304	0.587379
1194	1305	0.00498732
1194	1306	0.17761
1194	1307	1.55976
1194	1308	1.46756
1194	1309	1.91469
1194	1310	3.11843
1194	1311	2.22373
1194	1312	1.44753
1194	1313	1.91783
1194	1314	2.20476
1194	1315	2.34967
1194	1316	1.08322
1194	1317	2.24502
1194	1318	1.17392
1194	1319	0.145696
1194	1320	2.50379
1194	1321	2.33925
1194	1322	1.67421
1194	1323	2.31641
1194	1324	0.468049
1194	1325	3.144
1194	1326	2.46092
1194	1327	2.74486
1194	1328	0.912334
1194	1329	1.58684
1194	1330	1.94122
1194	1331	1.65832
1194	1332	2.70595
1194	1333	1.90999
1194	1334	2.59963
1194	1335	0.0887469
1194	1336	1.59337
1194	1337	2.75873
1194	1338	2.20468
1194	1339	1.78035
1194	1340	2.54988
1194	1341	1.40686
1194	1342	2.28258
1194	1343	0.129496
1194	1344	2.14162
1194	1345	0.954466
1194	1346	1.98007
1194	1347	0.00961006
1194	1348	1.36007
1194	1349	0.0195391
1194	1350	0.709719
1194	1351	0.660376
1194	1352	0.908421
1194	1353	0.119259
1194	1354	1.12071
1194	1355	1.48098
1194	1356	0.731791
1194	1357	0.955351
1194	1358	0.0195391
1194	1359	0.68774
1194	1360	1.18366
1194	1361	1.03571
1194	1362	1.273
1194	1363	1.01701
1194	1364	2.07199
1194	1365	1.29075
1194	1366	0.571338
1194	1367	0.998399
1194	1368	1.28966
1194	1369	2.01363
1194	1370	0.00488478
1194	1371	0.00488478
1194	1372	0.0875917
1194	1373	0.0686615
1194	1374	0.481195
1194	1375	3.39097
1194	1376	2.37491
1194	1377	0.00560261
1194	1378	2.80713
1194	1379	2.87406
1194	1380	0.139588
1194	1381	0.300028
1194	1382	2.76818
1194	1383	0.865784
1194	1384	1.97282
1194	1386	2.74998
1194	1387	0.849726
1194	1388	1.20464
1194	1389	1.63388
1194	1390	2.28568
1194	1391	2.1549
1194	1392	0.149234
1194	1393	2.55676
1194	1394	2.61087
1194	1395	2.95501
1194	1396	0.0396006
1194	1397	3.13691
1194	1398	1.25011
1194	1399	1.04985
1194	1400	0.171704
1194	1401	0.00845595
1194	1402	0.020757
1194	1403	0.00982185
1194	1404	1.2118
1194	1405	1.95264
1194	1406	0.354156
1194	1407	1.24507
1194	1408	1.39976
1194	1409	0.0573006
1194	1410	1.93544
1194	1411	1.11978
1194	1412	0.788951
1194	1413	0.563631
1194	1414	1.62934
1194	1415	1.04818
1194	1416	1.81496
1194	1417	1.46316
1194	1418	1.86133
1194	1419	0.0086681
1194	1420	1.5309
1194	1421	1.54723
1194	1422	2.74115
1194	1423	0.145158
1194	1424	1.04918
1194	1425	0.758144
1194	1426	1.65434
1194	1427	0.165321
1194	1428	1.85688
1194	1429	1.59605
1194	1430	0.0274769
1194	1431	2.7378
1194	1432	2.33781
1194	1433	0.907846
1194	1434	1.64408
1194	1435	0.801718
1194	1436	1.4117
1194	1437	0.132893
1194	1438	1.79215
1194	1439	1.78224
1194	1440	1.40329
1194	1441	1.87912
1194	1444	2.17574
1194	1445	2.22211
1194	1446	0.806082
1195	1196	3.93028
1195	1197	3.36794
1195	1198	0.951977
1195	1202	1.88851
1195	1203	2.55605
1195	1204	0.00316183
1195	1205	0.0152545
1195	1206	2.04212
1195	1207	2.10825
1195	1208	0.179133
1195	1209	2.54089
1195	1210	1.76778
1195	1211	2.50522
1195	1212	1.09051
1195	1213	2.05587
1195	1214	1.53661
1195	1215	2.78096
1195	1216	2.45009
1195	1217	2.72264
1195	1218	2.01099
1195	1219	0.0166964
1195	1220	1.28473
1195	1221	2.04673
1195	1222	2.37696
1195	1223	1.86506
1195	1224	2.07239
1195	1225	3.66321
1195	1226	1.78832
1195	1227	0.104907
1195	1228	2.20406
1195	1229	1.65384
1195	1230	2.6815
1195	1231	1.2421
1195	1232	3.22441
1195	1233	2.21603
1195	1234	2.35399
1195	1235	0
1195	1236	2.51259
1195	1237	3.48098
1195	1238	0.365221
1195	1239	0.490698
1195	1240	2.51186
1195	1241	0.0376087
1195	1242	0.654747
1195	1243	0.953998
1195	1244	0
1195	1245	0.0223873
1195	1246	0.0200534
1195	1247	0.00731936
1195	1248	1.43649
1195	1249	0
1195	1250	0
1195	1251	0.180207
1195	1252	0.966531
1195	1253	1.75436
1195	1254	2.93348
1195	1255	3.93918
1195	1256	2.83402
1195	1257	0.612363
1195	1258	0.182222
1195	1259	0.0065647
1195	1260	1.84435
1195	1261	1.19459
1195	1262	0.33492
1195	1263	2.47807
1195	1264	3.18915
1195	1265	0.0140971
1195	1266	2.25902
1195	1267	0.618814
1195	1268	2.76012
1195	1269	0.816469
1195	1270	0.03812
1195	1271	1.09261
1195	1272	1.71971
1195	1273	1.73341
1195	1274	1.58147
1195	1275	2.24133
1195	1276	2.42236
1195	1277	3.3852
1195	1278	1.86952
1195	1279	0.235154
1195	1280	3.01565
1195	1281	2.92748
1195	1282	0.172609
1195	1283	0
1195	1284	1.24505
1195	1285	4.4799
1195	1286	1.01053
1195	1287	3.22234
1195	1288	0.89012
1195	1289	0.608697
1195	1290	0.0603527
1195	1291	0.00374878
1195	1292	1.74541
1195	1293	0.61297
1195	1294	2.93461
1195	1295	1.03232
1195	1296	0.535642
1195	1297	2.16923
1195	1298	0.098401
1195	1299	0.831907
1195	1300	2.01834
1195	1301	0.198714
1195	1302	3.35293
1195	1303	0.616455
1195	1304	0.803336
1195	1305	0.00377673
1195	1306	0.452087
1195	1307	2.61336
1195	1308	2.5503
1195	1309	2.56236
1195	1310	2.28844
1195	1311	3.5149
1195	1312	2.57655
1195	1313	2.54214
1195	1314	1.99298
1195	1315	1.76128
1195	1316	2.47969
1195	1317	2.9903
1195	1318	0.85945
1195	1319	0.161786
1195	1320	2.45327
1195	1321	2.7177
1195	1322	2.57478
1195	1323	3.39891
1195	1324	1.44053
1195	1325	3.38207
1195	1326	2.84156
1195	1327	3.42753
1195	1328	1.61398
1195	1329	1.81857
1195	1330	2.82824
1195	1331	2.18484
1195	1332	3.19055
1195	1333	1.96144
1195	1334	2.39585
1195	1335	0.0494457
1195	1336	2.35478
1195	1337	3.3501
1195	1338	2.29823
1195	1339	2.1371
1195	1340	3.47809
1195	1341	1.63144
1195	1342	2.39352
1195	1343	0.101434
1195	1344	2.20206
1195	1345	0.905868
1195	1346	2.06675
1195	1347	0.0077073
1195	1348	2.67645
1195	1349	0.00670793
1195	1350	1.33141
1195	1351	0.861291
1195	1352	0.396405
1195	1353	0.173976
1195	1354	2.37359
1195	1355	1.24889
1195	1356	1.71751
1195	1357	1.916
1195	1358	0.00614893
1195	1359	0.698924
1195	1360	1.66545
1195	1361	1.23133
1195	1362	2.07097
1195	1363	1.62642
1195	1364	2.87724
1195	1365	2.42934
1195	1366	1.22167
1195	1367	2.17782
1195	1368	3.18908
1195	1369	2.48932
1195	1370	0.00374878
1195	1371	0.00316183
1195	1372	0.0891549
1195	1373	0.0307616
1195	1374	0.598949
1195	1375	3.72595
1195	1376	1.7696
1195	1377	0.00376275
1195	1378	3.26244
1195	1379	1.81156
1195	1380	0.10609
1195	1381	0.182416
1195	1382	3.3661
1195	1383	2.57621
1195	1384	1.23438
1195	1386	2.603
1195	1387	0.828414
1195	1388	0.893141
1195	1389	2.28606
1195	1390	2.0049
1195	1391	2.61633
1195	1392	0.133156
1195	1393	3.01678
1195	1394	2.25018
1195	1395	4.26198
1195	1396	0.0377376
1195	1397	2.41506
1195	1398	1.1441
1195	1399	1.54972
1195	1400	0.115054
1195	1401	0.00905866
1195	1402	0.012983
1195	1403	0.00635362
1195	1404	2.22579
1195	1405	3.59421
1195	1406	0.285102
1195	1407	1.18568
1195	1408	1.56132
1195	1409	0.0320904
1195	1410	3.39008
1195	1411	1.3313
1195	1412	0.937255
1195	1413	1.52074
1195	1414	2.37065
1195	1415	0.670063
1195	1416	3.12649
1195	1417	2.262
1195	1418	3.08312
1195	1419	0.00659588
1195	1420	2.56787
1195	1421	0.69757
1195	1422	1.98714
1195	1423	0.19248
1195	1424	1.20678
1195	1425	0.77079
1195	1426	2.39358
1195	1427	0.290774
1195	1428	2.67565
1195	1429	3.15094
1195	1430	0.0292911
1195	1431	3.0985
1195	1432	2.93775
1195	1433	1.88575
1195	1434	1.71097
1195	1435	1.8275
1195	1436	2.76848
1195	1437	0.583883
1195	1438	2.51653
1195	1439	2.05981
1195	1440	3.71713
1195	1441	1.92188
1195	1444	2.80386
1195	1445	2.73189
1195	1446	1.1578
1196	1197	8.68839
1196	1198	2.39208
1196	1202	2.53756
1196	1203	4.04456
1196	1204	0.00324679
1196	1205	0.0134506
1196	1206	4.26226
1196	1207	3.21266
1196	1208	0.107249
1196	1209	3.16359
1196	1210	3.91708
1196	1211	2.94552
1196	1212	1.32634
1196	1213	2.51785
1196	1214	2.83226
1196	1215	8.37155
1196	1216	3.57563
1196	1217	7.46029
1196	1218	4.38782
1196	1219	0.0174207
1196	1220	1.54538
1196	1221	7.79972
1196	1222	3.42996
1196	1223	2.22915
1196	1224	6.11011
1196	1225	3.96902
1196	1226	3.93196
1196	1227	0.121803
1196	1228	3.32051
1196	1229	2.68735
1196	1230	4.20741
1196	1231	3.095
1196	1232	4.40572
1196	1233	3.75969
1196	1234	3.79681
1196	1235	4.78681e-14
1196	1236	4.04698
1196	1237	3.89059
1196	1238	0.322016
1196	1239	2.97054
1196	1240	2.90258
1196	1241	0.0575309
1196	1242	1.24193
1196	1243	0.415865
1196	1244	4.78681e-14
1196	1245	0.0272986
1196	1246	0.00968306
1196	1247	0.00594011
1196	1248	3.46249
1196	1249	4.78681e-14
1196	1250	4.78681e-14
1196	1251	0.0602488
1196	1252	2.42402
1196	1253	3.22504
1196	1254	7.14788
1196	1255	6.18785
1196	1256	5.51281
1196	1257	0.441419
1196	1258	0.36958
1196	1259	0.00885517
1196	1260	6.86058
1196	1261	0.986808
1196	1262	0.47277
1196	1263	3.74501
1196	1264	3.94292
1196	1265	0.0171356
1196	1266	3.40654
1196	1267	0.321726
1196	1268	2.8356
1196	1269	2.10674
1196	1270	0.0495018
1196	1271	1.87536
1196	1272	2.47025
1196	1273	1.85495
1196	1274	1.30354
1196	1275	2.70807
1196	1276	2.58686
1196	1277	4.54008
1196	1278	3.605
1196	1279	0.0660875
1196	1280	4.22906
1196	1281	7.1659
1196	1282	0.116019
1196	1283	4.78681e-14
1196	1284	1.29734
1196	1285	3.93947
1196	1286	3.19903
1196	1287	7.74924
1196	1288	1.54715
1196	1289	0.696311
1196	1290	0.0537961
1196	1291	0.00439861
1196	1292	4.11823
1196	1293	0.648304
1196	1294	4.79627
1196	1295	0.794613
1196	1296	0.292179
1196	1297	3.91433
1196	1298	0.0944131
1196	1299	0.994839
1196	1300	4.22367
1196	1301	0.144243
1196	1302	5.95168
1196	1303	0.339063
1196	1304	1.58673
1196	1305	0.00324679
1196	1306	0.195823
1196	1307	3.72688
1196	1308	1.80541
1196	1309	4.61615
1196	1310	5.80344
1196	1311	5.58777
1196	1312	1.3547
1196	1313	5.11075
1196	1314	3.94613
1196	1315	3.67587
1196	1316	4.22264
1196	1317	6.63238
1196	1318	2.18354
1196	1319	0.0713351
1196	1320	3.35349
1196	1321	6.81803
1196	1322	4.03616
1196	1323	6.92542
1196	1324	3.67046
1196	1325	4.05493
1196	1326	3.71189
1196	1327	7.33533
1196	1328	3.16281
1196	1329	2.61573
1196	1330	5.05269
1196	1331	3.35583
1196	1332	5.79402
1196	1333	5.14995
1196	1334	3.98853
1196	1335	0.0507366
1196	1336	2.95652
1196	1337	4.95834
1196	1338	2.63608
1196	1339	2.9557
1196	1340	7.22878
1196	1341	2.22771
1196	1342	6.79485
1196	1343	0.11065
1196	1344	4.36342
1196	1345	1.1806
1196	1346	4.73695
1196	1347	0.0064223
1196	1348	4.52829
1196	1349	0.00838814
1196	1350	3.55942
1196	1351	0.97283
1196	1352	0.529364
1196	1353	0.259238
1196	1354	4.08172
1196	1355	4.03324
1196	1356	1.65479
1196	1357	2.61405
1196	1358	0.00607852
1196	1359	1.20478
1196	1360	3.03349
1196	1361	5.02832
1196	1362	2.98477
1196	1363	3.35431
1196	1364	4.71345
1196	1365	2.82264
1196	1366	1.03643
1196	1367	7.49081
1196	1368	5.91496
1196	1369	6.7546
1196	1370	0.0029619
1196	1371	0.00298226
1196	1372	0.073157
1196	1373	0.0396999
1196	1374	3.93861
1196	1375	7.62132
1196	1376	1.23933
1196	1377	0.00298226
1196	1378	5.47363
1196	1379	3.22272
1196	1380	0.10634
1196	1381	0.226711
1196	1382	3.0774
1196	1383	6.11909
1196	1384	2.16307
1196	1386	3.58714
1196	1387	1.21318
1196	1388	0.746146
1196	1389	5.13454
1196	1390	3.34674
1196	1391	4.37528
1196	1392	0.090414
1196	1393	4.0578
1196	1394	4.31319
1196	1395	8.42958
1196	1396	0.0821973
1196	1397	5.37139
1196	1398	2.16106
1196	1399	4.38537
1196	1400	0.0746405
1196	1401	0.00950804
1196	1402	0.00880588
1196	1403	0.00445115
1196	1404	5.025
1196	1405	3.94205
1196	1406	0.168634
1196	1407	1.79895
1196	1408	4.0282
1196	1409	0.0541612
1196	1410	5.38369
1196	1411	1.29267
1196	1412	0.81228
1196	1413	3.42965
1196	1414	3.69798
1196	1415	0.471491
1196	1416	12.1651
1196	1417	4.38523
1196	1418	3.66203
1196	1419	0.00489132
1196	1420	3.10632
1196	1421	1.96812
1196	1422	5.89204
1196	1423	0.230531
1196	1424	3.53065
1196	1425	0.659068
1196	1426	4.55528
1196	1427	0.444761
1196	1428	4.3254
1196	1429	3.15458
1196	1430	0.0263563
1196	1431	5.46148
1196	1432	3.79902
1196	1433	3.07524
1196	1434	2.50614
1196	1435	3.79988
1196	1436	4.14773
1196	1437	0.212722
1196	1438	5.59436
1196	1439	3.04366
1196	1440	3.10025
1196	1441	5.76128
1196	1444	5.64184
1196	1445	4.65704
1196	1446	1.03898
1197	1198	4.41705
1197	1202	1.12149
1197	1203	2.73174
1197	1204	0.00446363
1197	1205	0.00624409
1197	1206	5.65765
1197	1207	0.948176
1197	1208	0.0453305
1197	1209	2.91402
1197	1210	3.54423
1197	1211	3.55625
1197	1212	1.36174
1197	1213	2.34298
1197	1214	1.03994
1197	1215	3.61279
1197	1216	1.84022
1197	1217	4.54769
1197	1218	1.15263
1197	1219	0.0145146
1197	1220	1.07024
1197	1221	3.22568
1197	1222	2.78671
1197	1223	0.744891
1197	1224	3.8655
1197	1225	2.79966
1197	1226	2.90035
1197	1227	0.0896379
1197	1228	3.41889
1197	1229	2.42807
1197	1230	5.07337
1197	1231	1.32543
1197	1232	6.22645
1197	1233	4.31379
1197	1234	4.28763
1197	1235	2.34008e-14
1197	1236	1.7634
1197	1237	5.02988
1197	1238	0.130686
1197	1239	12.7208
1197	1240	1.84543
1197	1241	0.0295613
1197	1242	0.81968
1197	1243	0.269783
1197	1244	2.34008e-14
1197	1245	0.0128046
1197	1246	0.011283
1197	1247	0.00354916
1197	1248	1.64547
1197	1249	2.34008e-14
1197	1250	2.34008e-14
1197	1251	0.115469
1197	1252	0.447807
1197	1253	6.44631
1197	1254	6.26632
1197	1255	5.95416
1197	1256	5.69287
1197	1257	0.347693
1197	1258	0.183457
1197	1259	0.00301179
1197	1260	3.99619
1197	1261	0.634777
1197	1262	0.141164
1197	1263	1.84517
1197	1264	2.59018
1197	1265	0.0128526
1197	1266	1.55142
1197	1267	0.162105
1197	1268	2.75831
1197	1269	1.93568
1197	1270	0.0111909
1197	1271	2.33955
1197	1272	0.899957
1197	1273	0.977158
1197	1274	0.656463
1197	1275	1.06067
1197	1276	1.74422
1197	1277	3.11728
1197	1278	0.38085
1197	1279	0.0978211
1197	1280	1.65354
1197	1281	2.18889
1197	1282	0.0781722
1197	1283	2.34008e-14
1197	1284	1.22823
1197	1285	1.86473
1197	1286	1.07183
1197	1287	6.16711
1197	1288	0.792168
1197	1289	0.309531
1197	1290	0.0280906
1197	1291	0.00159867
1197	1292	2.05781
1197	1293	0.730664
1197	1294	4.9514
1197	1295	0.29517
1197	1296	0.309869
1197	1297	4.0071
1197	1298	0.0719088
1197	1299	0.200142
1197	1300	1.75411
1197	1301	0.153498
1197	1302	3.33626
1197	1303	0.208917
1197	1304	1.37296
1197	1305	0.00442382
1197	1306	0.0528226
1197	1307	3.37671
1197	1308	1.09072
1197	1309	3.87202
1197	1310	13.8985
1197	1311	1.60927
1197	1312	2.03952
1197	1313	6.06596
1197	1314	1.44815
1197	1315	8.10918
1197	1316	1.62791
1197	1317	3.68966
1197	1318	3.03101
1197	1319	0.113174
1197	1320	7.31301
1197	1321	9.41934
1197	1322	3.13448
1197	1323	4.25208
1197	1324	1.12115
1197	1325	6.98781
1197	1326	2.48653
1197	1327	3.2181
1197	1328	5.61018
1197	1329	2.79196
1197	1330	2.55838
1197	1331	3.18298
1197	1332	6.57555
1197	1333	6.36135
1197	1334	5.9735
1197	1335	0.0516642
1197	1336	2.47181
1197	1337	1.84351
1197	1338	1.63699
1197	1339	2.5553
1197	1340	6.72607
1197	1341	0.798772
1197	1342	4.19696
1197	1343	0.172635
1197	1344	7.13325
1197	1345	2.83252
1197	1346	3.81872
1197	1347	0.00224291
1197	1348	8.22573
1197	1349	0.00213157
1197	1350	1.77206
1197	1351	0.625199
1197	1352	0.480675
1197	1353	0.238523
1197	1354	4.44444
1197	1355	6.08792
1197	1356	1.63329
1197	1357	2.35133
1197	1358	0.0178946
1197	1359	0.765694
1197	1360	1.76907
1197	1361	6.24581
1197	1362	0.4006
1197	1363	0.968367
1197	1364	2.00769
1197	1365	5.38198
1197	1366	1.62907
1197	1367	10.4207
1197	1368	3.32259
1197	1369	10.5618
1197	1370	0.000532927
1197	1371	0.000532927
1197	1372	0.0329137
1197	1373	0.0302329
1197	1374	6.74152
1197	1375	5.92491
1197	1376	1.18416
1197	1377	0.0039362
1197	1378	4.98549
1197	1379	1.88926
1197	1380	0.0869906
1197	1381	0.0413151
1197	1382	2.05492
1197	1383	3.21377
1197	1384	1.83648
1197	1386	2.41696
1197	1387	0.835224
1197	1388	1.35884
1197	1389	3.95412
1197	1390	1.88497
1197	1391	6.55639
1197	1392	0.0606603
1197	1393	1.88341
1197	1394	8.54588
1197	1395	10.02
1197	1396	0.0373162
1197	1397	5.05832
1197	1398	6.40206
1197	1399	4.81806
1197	1400	0.0550208
1197	1401	0.00410239
1197	1402	0.0034875
1197	1403	0.00301595
1197	1404	1.61505
1197	1405	4.09771
1197	1406	0.0702414
1197	1407	2.68081
1197	1408	3.08826
1197	1409	0.00711446
1197	1410	3.78719
1197	1411	0.413812
1197	1412	0.320807
1197	1413	2.86421
1197	1414	5.71478
1197	1415	0.241343
1197	1416	10.3747
1197	1417	2.15668
1197	1418	3.96573
1197	1419	0.00159081
1197	1420	2.8926
1197	1421	3.41538
1197	1422	3.9721
1197	1423	0.232613
1197	1424	8.62448
1197	1425	0.260909
1197	1426	1.17081
1197	1427	0.0554077
1197	1428	2.7831
1197	1429	3.28217
1197	1430	0.0330922
1197	1431	7.70471
1197	1432	1.7217
1197	1433	3.36605
1197	1434	1.57478
1197	1435	4.59018
1197	1436	4.78461
1197	1437	0.0978863
1197	1438	4.82157
1197	1439	2.4909
1197	1440	2.53886
1197	1441	5.34663
1197	1444	4.95565
1197	1445	6.77581
1197	1446	0.468509
1198	1202	2.45394
1198	1203	2.96708
1198	1204	0.000469361
1198	1205	0.00609305
1198	1206	4.51115
1198	1207	2.64489
1198	1208	0.0417232
1198	1209	2.3146
1198	1210	1.87388
1198	1211	3.1963
1198	1212	0.874398
1198	1213	2.42155
1198	1214	1.46419
1198	1215	1.63341
1198	1216	2.25134
1198	1217	4.3322
1198	1218	1.34498
1198	1219	0.00838853
1198	1220	0.925658
1198	1221	0.717118
1198	1222	1.24625
1198	1223	1.40319
1198	1224	1.09493
1198	1225	2.27606
1198	1226	1.76039
1198	1227	0.0702902
1198	1228	0.825725
1198	1229	1.48986
1198	1230	3.15464
1198	1231	0.415536
1198	1232	3.50214
1198	1233	2.5653
1198	1234	1.99298
1198	1235	2.29164e-14
1198	1236	3.6764
1198	1237	2.18625
1198	1238	0.240751
1198	1239	6.00758
1198	1240	1.4763
1198	1241	0.021968
1198	1242	0.969987
1198	1243	0.220914
1198	1244	2.29164e-14
1198	1245	0.0108
1198	1246	0.0168972
1198	1247	0.00140808
1198	1248	1.27367
1198	1249	2.29164e-14
1198	1250	2.29164e-14
1198	1251	0.0521487
1198	1252	0.461983
1198	1253	4.83278
1198	1254	3.59747
1198	1255	3.95138
1198	1256	3.13952
1198	1257	0.0753077
1198	1258	0.175242
1198	1259	0.00140808
1198	1260	1.46204
1198	1261	0.528957
1198	1262	0.281519
1198	1263	0.652361
1198	1264	1.65008
1198	1265	0.0080646
1198	1266	1.55985
1198	1267	0.357665
1198	1268	3.11703
1198	1269	0.187045
1198	1270	0.00374598
1198	1271	1.19623
1198	1272	0.760579
1198	1273	0.527795
1198	1274	0.961993
1198	1275	1.22822
1198	1276	2.1354
1198	1277	0.948017
1198	1278	0.674253
1198	1279	0.133455
1198	1280	0.909266
1198	1281	1.04789
1198	1282	0.0691776
1198	1283	2.29164e-14
1198	1284	0.458111
1198	1285	1.47244
1198	1286	0.731396
1198	1287	2.25738
1198	1288	0.71632
1198	1289	0.26155
1198	1290	0.0163226
1198	1291	0.00140808
1198	1292	1.094
1198	1293	0.398683
1198	1294	4.73806
1198	1295	0.561323
1198	1296	0.113038
1198	1297	4.22383
1198	1298	0.098384
1198	1299	0.262787
1198	1300	1.55868
1198	1301	0.0504654
1198	1302	4.16577
1198	1303	0.31311
1198	1304	0.402623
1198	1305	0.00401082
1198	1306	0.0210823
1198	1307	1.1399
1198	1308	0.881213
1198	1309	3.06761
1198	1310	2.18229
1198	1311	1.21697
1198	1312	0.834777
1198	1313	3.42055
1198	1314	0.958016
1198	1315	1.90208
1198	1316	1.36
1198	1317	2.97871
1198	1318	0.60535
1198	1319	0.0390346
1198	1320	6.30429
1198	1321	4.50235
1198	1322	2.84086
1198	1323	3.80511
1198	1324	0.510627
1198	1325	4.38847
1198	1326	1.66221
1198	1327	2.28289
1198	1328	2.71574
1198	1329	2.58141
1198	1330	2.97915
1198	1331	2.74254
1198	1332	5.7667
1198	1333	6.57819
1198	1334	5.16552
1198	1335	0.0419809
1198	1336	1.60758
1198	1337	2.08876
1198	1338	1.95248
1198	1339	1.6021
1198	1340	3.65655
1198	1341	0.28585
1198	1342	3.2497
1198	1343	0.0380927
1198	1344	4.77571
1198	1345	0.111897
1198	1346	1.8726
1198	1347	0.00182443
1198	1348	4.03068
1198	1349	0.00187744
1198	1350	0.730822
1198	1351	0.427903
1198	1352	0.0656516
1198	1353	0.180784
1198	1354	3.69282
1198	1355	4.72339
1198	1356	0.784413
1198	1357	0.916203
1198	1358	0.00187744
1198	1359	0.398869
1198	1360	1.21762
1198	1361	4.34723
1198	1362	2.53822
1198	1363	0.642391
1198	1364	1.50562
1198	1365	2.55884
1198	1366	0.464951
1198	1367	3.91631
1198	1368	3.79672
1198	1369	5.14705
1198	1370	0.000469361
1198	1371	0.00437786
1198	1372	0.0293415
1198	1373	0.015016
1198	1374	5.69205
1198	1375	2.8155
1198	1376	0.844541
1198	1377	0.00401082
1198	1378	3.82257
1198	1379	1.50006
1198	1380	0.0515687
1198	1381	0.0914332
1198	1382	1.81694
1198	1383	3.66527
1198	1384	0.521371
1198	1386	1.01508
1198	1387	0.588197
1198	1388	1.19542
1198	1389	2.80077
1198	1390	1.65283
1198	1391	3.75791
1198	1392	0.0928579
1198	1393	1.75784
1198	1394	3.65177
1198	1395	3.49779
1198	1396	0.0224826
1198	1397	5.00436
1198	1398	0.728353
1198	1399	4.55556
1198	1400	0.11969
1198	1401	0.00327264
1198	1402	0.00467505
1198	1403	0.00140916
1198	1404	1.67567
1198	1405	1.77427
1198	1406	0.227627
1198	1407	2.06931
1198	1408	3.1538
1198	1409	0.0455665
1198	1410	3.61819
1198	1411	0.247702
1198	1412	0.343554
1198	1413	3.58148
1198	1414	3.88462
1198	1415	0.307653
1198	1416	1.72961
1198	1417	1.10635
1198	1418	1.69797
1198	1419	0.00427833
1198	1420	1.77419
1198	1421	5.08294
1198	1422	3.11325
1198	1423	0.183532
1198	1424	3.14905
1198	1425	0.140746
1198	1426	2.03562
1198	1427	0.101348
1198	1428	1.52549
1198	1429	0.82911
1198	1430	0.0110888
1198	1431	2.84442
1198	1432	1.57089
1198	1433	1.31776
1198	1434	1.43723
1198	1435	2.19004
1198	1436	2.65115
1198	1437	0.0593159
1198	1438	2.9569
1198	1439	1.87362
1198	1440	1.76087
1198	1441	3.57469
1198	1444	2.32637
1198	1445	4.5047
1198	1446	0.514973
1202	1203	3.52385
1202	1204	0.00309599
1202	1205	0.0103471
1202	1206	3.14495
1202	1207	3.95303
1202	1208	0.204815
1202	1209	5.01904
1202	1210	0.971782
1202	1211	1.86281
1202	1212	2.14676
1202	1213	1.10636
1202	1214	0.910121
1202	1215	3.52592
1202	1216	4.09278
1202	1217	4.08916
1202	1218	3.31943
1202	1219	0.0126283
1202	1220	2.03313
1202	1221	1.78271
1202	1222	3.37818
1202	1223	2.47762
1202	1224	4.92986
1202	1225	4.84201
1202	1226	5.16321
1202	1227	0.0825515
1202	1228	1.19262
1202	1229	2.30173
1202	1230	1.98754
1202	1231	1.29865
1202	1232	3.73643
1202	1233	1.57426
1202	1234	4.7598
1202	1235	4.12495e-13
1202	1236	3.5976
1202	1237	4.83381
1202	1238	0.231094
1202	1239	1.55426
1202	1240	2.85888
1202	1241	0.0442013
1202	1242	1.20751
1202	1243	0.450845
1202	1244	4.12495e-13
1202	1245	0.0321583
1202	1246	0.0155195
1202	1247	0.00680799
1202	1248	1.92803
1202	1249	4.12495e-13
1202	1250	4.12495e-13
1202	1251	0.16625
1202	1252	4.69344
1202	1253	1.19097
1202	1254	4.10871
1202	1255	4.45323
1202	1256	2.94631
1202	1257	0.404161
1202	1258	0.256739
1202	1259	0.00594494
1202	1260	2.97752
1202	1261	0.467336
1202	1262	0.275952
1202	1263	2.4968
1202	1264	4.00091
1202	1265	0.00940969
1202	1266	1.31272
1202	1267	0.226582
1202	1268	2.25554
1202	1269	0.31227
1202	1270	0.0334703
1202	1271	3.79154
1202	1272	1.51747
1202	1273	2.81876
1202	1274	1.26924
1202	1275	2.90948
1202	1276	1.6989
1202	1277	1.73961
1202	1278	4.38342
1202	1279	0.190016
1202	1280	2.73285
1202	1281	5.16401
1202	1282	0.123701
1202	1283	4.12495e-13
1202	1284	0.967344
1202	1285	2.92806
1202	1286	2.30863
1202	1287	3.08257
1202	1288	0.349712
1202	1289	0.170423
1202	1290	0.0834632
1202	1291	0.00743295
1202	1292	3.27943
1202	1293	0.401766
1202	1294	5.15236
1202	1295	0.480923
1202	1296	0.250821
1202	1297	2.60339
1202	1298	0.0705971
1202	1299	0.236828
1202	1300	2.86872
1202	1301	0.193801
1202	1302	4.53345
1202	1303	0.384887
1202	1304	1.65955
1202	1305	0.00309599
1202	1306	0.142108
1202	1307	4.4857
1202	1308	2.22905
1202	1309	2.37737
1202	1310	1.76619
1202	1311	2.4382
1202	1312	0.406833
1202	1313	1.9436
1202	1314	2.36473
1202	1315	1.69495
1202	1316	2.61235
1202	1317	2.71276
1202	1318	0.742044
1202	1319	0.110435
1202	1320	1.71792
1202	1321	3.61334
1202	1322	4.83021
1202	1323	3.2776
1202	1324	2.1426
1202	1325	3.17536
1202	1326	2.47227
1202	1327	3.95399
1202	1328	1.84658
1202	1329	2.49396
1202	1330	3.98764
1202	1331	1.37059
1202	1332	5.4841
1202	1333	4.06803
1202	1334	3.94758
1202	1335	0.0444668
1202	1336	3.8534
1202	1337	3.43683
1202	1338	1.57628
1202	1339	3.46721
1202	1340	2.8077
1202	1341	0.825613
1202	1342	2.13985
1202	1343	0.0790861
1202	1344	2.10466
1202	1345	0.249642
1202	1346	3.88865
1202	1347	0.00703831
1202	1348	3.22252
1202	1349	0.00662045
1202	1350	1.24524
1202	1351	0.67059
1202	1352	0.127191
1202	1353	0.294626
1202	1354	3.76423
1202	1355	1.33958
1202	1356	1.5406
1202	1357	3.55196
1202	1358	0.00297694
1202	1359	1.57804
1202	1360	3.73392
1202	1361	1.32463
1202	1362	3.64561
1202	1363	0.668782
1202	1364	3.85785
1202	1365	1.44068
1202	1366	1.05906
1202	1367	2.04112
1202	1368	4.98705
1202	1369	4.3641
1202	1370	0.00357214
1202	1371	0.00297694
1202	1372	0.0646615
1202	1373	0.0434085
1202	1374	1.2357
1202	1375	5.36795
1202	1376	3.53676
1202	1377	0.00180643
1202	1378	3.16532
1202	1379	2.02392
1202	1380	0.104029
1202	1381	0.160823
1202	1382	3.41993
1202	1383	2.31777
1202	1384	0.735588
1202	1386	2.4354
1202	1387	0.756227
1202	1388	0.677688
1202	1389	2.42141
1202	1390	3.24747
1202	1391	4.42348
1202	1392	0.0913753
1202	1393	1.80554
1202	1394	2.38243
1202	1395	3.55337
1202	1396	0.0368875
1202	1397	2.24472
1202	1398	1.99791
1202	1399	2.10692
1202	1400	0.342744
1202	1401	0.00601675
1202	1402	0.0118061
1202	1403	0.00516885
1202	1404	4.05884
1202	1405	2.55666
1202	1406	0.130535
1202	1407	0.714243
1202	1408	1.90934
1202	1409	0.0224003
1202	1410	3.5647
1202	1411	0.465998
1202	1412	0.732326
1202	1413	1.57318
1202	1414	1.4916
1202	1415	0.333989
1202	1416	2.93885
1202	1417	3.62253
1202	1418	5.16895
1202	1419	0.00402909
1202	1420	3.01821
1202	1421	1.47829
1202	1422	4.18537
1202	1423	0.148355
1202	1424	1.39665
1202	1425	0.518334
1202	1426	2.57007
1202	1427	0.0792277
1202	1428	3.46704
1202	1429	2.17835
1202	1430	0.0123474
1202	1431	1.9682
1202	1432	2.45987
1202	1433	1.61508
1202	1434	2.0843
1202	1435	2.36818
1202	1436	3.3009
1202	1437	0.120685
1202	1438	3.74864
1202	1439	2.81586
1202	1440	2.10163
1202	1441	3.38094
1202	1444	3.32311
1202	1445	2.63466
1202	1446	0.839043
1203	1204	0.00258529
1203	1205	0.0116552
1203	1206	6.06874
1203	1207	4.1675
1203	1208	0.151919
1203	1209	5.27268
1203	1210	2.48104
1203	1211	3.8237
1203	1212	1.38783
1203	1213	2.48814
1203	1214	1.06991
1203	1215	6.16551
1203	1216	5.2604
1203	1217	5.93775
1203	1218	3.30348
1203	1219	0.0107988
1203	1220	1.93136
1203	1221	3.75307
1203	1222	3.36234
1203	1223	3.45547
1203	1224	5.31042
1203	1225	5.25565
1203	1226	5.19249
1203	1227	0.0679604
1203	1228	1.60672
1203	1229	3.37448
1203	1230	4.31306
1203	1231	1.37779
1203	1232	4.47737
1203	1233	2.19076
1203	1234	5.8205
1203	1235	2.44767e-14
1203	1236	3.75606
1203	1237	5.27067
1203	1238	0.268016
1203	1239	3.15324
1203	1240	2.49619
1203	1241	0.0536702
1203	1242	1.46399
1203	1243	0.636541
1203	1244	2.44767e-14
1203	1245	0.0372874
1203	1246	0.0167636
1203	1247	0.00752701
1203	1248	2.23387
1203	1249	2.44767e-14
1203	1250	2.44767e-14
1203	1251	0.0438814
1203	1252	3.12059
1203	1253	2.44213
1203	1254	5.08216
1203	1255	4.41212
1203	1256	3.25083
1203	1257	0.360089
1203	1258	0.43216
1203	1259	0.0047655
1203	1260	2.19526
1203	1261	0.67185
1203	1262	0.451328
1203	1263	3.80118
1203	1264	2.91925
1203	1265	0.01376
1203	1266	2.2259
1203	1267	0.263754
1203	1268	2.48782
1203	1269	0.969278
1203	1270	0.0399413
1203	1271	2.54305
1203	1272	2.15875
1203	1273	1.21646
1203	1274	0.679115
1203	1275	2.77575
1203	1276	3.06495
1203	1277	3.03578
1203	1278	2.43026
1203	1279	0.251952
1203	1280	2.61002
1203	1281	4.37292
1203	1282	0.169931
1203	1283	2.44767e-14
1203	1284	1.78319
1203	1285	5.87525
1203	1286	2.71992
1203	1287	7.57348
1203	1288	0.548336
1203	1289	0.1917
1203	1290	0.0545818
1203	1291	0.00519837
1203	1292	2.55702
1203	1293	0.544094
1203	1294	9.84045
1203	1295	0.590996
1203	1296	0.196971
1203	1297	5.08593
1203	1298	0.246883
1203	1299	0.979502
1203	1300	3.46864
1203	1301	0.283996
1203	1302	6.15893
1203	1303	0.497963
1203	1304	1.75574
1203	1305	0.00269475
1203	1306	0.254719
1203	1307	3.61112
1203	1308	1.98899
1203	1309	3.84503
1203	1310	2.91935
1203	1311	4.41146
1203	1312	3.14123
1203	1313	5.37125
1203	1314	2.31928
1203	1315	3.92063
1203	1316	3.91687
1203	1317	4.07398
1203	1318	0.774877
1203	1319	0.238886
1203	1320	6.87003
1203	1321	4.51668
1203	1322	4.70122
1203	1323	4.47206
1203	1324	1.9554
1203	1325	7.17106
1203	1326	4.62286
1203	1327	4.81554
1203	1328	3.90237
1203	1329	2.70158
1203	1330	5.919
1203	1331	2.03732
1203	1332	6.29561
1203	1333	5.28629
1203	1334	6.22257
1203	1335	0.0774284
1203	1336	5.69314
1203	1337	4.88495
1203	1338	3.32041
1203	1339	2.88619
1203	1340	4.97811
1203	1341	1.7859
1203	1342	4.25624
1203	1343	0.0746193
1203	1344	3.97674
1203	1345	0.215447
1203	1346	4.35399
1203	1347	0.0107644
1203	1348	7.35578
1203	1349	0.00309659
1203	1350	1.66671
1203	1351	0.901514
1203	1352	0.282097
1203	1353	0.149005
1203	1354	2.3852
1203	1355	6.53129
1203	1356	0.959283
1203	1357	3.46526
1203	1358	0.00731597
1203	1359	1.02706
1203	1360	3.28822
1203	1361	6.49315
1203	1362	6.30177
1203	1363	0.560076
1203	1364	7.16728
1203	1365	3.51879
1203	1366	0.518404
1203	1367	4.73999
1203	1368	7.76119
1203	1369	6.26198
1203	1370	0.00356051
1203	1371	0.00200813
1203	1372	0.0626989
1203	1373	0.0236732
1203	1374	4.34069
1203	1375	7.26341
1203	1376	3.74133
1203	1377	0.0030928
1203	1378	5.51368
1203	1379	3.28143
1203	1380	0.103439
1203	1381	0.0773871
1203	1382	3.90839
1203	1383	6.69516
1203	1384	1.60265
1203	1386	3.34678
1203	1387	1.08803
1203	1388	1.12696
1203	1389	3.00597
1203	1390	2.14019
1203	1391	4.43956
1203	1392	0.10462
1203	1393	2.51915
1203	1394	3.64467
1203	1395	9.73301
1203	1396	0.0293099
1203	1397	6.28097
1203	1398	2.49612
1203	1399	6.42422
1203	1400	0.0694561
1203	1401	0.0122831
1203	1402	0.0136219
1203	1403	0.0081011
1203	1404	3.77992
1203	1405	4.31082
1203	1406	0.207677
1203	1407	2.61528
1203	1408	4.50347
1203	1409	0.0394957
1203	1410	4.26727
1203	1411	1.14606
1203	1412	0.912885
1203	1413	2.66441
1203	1414	3.15625
1203	1415	0.765352
1203	1416	4.67977
1203	1417	3.41974
1203	1418	3.40036
1203	1419	0.00258668
1203	1420	2.60671
1203	1421	3.29748
1203	1422	4.32053
1203	1423	0.130309
1203	1424	1.94341
1203	1425	0.951241
1203	1426	3.91272
1203	1427	0.119818
1203	1428	5.03269
1203	1429	1.93265
1203	1430	0.0208596
1203	1431	5.39775
1203	1432	3.50531
1203	1433	3.00958
1203	1434	2.48199
1203	1435	1.12297
1203	1436	5.18707
1203	1437	0.456195
1203	1438	5.16121
1203	1439	2.56798
1203	1440	3.68219
1203	1441	7.43509
1203	1444	4.88725
1203	1445	4.99098
1203	1446	0.75777
1204	1205	0.00624982
1204	1206	0.00270142
1204	1207	0.00523068
1204	1208	0.00611467
1204	1209	0.00322406
1204	1210	0.000885413
1204	1211	0.00340299
1204	1212	0.000242538
1204	1213	0.00242304
1204	1214	0.00186492
1204	1215	0.00289413
1204	1216	0.00202687
1204	1217	0.00351221
1204	1218	0.0044803
1204	1219	3.26818e-07
1204	1220	0.00458788
1204	1221	0.00250524
1204	1222	0.0041286
1204	1223	0.0207784
1204	1224	0.00439351
1204	1225	0.00454412
1204	1226	0.00434413
1204	1227	7.88482e-06
1204	1228	0.000883088
1204	1229	0.0030395
1204	1230	0.00403226
1204	1231	0.0030386
1204	1232	0.0022922
1204	1233	0.00319146
1204	1234	0.000944626
1204	1235	5.58603e-18
1204	1236	0.00397331
1204	1237	0.000647508
1204	1238	1.23282e-05
1204	1239	0.00025327
1204	1240	0.00346954
1204	1241	0.00611254
1204	1242	0.00489798
1204	1243	0.00509814
1204	1244	5.58603e-18
1204	1245	5.27958e-07
1204	1246	5.58719e-07
1204	1247	4.63333e-08
1204	1248	0.00262166
1204	1249	5.58603e-18
1204	1250	5.58603e-18
1204	1251	0.00566298
1204	1252	0.000331445
1204	1253	0.0036151
1204	1254	0.00298946
1204	1255	0.00323445
[truncated: 28,629 more rows]

## Sheet: SCA
i	j	score
1193	1194	51.0281
1193	1195	53.1963
1193	1196	98.2457
1193	1197	67.2138
1193	1198	87.7965
1193	1202	17.2436
1193	1203	19.977
1193	1204	1.51987
1193	1205	6.97744
1193	1206	14.2974
1193	1207	11.8894
1193	1208	3.80781
1193	1209	41.3905
1193	1210	92.5316
1193	1211	80.4124
1193	1212	8.38456
1193	1213	69.2307
1193	1214	66.2732
1193	1215	119.781
1193	1216	76.1565
1193	1217	75.5469
1193	1218	97.9419
1193	1219	6.39407
1193	1220	58.371
1193	1221	73.6144
1193	1222	44.9499
1193	1223	4.52081
1193	1224	97.3117
1193	1225	54.6174
1193	1226	44.7643
1193	1227	25.2671
1193	1228	63.3707
1193	1229	50.6883
1193	1230	49.0135
1193	1231	53.9965
1193	1232	64.1387
1193	1233	28.4917
1193	1234	101.056
1193	1235	0
1193	1236	80.356
1193	1237	57.1563
1193	1238	33.5942
1193	1239	32.4297
1193	1240	44.3449
1193	1241	2.42264
1193	1242	59.1701
1193	1243	29.6756
1193	1244	0
1193	1245	4.92719
1193	1246	5.85496
1193	1247	10.3067
1193	1248	35.1523
1193	1249	0
1193	1250	0
1193	1251	10.159
1193	1252	6.26415
1193	1253	116.059
1193	1254	74.5192
1193	1255	88.0839
1193	1256	80.9523
1193	1257	2.2506
1193	1258	36.0495
1193	1259	2.49987
1193	1260	72.7948
1193	1261	3.81234
1193	1262	40.4448
1193	1263	80.2761
1193	1264	73.6173
1193	1265	4.69469
1193	1266	91.3675
1193	1267	7.65668
1193	1268	38.828
1193	1269	20.0978
1193	1270	6.11525
1193	1271	52.9683
1193	1272	67.021
1193	1273	145.867
1193	1274	114.206
1193	1275	86.9921
1193	1276	44.8586
1193	1277	81.1019
1193	1278	61.5667
1193	1279	10.3025
1193	1280	95.1094
1193	1281	66.8227
1193	1282	14.0362
1193	1283	0
1193	1284	34.014
1193	1285	54.9624
1193	1286	20.7651
1193	1287	112.762
1193	1288	24.7098
1193	1289	36.6363
1193	1290	11.2146
1193	1291	2.6129
1193	1292	31.5717
1193	1293	26.9562
1193	1294	69.9585
1193	1295	33.1427
1193	1296	8.04663
1193	1297	50.4389
1193	1298	7.35936
1193	1299	24.758
1193	1300	56.3322
1193	1301	6.97951
1193	1302	128.351
1193	1303	28.2933
1193	1304	21.49
1193	1305	1.29675
1193	1306	8.69308
1193	1307	31.7034
1193	1308	65.6041
1193	1309	34.3466
1193	1310	116.039
1193	1311	79.1391
1193	1312	71.508
1193	1313	92.5741
1193	1314	81.8761
1193	1315	53.1824
1193	1316	71.2503
1193	1317	43.7559
1193	1318	7.04119
1193	1319	36.7347
1193	1320	111.774
1193	1321	70.026
1193	1322	51.3764
1193	1323	96.7769
1193	1324	59.1443
1193	1325	71.3541
1193	1326	51.7708
1193	1327	97.7567
1193	1328	62.0699
1193	1329	8.21939
1193	1330	7.02304
1193	1331	8.9135
1193	1332	5.84742
1193	1333	7.92765
1193	1334	19.1108
1193	1335	3.08379
1193	1336	63.2085
1193	1337	88.7228
1193	1338	73.5971
1193	1339	144.156
1193	1340	92.3554
1193	1341	10.3277
1193	1342	76.0441
1193	1343	34.7643
1193	1344	99.7253
1193	1345	45.9875
1193	1346	103.522
1193	1347	126.047
1193	1348	67.9716
1193	1349	10.2117
1193	1350	100.464
1193	1351	62.1204
1193	1352	33.7028
1193	1353	5.50372
1193	1354	88.3006
1193	1355	72.3029
1193	1356	57.8839
1193	1357	13.1934
1193	1358	2.50534
1193	1359	5.42253
1193	1360	37.9597
1193	1361	82.0526
1193	1362	97.4505
1193	1363	86.2707
1193	1364	43.9218
1193	1365	102.706
1193	1366	46.7543
1193	1367	87.3426
1193	1368	72.8163
1193	1369	95.0485
1193	1370	1.31188
1193	1371	1.29976
1193	1372	14.9555
1193	1373	10.52
1193	1374	71.9202
1193	1375	87.5623
1193	1376	158.718
1193	1377	1.32066
1193	1378	69.6844
1193	1379	55.9685
1193	1380	28.4425
1193	1381	13.24
1193	1382	71.857
1193	1383	43.9637
1193	1384	42.8752
1193	1386	66.0335
1193	1387	5.80753
1193	1388	5.46741
1193	1389	88.1936
1193	1390	10.5353
1193	1391	8.54317
1193	1392	14.4374
1193	1393	70.8373
1193	1394	30.5076
1193	1395	122.858
1193	1396	8.11433
1193	1397	115.591
1193	1398	3.39448
1193	1399	76.1092
1193	1400	38.6471
1193	1401	7.68971
1193	1402	7.78275
1193	1403	8.07885
1193	1404	21.572
1193	1405	77.6644
1193	1406	5.24201
1193	1407	17.8035
1193	1408	121.458
1193	1409	122.495
1193	1410	96.7815
1193	1411	176.45
1193	1412	11.6391
1193	1413	106.241
1193	1414	47.4868
1193	1415	20.48
1193	1416	121.377
1193	1417	42.3889
1193	1418	81.7466
1193	1419	3.53224
1193	1420	39.2459
1193	1421	40.9745
1193	1422	48.3968
1193	1423	24.791
1193	1424	17.7864
1193	1425	16.7756
1193	1426	73.8667
1193	1427	26.6024
1193	1428	35.5245
1193	1429	78.1741
1193	1430	7.62869
1193	1431	81.4074
1193	1432	61.5272
1193	1433	11.7164
1193	1434	6.35168
1193	1435	99.0424
1193	1436	45.8168
1193	1437	22.3192
1193	1438	100.96
1193	1439	27.5522
1193	1440	92.701
1193	1441	80.1151
1193	1444	56.9852
1193	1445	83.7127
1193	1446	5.46982
1194	1195	25.495
1194	1196	24.2732
1194	1197	29.6543
1194	1198	54.8258
1194	1202	33.6657
1194	1203	30.6664
1194	1204	1.51987
1194	1205	12.1391
1194	1206	16.604
1194	1207	19.2643
1194	1208	37.8031
1194	1209	34.3691
1194	1210	51.2378
1194	1211	59.5979
1194	1212	9.67225
1194	1213	31.256
1194	1214	14.4583
1194	1215	58.8416
1194	1216	32.4413
1194	1217	42.7674
1194	1218	20.4194
1194	1219	6.39407
1194	1220	12.7708
1194	1221	10.4693
1194	1222	8.77225
1194	1223	5.93876
1194	1224	61.2694
1194	1225	23.0167
1194	1226	11.3233
1194	1227	16.7514
1194	1228	20.7192
1194	1229	34.3414
1194	1230	19.9061
1194	1231	22.5544
1194	1232	28.6833
1194	1233	12.2025
1194	1234	35.8871
1194	1235	0
1194	1236	21.3928
1194	1237	30.5948
1194	1238	27.262
1194	1239	4.51704
1194	1240	37.2832
1194	1241	0.889628
1194	1242	25.789
1194	1243	33.6079
1194	1244	0
1194	1245	8.32208
1194	1246	2.40945
1194	1247	2.42282
1194	1248	20.8734
1194	1249	0
1194	1250	0
1194	1251	22.9138
1194	1252	37.4908
1194	1253	40.2524
1194	1254	45.7471
1194	1255	33.8163
1194	1256	44.4026
1194	1257	7.38686
1194	1258	15.6394
1194	1259	2.49987
1194	1260	26.2692
1194	1261	2.32412
1194	1262	19.1426
1194	1263	38.2713
1194	1264	28.6936
1194	1265	4.69469
1194	1266	30.2547
1194	1267	1.24531
1194	1268	28.3386
1194	1269	24.6885
1194	1270	6.11525
1194	1271	7.90175
1194	1272	19.7755
1194	1273	65.7109
1194	1274	63.7867
1194	1275	39.993
1194	1276	23.4644
1194	1277	31.8958
1194	1278	26.8802
1194	1279	5.25663
1194	1280	30.4395
1194	1281	39.8136
1194	1282	26.1018
1194	1283	0
1194	1284	52.2948
1194	1285	25.1293
1194	1286	22.3805
1194	1287	45.6306
1194	1288	26.5489
1194	1289	23.8115
1194	1290	4.51689
1194	1291	2.6129
1194	1292	15.311
1194	1293	7.48698
1194	1294	24.4206
1194	1295	9.57331
1194	1296	23.3744
1194	1297	78.1938
1194	1298	9.01756
1194	1299	6.81892
1194	1300	25.1192
1194	1301	35.789
1194	1302	41.5398
1194	1303	9.11227
1194	1304	8.79512
1194	1305	1.29675
1194	1306	5.06311
1194	1307	31.709
1194	1308	26.3861
1194	1309	29.6125
1194	1310	78.5868
1194	1311	17.1728
1194	1312	39.8697
1194	1313	22.3037
1194	1314	54.142
1194	1315	49.5783
1194	1316	39.1706
1194	1317	27.2472
1194	1318	19.8839
1194	1319	19.4927
1194	1320	63.8119
1194	1321	24.8526
1194	1322	20.724
1194	1323	21.6211
1194	1324	11.1087
1194	1325	61.6856
1194	1326	17.8883
1194	1327	28.138
1194	1328	29.2986
1194	1329	8.5357
1194	1330	10.1065
1194	1331	7.59582
1194	1332	6.33634
1194	1333	7.83418
1194	1334	15.437
1194	1335	6.0304
1194	1336	32.8771
1194	1337	44.3355
1194	1338	32.4462
1194	1339	73.0915
1194	1340	29.7825
1194	1341	10.2762
1194	1342	41.6059
1194	1343	14.1073
1194	1344	17.0654
1194	1345	44.3901
1194	1346	65.9289
1194	1347	60.9019
1194	1348	15.0827
1194	1349	2.48495
1194	1350	13.8376
1194	1351	19.5786
1194	1352	33.7028
1194	1353	4.01396
1194	1354	24.6111
1194	1355	123.721
1194	1356	22.8172
1194	1357	18.2456
1194	1358	2.50534
1194	1359	46.5338
1194	1360	23.8937
1194	1361	61.4769
1194	1362	22.2272
1194	1363	24.5343
1194	1364	20.5085
1194	1365	55.1693
1194	1366	15.2773
1194	1367	18.5957
1194	1368	10.378
1194	1369	28.6265
1194	1370	1.31188
1194	1371	1.29976
1194	1372	6.29354
1194	1373	10.52
1194	1374	60.0679
1194	1375	50.0232
1194	1376	97.4934
1194	1377	1.32066
1194	1378	16.4131
1194	1379	60.1008
1194	1380	28.648
1194	1381	16.1575
1194	1382	24.7859
1194	1383	21.8022
1194	1384	55.9876
1194	1386	35.4588
1194	1387	19.1589
1194	1388	53.9154
1194	1389	58.2509
1194	1390	20.0017
1194	1391	9.06782
1194	1392	14.1376
1194	1393	18.4786
1194	1394	32.733
1194	1395	27.8816
1194	1396	34.1984
1194	1397	99.6072
1194	1398	4.64266
1194	1399	20.0725
1194	1400	1.06138
1194	1401	4.86614
1194	1402	4.60579
1194	1403	4.67492
1194	1404	10.727
1194	1405	21.868
1194	1406	14.211
1194	1407	16.3529
1194	1408	46.619
1194	1409	21.9319
1194	1410	43.7094
1194	1411	90.2477
1194	1412	23.5708
1194	1413	31.4614
1194	1414	82.5524
1194	1415	34.6223
1194	1416	52.1363
1194	1417	7.51754
1194	1418	28.9662
1194	1419	3.53224
1194	1420	15.559
1194	1421	18.4752
1194	1422	55.3324
1194	1423	5.70799
1194	1424	46.9283
1194	1425	10.4145
1194	1426	37.0467
1194	1427	17.3829
1194	1428	18.3581
1194	1429	29.6473
1194	1430	2.5121
1194	1431	56.7073
1194	1432	33.3662
1194	1433	4.59854
1194	1434	6.59371
1194	1435	36.1785
1194	1436	9.00445
1194	1437	23.7812
1194	1438	42.3132
1194	1439	15.9059
1194	1440	20.3346
1194	1441	40.368
1194	1444	16.505
1194	1445	30.9843
1194	1446	4.93073
1195	1196	20.2611
1195	1197	60.4324
1195	1198	11.6533
1195	1202	21.564
1195	1203	11.085
1195	1204	12.9776
1195	1205	6.25356
1195	1206	41.3628
1195	1207	8.91516
1195	1208	9.20187
1195	1209	16.6709
1195	1210	6.95187
1195	1211	24.154
1195	1212	10.7163
1195	1213	20.1705
1195	1214	20.6466
1195	1215	25.6251
1195	1216	15.2116
1195	1217	32.6029
1195	1218	68.0825
1195	1219	6.39407
1195	1220	35.4412
1195	1221	18.4526
1195	1222	16.9652
1195	1223	5.97384
1195	1224	8.2376
1195	1225	42.8965
1195	1226	6.37445
1195	1227	28.1108
1195	1228	21.9148
1195	1229	19.5744
1195	1230	22.9426
1195	1231	26.2714
1195	1232	22.0852
1195	1233	17.6706
1195	1234	23.7512
1195	1235	0
1195	1236	22.3629
1195	1237	31.6971
1195	1238	24.9719
1195	1239	16.7019
1195	1240	31.6202
1195	1241	20.7673
1195	1242	9.31384
1195	1243	30.7823
1195	1244	0
1195	1245	14.3468
1195	1246	7.31037
1195	1247	2.42282
1195	1248	28.2859
1195	1249	0
1195	1250	0
1195	1251	38.4313
1195	1252	6.74733
1195	1253	10.6438
1195	1254	25.6591
1195	1255	26.3912
1195	1256	11.8689
1195	1257	42.577
1195	1258	38.7993
1195	1259	2.49987
1195	1260	22.849
1195	1261	3.72452
1195	1262	14.7638
1195	1263	12.8707
1195	1264	19.0575
1195	1265	4.69469
1195	1266	10.8819
1195	1267	8.3227
1195	1268	6.91046
1195	1269	24.9998
1195	1270	6.11525
1195	1271	14.6591
1195	1272	35.7999
1195	1273	57.4128
1195	1274	41.0596
1195	1275	24.8438
1195	1276	21.5095
1195	1277	35.3198
1195	1278	6.87852
1195	1279	5.4633
1195	1280	27.7528
1195	1281	38.2183
1195	1282	26.1018
1195	1283	0
1195	1284	4.99566
1195	1285	25.7326
1195	1286	30.8497
1195	1287	34.0494
1195	1288	31.5729
1195	1289	27.1955
1195	1290	13.7766
1195	1291	2.6129
1195	1292	14.4087
1195	1293	21.7269
1195	1294	21.9481
1195	1295	26.9823
1195	1296	52.891
1195	1297	11.1042
1195	1298	13.635
1195	1299	34.1389
1195	1300	29.8472
1195	1301	48.2384
1195	1302	27.8011
1195	1303	8.78931
1195	1304	3.97394
1195	1305	1.29675
1195	1306	20.8796
1195	1307	5.9552
1195	1308	17.2824
1195	1309	24.1127
1195	1310	12.6626
1195	1311	11.5815
1195	1312	51.0881
1195	1313	27.946
1195	1314	18.8855
1195	1315	16.7437
1195	1316	51.9793
1195	1317	35.6564
1195	1318	15.774
1195	1319	8.45672
1195	1320	19.1322
1195	1321	32.0068
1195	1322	22.3886
1195	1323	45.8404
1195	1324	29.3378
1195	1325	10.7889
1195	1326	5.56277
1195	1327	9.72919
1195	1328	42.4144
1195	1329	16.9557
1195	1330	7.50842
1195	1331	7.88457
1195	1332	6.81645
1195	1333	10.7232
1195	1334	24.3547
1195	1335	14.4538
1195	1336	16.1774
1195	1337	19.0211
1195	1338	12.0673
1195	1339	15.488
1195	1340	18.6796
1195	1341	37.6434
1195	1342	23.5424
1195	1343	21.7007
1195	1344	5.54939
1195	1345	47.8912
1195	1346	9.7577
1195	1347	21.4613
1195	1348	13.7253
1195	1349	2.48495
1195	1350	62.5429
1195	1351	11.8713
1195	1352	69.2818
1195	1353	6.40285
1195	1354	31.4634
1195	1355	23.6361
1195	1356	27.3899
1195	1357	20.974
1195	1358	2.50534
1195	1359	24.6496
1195	1360	13.3794
1195	1361	41.4278
1195	1362	3.02444
1195	1363	6.41389
1195	1364	5.16778
1195	1365	12.6106
1195	1366	27.314
1195	1367	35.8413
1195	1368	31.6586
1195	1369	31.8633
1195	1370	1.31188
1195	1371	10.8104
1195	1372	4.46835
1195	1373	3.28992
1195	1374	6.40592
1195	1375	8.29114
1195	1376	25.1966
1195	1377	1.32066
1195	1378	12.9519
1195	1379	10.9246
1195	1380	25.3697
1195	1381	13.6789
1195	1382	22.0075
1195	1383	7.62537
1195	1384	9.23749
1195	1386	12.1154
1195	1387	12.727
1195	1388	11.6132
1195	1389	5.13152
1195	1390	10.869
1195	1391	18.9868
1195	1392	9.79681
1195	1393	28.6174
1195	1394	18.0006
1195	1395	23.6419
1195	1396	21.96
1195	1397	17.7113
1195	1398	28.2935
1195	1399	35.5827
1195	1400	9.4537
1195	1401	6.9823
1195	1402	6.67337
1195	1403	4.85714
1195	1404	52.7224
1195	1405	14.5839
1195	1406	7.81954
1195	1407	4.62115
1195	1408	33.6304
1195	1409	17.1685
1195	1410	27.3134
1195	1411	29.5404
1195	1412	40.3963
1195	1413	30.7803
1195	1414	54.9978
1195	1415	32.2325
1195	1416	9.8373
1195	1417	37.8441
1195	1418	17.7479
1195	1419	3.53224
1195	1420	23.8414
1195	1421	37.8927
1195	1422	24.5429
1195	1423	20.509
1195	1424	26.6036
1195	1425	8.83736
1195	1426	20.4152
1195	1427	32.6254
1195	1428	10.4616
1195	1429	10.574
1195	1430	7.62869
1195	1431	27.1501
1195	1432	18.1218
1195	1433	13.4921
1195	1434	5.24797
1195	1435	15.2429
1195	1436	15.5264
1195	1437	43.971
1195	1438	10.9885
1195	1439	23.3931
1195	1440	29.0043
1195	1441	18.0581
1195	1444	5.16631
1195	1445	27.5403
1195	1446	5.85366
1196	1197	156.099
1196	1198	34.3813
1196	1202	12.9794
1196	1203	24.9453
1196	1204	1.51987
1196	1205	4.62663
1196	1206	19.5425
1196	1207	13.6827
1196	1208	15.1956
1196	1209	18.449
1196	1210	60.7301
1196	1211	9.13266
1196	1212	38.3586
1196	1213	9.37532
1196	1214	58.9501
1196	1215	96.5571
1196	1216	20.2063
1196	1217	66.9529
1196	1218	87.7054
1196	1219	0.670668
1196	1220	9.83024
1196	1221	103.459
1196	1222	24.119
1196	1223	3.64472
1196	1224	81.2221
1196	1225	36.9633
1196	1226	71.2862
1196	1227	11.3171
1196	1228	26.1959
1196	1229	11.2622
1196	1230	40.099
1196	1231	32.3958
1196	1232	52.5616
1196	1233	19.8191
1196	1234	9.7056
1196	1235	0
1196	1236	36.1469
1196	1237	20.8561
1196	1238	24.9435
1196	1239	36.0807
1196	1240	47.999
1196	1241	10.27
1196	1242	16.234
1196	1243	6.11458
1196	1244	0
1196	1245	2.76782
1196	1246	3.35738
1196	1247	2.42282
1196	1248	21.6958
1196	1249	0
1196	1250	0
1196	1251	1.2509
1196	1252	35.581
1196	1253	32.5836
1196	1254	57.5932
1196	1255	41.7635
1196	1256	57.4716
1196	1257	23.8547
1196	1258	18.1583
1196	1259	2.49987
1196	1260	83.3184
1196	1261	1.84756
1196	1262	27.5365
1196	1263	37.0753
1196	1264	24.0966
1196	1265	1.48877
1196	1266	21.8764
1196	1267	5.54466
1196	1268	11.1055
1196	1269	11.2527
1196	1270	6.11525
1196	1271	10.563
1196	1272	39.0955
1196	1273	28.8776
1196	1274	38.1186
1196	1275	29.5959
1196	1276	17.7339
1196	1277	65.6769
1196	1278	98.0408
1196	1279	1.59708
1196	1280	62.3793
1196	1281	142.704
1196	1282	7.53329
1196	1283	0
1196	1284	32.8997
1196	1285	36.4859
1196	1286	23.0282
1196	1287	69.7623
1196	1288	28.548
1196	1289	10.0269
1196	1290	2.55697
1196	1291	3.22929
1196	1292	56.9995
1196	1293	8.55511
1196	1294	22.2547
1196	1295	39.8461
1196	1296	20.8695
1196	1297	37.2959
1196	1298	5.31804
1196	1299	36.6124
1196	1300	45.5224
1196	1301	8.81774
1196	1302	56.2411
1196	1303	16.3885
1196	1304	41.3703
1196	1305	1.29675
1196	1306	23.7437
1196	1307	40.3049
1196	1308	8.7697
1196	1309	20.9778
1196	1310	59.3943
1196	1311	45.771
1196	1312	25.9724
1196	1313	54.2377
1196	1314	23.588
1196	1315	50.8297
1196	1316	90.6515
1196	1317	29.4429
1196	1318	7.63694
1196	1319	6.07292
1196	1320	28.2057
1196	1321	33.7793
1196	1322	18.6917
1196	1323	78.724
1196	1324	77.2395
1196	1325	21.8074
1196	1326	11.7197
1196	1327	45.5818
1196	1328	48.4052
1196	1329	7.82421
1196	1330	3.53602
1196	1331	5.85431
1196	1332	8.55394
1196	1333	8.20258
1196	1334	21.9288
1196	1335	5.10718
1196	1336	12.938
1196	1337	32.168
1196	1338	13.3133
1196	1339	40.7607
1196	1340	51.829
1196	1341	53.3256
1196	1342	76.8213
1196	1343	76.9338
1196	1344	36.5814
1196	1345	46.1792
1196	1346	59.6122
1196	1347	110.804
1196	1348	12.9539
1196	1349	7.81311
1196	1350	55.7703
1196	1351	13.3162
1196	1352	8.40102
1196	1353	26.6459
1196	1354	30.2415
1196	1355	56.621
1196	1356	20.7183
1196	1357	8.29486
1196	1358	2.50534
1196	1359	26.3951
1196	1360	34.4647
1196	1361	82.3744
1196	1362	62.7856
1196	1363	65.214
1196	1364	41.5878
1196	1365	19.5501
1196	1366	7.93535
1196	1367	100.692
1196	1368	61.6895
1196	1369	50.917
1196	1370	1.31188
1196	1371	1.29976
1196	1372	2.18904
1196	1373	5.38851
1196	1374	59.5315
1196	1375	68.5291
1196	1376	15.6155
1196	1377	1.32066
1196	1378	29.9511
1196	1379	10.145
1196	1380	3.50948
1196	1381	25.9025
1196	1382	14.2762
1196	1383	70.1137
1196	1384	24.2288
1196	1386	16.0491
1196	1387	23.1887
1196	1388	18.7253
1196	1389	65.5564
1196	1390	12.7347
1196	1391	9.94655
1196	1392	3.8369
1196	1393	18.1192
1196	1394	13.2788
1196	1395	100.642
1196	1396	32.6677
1196	1397	26.408
1196	1398	38.4235
1196	1399	73.2454
1196	1400	2.65547
1196	1401	4.67094
1196	1402	1.46908
1196	1403	1.07552
1196	1404	36.6597
1196	1405	34.2682
1196	1406	11.8955
1196	1407	5.94747
1196	1408	40.9683
1196	1409	97.0838
1196	1410	55.3461
1196	1411	65.3102
1196	1412	38.9771
1196	1413	46.2242
1196	1414	40.996
1196	1415	36.5169
1196	1416	152.543
1196	1417	51.3351
1196	1418	12.8221
1196	1419	1.79334
1196	1420	12.8964
1196	1421	40.5513
1196	1422	38.5612
1196	1423	9.8534
1196	1424	51.7001
1196	1425	6.90954
1196	1426	46.958
1196	1427	26.6024
1196	1428	9.7971
1196	1429	25.6622
1196	1430	7.62869
1196	1431	39.5795
1196	1432	19.9059
1196	1433	13.7693
1196	1434	6.82139
1196	1435	53.6285
1196	1436	7.37026
1196	1437	16.6284
1196	1438	63.8201
1196	1439	16.1536
1196	1440	56.6888
1196	1441	43.4106
1196	1444	31.8829
1196	1445	27.9225
1196	1446	3.51482
1197	1198	23.1411
1197	1202	3.56149
1197	1203	6.25837
1197	1204	1.51987
1197	1205	1.62935
1197	1206	12.8556
1197	1207	4.4347
1197	1208	4.50328
1197	1209	5.22177
1197	1210	24.1232
1197	1211	10.9545
1197	1212	21.7979
1197	1213	6.13893
1197	1214	4.17614
1197	1215	15.7398
1197	1216	5.72275
1197	1217	20.7601
1197	1218	3.97628
1197	1219	2.27036
1197	1220	7.19394
1197	1221	19.5986
1197	1222	10.3455
1197	1223	1.41711
1197	1224	28.9754
1197	1225	9.66332
1197	1226	11.4399
1197	1227	6.04765
1197	1228	15.5695
1197	1229	13.4187
1197	1230	17.0463
1197	1231	8.71089
1197	1232	19.2349
1197	1233	12.8323
1197	1234	13.5428
1197	1235	0
1197	1236	7.57082
1197	1237	27.0169
1197	1238	6.53016
1197	1239	35.6462
1197	1240	7.78559
1197	1241	2.81575
1197	1242	11.1422
1197	1243	3.70182
1197	1244	0
1197	1245	2.83154
1197	1246	2.18493
1197	1247	0.645453
1197	1248	4.86797
1197	1249	0
1197	1250	0
1197	1251	4.29208
1197	1252	0.840701
1197	1253	21.357
1197	1254	17.4445
1197	1255	10.035
1197	1256	20.9413
1197	1257	8.02319
1197	1258	2.89442
1197	1259	0.589037
1197	1260	16.4334
1197	1261	1.39827
1197	1262	1.32465
1197	1263	3.86037
1197	1264	4.90336
1197	1265	2.83572
1197	1266	3.51573
1197	1267	1.53309
1197	1268	5.47735
1197	1269	21.3188
1197	1270	3.33666
1197	1271	22.3875
1197	1272	4.87019
1197	1273	15.1786
1197	1274	5.88088
1197	1275	3.59557
1197	1276	5.62957
1197	1277	12.9431
1197	1278	3.3719
1197	1279	5.27916
1197	1280	6.72987
1197	1281	9.90858
1197	1282	1.59908
1197	1283	0
1197	1284	10.274
1197	1285	8.0871
1197	1286	8.4751
1197	1287	19.9627
1197	1288	2.38636
1197	1289	5.24854
1197	1290	1.33617
1197	1291	1.48286
1197	1292	17.697
1197	1293	18.811
1197	1294	11.0727
1197	1295	6.61344
1197	1296	2.25472
1197	1297	14.0546
1197	1298	1.97879
1197	1299	2.3037
1197	1300	10.2764
1197	1301	3.16408
1197	1302	8.37301
1197	1303	1.44205
1197	1304	21.0152
1197	1305	1.29675
1197	1306	3.25112
1197	1307	13.7436
1197	1308	1.95817
1197	1309	10.537
1197	1310	50.1634
1197	1311	5.99732
1197	1312	8.50666
1197	1313	11.1387
1197	1314	5.421
1197	1315	30.962
1197	1316	7.62314
1197	1317	8.13734
1197	1318	9.35683
1197	1319	3.01249
1197	1320	21.0288
1197	1321	21.7593
1197	1322	7.75109
1197	1323	6.62258
1197	1324	7.86795
1197	1325	21.1876
1197	1326	5.40859
1197	1327	4.95332
1197	1328	23.1412
1197	1329	3.93313
1197	1330	3.86476
1197	1331	2.14198
1197	1332	4.34063
1197	1333	2.75738
1197	1334	10.6244
1197	1335	2.94514
1197	1336	9.42378
1197	1337	5.90211
1197	1338	3.76707
1197	1339	22.4704
1197	1340	11.0407
1197	1341	10.93
1197	1342	15.5086
1197	1343	15.0919
1197	1344	10.2877
1197	1345	34.3369
1197	1346	25.8629
1197	1347	20.007
1197	1348	7.94219
1197	1349	1.3969
1197	1350	4.10376
1197	1351	4.19822
1197	1352	16.7289
1197	1353	9.11672
1197	1354	11.1353
1197	1355	18.9178
1197	1356	7.18064
1197	1357	24.1636
1197	1358	2.50534
1197	1359	13.8168
1197	1360	16.5837
1197	1361	17.7103
1197	1362	5.60613
1197	1363	7.78545
1197	1364	4.03145
1197	1365	16.0904
1197	1366	6.24059
1197	1367	35.6774
1197	1368	11.2887
1197	1369	25.7571
1197	1370	0.75418
1197	1371	0.746448
1197	1372	2.97536
1197	1373	3.19753
1197	1374	27.6979
1197	1375	24.7087
1197	1376	2.38638
1197	1377	1.32066
1197	1378	9.11949
1197	1379	8.6483
1197	1380	6.33398
1197	1381	4.38638
1197	1382	5.43036
1197	1383	4.45818
1197	1384	17.4997
1197	1386	7.02704
1197	1387	3.28784
1197	1388	9.9994
1197	1389	9.17842
1197	1390	6.05307
1197	1391	9.1487
1197	1392	6.04913
1197	1393	5.32915
1197	1394	5.52358
1197	1395	22.4561
1197	1396	4.39523
1197	1397	8.20917
1197	1398	34.5463
1197	1399	18.7315
1197	1400	0.798257
1197	1401	0.875029
1197	1402	1.78456
1197	1403	0.982566
1197	1404	4.8256
1197	1405	13.2539
1197	1406	1.0423
1197	1407	14.2698
1197	1408	13.41
1197	1409	20.6721
1197	1410	15.2483
1197	1411	12.9718
1197	1412	4.8581
1197	1413	20.8624
1197	1414	15.7811
1197	1415	4.19353
1197	1416	48.5835
1197	1417	5.42549
1197	1418	9.35422
1197	1419	0.316043
1197	1420	8.46532
1197	1421	5.07823
1197	1422	11.3402
1197	1423	8.30443
1197	1424	30.6944
1197	1425	2.83883
1197	1426	5.23213
1197	1427	3.55088
1197	1428	4.7161
1197	1429	11.6871
1197	1430	4.05969
1197	1431	23.542
1197	1432	7.15113
1197	1433	8.78658
1197	1434	1.93157
1197	1435	15.4229
1197	1436	12.8873
1197	1437	19.1177
1197	1438	19.724
1197	1439	3.32245
1197	1440	16.7441
1197	1441	15.7543
1197	1444	8.94445
1197	1445	10.8739
1197	1446	1.21528
1198	1202	10.4414
1198	1203	8.78634
1198	1204	0.842837
1198	1205	0.53686
1198	1206	11.5291
1198	1207	10.8686
1198	1208	1.43175
1198	1209	7.90878
1198	1210	17.7532
1198	1211	14.6149
1198	1212	10.702
1198	1213	9.37491
1198	1214	10.1316
1198	1215	10.1219
1198	1216	7.72509
1198	1217	19.9753
1198	1218	15.86
1198	1219	1.56375
1198	1220	6.70257
1198	1221	2.29519
1198	1222	6.73349
1198	1223	1.72013
1198	1224	12.6661
1198	1225	14.289
1198	1226	21.3905
1198	1227	2.21349
1198	1228	6.23697
1198	1229	11.4337
1198	1230	13.7477
1198	1231	2.6334
1198	1232	12.4729
1198	1233	9.47386
1198	1234	6.54351
1198	1235	0
1198	1236	19.0469
1198	1237	15.0315
1198	1238	6.91494
1198	1239	20.6495
1198	1240	9.15823
1198	1241	2.0254
1198	1242	14.8343
1198	1243	2.95286
1198	1244	0
1198	1245	2.63079
1198	1246	3.76653
1198	1247	1.31666
1198	1248	4.87885
1198	1249	0
1198	1250	0
1198	1251	2.53749
1198	1252	5.24922
1198	1253	18.2457
1198	1254	12.0197
1198	1255	6.51308
1198	1256	8.88514
1198	1257	1.7263
1198	1258	5.60177
1198	1259	1.36117
1198	1260	6.61164
1198	1261	1.23924
1198	1262	9.6604
1198	1263	3.16597
1198	1264	4.33075
1198	1265	1.1572
1198	1266	6.07385
1198	1267	9.56194
1198	1268	10.203
1198	1269	0.844889
1198	1270	1.4553
1198	1271	17.3203
1198	1272	6.47431
1198	1273	8.26275
1198	1274	11.6532
1198	1275	7.6552
1198	1276	7.20502
1198	1277	9.50661
1198	1278	10.7264
1198	1279	6.99669
1198	1280	7.95569
1198	1281	2.52456
1198	1282	3.67794
1198	1283	0
1198	1284	6.22771
1198	1285	12.463
1198	1286	5.93792
1198	1287	9.0606
1198	1288	15.8206
1198	1289	7.73346
1198	1290	0.793703
1198	1291	1.42451
1198	1292	3.53217
1198	1293	13.1232
1198	1294	11.8254
1198	1295	6.89145
1198	1296	7.6042
1198	1297	23.1892
1198	1298	3.78012
1198	1299	3.12711
1198	1300	10.5079
1198	1301	6.39362
1198	1302	15.0847
1198	1303	9.48358
1198	1304	6.91937
1198	1305	1.29675
1198	1306	0.703077
1198	1307	9.46426
1198	1308	6.10698
1198	1309	12.5535
1198	1310	12.131
1198	1311	4.14589
1198	1312	22.2961
1198	1313	7.12567
1198	1314	4.07222
1198	1315	10.5846
1198	1316	28.2605
1198	1317	5.98169
1198	1318	3.92419
1198	1319	3.86533
1198	1320	22.1688
1198	1321	12.16
1198	1322	9.45698
1198	1323	15.6018
1198	1324	4.91531
1198	1325	9.98997
1198	1326	5.0146
1198	1327	3.16032
1198	1328	12.4217
1198	1329	4.09955
1198	1330	8.24685
1198	1331	1.88454
1198	1332	4.56309
1198	1333	5.07102
1198	1334	12.6648
1198	1335	0.956902
1198	1336	8.48002
1198	1337	9.49212
1198	1338	6.73102
1198	1339	15.2414
1198	1340	7.15132
1198	1341	5.71676
1198	1342	9.15393
1198	1343	21.9029
1198	1344	6.57508
1198	1345	6.47127
1198	1346	11.6871
1198	1347	10.9483
1198	1348	3.09336
1198	1349	1.34208
1198	1350	5.13131
1198	1351	8.97339
1198	1352	1.81625
1198	1353	6.5607
1198	1354	12.9585
1198	1355	25.306
1198	1356	5.37029
1198	1357	6.37725
1198	1358	1.35968
1198	1359	7.15108
1198	1360	11.7681
1198	1361	18.9524
1198	1362	4.0184
1198	1363	1.67084
1198	1364	7.09303
1198	1365	4.74109
1198	1366	3.67465
1198	1367	18.0682
1198	1368	22.983
1198	1369	12.9313
1198	1370	0.724397
1198	1371	1.29976
1198	1372	3.0256
1198	1373	2.18374
1198	1374	29.6707
1198	1375	16.142
1198	1376	8.98356
1198	1377	1.32066
1198	1378	9.50123
1198	1379	2.73674
1198	1380	1.30462
1198	1381	5.07475
1198	1382	5.03178
1198	1383	9.54804
1198	1384	4.83013
1198	1386	4.47974
1198	1387	8.50542
1198	1388	17.8307
1198	1389	7.07479
1198	1390	4.2846
1198	1391	3.38611
1198	1392	4.91016
1198	1393	8.2154
1198	1394	5.2605
1198	1395	12.3376
1198	1396	0.504109
1198	1397	18.1528
1198	1398	9.01064
1198	1399	22.607
1198	1400	5.57014
1198	1401	0.854476
1198	1402	1.63962
1198	1403	0.844906
1198	1404	15.4966
1198	1405	5.82656
1198	1406	9.10808
1198	1407	14.5232
1198	1408	19.8749
1198	1409	5.8246
1198	1410	15.3014
1198	1411	7.24207
1198	1412	2.45491
1198	1413	25.3765
1198	1414	15.8008
1198	1415	7.02825
1198	1416	6.39957
1198	1417	7.11257
1198	1418	5.73156
1198	1419	1.66644
1198	1420	8.94397
1198	1421	19.6408
1198	1422	8.44438
1198	1423	7.2672
1198	1424	17.8715
1198	1425	3.83137
1198	1426	11.7507
1198	1427	8.73615
1198	1428	2.08195
1198	1429	2.59552
1198	1430	1.00501
1198	1431	6.30384
1198	1432	11.1647
1198	1433	7.5255
1198	1434	2.12691
1198	1435	8.40826
1198	1436	9.45412
1198	1437	8.08253
1198	1438	14.4755
1198	1439	2.91264
1198	1440	12.1472
1198	1441	14.0107
1198	1444	5.04991
1198	1445	10.2482
1198	1446	1.29552
1202	1203	10.0191
1202	1204	1.51987
1202	1205	6.04967
1202	1206	23.5533
1202	1207	19.5344
1202	1208	19.955
1202	1209	11.9847
1202	1210	7.26761
1202	1211	7.76215
1202	1212	49.3986
1202	1213	10.4568
1202	1214	4.10797
1202	1215	20.7788
1202	1216	28.1245
1202	1217	21.3045
1202	1218	21.7467
1202	1219	1.82481
1202	1220	31.8537
1202	1221	7.093
1202	1222	20.2001
1202	1223	4.90872
1202	1224	86.883
1202	1225	29.541
1202	1226	29.2942
1202	1227	1.95111
1202	1228	6.25729
1202	1229	41.1428
1202	1230	7.67284
1202	1231	10.6099
1202	1232	38.0916
1202	1233	4.69442
1202	1234	19.2749
1202	1235	0
1202	1236	29.7642
1202	1237	32.4787
1202	1238	19.1296
1202	1239	19.1473
1202	1240	12.2701
1202	1241	10.27
1202	1242	6.85531
1202	1243	7.79835
1202	1244	0
1202	1245	8.32208
1202	1246	1.20379
1202	1247	2.42282
1202	1248	39.5976
1202	1249	0
1202	1250	0
1202	1251	13.5657
1202	1252	74.9007
1202	1253	23.0831
1202	1254	23.8423
1202	1255	24.6363
1202	1256	17.6399
1202	1257	13.9132
1202	1258	7.26637
1202	1259	2.49987
1202	1260	12.592
1202	1261	2.53499
1202	1262	25.6599
1202	1263	10.3757
1202	1264	26.8021
1202	1265	1.2558
1202	1266	12.5119
1202	1267	9.22513
1202	1268	10.0333
1202	1269	11.5086
1202	1270	6.11525
1202	1271	7.65517
1202	1272	10.882
1202	1273	25.7991
1202	1274	27.486
1202	1275	23.3627
1202	1276	16.8297
1202	1277	6.28259
1202	1278	75.5078
1202	1279	11.7616
1202	1280	38.8819
1202	1281	52.365
1202	1282	8.27738
1202	1283	0
1202	1284	28.0739
1202	1285	30.2685
1202	1286	15.2231
1202	1287	20.7306
1202	1288	2.77109
1202	1289	4.58773
1202	1290	9.57068
1202	1291	2.6129
1202	1292	14.3559
1202	1293	19.5761
1202	1294	22.3625
1202	1295	6.58201
1202	1296	2.71722
1202	1297	20.7759
1202	1298	7.64901
1202	1299	15.4033
1202	1300	28.2743
1202	1301	14.5087
1202	1302	27.9073
1202	1303	14.4908
1202	1304	6.68693
1202	1305	1.29675
1202	1306	1.80422
1202	1307	8.11377
1202	1308	18.376
1202	1309	9.70874
1202	1310	28.7048
1202	1311	21.6721
1202	1312	4.44863
1202	1313	8.86264
1202	1314	19.4335
1202	1315	10.3066
1202	1316	9.25098
1202	1317	7.60082
1202	1318	40.1456
1202	1319	14.547
1202	1320	21.2459
1202	1321	30.1782
1202	1322	31.514
1202	1323	8.22922
1202	1324	40.2118
1202	1325	10.2168
1202	1326	14.0401
1202	1327	13.7618
1202	1328	13.3857
1202	1329	4.68333
1202	1330	4.58725
1202	1331	2.81065
1202	1332	14.3153
1202	1333	9.60229
1202	1334	22.0051
1202	1335	3.65641
1202	1336	42.8444
1202	1337	17.1955
1202	1338	10.5422
1202	1339	49.7723
1202	1340	9.38609
1202	1341	9.57857
1202	1342	17.6309
1202	1343	15.8021
1202	1344	6.85445
1202	1345	10.8611
1202	1346	37.7756
1202	1347	8.04452
1202	1348	10.4068
1202	1349	2.48495
1202	1350	24.5234
1202	1351	24.1204
1202	1352	2.66635
1202	1353	19.0147
1202	1354	23.4858
1202	1355	38.9728
1202	1356	23.5547
1202	1357	25.6141
1202	1358	2.50534
1202	1359	38.4337
1202	1360	30.0562
1202	1361	28.2977
1202	1362	8.65245
1202	1363	5.3212
1202	1364	17.5771
1202	1365	18.7801
1202	1366	24.2391
1202	1367	16.5051
1202	1368	9.50491
1202	1369	16.9476
1202	1370	1.31188
1202	1371	1.29976
1202	1372	10.8914
1202	1373	10.52
1202	1374	27.382
1202	1375	49.6165
1202	1376	55.5
1202	1377	3.17435
1202	1378	8.75982
1202	1379	25.6739
1202	1380	17.1154
1202	1381	21.4697
1202	1382	22.2
1202	1383	8.98106
1202	1384	3.7077
1202	1386	19.625
1202	1387	7.45239
1202	1388	5.58408
1202	1389	14.9015
1202	1390	13.8574
1202	1391	7.33812
1202	1392	2.31066
1202	1393	6.30029
1202	1394	8.65203
1202	1395	19.3791
1202	1396	22.8731
1202	1397	14.9832
1202	1398	3.29593
1202	1399	47.2572
1202	1400	25.8692
1202	1401	0.770735
1202	1402	6.67337
1202	1403	4.85714
1202	1404	21.4824
1202	1405	7.77891
1202	1406	5.25672
1202	1407	4.99698
1202	1408	9.56645
1202	1409	17.023
1202	1410	12.9565
1202	1411	22.6904
1202	1412	10.1209
1202	1413	4.33946
1202	1414	13.906
1202	1415	3.95507
1202	1416	11.5182
1202	1417	23.042
1202	1418	21.6517
1202	1419	1.07259
1202	1420	9.59885
1202	1421	21.2006
1202	1422	28.8869
1202	1423	2.71809
1202	1424	18.8592
1202	1425	16.5861
1202	1426	17.3958
1202	1427	6.44565
1202	1428	10.7779
1202	1429	6.50937
1202	1430	1.13191
1202	1431	11.9177
1202	1432	9.08609
1202	1433	6.68757
1202	1434	7.31918
1202	1435	23.3501
1202	1436	12.1221
1202	1437	47.7495
1202	1438	29.7926
1202	1439	13.7485
1202	1440	19.54
1202	1441	24.0466
1202	1444	13.987
1202	1445	13.0487
1202	1446	2.9204
1203	1204	1.51987
1203	1205	6.04967
1203	1206	42.8718
1203	1207	9.34662
1203	1208	1.8954
1203	1209	15.0234
1203	1210	18.6747
1203	1211	18.6418
1203	1212	18.5691
1203	1213	11.4125
1203	1214	5.98346
1203	1215	23.3372
1203	1216	17.1823
1203	1217	26.0444
1203	1218	4.12823
1203	1219	1.34748
1203	1220	7.35396
1203	1221	33.5784
1203	1222	17.8827
1203	1223	6.13115
1203	1224	79.1384
1203	1225	25.8449
1203	1226	29.5535
1203	1227	1.59009
1203	1228	22.6668
1203	1229	30.5112
1203	1230	32.2132
1203	1231	9.52056
1203	1232	17.2631
1203	1233	17.2633
1203	1234	38.294
1203	1235	0
1203	1236	11.9495
1203	1237	49.8287
1203	1238	15.5537
1203	1239	28.0816
1203	1240	20.1604
1203	1241	10.27
1203	1242	8.39734
1203	1243	13.6185
1203	1244	0
1203	1245	8.32208
1203	1246	2.40925
1203	1247	2.42282
1203	1248	21.5618
1203	1249	0
1203	1250	0
1203	1251	1.98168
1203	1252	52.9208
1203	1253	25.5749
1203	1254	29.6493
1203	1255	15.1
1203	1256	16.276
1203	1257	2.48242
1203	1258	34.8757
1203	1259	2.49987
1203	1260	11.6115
1203	1261	3.07823
1203	1262	32.7361
1203	1263	10.4675
1203	1264	6.23204
1203	1265	4.69469
1203	1266	7.71333
1203	1267	8.55022
1203	1268	7.934
1203	1269	23.2418
1203	1270	1.89841
1203	1271	13.4061
1203	1272	34.4688
1203	1273	6.78676
1203	1274	11.7469
1203	1275	25.4135
1203	1276	19.6033
1203	1277	22.4972
1203	1278	45.3654
1203	1279	20.1971
1203	1280	5.25153
1203	1281	4.73732
1203	1282	21.5932
1203	1283	0
1203	1284	37.3045
1203	1285	41.4508
1203	1286	50.324
1203	1287	39.6562
1203	1288	8.38771
1203	1289	5.70816
1203	1290	8.99348
1203	1291	2.52826
1203	1292	32.8235
1203	1293	35.3728
1203	1294	52.2794
1203	1295	26.9183
1203	1296	11.3195
1203	1297	32.6823
1203	1298	26.3062
1203	1299	26.3584
1203	1300	26.0033
1203	1301	18.8838
1203	1302	20.4779
1203	1303	35.533
1203	1304	27.5777
1203	1305	1.29675
1203	1306	25.433
1203	1307	6.93959
1203	1308	4.72156
1203	1309	34.7025
1203	1310	46.2183
1203	1311	24.3734
1203	1312	63.1467
1203	1313	23.9799
1203	1314	9.24588
1203	1315	43.1355
1203	1316	34.467
1203	1317	25.3002
1203	1318	18.7447
1203	1319	32.7298
1203	1320	51.7066
1203	1321	21.4146
1203	1322	16.2272
1203	1323	25.4118
1203	1324	30.2754
1203	1325	33.2799
1203	1326	21.4399
1203	1327	10.1192
1203	1328	37.7438
1203	1329	3.38787
1203	1330	5.99775
1203	1331	3.77955
1203	1332	16.2967
1203	1333	12.9851
1203	1334	28.9076
1203	1335	14.4538
1203	1336	65.4741
1203	1337	27.4354
1203	1338	17.0928
1203	1339	47.784
1203	1340	19.9397
1203	1341	13.1759
1203	1342	24.3098
1203	1343	18.6331
1203	1344	11.8521
1203	1345	4.57711
1203	1346	31.4164
1203	1347	52.8989
1203	1348	49.3106
1203	1349	2.25865
1203	1350	3.59754
1203	1351	14.3723
1203	1352	7.73925
1203	1353	12.3362
1203	1354	19.0617
1203	1355	97.1357
1203	1356	18.0828
1203	1357	9.46253
1203	1358	2.50534
1203	1359	2.75297
1203	1360	46.7248
1203	1361	68.4307
1203	1362	6.44476
1203	1363	6.2479
1203	1364	50.6744
1203	1365	39.5307
1203	1366	3.27637
1203	1367	40.9065
1203	1368	59.7513
1203	1369	32.3101
1203	1370	1.31188
1203	1371	3.58381
1203	1372	14.9555
1203	1373	6.04095
1203	1374	61.5183
1203	1375	63.0867
1203	1376	59.8244
1203	1377	1.32066
1203	1378	13.2031
1203	1379	26.8111
1203	1380	3.83268
1203	1381	8.16973
1203	1382	10.6644
1203	1383	40.0839
1203	1384	29.9169
1203	1386	19.8277
1203	1387	27.4373
1203	1388	37.0098
1203	1389	22.1578
1203	1390	7.6686
1203	1391	20.0817
1203	1392	3.20848
1203	1393	11.9247
1203	1394	15.8698
1203	1395	45.2617
1203	1396	27.217
1203	1397	33.8344
1203	1398	18.3951
1203	1399	69.966
1203	1400	5.82083
1203	1401	4.67094
1203	1402	6.67337
1203	1403	4.85714
1203	1404	10.0405
1203	1405	18.5623
1203	1406	9.35749
1203	1407	12.6992
1203	1408	60.4241
1203	1409	18.7018
1203	1410	47.4279
1203	1411	36.7811
1203	1412	8.77581
1203	1413	7.30984
1203	1414	28.1382
1203	1415	36.1416
1203	1416	36.0254
1203	1417	10.5934
1203	1418	16.1407
1203	1419	1.12545
1203	1420	12.9322
1203	1421	16.7416
1203	1422	19.2566
1203	1423	14.1152
1203	1424	23.9124
1203	1425	28.3754
1203	1426	43.8891
1203	1427	13.1489
1203	1428	12.0889
1203	1429	9.93016
1203	1430	3.40836
1203	1431	39.4741
1203	1432	16.701
1203	1433	15.1051
1203	1434	6.0854
1203	1435	11.9002
1203	1436	32.1548
1203	1437	8.80512
1203	1438	40.5502
1203	1439	8.60661
1203	1440	27.1259
1203	1441	61.1875
1203	1444	19.4058
1203	1445	23.2171
1203	1446	2.8115
1204	1205	1.17963
1204	1206	0.214665
1204	1207	0.0626587
1204	1208	0.953128
1204	1209	0.0975611
1204	1210	0.234194
1204	1211	0.119113
1204	1212	0.166812
1204	1213	0.163827
1204	1214	0.282361
1204	1215	0.241564
1204	1216	0.180432
1204	1217	0.154485
1204	1218	0.399493
1204	1219	0.00957799
1204	1220	0.42605
1204	1221	0.236606
1204	1222	0.446134
1204	1223	0.373065
1204	1224	0.368835
1204	1225	0.18747
1204	1226	0.476204
1204	1227	0.0347448
1204	1228	0.212746
1204	1229	0.283734
1204	1230	0.204557
1204	1231	0.292829
1204	1232	0.211383
1204	1233	0.0802681
1204	1234	0.232531
1204	1235	0
1204	1236	0.358472
1204	1237	0.191934
1204	1238	0.0500331
1204	1239	0.1805
1204	1240	0.234276
1204	1241	1.03926
1204	1242	0.504552
1204	1243	0.643788
1204	1244	0
1204	1245	0.0122915
1204	1246	0.0107607
1204	1247	0.0037101
1204	1248	0.36546
1204	1249	0
1204	1250	0
1204	1251	0.80204
1204	1252	0.147428
1204	1253	0.393929
1204	1254	0.0880221
1204	1255	0.108923
[truncated: 28,629 more rows]

## Sheet: MI
i	j	score
1193	1194	0.722242
1193	1195	0.859527
1193	1196	0.779929
1193	1197	0.467045
1193	1198	0.400665
1193	1202	0.67123
1193	1203	0.612481
1193	1204	0
1193	1205	0
1193	1206	0.637342
1193	1207	0.748719
1193	1208	0.0461632
1193	1209	0.804441
1193	1210	0.181183
1193	1211	0.622616
1193	1212	0.281827
1193	1213	0.546932
1193	1214	0.351347
1193	1215	0.414376
1193	1216	0.730259
1193	1217	0.448141
1193	1218	0.461813
1193	1219	0.0280853
1193	1220	0.469653
1193	1221	0.449646
1193	1222	0.471963
1193	1223	1.091
1193	1224	0.527839
1193	1225	0.577036
1193	1226	0.314367
1193	1227	0.0979165
1193	1228	0.379175
1193	1229	0.415724
1193	1230	0.278252
1193	1231	0.294369
1193	1232	0.38101
1193	1233	0.75101
1193	1234	0.384973
1193	1235	0
1193	1236	0.413453
1193	1237	0.479342
1193	1238	0.0775426
1193	1239	0.119102
1193	1240	0.166201
1193	1241	0.0309502
1193	1242	0.154312
1193	1243	0.163737
1193	1244	0
1193	1245	0.0244235
1193	1246	0.0276703
1193	1247	0.00617975
1193	1248	0.172319
1193	1249	0
1193	1250	0
1193	1251	0.0449336
1193	1252	0.103242
1193	1253	0.229762
1193	1254	0.487324
1193	1255	0.566496
1193	1256	0.328731
1193	1257	0.100112
1193	1258	0.100654
1193	1259	0.0103213
1193	1260	0.367421
1193	1261	0.410286
1193	1262	0.217641
1193	1263	0.624124
1193	1264	0.68069
1193	1265	0.015549
1193	1266	0.786564
1193	1267	0.0748195
1193	1268	0.69135
1193	1269	0.197251
1193	1270	0
1193	1271	0.343766
1193	1272	0.334933
1193	1273	0.288185
1193	1274	0.348736
1193	1275	0.506439
1193	1276	0.592244
1193	1277	0.284668
1193	1278	0.459697
1193	1279	0.119194
1193	1280	0.702908
1193	1281	0.589523
1193	1282	0.110646
1193	1283	0
1193	1284	0.463014
1193	1285	0.402917
1193	1286	0.253301
1193	1287	0.435192
1193	1288	0.218999
1193	1289	0.0908148
1193	1290	0.0377969
1193	1291	0
1193	1292	0.280573
1193	1293	0.112833
1193	1294	0.576665
1193	1295	0.156203
1193	1296	0.0526327
1193	1297	0.504403
1193	1298	0.0675056
1193	1299	0.135782
1193	1300	0.203383
1193	1301	0.067499
1193	1302	0.746011
1193	1303	0.16307
1193	1304	0.182843
1193	1305	0.015549
1193	1306	0.1079
1193	1307	0.451923
1193	1308	0.397033
1193	1309	0.60632
1193	1310	0.494725
1193	1311	0.440232
1193	1312	0.202836
1193	1313	0.632101
1193	1314	0.571187
1193	1315	0.213124
1193	1316	0.439064
1193	1317	0.656142
1193	1318	0.232549
1193	1319	0.0870294
1193	1320	0.530439
1193	1321	0.59812
1193	1322	0.368065
1193	1323	0.59776
1193	1324	0.170556
1193	1325	0.756194
1193	1326	0.745258
1193	1327	0.90704
1193	1328	0.414445
1193	1329	0.947317
1193	1330	0.836423
1193	1331	1.25139
1193	1332	1.10426
1193	1333	0.874796
1193	1334	0.567283
1193	1335	0.0414658
1193	1336	0.520546
1193	1337	0.786858
1193	1338	0.754155
1193	1339	0.30237
1193	1340	0.728931
1193	1341	0.349802
1193	1342	0.508437
1193	1343	0.0433982
1193	1344	0.65699
1193	1345	0.252025
1193	1346	0.232987
1193	1347	0.0232508
1193	1348	0.434697
1193	1349	0.0183698
1193	1350	0.139373
1193	1351	0.143118
1193	1352	0.0984482
1193	1353	0.078761
1193	1354	0.319771
1193	1355	0.122586
1193	1356	0.147522
1193	1357	0.143042
1193	1358	0.0208314
1193	1359	0.160312
1193	1360	0.305965
1193	1361	0.11638
1193	1362	0.106617
1193	1363	0.281343
1193	1364	0.299813
1193	1365	0.336598
1193	1366	0.161679
1193	1367	0.118107
1193	1368	0.415428
1193	1369	0.313372
1193	1370	0
1193	1371	0
1193	1372	0.0868395
1193	1373	0.0334622
1193	1374	0.0374216
1193	1375	0.231245
1193	1376	0.289613
1193	1377	0.00825593
1193	1378	0.712149
1193	1379	0.470803
1193	1380	0.0685231
1193	1381	0.0337681
1193	1382	0.824426
1193	1383	0.443676
1193	1384	0.171846
1193	1386	0.655787
1193	1387	0.238552
1193	1388	0.115482
1193	1389	0.285699
1193	1390	0.744632
1193	1391	0.717596
1193	1392	0.0640933
1193	1393	0.717739
1193	1394	0.609897
1193	1395	0.604167
1193	1396	0.029449
1193	1397	0.311992
1193	1398	0.182145
1193	1399	0.166074
1193	1400	0.0377959
1193	1401	0
1193	1402	0.0183237
1193	1403	0.0183237
1193	1404	0.156304
1193	1405	0.645278
1193	1406	0.0544894
1193	1407	0.106106
1193	1408	0.297577
1193	1409	0.0464499
1193	1410	0.295325
1193	1411	0.205984
1193	1412	0.228954
1193	1413	0.137612
1193	1414	0.244397
1193	1415	0.145214
1193	1416	0.245225
1193	1417	0.441602
1193	1418	0.755922
1193	1419	0
1193	1420	0.605217
1193	1421	0.395084
1193	1422	0.434546
1193	1423	0.0708261
1193	1424	0.320754
1193	1425	0.226719
1193	1426	0.472944
1193	1427	0.0666607
1193	1428	0.754331
1193	1429	0.683788
1193	1430	0.0221263
1193	1431	0.53367
1193	1432	0.655671
1193	1433	0.814308
1193	1434	1.08206
1193	1435	0.176812
1193	1436	0.728548
1193	1437	0.0877734
1193	1438	0.623551
1193	1439	0.6729
1193	1440	0.203079
1193	1441	0.430231
1193	1444	0.663662
1193	1445	0.731857
1193	1446	1.00292
1194	1195	0.581036
1194	1196	0.496661
1194	1197	0.344394
1194	1198	0.349166
1194	1202	0.473309
1194	1203	0.377538
1194	1204	0.00943492
1194	1205	0.0145838
1194	1206	0.404126
1194	1207	0.534726
1194	1208	0.0545375
1194	1209	0.509968
1194	1210	0.0816378
1194	1211	0.378375
1194	1212	0.195365
1194	1213	0.341561
1194	1214	0.283004
1194	1215	0.235095
1194	1216	0.465703
1194	1217	0.319556
1194	1218	0.273628
1194	1219	0.0243038
1194	1220	0.368297
1194	1221	0.331696
1194	1222	0.355067
1194	1223	0.989438
1194	1224	0.325096
1194	1225	0.390702
1194	1226	0.202752
1194	1227	0.0442076
1194	1228	0.248282
1194	1229	0.265955
1194	1230	0.156671
1194	1231	0.216848
1194	1232	0.26292
1194	1233	0.485416
1194	1234	0.200661
1194	1235	0
1194	1236	0.295857
1194	1237	0.348581
1194	1238	0.143826
1194	1239	0.121516
1194	1240	0.234314
1194	1241	0.0191248
1194	1242	0.0789915
1194	1243	0.098074
1194	1244	0
1194	1245	0.0272233
1194	1246	0.0171677
1194	1247	0.0133892
1194	1248	0.117204
1194	1249	0
1194	1250	0
1194	1251	0.0247677
1194	1252	0.0600363
1194	1253	0.127144
1194	1254	0.337121
1194	1255	0.300885
1194	1256	0.200027
1194	1257	0.0747163
1194	1258	0.101123
1194	1259	0.0115365
1194	1260	0.201886
1194	1261	0.766414
1194	1262	0.211821
1194	1263	0.576909
1194	1264	0.397486
1194	1265	0.0267157
1194	1266	0.468555
1194	1267	0.0672391
1194	1268	0.457598
1194	1269	0.115688
1194	1270	0.028555
1194	1271	0.220671
1194	1272	0.166235
1194	1273	0.18949
1194	1274	0.202852
1194	1275	0.321761
1194	1276	0.379054
1194	1277	0.175492
1194	1278	0.350535
1194	1279	0.110872
1194	1280	0.368722
1194	1281	0.371249
1194	1282	0.077192
1194	1283	0
1194	1284	0.300292
1194	1285	0.197775
1194	1286	0.144636
1194	1287	0.209133
1194	1288	0.204002
1194	1289	0.0745554
1194	1290	0.0576615
1194	1291	0.00665259
1194	1292	0.223841
1194	1293	0.112291
1194	1294	0.306239
1194	1295	0.117519
1194	1296	0.047028
1194	1297	0.386244
1194	1298	0.075624
1194	1299	0.102451
1194	1300	0.114468
1194	1301	0.0649722
1194	1302	0.465146
1194	1303	0.106187
1194	1304	0.120662
1194	1305	0.00703549
1194	1306	0.0666698
1194	1307	0.405881
1194	1308	0.286468
1194	1309	0.405885
1194	1310	0.369027
1194	1311	0.338823
1194	1312	0.0929294
1194	1313	0.356163
1194	1314	0.29076
1194	1315	0.130852
1194	1316	0.286807
1194	1317	0.431965
1194	1318	0.146686
1194	1319	0.0778388
1194	1320	0.397241
1194	1321	0.388509
1194	1322	0.172685
1194	1323	0.532084
1194	1324	0.123437
1194	1325	0.493174
1194	1326	0.443281
1194	1327	0.641706
1194	1328	0.305254
1194	1329	0.678374
1194	1330	0.67169
1194	1331	0.829211
1194	1332	0.855181
1194	1333	0.59844
1194	1334	0.451224
1194	1335	0.0693406
1194	1336	0.332595
1194	1337	0.454241
1194	1338	0.43502
1194	1339	0.140843
1194	1340	0.480958
1194	1341	0.30187
1194	1342	0.36091
1194	1343	0.0644362
1194	1344	0.436764
1194	1345	0.217455
1194	1346	0.203737
1194	1347	0.0135128
1194	1348	0.297725
1194	1349	0.0133892
1194	1350	0.0540884
1194	1351	0.0991214
1194	1352	0.0830363
1194	1353	0.0563706
1194	1354	0.116996
1194	1355	0.136952
1194	1356	0.109767
1194	1357	0.168333
1194	1358	0.0133892
1194	1359	0.103559
1194	1360	0.187368
1194	1361	0.115274
1194	1362	0.158295
1194	1363	0.283056
1194	1364	0.224833
1194	1365	0.207813
1194	1366	0.0780817
1194	1367	0.0844147
1194	1368	0.204137
1194	1369	0.187833
1194	1370	0.00665259
1194	1371	0.00665259
1194	1372	0.0547924
1194	1373	0.0411992
1194	1374	0.0472577
1194	1375	0.239694
1194	1376	0.134709
1194	1377	0.0176649
1194	1378	0.537211
1194	1379	0.396575
1194	1380	0.08682
1194	1381	0.0683321
1194	1382	0.456201
1194	1383	0.283448
1194	1384	0.164084
1194	1386	0.453487
1194	1387	0.197444
1194	1388	0.127858
1194	1389	0.285589
1194	1390	0.491113
1194	1391	0.527828
1194	1392	0.126657
1194	1393	0.412778
1194	1394	0.424181
1194	1395	0.404427
1194	1396	0.0253423
1194	1397	0.20669
1194	1398	0.104272
1194	1399	0.157883
1194	1400	0.0302293
1194	1401	0.0135698
1194	1402	0.0246544
1194	1403	0.0138314
1194	1404	0.136683
1194	1405	0.448725
1194	1406	0.0872761
1194	1407	0.078066
1194	1408	0.195835
1194	1409	0.0672958
1194	1410	0.20934
1194	1411	0.123132
1194	1412	0.171405
1194	1413	0.052811
1194	1414	0.182427
1194	1415	0.159243
1194	1416	0.163931
1194	1417	0.327413
1194	1418	0.350101
1194	1419	0.0128647
1194	1420	0.34308
1194	1421	0.241117
1194	1422	0.323919
1194	1423	0.0919977
1194	1424	0.246372
1194	1425	0.138757
1194	1426	0.341933
1194	1427	0.0882156
1194	1428	0.498465
1194	1429	0.379759
1194	1430	0.0427888
1194	1431	0.371971
1194	1432	0.40628
1194	1433	0.422648
1194	1434	0.678092
1194	1435	0.103694
1194	1436	0.450827
1194	1437	0.0558652
1194	1438	0.352708
1194	1439	0.416877
1194	1440	0.161265
1194	1441	0.252227
1194	1444	0.49286
1194	1445	0.421272
1194	1446	1.15368
1195	1196	0.602213
1195	1197	0.394519
1195	1198	0.27685
1195	1202	0.443483
1195	1203	0.41736
1195	1204	0.00407232
1195	1205	0.017365
1195	1206	0.372881
1195	1207	0.509471
1195	1208	0.0634188
1195	1209	0.493595
1195	1210	0.100496
1195	1211	0.424437
1195	1212	0.219002
1195	1213	0.378945
1195	1214	0.243331
1195	1215	0.252958
1195	1216	0.410795
1195	1217	0.28855
1195	1218	0.258997
1195	1219	0.0166841
1195	1220	0.353683
1195	1221	0.33959
1195	1222	0.348128
1195	1223	0.863187
1195	1224	0.325593
1195	1225	0.457049
1195	1226	0.176483
1195	1227	0.0426425
1195	1228	0.295508
1195	1229	0.254813
1195	1230	0.162536
1195	1231	0.205295
1195	1232	0.29282
1195	1233	0.479376
1195	1234	0.25446
1195	1235	0
1195	1236	0.277442
1195	1237	0.425243
1195	1238	0.115177
1195	1239	0.12478
1195	1240	0.243261
1195	1241	0.0189468
1195	1242	0.0457392
1195	1243	0.149351
1195	1244	0
1195	1245	0.0245789
1195	1246	0.0130893
1195	1247	0.0118299
1195	1248	0.104078
1195	1249	0
1195	1250	0
1195	1251	0.0283417
1195	1252	0.0445873
1195	1253	0.153319
1195	1254	0.361581
1195	1255	0.483121
1195	1256	0.295818
1195	1257	0.104132
1195	1258	0.05902
1195	1259	0.00988402
1195	1260	0.221225
1195	1261	0.627572
1195	1262	0.137343
1195	1263	0.590113
1195	1264	0.432841
1195	1265	0.0206888
1195	1266	0.468934
1195	1267	0.0825992
1195	1268	0.477028
1195	1269	0.098658
1195	1270	0.0215811
1195	1271	0.241073
1195	1272	0.206343
1195	1273	0.178902
1195	1274	0.168085
1195	1275	0.377048
1195	1276	0.440641
1195	1277	0.221904
1195	1278	0.337529
1195	1279	0.100792
1195	1280	0.504785
1195	1281	0.416372
1195	1282	0.0647812
1195	1283	0
1195	1284	0.268712
1195	1285	0.303114
1195	1286	0.162789
1195	1287	0.275583
1195	1288	0.149876
1195	1289	0.0961115
1195	1290	0.0417991
1195	1291	0.00628725
1195	1292	0.244928
1195	1293	0.125126
1195	1294	0.358529
1195	1295	0.135684
1195	1296	0.0806729
1195	1297	0.439835
1195	1298	0.0507806
1195	1299	0.0800713
1195	1300	0.144202
1195	1301	0.0701193
1195	1302	0.485422
1195	1303	0.137612
1195	1304	0.137821
1195	1305	0.00650117
1195	1306	0.0898258
1195	1307	0.401642
1195	1308	0.306023
1195	1309	0.439716
1195	1310	0.305794
1195	1311	0.399168
1195	1312	0.160881
1195	1313	0.437392
1195	1314	0.326694
1195	1315	0.110439
1195	1316	0.311293
1195	1317	0.478891
1195	1318	0.111038
1195	1319	0.0663486
1195	1320	0.364979
1195	1321	0.391885
1195	1322	0.25849
1195	1323	0.515343
1195	1324	0.194317
1195	1325	0.516235
1195	1326	0.464645
1195	1327	0.704463
1195	1328	0.311644
1195	1329	0.633176
1195	1330	0.70689
1195	1331	0.974043
1195	1332	0.862469
1195	1333	0.664446
1195	1334	0.382503
1195	1335	0.051199
1195	1336	0.363447
1195	1337	0.431413
1195	1338	0.3939
1195	1339	0.191782
1195	1340	0.570796
1195	1341	0.265263
1195	1342	0.356094
1195	1343	0.0524276
1195	1344	0.404387
1195	1345	0.202869
1195	1346	0.199854
1195	1347	0.0116277
1195	1348	0.370411
1195	1349	0.00828204
1195	1350	0.0674862
1195	1351	0.105176
1195	1352	0.0525461
1195	1353	0.0494326
1195	1354	0.191975
1195	1355	0.118751
1195	1356	0.189148
1195	1357	0.225542
1195	1358	0.00708665
1195	1359	0.125085
1195	1360	0.238386
1195	1361	0.0991198
1195	1362	0.302935
1195	1363	0.382146
1195	1364	0.261565
1195	1365	0.250673
1195	1366	0.10706
1195	1367	0.140949
1195	1368	0.298531
1195	1369	0.203298
1195	1370	0.00628725
1195	1371	0.00407232
1195	1372	0.051239
1195	1373	0.0329352
1195	1374	0.0482147
1195	1375	0.225786
1195	1376	0.149292
1195	1377	0.00639115
1195	1378	0.591055
1195	1379	0.320478
1195	1380	0.0679812
1195	1381	0.0451546
1195	1382	0.560579
1195	1383	0.38349
1195	1384	0.0989151
1195	1386	0.438431
1195	1387	0.207329
1195	1388	0.114496
1195	1389	0.301112
1195	1390	0.414101
1195	1391	0.535772
1195	1392	0.107344
1195	1393	0.454948
1195	1394	0.409666
1195	1395	0.445245
1195	1396	0.0336705
1195	1397	0.256112
1195	1398	0.0934814
1195	1399	0.19726
1195	1400	0.0191227
1195	1401	0.0123709
1195	1402	0.0213454
1195	1403	0.00914872
1195	1404	0.14433
1195	1405	0.520657
1195	1406	0.0674274
1195	1407	0.0645294
1195	1408	0.202853
1195	1409	0.044793
1195	1410	0.288769
1195	1411	0.137176
1195	1412	0.175442
1195	1413	0.0732554
1195	1414	0.206701
1195	1415	0.129093
1195	1416	0.207284
1195	1417	0.345476
1195	1418	0.441934
1195	1419	0.00997042
1195	1420	0.416427
1195	1421	0.164243
1195	1422	0.282523
1195	1423	0.0884626
1195	1424	0.27238
1195	1425	0.124779
1195	1426	0.338712
1195	1427	0.0876185
1195	1428	0.539866
1195	1429	0.464124
1195	1430	0.0352739
1195	1431	0.414394
1195	1432	0.429159
1195	1433	0.461103
1195	1434	0.710469
1195	1435	0.120169
1195	1436	0.56934
1195	1437	0.0854782
1195	1438	0.411691
1195	1439	0.435032
1195	1440	0.163928
1195	1441	0.290256
1195	1444	0.559596
1195	1445	0.45046
1195	1446	1.13047
1196	1197	0.4038
1196	1198	0.278796
1196	1202	0.385842
1196	1203	0.377846
1196	1204	0.00498566
1196	1205	0.0147472
1196	1206	0.391166
1196	1207	0.455269
1196	1208	0.0360181
1196	1209	0.443639
1196	1210	0.0999848
1196	1211	0.35742
1196	1212	0.171634
1196	1213	0.292307
1196	1214	0.236256
1196	1215	0.263455
1196	1216	0.379627
1196	1217	0.320005
1196	1218	0.278967
1196	1219	0.0151972
1196	1220	0.312259
1196	1221	0.379837
1196	1222	0.334619
1196	1223	0.615168
1196	1224	0.3471
1196	1225	0.378827
1196	1226	0.224475
1196	1227	0.0469224
1196	1228	0.290518
1196	1229	0.279252
1196	1230	0.154888
1196	1231	0.212151
1196	1232	0.270606
1196	1233	0.467064
1196	1234	0.232378
1196	1235	0
1196	1236	0.247035
1196	1237	0.404064
1196	1238	0.0930585
1196	1239	0.171227
1196	1240	0.173501
1196	1241	0.0200216
1196	1242	0.060182
1196	1243	0.0967637
1196	1244	0
1196	1245	0.0196862
1196	1246	0.00737852
1196	1247	0.00827125
1196	1248	0.135071
1196	1249	0
1196	1250	0
1196	1251	0.0133975
1196	1252	0.0766979
1196	1253	0.160459
1196	1254	0.418315
1196	1255	0.399051
1196	1256	0.315413
1196	1257	0.076236
1196	1258	0.0701006
1196	1259	0.00770034
1196	1260	0.238091
1196	1261	0.523688
1196	1262	0.113651
1196	1263	0.553821
1196	1264	0.389646
1196	1265	0.0178968
1196	1266	0.357017
1196	1267	0.0521932
1196	1268	0.348682
1196	1269	0.124937
1196	1270	0.0195376
1196	1271	0.233282
1196	1272	0.213134
1196	1273	0.161674
1196	1274	0.113867
1196	1275	0.307412
1196	1276	0.294073
1196	1277	0.188634
1196	1278	0.325851
1196	1279	0.0486304
1196	1280	0.412889
1196	1281	0.397684
1196	1282	0.0523781
1196	1283	0
1196	1284	0.202673
1196	1285	0.228693
1196	1286	0.165893
1196	1287	0.305062
1196	1288	0.16884
1196	1289	0.075103
1196	1290	0.0303065
1196	1291	0.00624742
1196	1292	0.250707
1196	1293	0.101537
1196	1294	0.364247
1196	1295	0.0922965
1196	1296	0.0598281
1196	1297	0.433002
1196	1298	0.0382079
1196	1299	0.064975
1196	1300	0.138508
1196	1301	0.0531796
1196	1302	0.436003
1196	1303	0.0831108
1196	1304	0.138299
1196	1305	0.00498566
1196	1306	0.0557932
1196	1307	0.406332
1196	1308	0.226237
1196	1309	0.426925
1196	1310	0.320238
1196	1311	0.34258
1196	1312	0.0849192
1196	1313	0.444962
1196	1314	0.346415
1196	1315	0.112402
1196	1316	0.327461
1196	1317	0.482059
1196	1318	0.147107
1196	1319	0.0367631
1196	1320	0.308898
1196	1321	0.416302
1196	1322	0.244905
1196	1323	0.537266
1196	1324	0.202239
1196	1325	0.479629
1196	1326	0.411987
1196	1327	0.74359
1196	1328	0.342707
1196	1329	0.623708
1196	1330	0.703844
1196	1331	0.778791
1196	1332	0.866263
1196	1333	0.673652
1196	1334	0.396632
1196	1335	0.038975
1196	1336	0.326832
1196	1337	0.397867
1196	1338	0.381912
1196	1339	0.182789
1196	1340	0.522375
1196	1341	0.198719
1196	1342	0.374147
1196	1343	0.0389027
1196	1344	0.433459
1196	1345	0.156978
1196	1346	0.245945
1196	1347	0.00957923
1196	1348	0.327362
1196	1349	0.00477743
1196	1350	0.0841719
1196	1351	0.0888675
1196	1352	0.0488142
1196	1353	0.0502363
1196	1354	0.216964
1196	1355	0.170272
1196	1356	0.135525
1196	1357	0.237782
1196	1358	0.00669637
1196	1359	0.112397
1196	1360	0.245513
1196	1361	0.158401
1196	1362	0.26121
1196	1363	0.344398
1196	1364	0.281537
1196	1365	0.221568
1196	1366	0.094223
1196	1367	0.192552
1196	1368	0.316557
1196	1369	0.289172
1196	1370	0.00386566
1196	1371	0.00392419
1196	1372	0.0388967
1196	1373	0.0284672
1196	1374	0.0955212
1196	1375	0.244863
1196	1376	0.101503
1196	1377	0.00392419
1196	1378	0.535816
1196	1379	0.320059
1196	1380	0.0526489
1196	1381	0.0439049
1196	1382	0.40236
1196	1383	0.454999
1196	1384	0.102025
1196	1386	0.344392
1196	1387	0.172257
1196	1388	0.0934042
1196	1389	0.336035
1196	1390	0.388913
1196	1391	0.520164
1196	1392	0.0810933
1196	1393	0.367376
1196	1394	0.375885
1196	1395	0.470414
1196	1396	0.0460162
1196	1397	0.276506
1196	1398	0.112395
1196	1399	0.235406
1196	1400	0.0117734
1196	1401	0.0117203
1196	1402	0.0146101
1196	1403	0.00634608
1196	1404	0.186499
1196	1405	0.410976
1196	1406	0.0424669
1196	1407	0.0720051
1196	1408	0.25296
1196	1409	0.0185563
1196	1410	0.27486
1196	1411	0.105342
1196	1412	0.129245
1196	1413	0.0919055
1196	1414	0.204358
1196	1415	0.0770629
1196	1416	0.232489
1196	1417	0.361296
1196	1418	0.350645
1196	1419	0.00762522
1196	1420	0.32751
1196	1421	0.185711
1196	1422	0.332818
1196	1423	0.0700367
1196	1424	0.26301
1196	1425	0.0992864
1196	1426	0.307036
1196	1427	0.0852944
1196	1428	0.517876
1196	1429	0.381996
1196	1430	0.0311749
1196	1431	0.468137
1196	1432	0.370963
1196	1433	0.427233
1196	1434	0.576238
1196	1435	0.116556
1196	1436	0.49615
1196	1437	0.0429888
1196	1438	0.42441
1196	1439	0.370204
1196	1440	0.13073
1196	1441	0.330273
1196	1444	0.520537
1196	1445	0.428576
1196	1446	1.00201
1197	1198	0.253583
1197	1202	0.209753
1197	1203	0.255703
1197	1204	0.00780637
1197	1205	0.0100026
1197	1206	0.254478
1197	1207	0.156932
1197	1208	0.0189759
1197	1209	0.251166
1197	1210	0.069276
1197	1211	0.243261
1197	1212	0.0599971
1197	1213	0.210664
1197	1214	0.13123
1197	1215	0.137324
1197	1216	0.261154
1197	1217	0.166921
1197	1218	0.141011
1197	1219	0.00548853
1197	1220	0.186915
1197	1221	0.213541
1197	1222	0.203556
1197	1223	0.288274
1197	1224	0.157954
1197	1225	0.267549
1197	1226	0.107302
1197	1227	0.0262514
1197	1228	0.226589
1197	1229	0.133955
1197	1230	0.136506
1197	1231	0.13519
1197	1232	0.24743
1197	1233	0.295559
1197	1234	0.136045
1197	1235	0
1197	1236	0.151615
1197	1237	0.190188
1197	1238	0.0385226
1197	1239	0.277802
1197	1240	0.182075
1197	1241	0.0199208
1197	1242	0.0469953
1197	1243	0.0624037
1197	1244	0
1197	1245	0.00815491
1197	1246	0.00757912
1197	1247	0.00450944
1197	1248	0.0740814
1197	1249	0
1197	1250	0
1197	1251	0.0155673
1197	1252	0.022609
1197	1253	0.129555
1197	1254	0.273003
1197	1255	0.278771
1197	1256	0.182944
1197	1257	0.0358723
1197	1258	0.0604556
1197	1259	0.00374259
1197	1260	0.157109
1197	1261	0.211706
1197	1262	0.0701077
1197	1263	0.298815
1197	1264	0.254108
1197	1265	0.012129
1197	1266	0.22272
1197	1267	0.0484605
1197	1268	0.22421
1197	1269	0.0862904
1197	1270	0.00365072
1197	1271	0.114546
1197	1272	0.116285
1197	1273	0.0709176
1197	1274	0.101358
1197	1275	0.185075
1197	1276	0.207343
1197	1277	0.11866
1197	1278	0.127408
1197	1279	0.0349249
1197	1280	0.240171
1197	1281	0.200478
1197	1282	0.0396626
1197	1283	0
1197	1284	0.172839
1197	1285	0.154273
1197	1286	0.0751844
1197	1287	0.148965
1197	1288	0.110873
1197	1289	0.0477428
1197	1290	0.0129411
1197	1291	0.00145586
1197	1292	0.133606
1197	1293	0.0574166
1197	1294	0.19545
1197	1295	0.036066
1197	1296	0.0575482
1197	1297	0.294076
1197	1298	0.0265275
1197	1299	0.0655903
1197	1300	0.0788002
1197	1301	0.0470576
1197	1302	0.281101
1197	1303	0.0596217
1197	1304	0.0460695
1197	1305	0.00680088
1197	1306	0.0262112
1197	1307	0.206222
1197	1308	0.142306
1197	1309	0.272723
1197	1310	0.257747
1197	1311	0.134369
1197	1312	0.0739915
1197	1313	0.291363
1197	1314	0.159487
1197	1315	0.104543
1197	1316	0.157832
1197	1317	0.261497
1197	1318	0.116146
1197	1319	0.0478186
1197	1320	0.285601
1197	1321	0.284187
1197	1322	0.20418
1197	1323	0.331964
1197	1324	0.116018
1197	1325	0.368866
1197	1326	0.250028
1197	1327	0.331546
1197	1328	0.268269
1197	1329	0.37528
1197	1330	0.33783
1197	1331	0.393038
1197	1332	0.350115
1197	1333	0.327212
1197	1334	0.291821
1197	1335	0.0304068
1197	1336	0.237008
1197	1337	0.200219
1197	1338	0.216612
1197	1339	0.0723559
1197	1340	0.339127
1197	1341	0.0938622
1197	1342	0.275211
1197	1343	0.0420084
1197	1344	0.33377
1197	1345	0.147206
1197	1346	0.114025
1197	1347	0.00190979
1197	1348	0.240816
1197	1349	0.00145586
1197	1350	0.085644
1197	1351	0.0679558
1197	1352	0.023251
1197	1353	0.0534721
1197	1354	0.178745
1197	1355	0.136114
1197	1356	0.1642
1197	1357	0.0987545
1197	1358	0.0169433
1197	1359	0.0547286
1197	1360	0.105338
1197	1361	0.12365
1197	1362	0.0466956
1197	1363	0.138088
1197	1364	0.127595
1197	1365	0.198484
1197	1366	0.0653144
1197	1367	0.1725
1197	1368	0.184163
1197	1369	0.271743
1197	1370	0.000727197
1197	1371	0.000727197
1197	1372	0.022893
1197	1373	0.0200062
1197	1374	0.0803392
1197	1375	0.126293
1197	1376	0.0971741
1197	1377	0.00378467
1197	1378	0.350016
1197	1379	0.171176
1197	1380	0.0377896
1197	1381	0.0150833
1197	1382	0.236872
1197	1383	0.198711
1197	1384	0.0741928
1197	1386	0.22554
1197	1387	0.153643
1197	1388	0.094235
1197	1389	0.19059
1197	1390	0.207246
1197	1391	0.387121
1197	1392	0.0534384
1197	1393	0.195236
1197	1394	0.289156
1197	1395	0.292733
1197	1396	0.0115282
1197	1397	0.211084
1197	1398	0.0848864
1197	1399	0.175939
1197	1400	0.0114028
1197	1401	0.00708228
1197	1402	0.00520646
1197	1403	0.00375224
1197	1404	0.0883761
1197	1405	0.29068
1197	1406	0.0225119
1197	1407	0.0754661
1197	1408	0.149326
1197	1409	0.00492969
1197	1410	0.213006
1197	1411	0.0587024
1197	1412	0.0802691
1197	1413	0.0563481
1197	1414	0.219773
1197	1415	0.0551617
1197	1416	0.148969
1197	1417	0.194342
1197	1418	0.276436
1197	1419	0.00145323
1197	1420	0.215311
1197	1421	0.208797
1197	1422	0.165061
1197	1423	0.0598685
1197	1424	0.279836
1197	1425	0.0604519
1197	1426	0.19428
1197	1427	0.0340094
1197	1428	0.274872
1197	1429	0.217916
1197	1430	0.0173644
1197	1431	0.421067
1197	1432	0.200871
1197	1433	0.324153
1197	1434	0.251736
1197	1435	0.109381
1197	1436	0.281196
1197	1437	0.0367211
1197	1438	0.300617
1197	1439	0.264923
1197	1440	0.0925919
1197	1441	0.228606
1197	1444	0.340686
1197	1445	0.346255
1197	1446	0.465055
1198	1202	0.252606
1198	1203	0.258316
1198	1204	0.000705053
1198	1205	0.00786116
1198	1206	0.281571
1198	1207	0.274752
1198	1208	0.0196119
1198	1209	0.221391
1198	1210	0.0515868
1198	1211	0.237802
1198	1212	0.0996025
1198	1213	0.201793
1198	1214	0.161952
1198	1215	0.0987061
1198	1216	0.228376
1198	1217	0.183648
1198	1218	0.125439
1198	1219	0.00754771
1198	1220	0.200216
1198	1221	0.140616
1198	1222	0.157593
1198	1223	0.41384
1198	1224	0.142287
1198	1225	0.155798
1198	1226	0.0957924
1198	1227	0.0353586
1198	1228	0.128508
1198	1229	0.142318
1198	1230	0.0900611
1198	1231	0.124763
1198	1232	0.186544
1198	1233	0.256817
1198	1234	0.112058
1198	1235	0
1198	1236	0.134229
1198	1237	0.18788
1198	1238	0.0698852
1198	1239	0.164601
1198	1240	0.129971
1198	1241	0.0187104
1198	1242	0.0412272
1198	1243	0.0673743
1198	1244	0
1198	1245	0.0107831
1198	1246	0.00425158
1198	1247	0.00141154
1198	1248	0.0786403
1198	1249	0
1198	1250	0
1198	1251	0.0150069
1198	1252	0.0328469
1198	1253	0.152636
1198	1254	0.218554
1198	1255	0.258101
1198	1256	0.167016
1198	1257	0.0285945
1198	1258	0.0506409
1198	1259	0.00141154
1198	1260	0.110767
1198	1261	0.290382
1198	1262	0.105035
1198	1263	0.213247
1198	1264	0.18233
1198	1265	0.0119079
1198	1266	0.214803
1198	1267	0.0656859
1198	1268	0.254251
1198	1269	0.056865
1198	1270	0.00332576
1198	1271	0.089848
1198	1272	0.118123
1198	1273	0.0992009
1198	1274	0.105489
1198	1275	0.174826
1198	1276	0.207626
1198	1277	0.0999213
1198	1278	0.119069
1198	1279	0.0345964
1198	1280	0.201415
1198	1281	0.176313
1198	1282	0.0453237
1198	1283	0
1198	1284	0.122707
1198	1285	0.149267
1198	1286	0.0814077
1198	1287	0.128975
1198	1288	0.0789715
1198	1289	0.0652626
1198	1290	0.0240321
1198	1291	0.00141154
1198	1292	0.123424
1198	1293	0.0456587
1198	1294	0.247698
1198	1295	0.0945842
1198	1296	0.0174765
1198	1297	0.271685
1198	1298	0.0372236
1198	1299	0.0572406
1198	1300	0.0835589
1198	1301	0.016213
1198	1302	0.257226
1198	1303	0.0475959
1198	1304	0.0468939
1198	1305	0.00404925
1198	1306	0.0258814
1198	1307	0.16356
1198	1308	0.145169
1198	1309	0.217541
1198	1310	0.169005
1198	1311	0.165053
1198	1312	0.0647073
1198	1313	0.264959
1198	1314	0.155364
1198	1315	0.070712
1198	1316	0.108496
1198	1317	0.24142
1198	1318	0.0654898
1198	1319	0.032447
1198	1320	0.272231
1198	1321	0.251054
1198	1322	0.158595
1198	1323	0.287361
1198	1324	0.0608382
1198	1325	0.339403
1198	1326	0.201709
1198	1327	0.301431
1198	1328	0.248878
1198	1329	0.402021
1198	1330	0.320106
1198	1331	0.427183
1198	1332	0.480734
1198	1333	0.429322
1198	1334	0.281016
1198	1335	0.0270921
1198	1336	0.188854
1198	1337	0.219
1198	1338	0.249758
1198	1339	0.0768998
1198	1340	0.274221
1198	1341	0.103798
1198	1342	0.246063
1198	1343	0.021802
1198	1344	0.281962
1198	1345	0.0505983
1198	1346	0.104467
1198	1347	0.00175735
1198	1348	0.224095
1198	1349	0.00141154
1198	1350	0.0381047
1198	1351	0.0511658
1198	1352	0.0138765
1198	1353	0.0332267
1198	1354	0.1694
1198	1355	0.122278
1198	1356	0.079514
1198	1357	0.090337
1198	1358	0.00141154
1198	1359	0.0563888
1198	1360	0.127511
1198	1361	0.124039
1198	1362	0.139665
1198	1363	0.199431
1198	1364	0.133639
1198	1365	0.150745
1198	1366	0.0521768
1198	1367	0.112416
1198	1368	0.12739
1198	1369	0.209483
1198	1370	0.000705053
1198	1371	0.0063162
1198	1372	0.0185332
1198	1373	0.0147832
1198	1374	0.100474
1198	1375	0.128421
1198	1376	0.0659648
1198	1377	0.00404925
1198	1378	0.323819
1198	1379	0.17827
1198	1380	0.0251635
1198	1381	0.0234268
1198	1382	0.255663
1198	1383	0.215378
1198	1384	0.0644146
1198	1386	0.185292
1198	1387	0.10302
1198	1388	0.0833906
1198	1389	0.194392
1198	1390	0.244505
1198	1391	0.353375
1198	1392	0.0566221
1198	1393	0.183528
1198	1394	0.216865
1198	1395	0.23442
1198	1396	0.0112893
1198	1397	0.174173
1198	1398	0.0469554
1198	1399	0.173297
1198	1400	0.0178065
1198	1401	0.00211531
1198	1402	0.00282321
1198	1403	0.00141385
1198	1404	0.0677643
1198	1405	0.26157
1198	1406	0.0377317
1198	1407	0.0618317
1198	1408	0.14913
1198	1409	0.0438098
1198	1410	0.174732
1198	1411	0.0559879
1198	1412	0.0833675
1198	1413	0.0718459
1198	1414	0.187371
1198	1415	0.0611758
1198	1416	0.103658
1198	1417	0.140991
1198	1418	0.192868
1198	1419	0.0102674
1198	1420	0.185879
1198	1421	0.156027
1198	1422	0.219651
1198	1423	0.054135
1198	1424	0.184974
1198	1425	0.0500985
1198	1426	0.150123
1198	1427	0.0182863
1198	1428	0.275462
1198	1429	0.150483
1198	1430	0.0127297
1198	1431	0.239556
1198	1432	0.195329
1198	1433	0.299216
1198	1434	0.29974
1198	1435	0.0837904
1198	1436	0.25922
1198	1437	0.0475487
1198	1438	0.236065
1198	1439	0.259535
1198	1440	0.0986441
1198	1441	0.240815
1198	1444	0.249113
1198	1445	0.292072
1198	1446	0.653238
1202	1203	0.349859
1202	1204	0.00401714
1202	1205	0.0126429
1202	1206	0.292699
1202	1207	0.468371
1202	1208	0.0341786
1202	1209	0.488745
1202	1210	0.0619353
1202	1211	0.282929
1202	1212	0.159365
1202	1213	0.208526
1202	1214	0.183014
1202	1215	0.208061
1202	1216	0.372057
1202	1217	0.276995
1202	1218	0.247645
1202	1219	0.0149609
1202	1220	0.260518
1202	1221	0.25696
1202	1222	0.377787
1202	1223	0.73016
1202	1224	0.333423
1202	1225	0.376372
1202	1226	0.299612
1202	1227	0.0407477
1202	1228	0.194049
1202	1229	0.222269
1202	1230	0.126062
1202	1231	0.192907
1202	1232	0.200682
1202	1233	0.344673
1202	1234	0.285633
1202	1235	0
1202	1236	0.244645
1202	1237	0.434468
1202	1238	0.0778391
1202	1239	0.112433
1202	1240	0.164712
1202	1241	0.0146564
1202	1242	0.0655769
1202	1243	0.0751657
1202	1244	0
1202	1245	0.0234005
1202	1246	0.0123318
1202	1247	0.0134756
1202	1248	0.0613641
1202	1249	0
1202	1250	0
1202	1251	0.0302827
1202	1252	0.0774129
1202	1253	0.0739876
1202	1254	0.337033
1202	1255	0.331251
1202	1256	0.208902
1202	1257	0.061349
1202	1258	0.0568948
1202	1259	0.00964577
1202	1260	0.178999
1202	1261	0.444432
1202	1262	0.0937383
1202	1263	0.432703
1202	1264	0.332324
1202	1265	0.0127938
1202	1266	0.275602
1202	1267	0.0379612
1202	1268	0.320747
1202	1269	0.0604384
1202	1270	0.0215463
1202	1271	0.302891
1202	1272	0.173566
1202	1273	0.155393
1202	1274	0.135382
1202	1275	0.319008
1202	1276	0.254985
1202	1277	0.117061
1202	1278	0.333764
1202	1279	0.0592008
1202	1280	0.368025
1202	1281	0.369896
1202	1282	0.0468076
1202	1283	0
1202	1284	0.216267
1202	1285	0.186
1202	1286	0.161594
1202	1287	0.196504
1202	1288	0.0991568
1202	1289	0.0404217
1202	1290	0.0285191
1202	1291	0.0160108
1202	1292	0.208304
1202	1293	0.0916847
1202	1294	0.374048
1202	1295	0.0860864
1202	1296	0.0453724
1202	1297	0.301895
1202	1298	0.0458145
1202	1299	0.0366437
1202	1300	0.109806
1202	1301	0.066088
1202	1302	0.399334
1202	1303	0.0705165
1202	1304	0.121218
1202	1305	0.00401714
1202	1306	0.0392389
1202	1307	0.380892
1202	1308	0.207928
1202	1309	0.316026
1202	1310	0.214217
1202	1311	0.316613
1202	1312	0.0343414
1202	1313	0.34491
1202	1314	0.313103
1202	1315	0.0948295
1202	1316	0.221785
1202	1317	0.346366
1202	1318	0.110074
1202	1319	0.0367576
1202	1320	0.238289
1202	1321	0.331933
1202	1322	0.261861
1202	1323	0.40996
1202	1324	0.16312
1202	1325	0.379712
1202	1326	0.324592
1202	1327	0.51687
1202	1328	0.24318
1202	1329	0.544161
1202	1330	0.525582
1202	1331	0.4969
1202	1332	0.68803
1202	1333	0.502649
1202	1334	0.300242
1202	1335	0.0358318
1202	1336	0.37616
1202	1337	0.351704
1202	1338	0.319118
1202	1339	0.195851
1202	1340	0.417244
1202	1341	0.175818
1202	1342	0.241485
1202	1343	0.0372369
1202	1344	0.306593
1202	1345	0.131789
1202	1346	0.184587
1202	1347	0.00912356
1202	1348	0.287302
1202	1349	0.0079493
1202	1350	0.0609382
1202	1351	0.070126
1202	1352	0.0323564
1202	1353	0.0412744
1202	1354	0.20314
1202	1355	0.0969397
1202	1356	0.115734
1202	1357	0.224807
1202	1358	0.00367529
1202	1359	0.106605
1202	1360	0.248981
1202	1361	0.0722592
1202	1362	0.247625
1202	1363	0.286844
1202	1364	0.275284
1202	1365	0.189553
1202	1366	0.0623335
1202	1367	0.113382
1202	1368	0.327892
1202	1369	0.235642
1202	1370	0.0095536
1202	1371	0.00367529
1202	1372	0.0465104
1202	1373	0.0242436
1202	1374	0.056416
1202	1375	0.212893
1202	1376	0.116569
1202	1377	0.00198845
1202	1378	0.386055
1202	1379	0.22585
1202	1380	0.0468978
1202	1381	0.0248583
1202	1382	0.395463
1202	1383	0.327088
1202	1384	0.0690082
1202	1386	0.312931
1202	1387	0.133973
1202	1388	0.102238
1202	1389	0.223957
1202	1390	0.363634
1202	1391	0.451683
1202	1392	0.0627007
1202	1393	0.292869
1202	1394	0.330933
1202	1395	0.355162
1202	1396	0.0208272
1202	1397	0.184007
1202	1398	0.111069
1202	1399	0.123425
1202	1400	0.0254654
1202	1401	0.00810967
1202	1402	0.0203489
1202	1403	0.00653901
1202	1404	0.192702
1202	1405	0.36672
1202	1406	0.0352189
1202	1407	0.0475734
1202	1408	0.180774
1202	1409	0.0333521
1202	1410	0.230867
1202	1411	0.0812505
1202	1412	0.151703
1202	1413	0.0642297
1202	1414	0.160868
1202	1415	0.0756591
1202	1416	0.119851
1202	1417	0.317027
1202	1418	0.413527
1202	1419	0.0056652
1202	1420	0.309998
1202	1421	0.134952
1202	1422	0.337321
1202	1423	0.056791
1202	1424	0.200866
1202	1425	0.0942938
1202	1426	0.267902
1202	1427	0.0529961
1202	1428	0.50669
1202	1429	0.333572
1202	1430	0.0240495
1202	1431	0.280995
1202	1432	0.284466
1202	1433	0.311864
1202	1434	0.54518
1202	1435	0.111229
1202	1436	0.483179
1202	1437	0.0485367
1202	1438	0.329464
1202	1439	0.387463
1202	1440	0.123871
1202	1441	0.274778
1202	1444	0.43063
1202	1445	0.323132
1202	1446	0.936406
1203	1204	0.00285753
1203	1205	0.0106778
1203	1206	0.372043
1203	1207	0.363995
1203	1208	0.0255578
1203	1209	0.399001
1203	1210	0.0681984
1203	1211	0.289491
1203	1212	0.151224
1203	1213	0.243104
1203	1214	0.162295
1203	1215	0.230495
1203	1216	0.365188
1203	1217	0.24658
1203	1218	0.195932
1203	1219	0.0108036
1203	1220	0.277164
1203	1221	0.238614
1203	1222	0.292749
1203	1223	0.634064
1203	1224	0.270104
1203	1225	0.318147
1203	1226	0.203462
1203	1227	0.022765
1203	1228	0.148387
1203	1229	0.233653
1203	1230	0.12805
1203	1231	0.132235
1203	1232	0.236825
1203	1233	0.286968
1203	1234	0.211902
1203	1235	0
1203	1236	0.201446
1203	1237	0.342556
1203	1238	0.0734389
1203	1239	0.164067
1203	1240	0.130346
1203	1241	0.0153163
1203	1242	0.0437369
1203	1243	0.0995211
1203	1244	0
1203	1245	0.0234588
1203	1246	0.0209323
1203	1247	0.0149751
1203	1248	0.0735282
1203	1249	0
1203	1250	0
1203	1251	0.0191959
1203	1252	0.0475017
1203	1253	0.108059
1203	1254	0.305694
1203	1255	0.312164
1203	1256	0.213521
1203	1257	0.0581566
1203	1258	0.0711002
1203	1259	0.00588987
1203	1260	0.15225
1203	1261	0.496546
1203	1262	0.115737
1203	1263	0.432454
1203	1264	0.279915
1203	1265	0.0166859
1203	1266	0.257725
1203	1267	0.0519555
1203	1268	0.269182
1203	1269	0.0799435
1203	1270	0.0136535
1203	1271	0.198167
1203	1272	0.143068
1203	1273	0.125549
1203	1274	0.087509
1203	1275	0.245818
1203	1276	0.288729
1203	1277	0.121787
1203	1278	0.209912
1203	1279	0.0621067
1203	1280	0.281619
1203	1281	0.26153
1203	1282	0.0486224
1203	1283	0
1203	1284	0.180694
1203	1285	0.196737
1203	1286	0.139131
1203	1287	0.270591
1203	1288	0.0973991
1203	1289	0.0446723
1203	1290	0.0357535
1203	1291	0.00964207
1203	1292	0.158647
1203	1293	0.0797751
1203	1294	0.419879
1203	1295	0.0659673
1203	1296	0.0348118
1203	1297	0.354629
1203	1298	0.0681976
1203	1299	0.0655343
1203	1300	0.10845
1203	1301	0.0482919
1203	1302	0.410314
1203	1303	0.0691543
1203	1304	0.106733
1203	1305	0.00303477
1203	1306	0.0536386
1203	1307	0.280448
1203	1308	0.197392
1203	1309	0.301266
1203	1310	0.208288
1203	1311	0.265048
1203	1312	0.125619
1203	1313	0.326843
1203	1314	0.220148
1203	1315	0.117696
1203	1316	0.226724
1203	1317	0.323613
1203	1318	0.0892665
1203	1319	0.0580109
1203	1320	0.308477
1203	1321	0.324507
1203	1322	0.213325
1203	1323	0.397121
1203	1324	0.129513
1203	1325	0.452855
1203	1326	0.349012
1203	1327	0.504434
1203	1328	0.316882
1203	1329	0.50799
1203	1330	0.559809
1203	1331	0.53383
1203	1332	0.617715
1203	1333	0.570537
1203	1334	0.34337
1203	1335	0.0506746
1203	1336	0.301609
1203	1337	0.359549
1203	1338	0.306945
1203	1339	0.147061
1203	1340	0.417256
1203	1341	0.178779
1203	1342	0.314826
1203	1343	0.0449399
1203	1344	0.353614
1203	1345	0.103799
1203	1346	0.156845
1203	1347	0.00892872
1203	1348	0.30791
1203	1349	0.0030015
1203	1350	0.0511765
1203	1351	0.0799528
1203	1352	0.0416219
1203	1353	0.028513
1203	1354	0.163939
1203	1355	0.163804
1203	1356	0.0931935
1203	1357	0.206966
1203	1358	0.0100762
1203	1359	0.0956893
1203	1360	0.186936
1203	1361	0.159914
1203	1362	0.371795
1203	1363	0.208691
1203	1364	0.296532
1203	1365	0.207152
1203	1366	0.0471503
1203	1367	0.132534
1203	1368	0.25832
1203	1369	0.241996
1203	1370	0.00748877
1203	1371	0.00215574
1203	1372	0.043696
1203	1373	0.025022
1203	1374	0.0836443
1203	1375	0.178989
1203	1376	0.123307
1203	1377	0.00392815
1203	1378	0.408008
1203	1379	0.259959
1203	1380	0.0547021
1203	1381	0.0206771
1203	1382	0.334822
1203	1383	0.338441
1203	1384	0.083241
1203	1386	0.280694
1203	1387	0.126773
1203	1388	0.090168
1203	1389	0.206505
1203	1390	0.275346
1203	1391	0.40608
1203	1392	0.0647352
1203	1393	0.252526
1203	1394	0.287536
1203	1395	0.42166
1203	1396	0.0217823
1203	1397	0.23332
1203	1398	0.0793773
1203	1399	0.222491
1203	1400	0.0113888
1203	1401	0.00899493
1203	1402	0.0168116
1203	1403	0.00609344
1203	1404	0.119533
1203	1405	0.371906
1203	1406	0.0434147
1203	1407	0.0630875
1203	1408	0.173778
1203	1409	0.0316956
1203	1410	0.189207
1203	1411	0.0993416
1203	1412	0.12897
1203	1413	0.0676079
1203	1414	0.195791
1203	1415	0.0917719
1203	1416	0.159987
1203	1417	0.246817
1203	1418	0.276079
1203	1419	0.00285956
1203	1420	0.251641
1203	1421	0.159052
1203	1422	0.25959
1203	1423	0.0465476
1203	1424	0.184849
1203	1425	0.092014
1203	1426	0.233374
1203	1427	0.0433132
1203	1428	0.454293
1203	1429	0.238328
1203	1430	0.0239434
1203	1431	0.333707
1203	1432	0.284063
1203	1433	0.329478
1203	1434	0.480195
1203	1435	0.0706329
1203	1436	0.446071
1203	1437	0.059316
1203	1438	0.330936
1203	1439	0.313081
1203	1440	0.129954
1203	1441	0.315941
1203	1444	0.413057
1203	1445	0.369153
1203	1446	0.813861
1204	1205	0.0117368
1204	1206	0.00298221
1204	1207	0.0076428
1204	1208	0.0117367
1204	1209	0.00445436
1204	1210	0.000817756
1204	1211	0.00483231
1204	1212	0.000455997
1204	1213	0.00270848
1204	1214	0.00171501
1204	1215	0.002538
1204	1216	0.00217347
1204	1217	0.00472396
1204	1218	0.00645194
1204	1219	1.23812e-05
1204	1220	0.00617764
1204	1221	0.00233601
1204	1222	0.0125625
1204	1223	0.0517811
1204	1224	0.00720687
1204	1225	0.00697915
1204	1226	0.00341322
1204	1227	6.56866e-05
1204	1228	0.00104224
1204	1229	0.00280856
1204	1230	0.00660939
1204	1231	0.00268101
1204	1232	0.00218338
1204	1233	0.00499579
1204	1234	0.000981096
1204	1235	0
1204	1236	0.0087183
1204	1237	0.00087397
1204	1238	9.43143e-05
1204	1239	0.000427268
1204	1240	0.00240912
1204	1241	0.00678442
1204	1242	0.0117207
1204	1243	0.00421643
1204	1244	0
1204	1245	1.74165e-05
1204	1246	1.48931e-05
1204	1247	4.97661e-06
1204	1248	0.00168582
1204	1249	0
1204	1250	0
1204	1251	0.00472396
1204	1252	0.000410333
1204	1253	0.00261446
1204	1254	0.00369774
1204	1255	0.00429043
[truncated: 28,629 more rows]

## Sheet: RE
Position	Score
1193	0.343184
1194	0.430157
1195	0.152638
1196	0.42592
1197	1.67491
1198	1.56395
1199	0
1200	0
1201	0
1202	0.618353
1203	0.59979
1204	4.59051
1205	3.07526
1206	0.61064
1207	0.87183
1208	2.81873
1209	0.53464
1210	1.89097
1211	0.693371
1212	2.04354
1213	0.640964
1214	1.18239
1215	1.5043
1216	0.625909
1217	1.33634
1218	1.74042
1219	3.33412
1220	1.7428
1221	1.13734
1222	1.15637
1223	0.781334
1224	1.60559
1225	1.11695
1226	2.02143
1227	2.16875
1228	1.29761
1229	1.32375
1230	1.41855
1231	1.26194
1232	1.43564
1233	0.461149
1234	1.54773
1235	3.12357
1236	1.41268
1237	1.35635
1238	2.41941
1239	2.0578
1240	1.84332
1241	2.9003
1242	2.09966
1243	2.40395
1244	2.97593
1245	3.05128
1246	2.77296
1247	2.95196
1248	1.9664
1249	2.97593
1250	2.6173
1251	2.2294
1252	1.97475
1253	1.6574
1254	0.92602
1255	0.762809
1256	1.49507
1257	2.06726
1258	2.57524
1259	3.10223
1260	1.40981
1261	1.45845
1262	2.2156
1263	0.697265
1264	0.8033
1265	2.92981
1266	0.602237
1267	2.26986
1268	0.451112
1269	2.12157
1270	2.79734
1271	1.91315
1272	1.43891
1273	1.83974
1274	1.87131
1275	0.912554
1276	0.583007
1277	1.52034
1278	1.90308
1279	2.09098
1280	0.97168
1281	1.36389
1282	2.15759
1283	3.12357
1284	1.29164
1285	1.54755
1286	1.53291
1287	1.34147
1288	2.10974
1289	2.39115
1290	2.99503
1291	3.22
1292	1.86018
1293	2.61872
1294	1.17729
1295	1.90566
1296	2.86232
1297	0.719623
1298	2.75644
1299	2.16209
1300	1.47396
1301	2.95734
1302	0.668035
1303	2.50233
1304	1.84182
1305	2.83551
1306	2.94726
1307	1.4529
1308	0.962187
1309	0.794148
1310	1.92868
1311	1.15677
1312	2.41156
1313	0.643183
1314	1.09267
1315	1.58435
1316	3.28903
1317	0.498935
1318	2.0265
1319	2.1718
1320	1.16746
1321	0.93896
1322	1.48906
1323	1.25689
1324	1.81729
1325	0.631772
1326	0.608466
1327	0.310607
1328	1.17197
1329	0.25952
1330	0.467538
1331	0.355788
1332	0.588006
1333	0.689586
1334	1.05688
1335	2.23167
1336	1.25364
1337	0.897431
1338	0.429185
1339	1.82497
1340	0.417764
1341	1.70828
1342	1.05668
1343	2.84705
1344	0.56942
1345	2.20848
1346	1.81477
1347	2.39394
1348	1.28318
1349	2.95292
1350	2.45487
1351	2.52843
1352	2.99751
1353	2.20932
1354	1.32221
1355	3.19609
1356	1.77784
1357	2.16817
1358	3.10614
1359	2.41332
1360	1.50798
1361	1.80708
1362	2.2204
1363	1.60217
1364	1.31798
1365	1.56307
1366	1.97698
1367	1.61107
1368	1.56683
1369	1.62056
1370	2.83541
1371	2.72105
1372	2.76265
1373	2.73855
1374	2.24712
1375	1.48061
1376	2.06279
1377	2.83492
1378	0.47265
1379	1.26253
1380	2.62511
1381	2.6749
1382	0.537704
1383	0.874415
1384	1.95539
1385	0
1386	0.588717
1387	1.917
1388	2.06086
1389	1.69059
1390	0.621349
1391	0.605527
1392	2.82781
1393	0.693852
1394	0.940963
1395	1.54899
1396	2.69458
1397	1.42742
1398	1.69476
1399	2.08153
1400	2.5025
1401	2.84919
1402	3.8084
1403	3.09914
1404	1.61369
1405	0.982607
1406	2.6026
1407	2.07348
1408	1.60827
1409	2.70977
1410	1.82718
1411	2.38141
1412	2.39521
1413	2.04815
1414	1.67264
1415	2.4871
1416	2.05582
1417	1.38366
1418	0.817388
1419	2.95371
1420	0.79759
1421	1.60014
1422	1.16968
1423	2.43677
1424	1.78179
1425	2.14526
1426	0.940681
1427	2.90463
1428	0.269065
1429	0.507096
1430	2.28146
1431	1.03295
1432	0.629095
1433	0.71361
1434	0.631262
1435	1.82233
1436	0.690779
1437	2.78926
1438	1.03219
1439	0.588907
1440	2.16098
1441	1.54431
1442	0
1443	0
1444	0.467924
1445	0.737985
1446	0.700129
