# Supplementary material for: Disease-relevant mutations alter amino acid co-evolution networks in the second nucleotide binding domain of CFTR
Source: PLoS One. 2020 Jan 24;15(1):e0227668. doi: 10.1371/journal.pone.0227668 (PMC6980524; doi:10.1371/journal.pone.0227668)
Supplement: S4 File — (XLSX) [file pone.0227668.s012.xlsx]

## Sheet: McBASC
i	j	score
1193	1194	0.015343
1193	1195	0.0791402
1193	1196	0.125973
1193	1197	0.00151767
1193	1198	0.0325556
1193	1202	0.0357312
1193	1203	0.059537
1193	1204	-2
1193	1205	0.00151767
1193	1206	0.023465
1193	1207	0
1193	1208	-2
1193	1209	0.013969
1193	1210	0.0533201
1193	1211	0.000310227
1193	1212	0.0386651
1193	1213	0.0065902
1193	1214	0.00829157
1193	1215	0.00493784
1193	1216	0.0556366
1193	1217	0.0213299
1193	1218	0.00497765
1193	1219	-2
1193	1220	0.0132708
1193	1221	0.0229305
1193	1222	0.0124546
1193	1224	0.119503
1193	1225	0.0255575
1193	1226	0.00238077
1193	1227	-2
1193	1228	0.00484892
1193	1229	0.00779572
1193	1230	0.0129989
1193	1231	0.0290186
1193	1232	0.00490244
1193	1233	0.0065095
1193	1234	0.00759639
1193	1235	0.0410587
1193	1236	0.011551
1193	1237	0.0378575
1193	1238	0.0314668
1193	1239	0.00987376
1193	1240	0.0590796
1193	1241	0.028126
1193	1242	0.0237343
1193	1243	0.00740299
1193	1244	-2
1193	1245	0.00169553
1193	1246	-2
1193	1247	-2
1193	1248	0.0175607
1193	1249	-2
1193	1250	-2
1193	1251	-2
1193	1252	0.00968627
1193	1253	0.0633722
1193	1254	0.0163738
1193	1255	0.086966
1193	1256	0.0213197
1193	1257	0.0389774
1193	1258	0.0158787
1193	1259	-2
1193	1260	0.0060822
1193	1262	-2
1193	1263	0.00702838
1193	1264	0.0317282
1193	1265	-2
1193	1266	0
1193	1267	-2
1193	1268	0.0579041
1193	1269	0.000683584
1193	1270	-2
1193	1271	0.0147057
1193	1272	0.010082
1193	1273	0.0186931
1193	1274	0.050782
1193	1275	0.00534055
1193	1276	0.00292973
1193	1277	0.0238661
1193	1278	0.00151767
1193	1279	0.00151768
1193	1280	0.012215
1193	1281	0.110597
1193	1282	-2
1193	1283	-2
1193	1284	0.0264025
1193	1285	0.0569272
1193	1286	0.00797902
1193	1287	0.0646727
1193	1288	0.00216174
1193	1289	0.0145558
1193	1290	-2
1193	1291	0.0306866
1193	1292	0.00151767
1193	1293	0.0021701
1193	1294	0.00568772
1193	1295	0.0060426
1193	1296	0.00342714
1193	1297	0.00152912
1193	1298	0.00151767
1193	1299	0.00509833
1193	1300	0.0299059
1193	1301	0.00151767
1193	1302	0.0232394
1193	1303	-2
1193	1304	0.00209977
1193	1305	0.00151767
1193	1306	0.00665166
1193	1307	0.00212918
1193	1308	0.00205868
1193	1309	0.0115766
1193	1310	0.07651
1193	1311	0
1193	1312	0.00151767
1193	1313	0.0288597
1193	1314	0.0191431
1193	1315	0.00235747
1193	1316	0.00844102
1193	1317	0.0257403
1193	1318	0.00391248
1193	1319	0.00151768
1193	1320	0.0106697
1193	1321	0.00216949
1193	1322	0.00350899
1193	1323	0.0161156
1193	1324	-2
1193	1325	0.0295143
1193	1326	0.0203029
1193	1327	0.0325179
1193	1328	0.00914053
1193	1329	0.00397139
1193	1330	0.0129736
1193	1331	0.0370582
1193	1332	0.0033838
1193	1333	0.00903756
1193	1334	0.013289
1193	1335	-2
1193	1336	0.00670481
1193	1337	0.0461391
1193	1338	0.00775419
1193	1339	0.0681992
1193	1340	0.0236997
1193	1341	0.00305788
1193	1342	0.0705722
1193	1343	0.0192704
1193	1344	0.0138147
1193	1345	0.00151768
1193	1346	0.0386088
1193	1347	-2
1193	1348	0.0098582
1193	1349	-2
1193	1350	0.00601116
1193	1351	0.0063026
1193	1352	0.00266628
1193	1353	0.00151767
1193	1354	0.0363637
1193	1355	0.00390333
1193	1356	0.0171636
1193	1357	0.0192695
1193	1358	-2
1193	1359	0.10993
1193	1360	0.0362163
1193	1361	0.00312036
1193	1364	0.0232222
1193	1365	0.020116
1193	1366	0.0170851
1193	1367	0.0617568
1193	1368	0.0027042
1193	1369	0.00356363
1193	1370	-2
1193	1371	-2
1193	1372	0.0231494
1193	1373	-2
1193	1374	0.0512443
1193	1375	0.00212323
1193	1376	0.0671776
1193	1377	-2
1193	1378	0.0630019
1193	1379	0.0533356
1193	1380	0.0960239
1193	1381	-2
1193	1382	0.0288591
1193	1383	0.0507123
1193	1384	0.00260731
1193	1386	0.067011
1193	1387	0.175157
1193	1388	0.00217043
1193	1389	0.00310071
1193	1390	0.0129043
1193	1391	0.00367481
1193	1392	0.00152022
1193	1393	0.0283854
1193	1394	0.027599
1193	1395	0.0208277
1193	1396	-2
1193	1397	0.0611677
1193	1398	0.0409925
1193	1399	0.00486378
1193	1400	-2
1193	1401	-2
1193	1402	-2
1193	1403	-2
1193	1404	0.00479695
1193	1405	0.00499822
1193	1406	-2
1193	1407	0.0322037
1193	1408	0.0153695
1193	1410	0.0181432
1193	1411	0.0341138
1193	1412	0.0145125
1193	1413	0.0116273
1193	1414	0.0268914
1193	1415	0.0474456
1193	1416	0.0164649
1193	1417	0.0168228
1193	1418	0.0141736
1193	1419	0.00151767
1193	1420	0.066644
1193	1421	0.048751
1193	1422	0.0217194
1193	1423	-2
1193	1424	0.036722
1193	1425	0.0283439
1193	1426	0.011077
1193	1427	-2
1193	1428	0.0151785
1193	1429	0.00695918
1193	1430	-2
1193	1431	0.00614024
1193	1432	0.029426
1193	1433	0.0197017
1193	1434	-2
1193	1435	0.00270767
1193	1436	0.00374978
1193	1437	-2
1193	1438	0.0134196
1193	1439	0.00227158
1193	1440	0.00188489
1193	1441	0.00272084
1193	1444	0.037802
1193	1445	0.00634526
1194	1195	0.224317
1194	1196	0.163857
1194	1197	0.174234
1194	1198	0.0480345
1194	1202	0.0680766
1194	1203	0.0283013
1194	1204	-2
1194	1205	0.174233
1194	1206	0.0213905
1194	1207	0.00054625
1194	1208	-2
1194	1209	0.0152161
1194	1210	0.051005
1194	1211	0.0559297
1194	1212	0.0721856
1194	1213	0.1622
1194	1214	0.0447731
1194	1215	0.124402
1194	1216	0.0979873
1194	1217	0.126385
1194	1218	0.150846
1194	1219	-2
1194	1220	0.186501
1194	1221	0.0468031
1194	1222	0.118325
1194	1224	0.0786721
1194	1225	0.0546173
1194	1226	0.00170514
1194	1227	-2
1194	1228	0.079275
1194	1229	0.00717727
1194	1230	0.0268878
1194	1231	0.0212571
1194	1232	0.222337
1194	1233	0.00208288
1194	1234	0.0270363
1194	1235	0.084867
1194	1236	0.0987436
1194	1237	0.0126882
1194	1238	0.0369381
1194	1239	0.0484032
1194	1240	0.0542633
1194	1241	0.0278977
1194	1242	0.0110135
1194	1243	0.0684244
1194	1244	-2
1194	1245	0.0274239
1194	1246	-2
1194	1247	-2
1194	1248	0.0554762
1194	1249	-2
1194	1250	-2
1194	1251	-2
1194	1252	0.173001
1194	1253	0.0418196
1194	1254	0.17521
1194	1255	0.0200138
1194	1256	0.159556
1194	1257	0.143638
1194	1258	0.15863
1194	1259	-2
1194	1260	0.201656
1194	1262	-2
1194	1263	0.0208599
1194	1264	0.11528
1194	1265	-2
1194	1266	0.00336846
1194	1267	-2
1194	1268	0.0444251
1194	1269	0.00752431
1194	1270	-2
1194	1271	0.0657009
1194	1272	0.057831
1194	1273	0.125679
1194	1274	0.0498359
1194	1275	0.0177704
1194	1276	0.0121715
1194	1277	0.00802576
1194	1278	0.000910329
1194	1279	0.000910342
1194	1280	0.0606663
1194	1281	0.178118
1194	1282	-2
1194	1283	-2
1194	1284	0.181057
1194	1285	0.0666915
1194	1286	0.0773772
1194	1287	0.210424
1194	1288	0.0012966
1194	1289	0.0451708
1194	1290	-2
1194	1291	0.0278976
1194	1292	0.000910329
1194	1293	0.0013016
1194	1294	0.167697
1194	1295	0.0751993
1194	1296	0.206251
1194	1297	0.000917225
1194	1298	0.000910329
1194	1299	0.0186994
1194	1300	0.104701
1194	1301	0.000910329
1194	1302	0.0230075
1194	1303	-2
1194	1304	0.00125951
1194	1305	0.000910329
1194	1306	0.161521
1194	1307	0.00127715
1194	1308	0.078104
1194	1309	0.172693
1194	1310	0.0319803
1194	1311	0.00152072
1194	1312	0.000910327
1194	1313	0.102022
1194	1314	0.0930797
1194	1315	0.0820539
1194	1316	0.0726064
1194	1317	0.0772393
1194	1318	0.0281232
1194	1319	0.000910342
1194	1320	0.0675826
1194	1321	0.00130127
1194	1322	0.2227
1194	1323	0.157261
1194	1324	-2
1194	1325	0.0616497
1194	1326	0.0701111
1194	1327	0.0909513
1194	1328	0.0316077
1194	1329	0.00928289
1194	1330	0.00813904
1194	1331	0.18852
1194	1332	0.172323
1194	1333	0.189393
1194	1334	0.114951
1194	1335	-2
1194	1336	0.0320682
1194	1337	0.102437
1194	1338	0.0406938
1194	1339	0.0895097
1194	1340	0.121965
1194	1341	0.198268
1194	1342	0.116799
1194	1343	0.0592219
1194	1344	0.114348
1194	1345	0.000910342
1194	1346	0.0938855
1194	1347	-2
1194	1348	0.17326
1194	1349	-2
1194	1350	0.132046
1194	1351	0.12792
1194	1352	0.259444
1194	1353	0.000910329
1194	1354	0.0483778
1194	1355	0.190507
1194	1356	0.260258
1194	1357	0.0207994
1194	1358	-2
1194	1359	0.07231
1194	1360	0.0867517
1194	1361	0.228138
1194	1364	0.0264887
1194	1365	0.0148568
1194	1366	0.0817821
1194	1367	0.139491
1194	1368	0.0120135
1194	1369	0.0627263
1194	1370	-2
1194	1371	-2
1194	1372	0.0207117
1194	1373	-2
1194	1374	0.0351025
1194	1375	0.00127356
1194	1376	0.0409795
1194	1377	-2
1194	1378	0.111708
1194	1379	0.0654768
1194	1380	0.0338939
1194	1381	-2
1194	1382	0.15961
1194	1383	0.206735
1194	1384	0.00156388
1194	1386	0.147025
1194	1387	0.115107
1194	1388	0.00130188
1194	1389	0.0824593
1194	1390	0.033443
1194	1391	0.0134697
1194	1392	0.000911856
1194	1393	0.11445
1194	1394	0.0668989
1194	1395	0.171583
1194	1396	-2
1194	1397	0.170113
1194	1398	0.0665242
1194	1399	0.144255
1194	1400	-2
1194	1401	-2
1194	1402	-2
1194	1403	-2
1194	1404	0.00287727
1194	1405	0.00299803
1194	1406	-2
1194	1407	0.0581063
1194	1408	0.0771811
1194	1410	0.028554
1194	1411	0.111677
1194	1412	0.0273879
1194	1413	0.00273374
1194	1414	0.0353971
1194	1415	0.12501
1194	1416	0.0694683
1194	1417	0.0399664
1194	1418	0.0449943
1194	1419	0.000910329
1194	1420	0.0297264
1194	1421	0.151355
1194	1422	0.0182806
1194	1423	-2
1194	1424	8.86129e-05
1194	1425	0.00576488
1194	1426	0.0227996
1194	1427	-2
1194	1428	0.0624122
1194	1429	0.00264958
1194	1430	-2
1194	1431	0.125136
1194	1432	0.0423945
1194	1433	0.120646
1194	1434	-2
1194	1435	0.102727
1194	1436	0.146521
1194	1437	-2
1194	1438	0.0766621
1194	1439	0.0725669
1194	1440	0.135735
1194	1441	0.0912883
1194	1444	0.138294
1194	1445	0.162468
1195	1196	0.571217
1195	1197	0.309802
1195	1198	0.125115
1195	1202	0.247413
1195	1203	0.191149
1195	1204	-2
1195	1205	0.309801
1195	1206	0.133052
1195	1207	0.00299234
1195	1208	-2
1195	1209	0.0230724
1195	1210	0.165519
1195	1211	0.0921291
1195	1212	0.19524
1195	1213	0.192845
1195	1214	0.0460301
1195	1215	0.533279
1195	1216	0.276587
1195	1217	0.590186
1195	1218	0.464704
1195	1219	-2
1195	1220	0.64782
1195	1221	0.0579165
1195	1222	0.417894
1195	1224	0.485369
1195	1225	0.130483
1195	1226	0.0419084
1195	1227	-2
1195	1228	0.447155
1195	1229	0.00958802
1195	1230	0.107571
1195	1231	0.0991692
1195	1232	0.622524
1195	1233	0.00659987
1195	1234	0.0242079
1195	1235	0.0332507
1195	1236	0.255715
1195	1237	0.224291
1195	1238	0.0491749
1195	1239	0.0808166
1195	1240	0.265313
1195	1241	0.0423343
1195	1242	0.0220339
1195	1243	0.33447
1195	1244	-2
1195	1245	0.0718824
1195	1246	-2
1195	1247	-2
1195	1248	0.263358
1195	1249	-2
1195	1250	-2
1195	1251	-2
1195	1252	0.637358
1195	1253	0.0834845
1195	1254	0.553443
1195	1255	0.130138
1195	1256	0.57802
1195	1257	0.488327
1195	1258	0.426173
1195	1259	-2
1195	1260	0.673885
1195	1262	-2
1195	1263	0.14409
1195	1264	0.346188
1195	1265	-2
1195	1266	0.00738242
1195	1267	-2
1195	1268	0.291572
1195	1269	0.0937873
1195	1270	-2
1195	1271	0.0802596
1195	1272	0.103912
1195	1273	0.446026
1195	1274	0.0211798
1195	1275	0.0333492
1195	1276	0.0295739
1195	1277	0.0278735
1195	1278	0.30979
1195	1279	0.0423353
1195	1280	0.303381
1195	1281	0.600091
1195	1282	-2
1195	1283	-2
1195	1284	0.4385
1195	1285	0.171574
1195	1286	0.227014
1195	1287	0.600114
1195	1288	0.186576
1195	1289	0.0716834
1195	1290	-2
1195	1291	0.0423354
1195	1292	0.298889
1195	1293	0.43606
1195	1294	0.43421
1195	1295	0.499568
1195	1296	0.530603
1195	1297	0.302328
1195	1298	0.298889
1195	1299	0.0632849
1195	1300	0.45088
1195	1301	0.298889
1195	1302	0.267139
1195	1303	-2
1195	1304	0.420084
1195	1305	0.298889
1195	1306	0.508181
1195	1307	0.425503
1195	1308	0.267002
1195	1309	0.597141
1195	1310	0.432317
1195	1311	0.000251274
1195	1312	0.298851
1195	1313	0.105737
1195	1314	0.425967
1195	1315	0.497469
1195	1316	0.364624
1195	1317	0.368945
1195	1318	0.199878
1195	1319	0.298887
1195	1320	0.549587
1195	1321	0.435545
1195	1322	0.722749
1195	1323	0.378096
1195	1324	-2
1195	1325	0.321381
1195	1326	0.274811
1195	1327	0.21099
1195	1328	0.00779401
1195	1329	0.0452264
1195	1330	0.0100884
1195	1331	0.500367
1195	1332	0.691592
1195	1333	0.432114
1195	1334	0.407204
1195	1335	-2
1195	1336	0.0023588
1195	1337	0.314397
1195	1338	0.265814
1195	1339	0.320287
1195	1340	0.546276
1195	1341	0.626522
1195	1342	0.326685
1195	1343	0.178675
1195	1344	0.427886
1195	1345	0.309793
1195	1346	0.444634
1195	1347	-2
1195	1348	0.345393
1195	1349	-2
1195	1350	0.23329
1195	1351	0.292366
1195	1352	0.541053
1195	1353	0.30979
1195	1354	0.0814673
1195	1355	0.648404
1195	1356	0.637377
1195	1357	0.186039
1195	1358	-2
1195	1359	0.495046
1195	1360	0.356254
1195	1361	0.638519
1195	1364	0.0715739
1195	1365	0.341169
1195	1366	0.126512
1195	1367	0.401545
1195	1368	0.0488359
1195	1369	0.29605
1195	1370	-2
1195	1371	-2
1195	1372	0.0601068
1195	1373	-2
1195	1374	0.0335672
1195	1375	0.130427
1195	1376	0.055083
1195	1377	-2
1195	1378	0.366658
1195	1379	0.27879
1195	1380	0.080276
1195	1381	-2
1195	1382	0.304577
1195	1383	0.552497
1195	1384	0.238089
1195	1386	0.345839
1195	1387	0.398432
1195	1388	0.181421
1195	1389	0.242034
1195	1390	0.110283
1195	1391	0.281631
1195	1392	0.309732
1195	1393	0.317691
1195	1394	0.112361
1195	1395	0.510532
1195	1396	-2
1195	1397	0.348566
1195	1398	0.0740377
1195	1399	0.413482
1195	1400	-2
1195	1401	-2
1195	1402	-2
1195	1403	-2
1195	1404	0.0942976
1195	1405	0.296028
1195	1406	-2
1195	1407	0.171242
1195	1408	0.0350421
1195	1410	0.0931625
1195	1411	0.137215
1195	1412	0.0456015
1195	1413	0.10453
1195	1414	0.241623
1195	1415	0.143499
1195	1416	0.205093
1195	1417	0.0275017
1195	1418	0.0722415
1195	1419	0.042335
1195	1420	0.017081
1195	1421	0.352419
1195	1422	0.0372126
1195	1423	-2
1195	1424	0.136942
1195	1425	0.0706503
1195	1426	0.0239182
1195	1427	-2
1195	1428	0.163007
1195	1429	0.0995468
1195	1430	-2
1195	1431	0.495022
1195	1432	0.248713
1195	1433	0.245156
1195	1434	-2
1195	1435	0.213982
1195	1436	0.185982
1195	1437	-2
1195	1438	0.131471
1195	1439	0.0529349
1195	1440	0.146291
1195	1441	0.213767
1195	1444	0.161499
1195	1445	0.305185
1196	1197	0.194294
1196	1198	0.055007
1196	1202	0.273182
1196	1203	0.216505
1196	1204	-2
1196	1205	0.194291
1196	1206	0.0893968
1196	1207	0.00313943
1196	1208	-2
1196	1209	0.0182284
1196	1210	0.158564
1196	1211	0.0113024
1196	1212	0.187323
1196	1213	0.119122
1196	1214	0.00561701
1196	1215	0.273034
1196	1216	0.141739
1196	1217	0.319506
1196	1218	0.536141
1196	1219	-2
1196	1220	0.403326
1196	1221	0.125371
1196	1222	0.293636
1196	1224	0.345513
1196	1225	0.0120462
1196	1226	0.037611
1196	1227	-2
1196	1228	0.242922
1196	1229	0.0204434
1196	1230	0.0304206
1196	1231	0.0423811
1196	1232	0.279011
1196	1233	0.0169644
1196	1234	0.0301881
1196	1235	0.0427736
1196	1236	0.166588
1196	1237	0.00755374
1196	1238	0.11339
1196	1239	0.072743
1196	1240	0.130939
1196	1241	0.0379618
1196	1242	0.0453023
1196	1243	0.339159
1196	1244	-2
1196	1245	0.047695
1196	1246	-2
1196	1247	-2
1196	1248	0.121775
1196	1249	-2
1196	1250	-2
1196	1251	-2
1196	1252	0.398373
1196	1253	0.0750169
1196	1254	0.344536
1196	1255	0.22571
1196	1256	0.40804
1196	1257	0.36935
1196	1258	0.35794
1196	1259	-2
1196	1260	0.389081
1196	1262	-2
1196	1263	0.0605726
1196	1264	0.248251
1196	1265	-2
1196	1266	0.00379188
1196	1267	-2
1196	1268	0.201221
1196	1269	0.0896318
1196	1270	-2
1196	1271	0.181827
1196	1272	0.0453669
1196	1273	0.157813
1196	1274	0.0814543
1196	1275	0.0413685
1196	1276	0.0622232
1196	1277	0.0679821
1196	1278	0.449102
1196	1279	0.0379619
1196	1280	0.186655
1196	1281	0.681592
1196	1282	-2
1196	1283	-2
1196	1284	0.298248
1196	1285	0.218284
1196	1286	0.0922228
1196	1287	0.585353
1196	1288	0.287469
1196	1289	0.0643948
1196	1290	-2
1196	1291	0.0379616
1196	1292	0.0379619
1196	1293	0.290744
1196	1294	0.262138
1196	1295	0.266037
1196	1296	0.233259
1196	1297	0.0312955
1196	1298	0.0379619
1196	1299	0.0954688
1196	1300	0.342535
1196	1301	0.0379619
1196	1302	0.400843
1196	1303	-2
1196	1304	0.197965
1196	1305	0.0379619
1196	1306	0.366631
1196	1307	0.216611
1196	1308	0.227057
1196	1309	0.314519
1196	1310	0.380507
1196	1311	0.00499788
1196	1312	0.0379613
1196	1313	0.0668091
1196	1314	0.157562
1196	1315	0.210696
1196	1316	0.196947
1196	1317	0.0662818
1196	1318	0.163912
1196	1319	0.0379595
1196	1320	0.23789
1196	1321	0.292087
1196	1322	0.464026
1196	1323	0.168863
1196	1324	-2
1196	1325	0.087087
1196	1326	0.206006
1196	1327	0.131475
1196	1328	0.00851305
1196	1329	0.0446429
1196	1330	0.0260323
1196	1331	0.406445
1196	1332	0.459295
1196	1333	0.350546
1196	1334	0.307829
1196	1335	-2
1196	1336	0.0642989
1196	1337	0.329693
1196	1338	0.167624
1196	1339	0.0954329
1196	1340	0.376368
1196	1341	0.575305
1196	1342	0.326249
1196	1343	0.109001
1196	1344	0.317305
1196	1345	0.449096
1196	1346	0.271559
1196	1347	-2
1196	1348	0.161052
1196	1349	-2
1196	1350	0.0682229
1196	1351	0.0998138
1196	1352	0.356177
1196	1353	0.449102
1196	1354	0.127343
1196	1355	0.425992
1196	1356	0.398377
1196	1357	0.286691
1196	1358	-2
1196	1359	0.694252
1196	1360	0.263822
1196	1361	0.544029
1196	1364	0.16454
1196	1365	0.149549
1196	1366	0.181528
1196	1367	0.342055
1196	1368	0.00293596
1196	1369	0.169337
1196	1370	-2
1196	1371	-2
1196	1372	0.053916
1196	1373	-2
1196	1374	0.0947754
1196	1375	0.052882
1196	1376	0.0303007
1196	1377	-2
1196	1378	0.373956
1196	1379	0.107459
1196	1380	0.0722134
1196	1381	-2
1196	1382	0.29478
1196	1383	0.587663
1196	1384	0.150021
1196	1386	0.393301
1196	1387	0.538022
1196	1388	0.0538313
1196	1389	0.257575
1196	1390	0.0965719
1196	1391	0.0828679
1196	1392	0.449016
1196	1393	0.159753
1196	1394	0.0963991
1196	1395	0.214331
1196	1396	-2
1196	1397	0.351184
1196	1398	0.0306365
1196	1399	0.345241
1196	1400	-2
1196	1401	-2
1196	1402	-2
1196	1403	-2
1196	1404	0.101784
1196	1405	0.219249
1196	1406	-2
1196	1407	0.106624
1196	1408	0.098599
1196	1410	0.053415
1196	1411	0.124827
1196	1412	0.019161
1196	1413	0.0387646
1196	1414	0.123661
1196	1415	0.0714874
1196	1416	0.210614
1196	1417	0.0602256
1196	1418	0.0695369
1196	1419	0.0379618
1196	1420	0.24034
1196	1421	0.195116
1196	1422	0.0697349
1196	1423	-2
1196	1424	0.0402797
1196	1425	0.134047
1196	1426	0.00682117
1196	1427	-2
1196	1428	0.222833
1196	1429	0.00279159
1196	1430	-2
1196	1431	0.36898
1196	1432	0.158452
1196	1433	0.22324
1196	1434	-2
1196	1435	0.0448788
1196	1436	0.157392
1196	1437	-2
1196	1438	0.0875188
1196	1439	0.0411969
1196	1440	0.0898821
1196	1441	0.040354
1196	1444	0.111729
1196	1445	0.190563
1197	1198	0.352254
1197	1202	0.146871
1197	1203	0.102145
1197	1204	-2
1197	1205	0.999373
1197	1206	0.107679
1197	1207	0.000182769
1197	1208	-2
1197	1209	0.0732829
1197	1210	0.0391066
1197	1211	0.0158085
1197	1212	0.074853
1197	1213	0.198907
1197	1214	0.0518556
1197	1215	0.263135
1197	1216	0.0947829
1197	1217	0.213141
1197	1218	0.316146
1197	1219	-2
1197	1220	0.365283
1197	1221	0.0323766
1197	1222	0.199855
1197	1224	0.0209881
1197	1225	0.152283
1197	1226	0.0147908
1197	1227	-2
1197	1228	0.414436
1197	1229	0.00926425
1197	1230	0.0684583
1197	1231	0.0746003
1197	1232	0.458736
1197	1233	0.0352797
1197	1234	0.0205485
1197	1235	0.0203558
1197	1236	0.288366
1197	1237	0.0494254
1197	1238	0.0449655
1197	1239	0.0287352
1197	1240	0.0860845
1197	1241	0.0149088
1197	1242	0.0458486
1197	1243	0.0826824
1197	1244	-2
1197	1245	0.0494019
1197	1246	-2
1197	1247	-2
1197	1248	0.100808
1197	1249	-2
1197	1250	-2
1197	1251	-2
1197	1252	0.358241
1197	1253	0.0295553
1197	1254	0.400052
1197	1255	0.0360761
1197	1256	0.189084
1197	1257	0.221426
1197	1258	0.329258
1197	1259	-2
1197	1260	0.416212
1197	1262	-2
1197	1263	0.00309668
1197	1264	0.197882
1197	1265	-2
1197	1266	0.007439
1197	1267	-2
1197	1268	0.0631366
1197	1269	0.0385425
1197	1270	-2
1197	1271	0.2351
1197	1272	0.392387
1197	1273	0.028981
1197	1274	0.032102
1197	1275	0.0605549
1197	1276	0.0714382
1197	1277	0.161593
1197	1278	0.0149088
1197	1279	0.014909
1197	1280	0.188189
1197	1281	0.595055
1197	1282	-2
1197	1283	-2
1197	1284	0.0513883
1197	1285	0.0534326
1197	1286	0.126661
1197	1287	0.288434
1197	1288	0.0209048
1197	1289	0.0253611
1197	1290	-2
1197	1291	0.014909
1197	1292	0.0149086
1197	1293	0.0211195
1197	1294	0.25991
1197	1295	0.184941
1197	1296	0.392718
1197	1297	0.0147903
1197	1298	0.0149086
1197	1299	0.0377081
1197	1300	0.214067
1197	1301	0.0149086
1197	1302	0.032516
1197	1303	-2
1197	1304	0.0205262
1197	1305	0.0149086
1197	1306	0.34801
1197	1307	0.0207239
1197	1308	0.138951
1197	1309	0.410004
1197	1310	0.0354155
1197	1311	0.0016418
1197	1312	0.0149089
1197	1313	0.0657994
1197	1314	0.207956
1197	1315	0.213379
1197	1316	0.117369
1197	1317	0.104504
1197	1318	0.0328101
1197	1319	0.0149086
1197	1320	0.42286
1197	1321	0.0212029
1197	1322	0.443912
1197	1323	0.333304
1197	1324	-2
1197	1325	0.13486
1197	1326	0.145646
1197	1327	0.12213
1197	1328	0.0362754
1197	1329	0.00808452
1197	1330	0.0323518
1197	1331	0.318025
1197	1332	0.448602
1197	1333	0.205193
1197	1334	0.248784
1197	1335	-2
1197	1336	0.05578
1197	1337	0.103196
1197	1338	0.121194
1197	1339	0.0346493
1197	1340	0.244606
1197	1341	0.402976
1197	1342	0.196599
1197	1343	0.0209053
1197	1344	0.383234
1197	1345	0.014909
1197	1346	0.0387261
1197	1347	-2
1197	1348	0.168028
1197	1349	-2
1197	1350	0.205742
1197	1351	0.243483
1197	1352	0.549768
1197	1353	0.0149088
1197	1354	0.0515224
1197	1355	0.356909
1197	1356	0.358229
1197	1357	0.0208509
1197	1358	-2
1197	1359	0.0210663
1197	1360	0.160764
1197	1361	0.469018
1197	1364	0.0813892
1197	1365	0.0499185
1197	1366	0.129253
1197	1367	0.318088
1197	1368	0.0344668
1197	1369	0.179436
1197	1370	-2
1197	1371	-2
1197	1372	0.0211859
1197	1373	-2
1197	1374	0.0343365
1197	1375	0.0207757
1197	1376	0.0461082
1197	1377	-2
1197	1378	0.228687
1197	1379	0.0821399
1197	1380	0.0284997
1197	1381	-2
1197	1382	0.148932
1197	1383	0.315008
1197	1384	0.0246501
1197	1386	0.119946
1197	1387	0.0149088
1197	1388	0.0211569
1197	1389	0.431376
1197	1390	0.0275105
1197	1391	0.2133
1197	1392	0.014907
1197	1393	0.236602
1197	1394	0.0637703
1197	1395	0.383952
1197	1396	-2
1197	1397	0.197673
1197	1398	0.0509145
1197	1399	0.322869
1197	1400	-2
1197	1401	-2
1197	1402	-2
1197	1403	-2
1197	1404	0.0405383
1197	1405	0.0430844
1197	1406	-2
1197	1407	0.0843955
1197	1408	0.0356426
1197	1410	0.0478731
1197	1411	0.0501036
1197	1412	0.0497782
1197	1413	0.0469933
1197	1414	0.0521872
1197	1415	0.0323888
1197	1416	0.0447591
1197	1417	0.109564
1197	1418	0.0077112
1197	1419	0.0149088
1197	1420	0.0739156
1197	1421	0.159879
1197	1422	0.0481925
1197	1423	-2
1197	1424	0.0490753
1197	1425	0.0475355
1197	1426	0.0588908
1197	1427	-2
1197	1428	0.0208552
1197	1429	0.0318165
1197	1430	-2
1197	1431	0.25785
1197	1432	0.229825
1197	1433	0.278382
1197	1434	-2
1197	1435	0.349879
1197	1436	0.123676
1197	1437	-2
1197	1438	0.132505
1197	1439	0.0610294
1197	1440	0.0116967
1197	1441	0.0166378
1197	1444	0.140504
1197	1445	0.187057
1198	1202	0.159625
1198	1203	0.0530365
1198	1204	-2
1198	1205	0.352257
1198	1206	0.0386846
1198	1207	0.000826324
1198	1208	-2
1198	1209	0.0763625
1198	1210	0.00995466
1198	1211	0.052664
1198	1212	0.0166355
1198	1213	0.0469032
1198	1214	0.0112177
1198	1215	0.0761759
1198	1216	0.0850254
1198	1217	0.0794109
1198	1218	0.092956
1198	1219	-2
1198	1220	0.0933685
1198	1221	0.0118964
1198	1222	0.15006
1198	1224	0.17891
1198	1225	0.0930169
1198	1226	0.0539987
1198	1227	-2
1198	1228	0.180205
1198	1229	0.00776186
1198	1230	0.154592
1198	1231	0.0159698
1198	1232	0.175446
1198	1233	0.0657881
1198	1234	0.0289933
1198	1235	0.0291171
1198	1236	0.0612189
1198	1237	0.0883575
1198	1238	0.00845591
1198	1239	0.102398
1198	1240	0.0917204
1198	1241	0.0548128
1198	1242	0.0147919
1198	1243	0.0536694
1198	1244	-2
1198	1245	0.0773571
1198	1246	-2
1198	1247	-2
1198	1248	0.0174482
1198	1249	-2
1198	1250	-2
1198	1251	-2
1198	1252	0.0981482
1198	1253	0.106834
1198	1254	0.082623
1198	1255	0.100425
1198	1256	0.00604631
1198	1257	0.0259776
1198	1258	0.0151552
1198	1259	-2
1198	1260	0.130493
1198	1262	-2
1198	1263	0.0918934
1198	1264	0.0338484
1198	1265	-2
1198	1266	0.00294152
1198	1267	-2
1198	1268	0.0499549
1198	1269	0.0270846
1198	1270	-2
1198	1271	0.0928219
1198	1272	0.181544
1198	1273	0.0204488
1198	1274	0.025851
1198	1275	0.138643
1198	1276	0.0455668
1198	1277	0.0180651
1198	1278	0.054813
1198	1279	0.0548129
1198	1280	0.0224317
1198	1281	0.270235
1198	1282	-2
1198	1283	-2
1198	1284	0.0622699
1198	1285	0.0774322
1198	1286	0.0402972
1198	1287	0.092875
1198	1288	0.0763034
1198	1289	0.0918571
1198	1290	-2
1198	1291	0.0548132
1198	1292	0.127929
1198	1293	0.0507287
1198	1294	0.0124728
1198	1295	0.048152
1198	1296	0.0531579
1198	1297	0.123116
1198	1298	0.127929
1198	1299	0.0179581
1198	1300	0.123217
1198	1301	0.127929
1198	1302	0.0522848
1198	1303	-2
1198	1304	0.081506
1198	1305	0.127929
1198	1306	0.0106328
1198	1307	0.075738
1198	1308	0.0417498
1198	1309	0.137297
1198	1310	0.0321051
1198	1311	0.00132337
1198	1312	0.127931
1198	1313	0.00657172
1198	1314	0.058947
1198	1315	0.0760136
1198	1316	0.0503509
1198	1317	0.110497
1198	1318	0.0237206
1198	1319	0.127939
1198	1320	0.139461
1198	1321	0.0514019
1198	1322	0.140388
1198	1323	0.0442429
1198	1324	-2
1198	1325	0.0359605
1198	1326	0.0270471
1198	1327	0.0245492
1198	1328	0.0466801
1198	1329	0.0241316
1198	1330	0.0193363
1198	1331	0.118433
1198	1332	0.162109
1198	1333	0.0142423
1198	1334	0.0408142
1198	1335	-2
1198	1336	0.0538617
1198	1337	0.0483223
1198	1338	0.0564356
1198	1339	0.0587159
1198	1340	0.0878481
1198	1341	0.0648327
1198	1342	0.0443489
1198	1343	0.076306
1198	1344	0.0676708
1198	1345	0.0548127
1198	1346	0.0747104
1198	1347	-2
1198	1348	0.0189492
1198	1349	-2
1198	1350	0.0184504
1198	1351	0.00852164
1198	1352	0.135361
1198	1353	0.054813
1198	1354	0.0341315
1198	1355	0.0943723
1198	1356	0.0981509
1198	1357	0.0760665
1198	1358	-2
1198	1359	0.0365833
1198	1360	0.0764092
1198	1361	0.0893019
1198	1364	0.13695
1198	1365	0.00940052
1198	1366	0.0314094
1198	1367	0.0567057
1198	1368	0.0285921
1198	1369	0.161536
1198	1370	-2
1198	1371	-2
1198	1372	0.0512464
1198	1373	-2
1198	1374	0.0588818
1198	1375	0.180778
1198	1376	0.0908536
1198	1377	-2
1198	1378	0.0193116
1198	1379	0.00715219
1198	1380	0.0420203
1198	1381	-2
1198	1382	0.035824
1198	1383	0.0414761
1198	1384	0.0123074
1198	1386	0.0328579
1198	1387	0.127931
1198	1388	0.050995
1198	1389	0.0740041
1198	1390	0.0154042
1198	1391	0.244103
1198	1392	0.0548064
1198	1393	0.0187633
1198	1394	0.0345141
1198	1395	0.109944
1198	1396	-2
1198	1397	0.0274149
1198	1398	0.0419234
1198	1399	0.0148143
1198	1400	-2
1198	1401	-2
1198	1402	-2
1198	1403	-2
1198	1404	0.0177233
1198	1405	0.0153856
1198	1406	-2
1198	1407	0.0853126
1198	1408	0.127022
1198	1410	0.0236828
1198	1411	0.143137
1198	1412	0.0784277
1198	1413	0.00458988
1198	1414	0.0287076
1198	1415	0.039061
1198	1416	0.0285646
1198	1417	0.0658448
1198	1418	0.0232916
1198	1419	0.054813
1198	1420	0.0357315
1198	1421	0.151697
1198	1422	0.0666622
1198	1423	-2
1198	1424	0.119898
1198	1425	0.0244706
1198	1426	0.000971592
1198	1427	-2
1198	1428	0.10173
1198	1429	0.00447228
1198	1430	-2
1198	1431	0.00326521
1198	1432	0.108427
1198	1433	0.0182714
1198	1434	-2
1198	1435	0.187359
1198	1436	0.0117203
1198	1437	-2
1198	1438	0.053386
1198	1439	0.00509951
1198	1440	0.0290913
1198	1441	0.0370009
1198	1444	0.00927806
1198	1445	0.0423213
1202	1203	0.245677
1202	1204	-2
1202	1205	0.14687
1202	1206	0.000316385
1202	1207	0.000633332
1202	1208	-2
1202	1209	0.0145961
1202	1210	0.0622364
1202	1211	0.056651
1202	1212	0.0922169
1202	1213	0.140693
1202	1214	0.0889102
1202	1215	0.225082
1202	1216	0.00134778
1202	1217	0.188907
1202	1218	0.135095
1202	1219	-2
1202	1220	0.334236
1202	1221	0.0876973
1202	1222	0.16771
1202	1224	0.252178
1202	1225	0.0637505
1202	1226	0.0733036
1202	1227	-2
1202	1228	0.24077
1202	1229	0.0279838
1202	1230	0.0264761
1202	1231	0.0531378
1202	1232	0.330619
1202	1233	0.0117901
1202	1234	0.0197325
1202	1235	0.0678085
1202	1236	0.00635125
1202	1237	0.0801675
1202	1238	0.208803
1202	1239	0.034835
1202	1240	0.0382265
1202	1241	0.0749224
1202	1242	0.0806664
1202	1243	0.00282045
1202	1244	-2
1202	1245	0.193411
1202	1246	-2
1202	1247	-2
1202	1248	0.0513996
1202	1249	-2
1202	1250	-2
1202	1251	-2
1202	1252	0.268323
1202	1253	0.0936475
1202	1254	0.196621
1202	1255	0.00579695
1202	1256	0.207397
1202	1257	0.146693
1202	1258	0.103027
1202	1259	-2
1202	1260	0.305158
1202	1262	-2
1202	1263	0.0493836
1202	1264	0.0778122
1202	1265	-2
1202	1266	0.00354323
1202	1267	-2
1202	1268	0.0572883
1202	1269	0.0648155
1202	1270	-2
1202	1271	0.126205
1202	1272	0.0157167
1202	1273	0.210317
1202	1274	0.0778398
1202	1275	0.110451
1202	1276	0.160495
1202	1277	0.0840652
1202	1278	0.0877249
1202	1279	0.0749232
1202	1280	0.13665
1202	1281	0.195236
1202	1282	-2
1202	1283	-2
1202	1284	0.0852418
1202	1285	0.101733
1202	1286	0.0135396
1202	1287	0.250259
1202	1288	0.131288
1202	1289	0.124554
1202	1290	-2
1202	1291	0.0877237
1202	1292	0.265159
1202	1293	0.25131
1202	1294	0.17116
1202	1295	0.20397
1202	1296	0.0976185
1202	1297	0.262121
1202	1298	0.265159
1202	1299	0.0406776
1202	1300	0.309929
1202	1301	0.265159
1202	1302	0.136745
1202	1303	-2
1202	1304	0.274665
1202	1305	0.265159
1202	1306	0.12714
1202	1307	0.271402
1202	1308	0.12675
1202	1309	0.275478
1202	1310	0.147551
1202	1311	0.000211769
1202	1312	0.265164
1202	1313	0.0904101
1202	1314	0.169763
1202	1315	0.270349
1202	1316	0.242962
1202	1317	0.105547
1202	1318	0.0854689
1202	1319	0.265171
1202	1320	0.157419
1202	1321	0.251675
1202	1322	0.334757
1202	1323	0.116411
1202	1324	-2
1202	1325	0.125027
1202	1326	0.0484974
1202	1327	0.0935056
1202	1328	0.0582644
1202	1329	0.0146189
1202	1330	0.00326276
1202	1331	0.202936
1202	1332	0.3247
1202	1333	0.0430363
1202	1334	0.236679
1202	1335	-2
1202	1336	0.151957
1202	1337	0.0292946
1202	1338	0.0969469
1202	1339	0.312979
1202	1340	0.157819
1202	1341	0.232823
1202	1342	0.209188
1202	1343	0.0112283
1202	1344	0.131777
1202	1345	0.0877238
1202	1346	0.2431
1202	1347	-2
1202	1348	0.0668172
1202	1349	-2
1202	1350	0.0890279
1202	1351	0.0511583
1202	1352	0.227651
1202	1353	0.0877249
1202	1354	0.117692
1202	1355	0.273047
1202	1356	0.346737
1202	1357	0.00696628
1202	1358	-2
1202	1359	0.127403
1202	1360	0.0581736
1202	1361	0.244881
1202	1364	0.0269611
1202	1365	0.221682
1202	1366	0.170358
1202	1367	0.262289
1202	1368	0.00321546
1202	1369	0.0397506
1202	1370	-2
1202	1371	-2
1202	1372	0.106007
1202	1373	-2
1202	1374	0.0724109
1202	1375	0.0843606
1202	1376	0.0841452
1202	1377	-2
1202	1378	0.295782
1202	1379	0.037575
1202	1380	0.222969
1202	1381	-2
1202	1382	0.229125
1202	1383	0.130645
1202	1384	0.0962838
1202	1386	0.1495
1202	1387	0.0922744
1202	1388	0.134347
1202	1389	0.0254161
1202	1390	0.0429622
1202	1391	0.226135
1202	1392	0.0877027
1202	1393	0.155138
1202	1394	0.112509
1202	1395	0.220226
1202	1396	-2
1202	1397	0.0310511
1202	1398	0.0771917
1202	1399	0.066082
1202	1400	-2
1202	1401	-2
1202	1402	-2
1202	1403	-2
1202	1404	0.0886727
1202	1405	0.0631913
1202	1406	-2
1202	1407	0.0223114
1202	1408	0.115037
1202	1410	0.00867918
1202	1411	0.105416
1202	1412	0.145594
1202	1413	0.0789879
1202	1414	0.039957
1202	1415	0.00317739
1202	1416	0.0632453
1202	1417	0.0226686
1202	1418	0.071354
1202	1419	0.0749224
1202	1420	0.0588777
1202	1421	0.0829082
1202	1422	0.0354164
1202	1423	-2
1202	1424	0.101312
1202	1425	0.138171
1202	1426	0.00458359
1202	1427	-2
1202	1428	0.129584
1202	1429	0.0125662
1202	1430	-2
1202	1431	0.142737
1202	1432	0.0228125
1202	1433	0.146177
1202	1434	-2
1202	1435	0.131686
1202	1436	0.0633499
1202	1437	-2
1202	1438	0.0475086
1202	1439	0.0146826
1202	1440	0.0667214
1202	1441	0.137223
1202	1444	0.115302
1202	1445	0.0934112
1203	1204	-2
1203	1205	0.102146
1203	1206	0.193218
1203	1207	0.00147431
1203	1208	-2
1203	1209	0.0299994
1203	1210	0.00216966
1203	1211	0.00397359
1203	1212	0.119102
1203	1213	0.275876
1203	1214	0.027512
1203	1215	0.344848
1203	1216	0.192628
1203	1217	0.374093
1203	1218	0.242402
1203	1219	-2
1203	1220	0.37332
1203	1221	0.0471722
1203	1222	0.174097
1203	1224	0.153552
1203	1225	0.163319
1203	1226	0.0718207
1203	1227	-2
1203	1228	0.243228
1203	1229	0.0596965
1203	1230	0.121792
1203	1231	0.138301
1203	1232	0.233208
1203	1233	0.0489728
1203	1234	0.0369815
1203	1235	0.0748566
1203	1236	0.181213
1203	1237	0.0494422
1203	1238	0.00384566
1203	1239	0.0495455
1203	1240	0.00814865
1203	1241	0.0758724
1203	1242	0.0224506
1203	1243	0.323457
1203	1244	-2
1203	1245	0.163373
1203	1246	-2
1203	1247	-2
1203	1248	0.0726299
1203	1249	-2
1203	1250	-2
1203	1251	-2
1203	1252	0.317977
1203	1253	0.270069
1203	1254	0.340488
1203	1255	0.355185
1203	1256	0.293432
1203	1257	0.284038
1203	1258	0.251639
1203	1259	-2
1203	1260	0.312432
1203	1262	-2
1203	1263	0.130254
1203	1264	0.285662
1203	1265	-2
1203	1266	0.00187522
1203	1267	-2
1203	1268	0.202897
1203	1269	0.0586426
1203	1270	-2
1203	1271	0.00411472
1203	1272	0.0406838
1203	1273	0.226697
1203	1274	0.0843798
1203	1275	0.0155742
1203	1276	0.0269445
1203	1277	0.0222397
1203	1278	0.141555
1203	1279	0.0773902
1203	1280	0.445292
1203	1281	0.171551
1203	1282	-2
1203	1283	-2
1203	1284	0.13043
1203	1285	0.0732553
1203	1286	0.0172442
1203	1287	0.287244
1203	1288	0.0429809
1203	1289	0.208148
1203	1290	-2
1203	1291	0.0773902
1203	1292	0.167817
1203	1293	0.221149
1203	1294	0.329901
1203	1295	0.280222
1203	1296	0.0665935
1203	1297	0.168436
1203	1298	0.167817
1203	1299	0.0533235
1203	1300	0.100202
1203	1301	0.167817
1203	1302	0.247575
1203	1303	-2
1203	1304	0.218782
1203	1305	0.167817
1203	1306	0.332338
1203	1307	0.220363
1203	1308	0.147801
1203	1309	0.275976
1203	1310	0.335119
1203	1311	0.000723771
1203	1312	0.167836
1203	1313	0.0134272
1203	1314	0.11922
1203	1315	0.19383
1203	1316	0.177614
1203	1317	0.202763
1203	1318	0.248171
1203	1319	0.167828
1203	1320	0.115626
1203	1321	0.221101
1203	1322	0.282545
1203	1323	0.333853
1203	1324	-2
1203	1325	0.171182
1203	1326	0.280194
1203	1327	0.116906
1203	1328	0.0586933
1203	1329	0.0473218
1203	1330	0.0334513
1203	1331	0.215143
1203	1332	0.282466
1203	1333	0.32699
1203	1334	0.109674
1203	1335	-2
1203	1336	0.04046
1203	1337	0.309759
1203	1338	0.249282
1203	1339	0.324971
1203	1340	0.334325
1203	1341	0.236619
1203	1342	0.391026
1203	1343	0.163285
1203	1344	0.312275
1203	1345	0.141555
1203	1346	0.332754
1203	1347	-2
1203	1348	0.217927
1203	1349	-2
1203	1350	0.280019
1203	1351	0.337707
1203	1352	0.181718
1203	1353	0.141555
1203	1354	0.100517
1203	1355	0.322873
1203	1356	0.224509
1203	1357	0.198716
1203	1358	-2
1203	1359	0.147809
1203	1360	0.372037
1203	1361	0.234552
1203	1364	0.0888169
1203	1365	0.115079
1203	1366	0.115817
1203	1367	0.292701
1203	1368	0.00646854
1203	1369	0.248718
1203	1370	-2
1203	1371	-2
1203	1372	0.109531
1203	1373	-2
1203	1374	0.166408
1203	1375	0.0281141
1203	1376	0.185152
1203	1377	-2
1203	1378	0.472131
1203	1379	0.289954
1203	1380	0.289951
1203	1381	-2
1203	1382	0.30243
1203	1383	0.347267
1203	1384	0.0798518
1203	1386	0.321613
1203	1387	0.0561663
1203	1388	0.173866
1203	1389	0.268647
1203	1390	0.0733097
1203	1391	0.0516537
1203	1392	0.141522
1203	1393	0.229369
1203	1394	0.0998912
1203	1395	0.315442
1203	1396	-2
1203	1397	0.349809
1203	1398	0.0139485
1203	1399	0.432316
1203	1400	-2
1203	1401	-2
1203	1402	-2
1203	1403	-2
1203	1404	0.0451082
1203	1405	0.132545
1203	1406	-2
1203	1407	0.164228
1203	1408	0.0480861
1203	1410	0.284776
1203	1411	0.0993587
1203	1412	0.0469193
1203	1413	0.337757
1203	1414	0.202507
1203	1415	0.0548814
1203	1416	0.0703199
1203	1417	0.0376439
1203	1418	0.169854
1203	1419	0.075872
1203	1420	0.0590062
1203	1421	0.22691
1203	1422	0.023993
1203	1423	-2
1203	1424	0.0569643
1203	1425	0.0190736
1203	1426	0.0233052
1203	1427	-2
1203	1428	0.0753809
1203	1429	0.100541
1203	1430	-2
1203	1431	0.388825
1203	1432	0.226056
1203	1433	0.0735781
1203	1434	-2
1203	1435	0.0949872
1203	1436	0.066251
1203	1437	-2
1203	1438	0.0722742
1203	1439	0.0405322
1203	1440	0.0448377
1203	1441	0.0969574
1203	1444	0.164907
1203	1445	0.125164
1204	1205	-2
1204	1206	-2
1204	1207	-2
1204	1208	-2
1204	1209	-2
1204	1210	-2
1204	1211	-2
1204	1212	-2
1204	1213	-2
1204	1214	-2
1204	1215	-2
1204	1216	-2
1204	1217	-2
1204	1218	-2
1204	1219	-2
1204	1220	-2
1204	1221	-2
1204	1222	-2
1204	1224	-2
1204	1225	-2
1204	1226	-2
1204	1227	-2
1204	1228	-2
1204	1229	-2
1204	1230	-2
1204	1231	-2
1204	1232	-2
1204	1233	-2
1204	1234	-2
1204	1235	-2
1204	1236	-2
1204	1237	-2
1204	1238	-2
1204	1239	-2
1204	1240	-2
1204	1241	-2
1204	1242	-2
1204	1243	-2
1204	1244	-2
1204	1245	-2
1204	1246	-2
1204	1247	-2
1204	1248	-2
1204	1249	-2
1204	1250	-2
1204	1251	-2
1204	1252	-2
1204	1253	-2
1204	1254	-2
1204	1255	-2
1204	1256	-2
1204	1257	-2
1204	1258	-2
1204	1259	-2
1204	1260	-2
1204	1262	-2
1204	1263	-2
1204	1264	-2
1204	1265	-2
1204	1266	-2
1204	1267	-2
1204	1268	-2
1204	1269	-2
1204	1270	-2
1204	1271	-2
1204	1272	-2
1204	1273	-2
1204	1274	-2
1204	1275	-2
1204	1276	-2
1204	1277	-2
1204	1278	-2
1204	1279	-2
1204	1280	-2
1204	1281	-2
1204	1282	-2
1204	1283	-2
1204	1284	-2
1204	1285	-2
1204	1286	-2
1204	1287	-2
1204	1288	-2
1204	1289	-2
1204	1290	-2
1204	1291	-2
1204	1292	-2
1204	1293	-2
1204	1294	-2
1204	1295	-2
1204	1296	-2
1204	1297	-2
1204	1298	-2
1204	1299	-2
1204	1300	-2
1204	1301	-2
1204	1302	-2
1204	1303	-2
1204	1304	-2
1204	1305	-2
[truncated: 27,162 more rows]

## Sheet: OMES
		score
1193	1194	0.0803407
1193	1195	0.056983
1193	1196	0.127634
1193	1197	7.42445e-14
1193	1198	0.207566
1193	1202	0.396671
1193	1203	0.686958
1193	1204	7.42445e-14
1193	1205	7.42445e-14
1193	1206	0.517862
1193	1207	0
1193	1208	7.42445e-14
1193	1209	0.413161
1193	1210	0.128008
1193	1211	0.732433
1193	1212	0.251154
1193	1213	0.200682
1193	1214	0.174009
1193	1215	0.0251766
1193	1216	0.365562
1193	1217	0.0534811
1193	1218	0.0251766
1193	1219	7.42445e-14
1193	1220	0.0120018
1193	1221	0.0121166
1193	1222	0.149125
1193	1224	0.0579065
1193	1225	1.08341
1193	1226	0
1193	1227	0
1193	1228	0
1193	1229	0.268953
1193	1230	0.17466
1193	1231	0.469365
1193	1232	0
1193	1233	0.601816
1193	1234	0.490741
1193	1235	0.606228
1193	1236	0.150933
1193	1237	0.0643446
1193	1238	0.038303
1193	1239	0.0628255
1193	1240	1.23933
1193	1241	0.0319934
1193	1242	0.290236
1193	1243	0.154578
1193	1244	7.42445e-14
1193	1245	0.243487
1193	1246	7.42445e-14
1193	1247	7.42445e-14
1193	1248	0.0510671
1193	1249	7.42445e-14
1193	1250	7.42445e-14
1193	1251	7.42445e-14
1193	1252	0.0319934
1193	1253	0.218956
1193	1254	0.0120018
1193	1255	0.59159
1193	1256	0.0360055
1193	1257	0.0437573
1193	1258	0.0120018
1193	1259	7.42445e-14
1193	1260	0.0319934
1193	1262	7.42445e-14
1193	1263	0.218718
1193	1264	0.667511
1193	1265	7.42445e-14
1193	1266	0
1193	1267	7.42445e-14
1193	1268	0.386234
1193	1269	0.254146
1193	1270	7.42445e-14
1193	1271	0.142475
1193	1272	0.729458
1193	1273	0.0120018
1193	1274	0.0549092
1193	1275	0.132258
1193	1276	0.939949
1193	1277	0.443404
1193	1278	7.42445e-14
1193	1279	7.42445e-14
1193	1280	0.122942
1193	1281	0.056983
1193	1282	7.42445e-14
1193	1283	7.42445e-14
1193	1284	0.101233
1193	1285	0.106758
1193	1286	0.110124
1193	1287	0.056983
1193	1288	7.42445e-14
1193	1289	0.187031
1193	1290	7.42445e-14
1193	1291	0.0120018
1193	1292	7.42445e-14
1193	1293	7.42445e-14
1193	1294	0.10941
1193	1295	0.0190737
1193	1296	7.42445e-14
1193	1297	7.42445e-14
1193	1298	7.42445e-14
1193	1299	0.187031
1193	1300	0.20194
1193	1301	7.42445e-14
1193	1302	0.0647009
1193	1303	7.42445e-14
1193	1304	0.0319934
1193	1305	7.42445e-14
1193	1306	0.153065
1193	1307	7.42445e-14
1193	1308	0.278047
1193	1309	0.101128
1193	1310	0.0963203
1193	1311	0
1193	1312	7.42445e-14
1193	1313	0.19769
1193	1314	0.283198
1193	1315	0.0482282
1193	1316	0.147728
1193	1317	0.163843
1193	1318	0.0251766
1193	1319	7.42445e-14
1193	1320	0.127974
1193	1321	7.42445e-14
1193	1322	7.42445e-14
1193	1323	0.0120018
1193	1324	7.42445e-14
1193	1325	0.114663
1193	1326	0.14545
1193	1327	0.138072
1193	1328	0.284369
1193	1329	0.30144
1193	1330	0.245492
1193	1331	0.14936
1193	1332	7.42445e-14
1193	1333	0.239611
1193	1334	0.0484832
1193	1335	7.42445e-14
1193	1336	0.153847
1193	1337	0.173788
1193	1338	0.372566
1193	1339	0.221268
1193	1340	0.383922
1193	1341	7.42445e-14
1193	1342	0.318371
1193	1343	0.0319934
1193	1344	1.28693
1193	1345	7.42445e-14
1193	1346	0.188969
1193	1347	7.42445e-14
1193	1348	0.290066
1193	1349	7.42445e-14
1193	1350	0.258804
1193	1351	0.0647009
1193	1352	7.42445e-14
1193	1353	7.42445e-14
1193	1354	0.156024
1193	1355	7.42445e-14
1193	1356	0.0120018
1193	1357	0.0319934
1193	1358	7.42445e-14
1193	1359	0.056983
1193	1360	0.399051
1193	1361	7.42445e-14
1193	1364	0.112956
1193	1365	0.349072
1193	1366	0.183087
1193	1367	0.221268
1193	1368	0.18103
1193	1369	0.187031
1193	1370	7.42445e-14
1193	1371	7.42445e-14
1193	1372	0.0251766
1193	1373	6.80307e-16
1193	1374	0.207357
1193	1375	7.42445e-14
1193	1376	0.467934
1193	1377	7.42445e-14
1193	1378	0.360598
1193	1379	0.467475
1193	1380	0.221268
1193	1381	7.42445e-14
1193	1382	0.21899
1193	1383	0.0803407
1193	1384	7.42445e-14
1193	1386	0.153303
1193	1387	0.056983
1193	1388	7.42445e-14
1193	1389	7.42445e-14
1193	1390	0.417598
1193	1391	0.0770087
1193	1392	7.42445e-14
1193	1393	0.165475
1193	1394	0.356399
1193	1395	0.223954
1193	1396	7.42445e-14
1193	1397	0.616257
1193	1398	0.14749
1193	1399	0.141863
1193	1400	7.42445e-14
1193	1401	7.42445e-14
1193	1402	7.42445e-14
1193	1403	7.42445e-14
1193	1404	7.42445e-14
1193	1405	7.42445e-14
1193	1406	7.42445e-14
1193	1407	0.437063
1193	1408	0.0423633
1193	1410	0.245068
1193	1411	0.268426
1193	1412	0.0254316
1193	1413	0.101114
1193	1414	0.0487722
1193	1415	0.359782
1193	1416	0.0120018
1193	1417	0.0837066
1193	1418	0.414243
1193	1419	7.42445e-14
1193	1420	0.362791
1193	1421	0.259824
1193	1422	0.221081
1193	1423	7.42445e-14
1193	1424	0.063103
1193	1425	0.103766
1193	1426	0.430637
1193	1427	7.42445e-14
1193	1428	0.492193
1193	1429	0.424449
1193	1430	7.42445e-14
1193	1431	0.00635789
1193	1432	0.466557
1193	1433	0.268154
1193	1434	0
1193	1435	0.0120018
1193	1436	0.397096
1193	1437	7.42445e-14
1193	1438	0.116091
1193	1439	0.329166
1193	1440	7.42445e-14
1193	1441	7.42445e-14
1193	1444	0.381695
1193	1445	0.00635789
1194	1195	0.485572
1194	1196	0.523091
1194	1197	0.0650308
1194	1198	0.106208
1194	1202	0.353046
1194	1203	0.286135
1194	1204	0
1194	1205	0.0650308
1194	1206	0.184194
1194	1207	0
1194	1208	0
1194	1209	0.187243
1194	1210	0.157471
1194	1211	0.322614
1194	1212	0.491719
1194	1213	0.430041
1194	1214	0.0603566
1194	1215	0.320378
1194	1216	0.450973
1194	1217	0.456739
1194	1218	0.33379
1194	1219	0
1194	1220	0.346086
1194	1221	0.00650203
1194	1222	0.435124
1194	1224	0.0646708
1194	1225	0.122504
1194	1226	0
1194	1227	0
1194	1228	0.0660948
1194	1229	0.211665
1194	1230	0.0834917
1194	1231	0.14428
1194	1232	0.364166
1194	1233	0.173727
1194	1234	0.0723684
1194	1235	0.207205
1194	1236	0.207043
1194	1237	0.0568254
1194	1238	0.00413764
1194	1239	0.00945749
1194	1240	0.322387
1194	1241	0.000558856
1194	1242	0.0776051
1194	1243	0.249962
1194	1244	0
1194	1245	0.00726512
1194	1246	0
1194	1247	0
1194	1248	0.303612
1194	1249	0
1194	1250	0
1194	1251	0
1194	1252	0.332673
1194	1253	0.00391199
1194	1254	0.290784
1194	1255	0.0386628
1194	1256	0.274247
1194	1257	0.554133
1194	1258	0.332673
1194	1259	0
1194	1260	0.346086
1194	1262	0
1194	1263	0.274465
1194	1264	0.492252
1194	1265	0
1194	1266	0.75
1194	1267	0
1194	1268	0.233857
1194	1269	0.202205
1194	1270	0
1194	1271	0.131128
1194	1272	0.335162
1194	1273	0.165524
1194	1274	0.0217955
1194	1275	0.0350556
1194	1276	0.126708
1194	1277	0.0734898
1194	1278	0
1194	1279	0
1194	1280	0.238785
1194	1281	0.183305
1194	1282	0
1194	1283	0
1194	1284	0.42049
1194	1285	0.264746
1194	1286	0.204694
1194	1287	0.540873
1194	1288	0
1194	1289	0.0089417
1194	1290	0
1194	1291	0.000558856
1194	1292	0
1194	1293	0
1194	1294	0.527206
1194	1295	0.28517
1194	1296	0.358939
1194	1297	0
1194	1298	0
1194	1299	0.0089417
1194	1300	0.402327
1194	1301	0
1194	1302	0.0050297
1194	1303	0
1194	1304	0.000558856
1194	1305	0
1194	1306	0.302495
1194	1307	0
1194	1308	0.371361
1194	1309	0.259691
1194	1310	0.0543617
1194	1311	0
1194	1312	0
1194	1313	0.26058
1194	1314	0.209191
1194	1315	0.28517
1194	1316	0.34578
1194	1317	0.489712
1194	1318	0.00167657
1194	1319	0
1194	1320	0.0587817
1194	1321	0
1194	1322	0.358939
1194	1323	0.346086
1194	1324	0
1194	1325	0.298583
1194	1326	0.337931
1194	1327	0.225702
1194	1328	0.228751
1194	1329	0.381
1194	1330	0.215713
1194	1331	0.490169
1194	1332	0.303638
1194	1333	0.594422
1194	1334	0.268963
1194	1335	0
1194	1336	0.0201189
1194	1337	0.627165
1194	1338	0.364325
1194	1339	0.14886
1194	1340	0.311995
1194	1341	0.358939
1194	1342	0.448814
1194	1343	0.0543617
1194	1344	0.227989
1194	1345	0
1194	1346	0.150536
1194	1347	0
1194	1348	0.649571
1194	1349	0
1194	1350	0.427984
1194	1351	0.283493
1194	1352	0.358939
1194	1353	0
1194	1354	0.0426002
1194	1355	0.358939
1194	1356	0.590561
1194	1357	0.000558856
1194	1358	0
1194	1359	0.063659
1194	1360	0.401463
1194	1361	0.358939
1194	1364	0.121228
1194	1365	0.0635066
1194	1366	0.172941
1194	1367	0.307524
1194	1368	0.328837
1194	1369	0.249962
1194	1370	0
1194	1371	0
1194	1372	0.00167657
1194	1373	0
1194	1374	0.00531982
1194	1375	0
1194	1376	0.0106183
1194	1377	0
1194	1378	0.256694
1194	1379	0.200122
1194	1380	0.00223542
1194	1381	0
1194	1382	0.390184
1194	1383	0.450566
1194	1384	0
1194	1386	0.455876
1194	1387	0.063659
1194	1388	0
1194	1389	0.0650308
1194	1390	0.140908
1194	1391	0.051415
1194	1392	0
1194	1393	0.240487
1194	1394	0.148707
1194	1395	0.322613
1194	1396	0
1194	1397	0.520652
1194	1398	0.132526
1194	1399	0.312554
1194	1400	0
1194	1401	0
1194	1402	0
1194	1403	0
1194	1404	0
1194	1405	0
1194	1406	0
1194	1407	0.198547
1194	1408	0.0477316
1194	1410	0.0139715
1194	1411	0.142001
1194	1412	0.0139715
1194	1413	0.0491794
1194	1414	0.189605
1194	1415	0.620663
1194	1416	0.14886
1194	1417	0.0929228
1194	1418	0.235268
1194	1419	0
1194	1420	0.128969
1194	1421	0.45994
1194	1422	0.0822029
1194	1423	0
1194	1424	0.0417111
1194	1425	0.0364273
1194	1426	0.0872834
1194	1427	0
1194	1428	0.150993
1194	1429	0.146497
1194	1430	0
1194	1431	0.334349
1194	1432	0.250927
1194	1433	0.297516
1194	1434	0
1194	1435	0.0613474
1194	1436	0.391226
1194	1437	0
1194	1438	0.279022
1194	1439	0.258497
1194	1440	0.0650308
1194	1441	0.0650308
1194	1444	0.302698
1194	1445	0.282743
1195	1196	0.480514
1195	1197	0.0409354
1195	1198	0.0800907
1195	1202	0.288147
1195	1203	0.342283
1195	1204	0
1195	1205	0.0409354
1195	1206	0.23472
1195	1207	0.8125
1195	1208	0
1195	1209	0.250884
1195	1210	0.158839
1195	1211	0.314389
1195	1212	0.705351
1195	1213	0.307245
1195	1214	0.069412
1195	1215	0.566495
1195	1216	0.439746
1195	1217	0.710111
1195	1218	0.337304
1195	1219	0
1195	1220	0.714985
1195	1221	0.0343115
1195	1222	0.608468
1195	1224	0.100809
1195	1225	0.104676
1195	1226	0.000251554
1195	1227	6.6097e-16
1195	1228	0.222484
1195	1229	0.206409
1195	1230	0.150471
1195	1231	0.153163
1195	1232	0.515653
1195	1233	0.139132
1195	1234	0.147673
1195	1235	0.147547
1195	1236	0.221138
1195	1237	0.178884
1195	1238	0.0275196
1195	1239	0.0040248
1195	1240	0.681862
1195	1241	0.000242966
1195	1242	0.0297584
1195	1243	0.432338
1195	1244	0
1195	1245	0.0441092
1195	1246	0
1195	1247	0
1195	1248	0.723584
1195	1249	0
1195	1250	0
1195	1251	0
1195	1252	0.714256
1195	1253	0.00510248
1195	1254	0.528095
1195	1255	0.0678175
1195	1256	0.453359
1195	1257	0.79196
1195	1258	0.437179
1195	1259	0
1195	1260	0.633063
1195	1262	0
1195	1263	0.167387
1195	1264	0.514042
1195	1265	6.6097e-16
1195	1266	0.677641
1195	1267	0
1195	1268	0.358097
1195	1269	0.28088
1195	1270	0
1195	1271	0.0785843
1195	1272	0.101567
1195	1273	0.347922
1195	1274	0.0259103
1195	1275	0.0914103
1195	1276	0.179243
1195	1277	0.0839297
1195	1278	0.0409354
1195	1279	0.000242966
1195	1280	0.346853
1195	1281	0.218902
1195	1282	0
1195	1283	0
1195	1284	0.513583
1195	1285	0.0725129
1195	1286	0.262583
1195	1287	0.734263
1195	1288	0.0363795
1195	1289	0.00607439
1195	1290	0
1195	1291	0.000242966
1195	1292	0.0404069
1195	1293	0.0990247
1195	1294	0.450637
1195	1295	0.464602
1195	1296	0.403485
1195	1297	0.0412982
1195	1298	0.0404069
1195	1299	0.0327136
1195	1300	0.422185
1195	1301	0.0404069
1195	1302	0.0681577
1195	1303	0
1195	1304	0.0918051
1195	1305	0.0404069
1195	1306	0.51204
1195	1307	0.0990247
1195	1308	0.321186
1195	1309	0.46376
1195	1310	0.146499
1195	1311	0.224
1195	1312	0.0404069
1195	1313	0.181949
1195	1314	0.314319
1195	1315	0.55492
1195	1316	0.381729
1195	1317	0.430188
1195	1318	0.0826298
1195	1319	0.0404069
1195	1320	0.31208
1195	1321	0.0990247
1195	1322	0.564796
1195	1323	0.364861
1195	1324	0
1195	1325	0.4006
1195	1326	0.466064
1195	1327	0.238476
1195	1328	0.350739
1195	1329	0.327991
1195	1330	0.111242
1195	1331	0.440921
1195	1332	0.489024
1195	1333	0.700771
1195	1334	0.441353
1195	1335	0
1195	1336	0.0498312
1195	1337	0.509884
1195	1338	0.376937
1195	1339	0.317903
1195	1340	0.54934
1195	1341	0.390528
1195	1342	0.401593
1195	1343	0.0353226
1195	1344	0.32398
1195	1345	0.0409354
1195	1346	0.451266
1195	1347	0
1195	1348	0.50952
1195	1349	0
1195	1350	0.311507
1195	1351	0.343348
1195	1352	0.273293
1195	1353	0.0409354
1195	1354	0.0779435
1195	1355	0.621003
1195	1356	0.714256
1195	1357	0.0363795
1195	1358	0
1195	1359	0.10061
1195	1360	0.6146
1195	1361	0.390528
1195	1364	0.0689936
1195	1365	0.339057
1195	1366	0.154769
1195	1367	0.334845
1195	1368	0.25927
1195	1369	0.551238
1195	1370	0
1195	1371	0
1195	1372	0.00145786
1195	1373	6.68746e-16
1195	1374	0.02322
1195	1375	0.0379862
1195	1376	0.0322701
1195	1377	0
1195	1378	0.494271
1195	1379	0.55575
1195	1380	0.00312642
1195	1381	6.68746e-16
1195	1382	0.407099
1195	1383	0.457724
1195	1384	0.112902
1195	1386	0.380548
1195	1387	0.0414638
1195	1388	0.0379862
1195	1389	0.107711
1195	1390	0.236509
1195	1391	0.207537
1195	1392	0.0409354
1195	1393	0.417846
1195	1394	0.0928625
1195	1395	0.481222
1195	1396	0
1195	1397	0.359965
1195	1398	0.0650385
1195	1399	0.39967
1195	1400	0
1195	1401	0
1195	1402	0
1195	1403	0
1195	1404	0.0510673
1195	1405	0.13001
1195	1406	6.68746e-16
1195	1407	0.441893
1195	1408	0.0244433
1195	1410	0.0490719
1195	1411	0.0498101
1195	1412	0.0494819
1195	1413	0.234146
1195	1414	0.502099
1195	1415	0.784567
1195	1416	0.221271
1195	1417	0.0356809
1195	1418	0.150199
1195	1419	0.000242966
1195	1420	0.0806861
1195	1421	0.543566
1195	1422	0.150903
1195	1423	0
1195	1424	0.0454364
1195	1425	0.0668516
1195	1426	0.181967
1195	1427	0
1195	1428	0.155437
1195	1429	0.284385
1195	1430	0
1195	1431	0.477614
1195	1432	0.291188
1195	1433	0.202429
1195	1434	0
1195	1435	0.164062
1195	1436	0.516513
1195	1437	0
1195	1438	0.338853
1195	1439	0.225196
1195	1440	0.0605184
1195	1441	0.181555
1195	1444	0.309721
1195	1445	0.688445
1196	1197	0.0408806
1196	1198	0.0472071
1196	1202	0.454989
1196	1203	0.35933
1196	1204	0
1196	1205	0.0408806
1196	1206	0.202347
1196	1207	0.8125
1196	1208	0
1196	1209	0.106101
1196	1210	0.0798053
1196	1211	0.168549
1196	1212	0.567958
1196	1213	0.23684
1196	1214	0.101211
1196	1215	0.466731
1196	1216	0.202799
1196	1217	0.478695
1196	1218	0.521459
1196	1219	0
1196	1220	0.484554
1196	1221	0.0366509
1196	1222	0.411159
1196	1224	0.0406065
1196	1225	0.071761
1196	1226	0.000194956
1196	1227	6.6097e-16
1196	1228	0.104104
1196	1229	0.0901053
1196	1230	0.076465
1196	1231	0.0896651
1196	1232	0.356824
1196	1233	0.0968217
1196	1234	0.179928
1196	1235	0.128045
1196	1236	0.132253
1196	1237	0.0527438
1196	1238	0.0230042
1196	1239	0.00311919
1196	1240	0.31963
1196	1241	0.000188306
1196	1242	0.060756
1196	1243	0.313633
1196	1244	0
1196	1245	0.0377584
1196	1246	0
1196	1247	0
1196	1248	0.428706
1196	1249	0
1196	1250	0
1196	1251	0
1196	1252	0.483989
1196	1253	0.00395442
1196	1254	0.32559
1196	1255	0.0743778
1196	1256	0.338425
1196	1257	0.563551
1196	1258	0.493088
1196	1259	0
1196	1260	0.439752
1196	1262	0
1196	1263	0.0285109
1196	1264	0.406197
1196	1265	0
1196	1266	0.587106
1196	1267	0
1196	1268	0.219711
1196	1269	0.217682
1196	1270	0
1196	1271	0.317198
1196	1272	0.137421
1196	1273	0.144643
1196	1274	0.00922697
1196	1275	0.0734788
1196	1276	0.182723
1196	1277	0.0909275
1196	1278	0.0419375
1196	1279	0.000188306
1196	1280	0.391509
1196	1281	0.198966
1196	1282	0
1196	1283	0
1196	1284	0.244017
1196	1285	0.155319
1196	1286	0.23965
1196	1287	0.668796
1196	1288	0.0382747
1196	1289	0.00470764
1196	1290	0
1196	1291	0.000188306
1196	1292	0.000188306
1196	1293	0.0402003
1196	1294	0.384196
1196	1295	0.39202
1196	1296	0.33923
1196	1297	0.000150923
1196	1298	0.000188306
1196	1299	0.0144995
1196	1300	0.542248
1196	1301	0.000188306
1196	1302	0.088276
1196	1303	0
1196	1304	0.0367257
1196	1305	0.000188306
1196	1306	0.433097
1196	1307	0.0402003
1196	1308	0.36371
1196	1309	0.340784
1196	1310	0.0829184
1196	1311	0.416
1196	1312	0.000188306
1196	1313	0.0754074
1196	1314	0.261499
1196	1315	0.458574
1196	1316	0.360809
1196	1317	0.319391
1196	1318	0.0363066
1196	1319	0.000188306
1196	1320	0.081412
1196	1321	0.0402003
1196	1322	0.4541
1196	1323	0.32846
1196	1324	0
1196	1325	0.21168
1196	1326	0.319427
1196	1327	0.193492
1196	1328	0.288531
1196	1329	0.255238
1196	1330	0.0948222
1196	1331	0.342361
1196	1332	0.374264
1196	1333	0.488071
1196	1334	0.438309
1196	1335	0
1196	1336	0.0621956
1196	1337	0.451178
1196	1338	0.366304
1196	1339	0.127271
1196	1340	0.477905
1196	1341	0.465125
1196	1342	0.485729
1196	1343	0.0361608
1196	1344	0.26758
1196	1345	0.0419375
1196	1346	0.228051
1196	1347	0
1196	1348	0.249019
1196	1349	0
1196	1350	0.21835
1196	1351	0.239513
1196	1352	0.367925
1196	1353	0.0419375
1196	1354	0.058563
1196	1355	0.431218
1196	1356	0.483989
1196	1357	0.0382747
1196	1358	0
1196	1359	0.102824
1196	1360	0.433681
1196	1361	0.465125
1196	1364	0.114007
1196	1365	0.115359
1196	1366	0.152091
1196	1367	0.413395
1196	1368	0.28942
1196	1369	0.369025
1196	1370	0
1196	1371	0
1196	1372	0.00112983
1196	1373	6.68746e-16
1196	1374	0.0277533
1196	1375	0.000564916
1196	1376	0.0269581
1196	1377	0
1196	1378	0.430032
1196	1379	0.278914
1196	1380	0.00242298
1196	1381	6.68746e-16
1196	1382	0.400326
1196	1383	0.611221
1196	1384	0.0370596
1196	1386	0.399509
1196	1387	0.0419375
1196	1388	0.000564916
1196	1389	0.0869639
1196	1390	0.210623
1196	1391	0.0963944
1196	1392	0.0419375
1196	1393	0.257228
1196	1394	0.10852
1196	1395	0.333186
1196	1396	0
1196	1397	0.430334
1196	1398	0.0291206
1196	1399	0.456818
1196	1400	0
1196	1401	0
1196	1402	0
1196	1403	0
1196	1404	0.022785
1196	1405	0.0621926
1196	1406	6.68746e-16
1196	1407	0.308499
1196	1408	0.0285618
1196	1410	0.0341927
1196	1411	0.0386026
1196	1412	0.0957141
1196	1413	0.0977733
1196	1414	0.252907
1196	1415	0.415147
1196	1416	0.249554
1196	1417	0.0714894
1196	1418	0.228879
1196	1419	0.000188306
1196	1420	0.108786
1196	1421	0.266884
1196	1422	0.125637
1196	1423	0
1196	1424	0.0473681
1196	1425	0.0673801
1196	1426	0.138059
1196	1427	0
1196	1428	0.250243
1196	1429	0.106594
1196	1430	0
1196	1431	0.415236
1196	1432	0.217466
1196	1433	0.267108
1196	1434	0
1196	1435	0.0465561
1196	1436	0.577715
1196	1437	0
1196	1438	0.446702
1196	1439	0.287719
1196	1440	0.0604956
1196	1441	0.0558491
1196	1444	0.378098
1196	1445	0.516484
1197	1198	0.0361547
1197	1202	0.0320484
1197	1203	0.0321335
1197	1204	0
1197	1205	0.0449262
1197	1206	0.0235322
1197	1207	0
1197	1208	0
1197	1209	0.0260105
1197	1210	0.000443427
1197	1211	0.0226635
1197	1212	0.0279786
1197	1213	0.0326316
1197	1214	0.0104418
1197	1215	0.0388883
1197	1216	0.0298799
1197	1217	0.0378677
1197	1218	0.0395199
1197	1219	0
1197	1220	0.0398723
1197	1221	0.000100615
1197	1222	0.0285635
1197	1224	1.88655e-05
1197	1225	0.0319909
1197	1226	6.28857e-06
1197	1227	0
1197	1228	0.0422982
1197	1229	0.0179103
1197	1230	0.0224949
1197	1231	0.0225892
1197	1232	0.0422856
1197	1233	0.0235703
1197	1234	0.00981676
1197	1235	0.0221175
1197	1236	0.0380596
1197	1237	0.00166653
1197	1238	0.000742067
1197	1239	0.000100617
1197	1240	0.0227287
1197	1241	6.07324e-06
1197	1242	0.00395441
1197	1243	0.0245223
1197	1244	0
1197	1245	0.00143962
1197	1246	0
1197	1247	0
1197	1248	0.0327349
1197	1249	0
1197	1250	0
1197	1251	0
1197	1252	0.0398539
1197	1253	0.000127563
1197	1254	0.0410264
1197	1255	0.000328013
1197	1256	0.0404858
1197	1257	0.0341866
1197	1258	0.040352
1197	1259	0
1197	1260	0.0408562
1197	1262	0
1197	1263	1.90633e-15
1197	1264	0.0313013
1197	1265	0
1197	1266	0.208505
1197	1267	0
1197	1268	0.0267091
1197	1269	0.00702198
1197	1270	0
1197	1271	0.0359057
1197	1272	0.0293393
1197	1273	9.71878e-05
1197	1274	0.000297635
1197	1275	0.0044586
1197	1276	0.00548518
1197	1277	0.0307546
1197	1278	6.07324e-06
1197	1279	6.07324e-06
1197	1280	0.0329413
1197	1281	0.0433771
1197	1282	0
1197	1283	0
1197	1284	0.0008565
1197	1285	0.0197478
1197	1286	0.0355776
1197	1287	0.0394228
1197	1288	2.4297e-05
1197	1289	0.000151861
1197	1290	0
1197	1291	6.07324e-06
1197	1292	6.07324e-06
1197	1293	1.82226e-05
1197	1294	0.037564
1197	1295	0.0379527
1197	1296	0.0408441
1197	1297	6.28857e-06
1197	1298	6.07324e-06
1197	1299	0.000467732
1197	1300	0.0370113
1197	1301	6.07324e-06
1197	1302	0.000230826
1197	1303	0
1197	1304	4.25224e-05
1197	1305	6.07324e-06
1197	1306	0.0367803
1197	1307	1.82226e-05
1197	1308	0.0284221
1197	1309	0.0417881
1197	1310	0.00019438
1197	1311	0.032
1197	1312	6.07324e-06
1197	1313	0.00229612
1197	1314	0.0361973
1197	1315	0.0384205
1197	1316	0.0320363
1197	1317	0.0300439
1197	1318	9.71915e-05
1197	1319	6.07324e-06
1197	1320	0.0418949
1197	1321	1.82226e-05
1197	1322	0.0418646
1197	1323	0.0399513
1197	1324	0
1197	1325	0.0360818
1197	1326	0.0330095
1197	1327	0.0298464
1197	1328	0.0212667
1197	1329	0.0300943
1197	1330	0.0195802
1197	1331	0.0355837
1197	1332	0.0423749
1197	1333	0.0329111
1197	1334	0.0309308
1197	1335	0
1197	1336	0.00229611
1197	1337	0.0309794
1197	1338	0.0254031
1197	1339	0.000218684
1197	1340	0.0372967
1197	1341	0.0423567
1197	1342	0.0376855
1197	1343	2.4297e-05
1197	1344	0.0313985
1197	1345	6.07324e-06
1197	1346	0.000315858
1197	1347	0
1197	1348	0.031763
1197	1349	0
1197	1350	0.0314895
1197	1351	0.0332632
1197	1352	0.0428608
1197	1353	6.07324e-06
1197	1354	0.00188914
1197	1355	0.0403764
1197	1356	0.0398539
1197	1357	2.4297e-05
1197	1358	0
1197	1359	1.82226e-05
1197	1360	0.0280879
1197	1361	0.0423567
1197	1364	0.0290606
1197	1365	0.00157324
1197	1366	0.025312
1197	1367	0.0393925
1197	1368	0.0242186
1197	1369	0.0332816
1197	1370	0
1197	1371	0
1197	1372	3.6448e-05
1197	1373	0
1197	1374	0.000234478
1197	1375	1.82226e-05
1197	1376	0.00150035
1197	1377	0
1197	1378	0.0385061
1197	1379	0.0252847
1197	1380	7.81592e-05
1197	1381	0
1197	1382	0.0384613
1197	1383	0.0407995
1197	1384	4.40196e-05
1197	1386	0.0292785
1197	1387	6.07324e-06
1197	1388	1.82226e-05
1197	1389	0.042381
1197	1390	0.0159999
1197	1391	0.0408867
1197	1392	6.07324e-06
1197	1393	0.0352045
1197	1394	0.00782852
1197	1395	0.0403764
1197	1396	0
1197	1397	0.0310827
1197	1398	0.00082004
1197	1399	0.0381593
1197	1400	0
1197	1401	0
1197	1402	0
1197	1403	0
1197	1404	0.000734992
1197	1405	0.000753226
1197	1406	0
1197	1407	0.0218678
1197	1408	0.000188313
1197	1410	0.00221109
1197	1411	0.00124524
1197	1412	0.00337736
1197	1413	0.00255731
1197	1414	0.0211996
1197	1415	0.0196142
1197	1416	0.00155504
1197	1417	0.0264965
1197	1418	0.0246805
1197	1419	6.07324e-06
1197	1420	0.00427636
1197	1421	0.0316233
1197	1422	0.0162247
1197	1423	0
1197	1424	0.00113592
1197	1425	0.00105694
1197	1426	0.0108975
1197	1427	0
1197	1428	0.0230826
1197	1429	0.0218001
1197	1430	0
1197	1431	0.0395199
1197	1432	0.028009
1197	1433	0.0308778
1197	1434	0
1197	1435	0.0652104
1197	1436	0.0421147
1197	1437	0
1197	1438	0.0496765
1197	1439	0.0363293
1197	1440	2.27766e-05
1197	1441	6.83343e-05
1197	1444	0.0521592
1197	1445	0.0615477
1198	1202	0.345447
1198	1203	0.305438
1198	1204	2.61349e-15
1198	1205	0.0361547
1198	1206	0.621236
1198	1207	0
1198	1208	2.61349e-15
1198	1209	0.447542
1198	1210	0.127735
1198	1211	0.603442
1198	1212	0.117813
1198	1213	0.19548
1198	1214	0.21763
1198	1215	0.0518449
1198	1216	0.206341
1198	1217	0.098077
1198	1218	0.12717
1198	1219	2.61349e-15
1198	1220	0.0402367
1198	1221	0.0309658
1198	1222	0.671306
1198	1224	0.0948407
1198	1225	0.438018
1198	1226	0.00186776
1198	1227	0
1198	1228	0.052008
1198	1229	0.346693
1198	1230	1.16043
1198	1231	0.0954193
1198	1232	0.0547625
1198	1233	0.357044
1198	1234	0.143535
1198	1235	0.350686
1198	1236	0.172802
1198	1237	0.509018
1198	1238	0.182808
1198	1239	0.0298841
1198	1240	0.657021
1198	1241	0.00180409
1198	1242	0.0599177
1198	1243	0.157211
1198	1244	2.61349e-15
1198	1245	0.135061
1198	1246	2.61349e-15
1198	1247	2.61349e-15
1198	1248	0.19127
1198	1249	2.61349e-15
1198	1250	2.61349e-15
1198	1251	2.61349e-15
1198	1252	0.0348244
1198	1253	0.0378859
1198	1254	0.0413574
1198	1255	0.0451023
1198	1256	0.0401274
1198	1257	0.0543414
1198	1258	0.0379588
1198	1259	2.61349e-15
1198	1260	0.0465966
1198	1262	2.61349e-15
1198	1263	0.281162
1198	1264	0.205457
1198	1265	0
1198	1266	0.570645
1198	1267	2.61349e-15
1198	1268	0.356955
1198	1269	0.0889655
1198	1270	2.61349e-15
1198	1271	0.253366
1198	1272	1.64916
1198	1273	0.00931202
1198	1274	0.0548426
1198	1275	0.276245
1198	1276	0.311087
1198	1277	0.193967
1198	1278	0.00180409
1198	1279	0.00180409
1198	1280	0.207953
1198	1281	0.0805373
1198	1282	2.61349e-15
1198	1283	2.61349e-15
1198	1284	0.140756
1198	1285	0.0912888
1198	1286	0.181047
1198	1287	0.0827149
1198	1288	0.00721636
1198	1289	0.0451022
1198	1290	2.61349e-15
1198	1291	0.00180409
1198	1292	0.0313985
1198	1293	0.0268154
1198	1294	0.079216
1198	1295	0.0599177
1198	1296	0.0329474
1198	1297	0.0316136
1198	1298	0.0313985
1198	1299	0.0731204
1198	1300	0.111106
1198	1301	0.0313985
1198	1302	0.0194077
1198	1303	2.61349e-15
1198	1304	0.0258404
1198	1305	0.0313985
1198	1306	0.1242
1198	1307	0.0268154
1198	1308	0.20327
1198	1309	0.0712666
1198	1310	0.0482184
1198	1311	0.032
1198	1312	0.0313985
1198	1313	0.25547
1198	1314	0.138614
1198	1315	0.0558813
1198	1316	0.126487
1198	1317	0.293365
1198	1318	0.0576672
1198	1319	0.0313985
1198	1320	0.0462048
1198	1321	0.0268154
1198	1322	0.0453757
1198	1323	0.057084
1198	1324	2.61349e-15
1198	1325	0.0533392
1198	1326	0.192492
1198	1327	0.283264
1198	1328	0.327521
1198	1329	0.50743
1198	1330	0.5553
1198	1331	0.179944
1198	1332	0.0539679
1198	1333	0.19814
1198	1334	0.0742685
1198	1335	2.61349e-15
1198	1336	0.142378
1198	1337	0.243015
1198	1338	0.226969
1198	1339	0.0126286
1198	1340	0.0666876
1198	1341	0.0287379
1198	1342	0.134059
1198	1343	0.00721636
1198	1344	0.107225
1198	1345	0.00180409
1198	1346	0.0251115
1198	1347	2.61349e-15
1198	1348	0.184026
1198	1349	2.61349e-15
1198	1350	0.123717
1198	1351	0.0787058
1198	1352	0.0273347
1198	1353	0.00180409
1198	1354	0.207789
1198	1355	0.0470248
1198	1356	0.0348244
1198	1357	0.00721636
1198	1358	2.61349e-15
1198	1359	0.0268154
1198	1360	0.083699
1198	1361	0.0287379
1198	1364	0.552253
1198	1365	0.0888743
1198	1366	0.186696
1198	1367	0.0422504
1198	1368	0.384618
1198	1369	0.123225
1198	1370	2.61349e-15
1198	1371	2.61349e-15
1198	1372	0.0240363
1198	1373	0
1198	1374	0.0137236
1198	1375	0.0941955
1198	1376	0.0976123
1198	1377	2.61349e-15
1198	1378	0.102601
1198	1379	0.207427
1198	1380	0.0187844
1198	1381	0
1198	1382	0.345891
1198	1383	0.0557248
1198	1384	0.0176714
1198	1386	0.190241
1198	1387	0.0313985
1198	1388	0.0268154
1198	1389	0.0359543
1198	1390	0.236983
1198	1391	0.161311
1198	1392	0.00180409
1198	1393	0.216861
1198	1394	0.2977
1198	1395	0.0470248
1198	1396	2.61349e-15
1198	1397	0.221101
1198	1398	0.303798
1198	1399	0.142396
1198	1400	2.61349e-15
1198	1401	2.61349e-15
1198	1402	2.61349e-15
1198	1403	2.61349e-15
1198	1404	0.233092
1198	1405	0.166104
1198	1406	0
1198	1407	0.40357
1198	1408	0.0559269
1198	1410	0.140373
1198	1411	0.186459
1198	1412	0.103617
1198	1413	0.0188701
1198	1414	0.0761728
1198	1415	0.279898
1198	1416	0.075535
1198	1417	0.183361
1198	1418	0.387249
1198	1419	0.00180409
1198	1420	0.330459
1198	1421	0.137512
1198	1422	0.376399
1198	1423	2.61349e-15
1198	1424	0.121749
1198	1425	0.149822
1198	1426	0.442249
1198	1427	2.61349e-15
1198	1428	0.228254
1198	1429	0.329861
1198	1430	2.61349e-15
1198	1431	0.0391798
1198	1432	0.591888
1198	1433	0.14134
1198	1434	0
1198	1435	0.14477
1198	1436	0.234056
1198	1437	0
1198	1438	0.0835459
1198	1439	0.28125
1198	1440	0.00191328
1198	1441	0.0503827
1198	1444	0.101403
1198	1445	0.0969496
1202	1203	0.754952
1202	1204	0
1202	1205	0.0320485
1202	1206	0.407245
1202	1207	0.625
1202	1208	0
1202	1209	0.304257
1202	1210	0.225651
1202	1211	0.35226
1202	1212	0.848874
1202	1213	0.561944
1202	1214	0.29065
1202	1215	0.171662
1202	1216	0.245344
1202	1217	0.244254
1202	1218	0.152607
1202	1219	0
1202	1220	0.384253
1202	1221	0.0389526
1202	1222	0.438873
1202	1224	0.0762259
1202	1225	0.302099
1202	1226	0.00287398
1202	1227	1.7053e-13
1202	1228	0.0987836
1202	1229	0.383256
1202	1230	0.204712
1202	1231	0.439546
1202	1232	0.234193
1202	1233	0.364628
1202	1234	0.971921
1202	1235	0.701555
1202	1236	0.0833134
1202	1237	0.552838
1202	1238	0.339127
1202	1239	0.0232684
1202	1240	0.235752
1202	1241	0.00298251
1202	1242	0.380782
1202	1243	0.234656
1202	1244	0
1202	1245	0.541446
1202	1246	0
1202	1247	0
1202	1248	0.652547
1202	1249	0
1202	1250	0
1202	1251	0
1202	1252	0.267498
1202	1253	0.0990975
1202	1254	0.145806
1202	1255	0.188801
1202	1256	0.148825
1202	1257	0.287816
1202	1258	0.154025
1202	1259	0
1202	1260	0.2647
1202	1262	0
1202	1263	0.478918
1202	1264	0.23801
1202	1265	1.72513e-13
1202	1266	0.636488
1202	1267	0
1202	1268	0.677634
1202	1269	0.406443
1202	1270	0
1202	1271	0.998431
1202	1272	0.3168
1202	1273	0.112194
1202	1274	0.0639663
1202	1275	0.249946
1202	1276	0.87739
1202	1277	0.341362
1202	1278	0.030463
1202	1279	0.00298251
1202	1280	0.307394
1202	1281	0.129214
1202	1282	0
1202	1283	0
1202	1284	0.265165
1202	1285	0.487038
1202	1286	0.168859
1202	1287	0.397131
1202	1288	0.121852
1202	1289	0.074563
1202	1290	0
1202	1291	0.030463
1202	1292	0.0331054
1202	1293	0.0723641
1202	1294	0.21377
1202	1295	0.120334
1202	1296	0.0809048
1202	1297	0.0337014
1202	1298	0.0331054
1202	1299	0.113655
1202	1300	0.6011
1202	1301	0.0331054
1202	1302	0.0834772
1202	1303	0
1202	1304	0.0578707
1202	1305	0.0331054
1202	1306	0.197633
1202	1307	0.0723641
1202	1308	0.30877
1202	1309	0.163792
1202	1310	0.0803793
1202	1311	0.32
1202	1312	0.0331054
1202	1313	0.272591
1202	1314	0.425514
1202	1315	0.239537
1202	1316	0.664954
1202	1317	0.148306
1202	1318	0.0981895
1202	1319	0.0331054
1202	1320	0.0964187
1202	1321	0.0723641
1202	1322	0.272549
1202	1323	0.143201
1202	1324	0
1202	1325	0.192336
1202	1326	0.401912
1202	1327	0.413655
1202	1328	1.02024
1202	1329	0.468904
1202	1330	0.442542
1202	1331	0.590126
1202	1332	0.247483
1202	1333	0.284554
1202	1334	0.330881
1202	1335	0
1202	1336	0.318568
1202	1337	0.340208
1202	1338	0.390468
1202	1339	0.329329
1202	1340	0.226811
1202	1341	0.194672
1202	1342	0.479788
1202	1343	0.0188002
1202	1344	0.536754
1202	1345	0.030463
1202	1346	0.230663
1202	1347	0
1202	1348	0.30614
1202	1349	0
1202	1350	0.0590977
1202	1351	0.0569595
1202	1352	0.140993
1202	1353	0.030463
1202	1354	0.807073
1202	1355	0.244433
1202	1356	0.441893
1202	1357	0.0209141
1202	1358	0
1202	1359	0.0707787
1202	1360	0.0403582
1202	1361	0.194672
1202	1364	0.395874
1202	1365	0.442179
1202	1366	0.343352
1202	1367	0.380897
1202	1368	1.39033
1202	1369	0.0553376
1202	1370	0
1202	1371	0
1202	1372	0.0178951
1202	1373	4.01248e-15
1202	1374	0.122327
1202	1375	0.0311434
1202	1376	0.288539
1202	1377	0
1202	1378	0.392135
1202	1379	0.222981
1202	1380	0.162944
1202	1381	4.01248e-15
1202	1382	0.471728
1202	1383	0.235743
1202	1384	0.073264
1202	1386	0.349335
1202	1387	0.0320485
1202	1388	0.0311434
1202	1389	0.0509671
1202	1390	0.704954
1202	1391	0.225709
1202	1392	0.030463
1202	1393	0.376373
1202	1394	0.304867
1202	1395	0.180488
1202	1396	0
1202	1397	0.0772631
1202	1398	0.16615
1202	1399	0.19373
1202	1400	0
1202	1401	0
1202	1402	0
1202	1403	0
1202	1404	0.232467
1202	1405	0.173241
1202	1406	1.33749e-15
1202	1407	0.0545601
1202	1408	0.0367045
1202	1410	0.508548
1202	1411	0.0958932
1202	1412	1.09387
1202	1413	0.288011
1202	1414	0.420101
1202	1415	0.217697
1202	1416	0.0648865
1202	1417	0.100528
1202	1418	0.310689
1202	1419	0.00298251
1202	1420	0.301043
1202	1421	0.292239
1202	1422	0.459381
1202	1423	0
1202	1424	0.197314
1202	1425	0.335579
1202	1426	0.580134
1202	1427	0
1202	1428	0.474555
1202	1429	0.315874
1202	1430	0
1202	1431	0.160534
1202	1432	0.447087
1202	1433	0.26797
1202	1434	0
1202	1435	0.106346
1202	1436	0.637186
1202	1437	0
1202	1438	0.383086
1202	1439	0.327738
1202	1440	0.0459867
1202	1441	0.106072
1202	1444	0.590151
1202	1445	0.265605
1203	1204	0
1203	1205	0.0321335
1203	1206	1.24905
1203	1207	0.8125
1203	1208	0
1203	1209	0.463093
1203	1210	0.157345
1203	1211	1.06062
1203	1212	1.34865
1203	1213	1.95339
1203	1214	0.621801
1203	1215	0.629956
1203	1216	1.28409
1203	1217	1.01354
1203	1218	0.347846
1203	1219	0
1203	1220	0.527879
1203	1221	0.0855271
1203	1222	0.749249
1203	1224	0.0722829
1203	1225	1.31746
1203	1226	0.0286013
1203	1227	6.6097e-16
1203	1228	0.250356
1203	1229	1.3309
1203	1230	0.445143
1203	1231	1.98341
1203	1232	0.274819
1203	1233	0.76592
1203	1234	0.318003
1203	1235	0.78234
1203	1236	0.597231
1203	1237	0.16181
1203	1238	0.122379
1203	1239	0.0195455
1203	1240	0.15957
1203	1241	0.0284342
1203	1242	0.399679
1203	1243	2.45219
1203	1244	0
1203	1245	1.11412
1203	1246	0
1203	1247	0
1203	1248	0.646837
1203	1249	0
1203	1250	0
1203	1251	0
1203	1252	0.471907
1203	1253	0.301438
1203	1254	0.714891
1203	1255	0.895732
1203	1256	0.536739
1203	1257	0.955094
1203	1258	0.442564
1203	1259	0
1203	1260	0.402814
1203	1262	0
1203	1263	1.00728
1203	1264	1.78866
1203	1265	6.6097e-16
1203	1266	0.685871
1203	1267	0
1203	1268	1.41198
1203	1269	0.286492
1203	1270	0
1203	1271	0.226438
1203	1272	0.339652
1203	1273	0.258884
1203	1274	0.0755319
1203	1275	0.25212
1203	1276	0.678849
1203	1277	0.155465
1203	1278	0.0316051
1203	1279	0.00359601
1203	1280	1.72907
1203	1281	0.130602
1203	1282	0
1203	1283	0
1203	1284	0.515232
1203	1285	0.349186
1203	1286	0.196078
1203	1287	0.550582
1203	1288	0.0244251
1203	1289	0.526947
1203	1290	0
1203	1291	0.00359601
1203	1292	0.0316051
1203	1293	0.0718265
1203	1294	0.970079
1203	1295	0.563153
1203	1296	0.139577
1203	1297	0.0321795
1203	1298	0.0316051
1203	1299	0.0826815
1203	1300	0.210814
1203	1301	0.0316051
1203	1302	0.12608
1203	1303	0
1203	1304	0.0592587
1203	1305	0.0316051
1203	1306	1.32241
1203	1307	0.0718265
1203	1308	0.64062
1203	1309	0.751336
1203	1310	0.56031
1203	1311	0.352
1203	1312	0.0316051
1203	1313	0.255325
1203	1314	0.308679
1203	1315	0.324524
1203	1316	0.722393
1203	1317	1.87451
1203	1318	0.158739
1203	1319	0.0316051
1203	1320	0.102687
1203	1321	0.0718265
1203	1322	0.322519
1203	1323	0.743738
1203	1324	0
1203	1325	0.345784
1203	1326	1.51577
1203	1327	1.11676
1203	1328	0.976315
1203	1329	0.597838
1203	1330	0.518449
1203	1331	0.644382
1203	1332	0.27421
1203	1333	1.56285
1203	1334	0.294893
1203	1335	0
1203	1336	0.13087
1203	1337	1.39012
1203	1338	1.81124
1203	1339	0.557519
1203	1340	0.925475
1203	1341	0.248096
1203	1342	0.972242
1203	1343	0.0730444
1203	1344	1.48578
1203	1345	0.0316051
1203	1346	0.750873
1203	1347	0
1203	1348	0.824807
1203	1349	0
1203	1350	2.10598
1203	1351	2.06578
1203	1352	0.190906
1203	1353	0.0316051
1203	1354	0.74923
1203	1355	0.523008
1203	1356	0.322878
1203	1357	0.0741014
1203	1358	0
1203	1359	0.0718265
1203	1360	2.85557
1203	1361	0.248096
1203	1364	0.868262
1203	1365	0.356925
1203	1366	0.962483
1203	1367	0.565632
1203	1368	0.988205
1203	1369	2.11779
1203	1370	0
1203	1371	0
1203	1372	0.0316172
1203	1373	6.68746e-16
1203	1374	0.139932
1203	1375	0.0298131
1203	1376	0.513535
1203	1377	0
1203	1378	1.37427
1203	1379	1.80309
1203	1380	0.188828
1203	1381	6.68746e-16
1203	1382	0.627396
1203	1383	0.801022
1203	1384	0.0746413
1203	1386	1.799
1203	1387	0.0316051
1203	1388	0.0670703
1203	1389	0.321933
1203	1390	0.686384
1203	1391	0.0960482
1203	1392	0.0316051
1203	1393	0.642198
1203	1394	0.359505
1203	1395	0.556301
1203	1396	0
1203	1397	2.37528
1203	1398	0.112628
1203	1399	2.11731
1203	1400	0
1203	1401	0
1203	1402	0
1203	1403	0
1203	1404	0.0942562
1203	1405	0.152343
1203	1406	6.68746e-16
1203	1407	1.12805
1203	1408	0.0522883
1203	1410	1.59275
1203	1411	0.109363
1203	1412	0.578336
1203	1413	1.9272
1203	1414	1.56641
1203	1415	0.658764
1203	1416	0.210319
1203	1417	0.231288
1203	1418	1.43525
1203	1419	0.0284342
1203	1420	0.741412
1203	1421	1.18311
1203	1422	0.376843
1203	1423	0
1203	1424	0.416414
1203	1425	0.283525
1203	1426	1.51457
1203	1427	0
1203	1428	0.299892
1203	1429	0.947898
1203	1430	0
1203	1431	0.883716
1203	1432	1.17955
1203	1433	0.293131
1203	1434	0
1203	1435	0.11655
1203	1436	0.940119
1203	1437	0
1203	1438	0.40477
1203	1439	0.506309
1203	1440	0.0472622
1203	1441	0.109899
1203	1444	1.17306
1203	1445	0.469842
1204	1205	0
1204	1206	0
1204	1207	0
1204	1208	0
1204	1209	0
1204	1210	0
1204	1211	4.18158e-14
1204	1212	0
1204	1213	1.0454e-14
1204	1214	0
1204	1215	0
1204	1216	1.67263e-13
1204	1217	0
1204	1218	0
1204	1219	0
1204	1220	0
1204	1221	0
1204	1222	3.96582e-15
1204	1224	0
1204	1225	0
1204	1226	0
1204	1227	0
1204	1228	6.6097e-16
1204	1229	4.3624e-14
1204	1230	0
1204	1231	0
1204	1232	0
1204	1233	1.12365e-14
1204	1234	0
1204	1235	1.38804e-14
1204	1236	1.05755e-14
1204	1237	6.6097e-16
1204	1238	0
1204	1239	0
1204	1240	1.75324e-13
1204	1241	0
1204	1242	0
1204	1243	0
1204	1244	0
1204	1245	2.61349e-15
1204	1246	0
1204	1247	0
1204	1248	0
1204	1249	0
1204	1250	0
1204	1251	0
1204	1252	0
1204	1253	0
1204	1254	0
1204	1255	0
1204	1256	0
1204	1257	0
1204	1258	0
1204	1259	0
1204	1260	0
1204	1262	0
1204	1263	1.90633e-15
1204	1264	0
1204	1265	0
1204	1266	0
1204	1267	0
1204	1268	0
1204	1269	0
1204	1270	0
1204	1271	0
1204	1272	4.18158e-14
1204	1273	0
1204	1274	0
1204	1275	1.67263e-13
1204	1276	0
1204	1277	1.56809e-14
1204	1278	0
1204	1279	0
1204	1280	0
1204	1281	0
1204	1282	0
1204	1283	0
1204	1284	0
1204	1285	1.67263e-13
1204	1286	0
1204	1287	0
1204	1288	0
1204	1289	0
1204	1290	0
1204	1291	0
1204	1292	0
1204	1293	0
1204	1294	0
1204	1295	0
1204	1296	0
1204	1297	0
1204	1298	0
1204	1299	2.61349e-15
1204	1300	2.61349e-15
1204	1301	0
1204	1302	0
1204	1303	0
1204	1304	0
1204	1305	0
[truncated: 27,162 more rows]

## Sheet: ELSC
i	j	score
1193	1194	0.81575
1193	1195	0.498265
1193	1196	-0.232622
1193	1197	0
1193	1198	0.0186511
1193	1202	1.89712
1193	1203	2.56254
1193	1204	0
1193	1205	0
1193	1206	5.88702
1193	1207	0
1193	1208	0
1193	1209	4.19971
1193	1210	0.578308
1193	1211	5.5697
1193	1212	3.42705
1193	1213	2.8904
1193	1214	2.58022
1193	1215	2.0336
1193	1216	1.31271
1193	1217	0.425668
1193	1218	0.462624
1193	1219	0
1193	1220	0.916291
1193	1221	0.767255
1193	1222	1.49315
1193	1224	0
1193	1225	3.41366
1193	1226	0
1193	1227	0
1193	1228	0.387116
1193	1229	1.69745
1193	1230	4.95392
1193	1231	1.11458
1193	1232	0.65678
1193	1233	1.50978
1193	1234	3.14419
1193	1235	6.62577
1193	1236	1.70208
1193	1237	2.91218
1193	1238	1.63761
1193	1239	0
1193	1240	5.73131
1193	1241	0
1193	1242	2.00982
1193	1243	5.8296
1193	1244	0
1193	1245	2.58495
1193	1246	0
1193	1247	0
1193	1248	5.57609
1193	1249	0
1193	1250	0
1193	1251	0
1193	1252	1.33977
1193	1253	1.38629
1193	1254	0.934983
1193	1255	1.32861
1193	1256	-0.0190482
1193	1257	0.464889
1193	1258	-0.0183491
1193	1259	0
1193	1260	0.0180185
1193	1262	0
1193	1263	2.07944
1193	1264	4.05321
1193	1265	0
1193	1266	0
1193	1267	0
1193	1268	6.54938
1193	1269	1.77821
1193	1270	0
1193	1271	0.103032
1193	1272	2.37785
1193	1273	0
1193	1274	1.63576
1193	1275	0.746636
1193	1276	5.74748
1193	1277	3.55602
1193	1278	0
1193	1279	0
1193	1280	2.70805
1193	1281	-0.0176996
1193	1282	0
1193	1283	0
1193	1284	1.62964
1193	1285	0.77319
1193	1286	2.3793
1193	1287	0.112218
1193	1288	-0.0350913
1193	1289	-0.0363676
1193	1290	0
1193	1291	0.745333
1193	1292	0
1193	1293	0
1193	1294	-0.673729
1193	1295	0.223144
1193	1296	0.897942
1193	1297	0
1193	1298	0
1193	1299	0.462624
1193	1300	0.221542
1193	1301	0
1193	1302	-7.10543e-15
1193	1303	0
1193	1304	-0.0176996
1193	1305	0
1193	1306	1.10213
1193	1307	0
1193	1308	3.65008
1193	1309	1.79176
1193	1310	0.460525
1193	1311	0
1193	1312	0
1193	1313	1.97397
1193	1314	1.50408
1193	1315	0.204095
1193	1316	0.597553
1193	1317	2.61215
1193	1318	0
1193	1319	0
1193	1320	0.0180185
1193	1321	0
1193	1322	0.387116
1193	1323	0.424157
1193	1324	0
1193	1325	0
1193	1326	4.18538
1193	1327	0.587787
1193	1328	2.70805
1193	1329	4.2956
1193	1330	0.798508
1193	1331	0.693147
1193	1332	0.0180185
1193	1333	2.32328
1193	1334	0.891048
1193	1335	0
1193	1336	3.67539
1193	1337	3.92479
1193	1338	1.67398
1193	1339	1.33977
1193	1340	2.22755
1193	1341	0.405465
1193	1342	1.07799
1193	1343	-0.0350913
1193	1344	3.53825
1193	1345	0
1193	1346	1.37682
1193	1347	0
1193	1348	2.56981
1193	1349	0
1193	1350	1.39526
1193	1351	2.1051
1193	1352	0.387766
1193	1353	0
1193	1354	1.42552
1193	1355	0.748207
1193	1356	0.204794
1193	1357	-0.0350913
1193	1358	0
1193	1359	0
1193	1360	1.44513
1193	1361	0.405465
1193	1364	2.96831
1193	1365	0.562651
1193	1366	2.01861
1193	1367	0.971351
1193	1368	2.19822
1193	1369	1.83847
1193	1370	0
1193	1371	0
1193	1372	0
1193	1373	0
1193	1374	0.241836
1193	1375	0
1193	1376	5.25959
1193	1377	0
1193	1378	2.05765
1193	1379	8.52843
1193	1380	0.0363676
1193	1381	0
1193	1382	2.09402
1193	1383	0.732368
1193	1384	2.84217e-14
1193	1386	1.00153
1193	1387	0
1193	1388	0
1193	1389	-0.0183491
1193	1390	4.15394
1193	1391	0
1193	1392	0
1193	1393	2.73512
1193	1394	4.29428
1193	1395	0.748207
1193	1396	0
1193	1397	3.13242
1193	1398	0.916291
1193	1399	0.522047
1193	1400	0
1193	1401	0
1193	1402	0
1193	1403	0
1193	1404	3.21719
1193	1405	2.97878
1193	1406	0
1193	1407	8.30234
1193	1408	0
1193	1410	4.17722
1193	1411	1.84046
1193	1412	3.47823
1193	1413	0.245122
1193	1414	3.90353
1193	1415	6.31648
1193	1416	3.20368
1193	1417	-0.284837
1193	1418	3.87632
1193	1419	0
1193	1420	3.60881
1193	1421	1.83837
1193	1422	1.49315
1193	1423	0
1193	1424	1.99428
1193	1425	0.744094
1193	1426	7.06908
1193	1427	0
1193	1428	3.4293
1193	1429	5.30182
1193	1430	0
1193	1431	0.462624
1193	1432	7.78021
1193	1433	0.141
1193	1434	0
1193	1435	0.693147
1193	1436	3.22317
1193	1437	0
1193	1438	1.57307
1193	1439	1.02962
1193	1440	0
1193	1441	0.0363676
1193	1444	1.82681
1193	1445	1.06137
1194	1195	3.10446
1194	1196	1.91884
1194	1197	0.207639
1194	1198	6.04069
1194	1202	4.15043
1194	1203	4.76486
1194	1204	0
1194	1205	0.207639
1194	1206	6.14415
1194	1207	0
1194	1208	0
1194	1209	3.34236
1194	1210	3.01033
1194	1211	5.20788
1194	1212	7.90092
1194	1213	7.0951
1194	1214	3.84181
1194	1215	1.75757
1194	1216	2.80678
1194	1217	2.29782
1194	1218	2.9285
1194	1219	0
1194	1220	3.12281
1194	1221	0.546544
1194	1222	5.06339
1194	1224	0.212561
1194	1225	4.20798
1194	1226	0.186586
1194	1227	0
1194	1228	1.83428
1194	1229	5.30967
1194	1230	9.06942
1194	1231	4.22824
1194	1232	2.27611
1194	1233	1.34993
1194	1234	3.51617
1194	1235	6.45677
1194	1236	1.45824
1194	1237	7.90289
1194	1238	4.75455
1194	1239	1.50206
1194	1240	1.53827
1194	1241	0
1194	1242	0.392252
1194	1243	8.88427
1194	1244	0
1194	1245	5.4873
1194	1246	0
1194	1247	0
1194	1248	9.75301
1194	1249	0
1194	1250	0
1194	1251	0
1194	1252	1.74389
1194	1253	0
1194	1254	3.52827
1194	1255	0
1194	1256	1.93989
1194	1257	3.01506
1194	1258	1.23307
1194	1259	0
1194	1260	2.33168
1194	1262	0
1194	1263	5.06082
1194	1264	3.38166
1194	1265	0
1194	1266	0
1194	1267	0
1194	1268	7.08526
1194	1269	3.78942
1194	1270	0
1194	1271	1.08272
1194	1272	4.72828
1194	1273	0.644695
1194	1274	2.05222
1194	1275	2.04967
1194	1276	0.858227
1194	1277	1.40922
1194	1278	0.207639
1194	1279	0.207639
1194	1280	5.99146
1194	1281	1.16599
1194	1282	0
1194	1283	0
1194	1284	3.88231
1194	1285	0.0923733
1194	1286	5.88431
1194	1287	4.14781
1194	1288	0.926762
1194	1289	0.524071
1194	1290	0
1194	1291	0
1194	1292	0.207639
1194	1293	0.233615
1194	1294	3.50251
1194	1295	1.44451
1194	1296	3.10279
1194	1297	0.233615
1194	1298	0.207639
1194	1299	1.15683
1194	1300	0.23484
1194	1301	0.207639
1194	1302	0.223144
1194	1303	0
1194	1304	0.212561
1194	1305	0.207639
1194	1306	3.80189
1194	1307	0.233615
1194	1308	4.57492
1194	1309	1.92292
1194	1310	1.51337
1194	1311	0
1194	1312	0.207639
1194	1313	5.65345
1194	1314	2.96492
1194	1315	1.20967
1194	1316	2.06801
1194	1317	6.71641
1194	1318	0.217723
1194	1319	0.207639
1194	1320	2.32456
1194	1321	0.233615
1194	1322	2.59196
1194	1323	3.01745
1194	1324	0
1194	1325	3.40251
1194	1326	10.4732
1194	1327	1.76019
1194	1328	4.63424
1194	1329	8.39551
1194	1330	6.45142
1194	1331	2.2638
1194	1332	1.49335
1194	1333	8.36785
1194	1334	3.99038
1194	1335	0
1194	1336	7.50381
1194	1337	10.6646
1194	1338	7.31756
1194	1339	0.532805
1194	1340	4.21879
1194	1341	1.62552
1194	1342	3.30112
1194	1343	0
1194	1344	2.57988
1194	1345	0.207639
1194	1346	2.14843
1194	1347	0
1194	1348	8.81023
1194	1349	0
1194	1350	1.67366
1194	1351	3.08405
1194	1352	1.57146
1194	1353	0.207639
1194	1354	6.38925
1194	1355	3.67982
1194	1356	3.88049
1194	1357	0
1194	1358	0
1194	1359	0.233615
1194	1360	0.784619
1194	1361	1.62552
1194	1364	4.49421
1194	1365	0.944462
1194	1366	4.68775
1194	1367	1.24674
1194	1368	2.4327
1194	1369	1.28621
1194	1370	0
1194	1371	0
1194	1372	0
1194	1373	0
1194	1374	0
1194	1375	0.233615
1194	1376	3.67468
1194	1377	0
1194	1378	3.17936
1194	1379	9.81967
1194	1380	1.38629
1194	1381	0
1194	1382	5.66165
1194	1383	3.46271
1194	1384	1.22006
1194	1386	3.45768
1194	1387	0.207639
1194	1388	0.233615
1194	1389	2.1865
1194	1390	8.25889
1194	1391	0.223144
1194	1392	0.207639
1194	1393	7.71536
1194	1394	4.21386
1194	1395	2.70805
1194	1396	0
1194	1397	1.63079
1194	1398	1.69297
1194	1399	2.58621
1194	1400	0
1194	1401	0
1194	1402	0
1194	1403	0
1194	1404	8.34652
1194	1405	8.65668
1194	1406	0
1194	1407	6.73638
1194	1408	0
1194	1410	4.65275
1194	1411	0.470004
1194	1412	7.60333
1194	1413	0.209721
1194	1414	7.1584
1194	1415	16.214
1194	1416	7.32384
1194	1417	1.91832
1194	1418	6.26557
1194	1419	0.207639
1194	1420	5.41226
1194	1421	3.01529
1194	1422	6.07213
1194	1423	0
1194	1424	2.8856
1194	1425	3.85414
1194	1426	6.72446
1194	1427	0
1194	1428	1.52655
1194	1429	8.16498
1194	1430	0
1194	1431	2.23535
1194	1432	9.4347
1194	1433	2.65432
1194	1434	0
1194	1435	3.65344
1194	1436	9.46265
1194	1437	0
1194	1438	4.96981
1194	1439	3.84402
1194	1440	1.79176
1194	1441	3.696
1194	1444	7.9082
1194	1445	9.04947
1195	1196	12.7737
1195	1197	2.29001
1195	1198	2.76095
1195	1202	5.7301
1195	1203	9.83846
1195	1204	0
1195	1205	2.29001
1195	1206	4.02721
1195	1207	0.693147
1195	1208	0
1195	1209	4.10531
1195	1210	2.88355
1195	1211	7.51901
1195	1212	12.6269
1195	1213	5.09968
1195	1214	0.405465
1195	1215	9.59305
1195	1216	6.88187
1195	1217	15.5347
1195	1218	9.09214
1195	1219	0
1195	1220	12.1721
1195	1221	2.22462
1195	1222	12.4272
1195	1224	4.67516
1195	1225	3.88671
1195	1226	0
1195	1227	0
1195	1228	6.03656
1195	1229	3.56332
1195	1230	1.88128
1195	1231	3.06922
1195	1232	9.92219
1195	1233	1.53678
1195	1234	0.659486
1195	1235	6.67456
1195	1236	5.47107
1195	1237	5.98343
1195	1238	0
1195	1239	0
1195	1240	7.63469
1195	1241	0
1195	1242	0.19671
1195	1243	5.65307
1195	1244	0
1195	1245	0.105361
1195	1246	0
1195	1247	0
1195	1248	13.7215
1195	1249	0
1195	1250	0
1195	1251	0
1195	1252	10.6153
1195	1253	0
1195	1254	9.76213
1195	1255	1.23214
1195	1256	9.76213
1195	1257	9.67177
1195	1258	7.64492
1195	1259	0
1195	1260	12.84
1195	1262	0
1195	1263	8.37194
1195	1264	9.07624
1195	1265	0
1195	1266	0.693147
1195	1267	0
1195	1268	9.7185
1195	1269	2.96397
1195	1270	0
1195	1271	2.28578
1195	1272	2.87086
1195	1273	5.82784
1195	1274	0.510826
1195	1275	2.35138
1195	1276	2.26622
1195	1277	0.441833
1195	1278	2.29001
1195	1279	0
1195	1280	7.4395
1195	1281	7.25285
1195	1282	0
1195	1283	0
1195	1284	10.9619
1195	1285	2.34181
1195	1286	3.63433
1195	1287	15.0737
1195	1288	1.58412
1195	1289	0
1195	1290	0
1195	1291	0
1195	1292	2.29001
1195	1293	4.7008
1195	1294	9.5954
1195	1295	9.1965
1195	1296	8.31275
1195	1297	2.42354
1195	1298	2.29001
1195	1299	1.94591
1195	1300	7.63685
1195	1301	2.29001
1195	1302	2.35815
1195	1303	0
1195	1304	3.98202
1195	1305	2.29001
1195	1306	11.5009
1195	1307	4.7008
1195	1308	10.4946
1195	1309	11.33
1195	1310	5.99629
1195	1311	0
1195	1312	2.29001
1195	1313	3.316
1195	1314	8.97995
1195	1315	9.53899
1195	1316	12.4991
1195	1317	6.86973
1195	1318	3.92972
1195	1319	2.29001
1195	1320	9.86954
1195	1321	4.7008
1195	1322	12.9053
1195	1323	8.6227
1195	1324	0
1195	1325	7.6019
1195	1326	14.9887
1195	1327	8.72826
1195	1328	4.37594
1195	1329	7.61195
1195	1330	1.31219
1195	1331	12.6688
1195	1332	12.9053
1195	1333	17.4269
1195	1334	12.2178
1195	1335	0
1195	1336	0
1195	1337	7.91112
1195	1338	8.31874
1195	1339	3.70658
1195	1340	13.2644
1195	1341	9.97415
1195	1342	10.1734
1195	1343	1.58412
1195	1344	10.3031
1195	1345	2.29001
1195	1346	6.64861
1195	1347	0
1195	1348	11.5125
1195	1349	0
1195	1350	2.75589
1195	1351	3.34767
1195	1352	7.25285
1195	1353	2.29001
1195	1354	1.65823
1195	1355	11.949
1195	1356	10.6153
1195	1357	1.58412
1195	1358	0
1195	1359	4.7008
1195	1360	5.71315
1195	1361	9.97415
1195	1364	0.875469
1195	1365	6.58197
1195	1366	1.38688
1195	1367	6.17861
1195	1368	3.65066
1195	1369	5.98375
1195	1370	0
1195	1371	0
1195	1372	0
1195	1373	0
1195	1374	0
1195	1375	2.27727
1195	1376	0
1195	1377	0
1195	1378	10.1734
1195	1379	9.3386
1195	1380	0
1195	1381	0
1195	1382	8.03994
1195	1383	10.2885
1195	1384	4.64919
1195	1386	8.746
1195	1387	2.29001
1195	1388	2.27727
1195	1389	3.92972
1195	1390	6.40976
1195	1391	5.99629
1195	1392	2.29001
1195	1393	12.7689
1195	1394	-0.162281
1195	1395	8.99147
1195	1396	0
1195	1397	5.03137
1195	1398	1.34249
1195	1399	9.34408
1195	1400	0
1195	1401	0
1195	1402	0
1195	1403	0
1195	1404	0.693147
1195	1405	4.74493
1195	1406	0
1195	1407	3.51271
1195	1408	0
1195	1410	1.44692
1195	1411	0.405465
1195	1412	0
1195	1413	1.59813
1195	1414	6.7209
1195	1415	8.06336
1195	1416	2.48762
1195	1417	0
1195	1418	1.75017
1195	1419	0
1195	1420	2.11021
1195	1421	6.65186
1195	1422	1.21924
1195	1423	0
1195	1424	0.389961
1195	1425	2.69848
1195	1426	2.23293
1195	1427	0
1195	1428	8.284
1195	1429	7.7111
1195	1430	0
1195	1431	10.4005
1195	1432	8.51746
1195	1433	6.24263
1195	1434	0
1195	1435	4.36182
1195	1436	8.62047
1195	1437	0
1195	1438	6.55286
1195	1439	2.71052
1195	1440	2.12026
1195	1441	4.40265
1195	1444	6.70951
1195	1445	12.4516
1196	1197	2.43612
1196	1198	1.94591
1196	1202	10.5014
1196	1203	12.0357
1196	1204	0
1196	1205	2.43612
1196	1206	3.84488
1196	1207	0.693147
1196	1208	0
1196	1209	1.36828
1196	1210	1.24594
1196	1211	2.60269
1196	1212	12.5995
1196	1213	5.30732
1196	1214	0.281951
1196	1215	7.2485
1196	1216	3.53951
1196	1217	11.0787
1196	1218	11.3026
1196	1219	0
1196	1220	8.95325
1196	1221	2.37158
1196	1222	8.62215
1196	1224	2.4108
1196	1225	2.27727
1196	1226	0
1196	1227	0
1196	1228	3.81194
1196	1229	1.02962
1196	1230	1.29928
1196	1231	0.989774
1196	1232	6.29785
1196	1233	1.86813
1196	1234	1.4067
1196	1235	5.06512
1196	1236	4.96284
1196	1237	1.54045
1196	1238	-0.312872
1196	1239	0
1196	1240	2.56202
1196	1241	0
1196	1242	0.251314
1196	1243	4.68272
1196	1244	0
1196	1245	-0.0645385
1196	1246	0
1196	1247	0
1196	1248	8.61732
1196	1249	0
1196	1250	0
1196	1251	0
1196	1252	7.90728
1196	1253	0
1196	1254	7.43137
1196	1255	2.63223
1196	1256	8.81767
1196	1257	7.39817
1196	1258	9.0059
1196	1259	0
1196	1260	9.22904
1196	1262	0
1196	1263	0
1196	1264	6.77365
1196	1265	0
1196	1266	0.693147
1196	1267	0
1196	1268	5.72213
1196	1269	2.43078
1196	1270	0
1196	1271	5.24228
1196	1272	3.48062
1196	1273	3.17109
1196	1274	-0.735111
1196	1275	2.35138
1196	1276	3.38681
1196	1277	1.99243
1196	1278	2.43612
1196	1279	0
1196	1280	7.08283
1196	1281	7.76108
1196	1282	0
1196	1283	0
1196	1284	7.17767
1196	1285	2.72858
1196	1286	2.90839
1196	1287	14.3142
1196	1288	1.73039
1196	1289	0
1196	1290	0
1196	1291	0
1196	1292	0
1196	1293	2.42354
1196	1294	7.3072
1196	1295	6.87973
1196	1296	5.38155
1196	1297	0
1196	1298	0
1196	1299	-0.37086
1196	1300	8.53972
1196	1301	0
1196	1302	4.88388
1196	1303	0
1196	1304	1.71765
1196	1305	0
1196	1306	9.25711
1196	1307	2.42354
1196	1308	9.4913
1196	1309	9.0564
1196	1310	3.78527
1196	1311	0
1196	1312	0
1196	1313	0.223144
1196	1314	7.75944
1196	1315	7.20823
1196	1316	11.0468
1196	1317	3.31438
1196	1318	2.38482
1196	1319	0
1196	1320	3.52426
1196	1321	2.42354
1196	1322	9.97415
1196	1323	7.52408
1196	1324	0
1196	1325	4.7185
1196	1326	10.1429
1196	1327	8.72826
1196	1328	3.79249
1196	1329	6.95655
1196	1330	0.356675
1196	1331	11.0594
1196	1332	10.6673
1196	1333	12.181
1196	1334	9.82141
1196	1335	0
1196	1336	1.12647
1196	1337	7.94749
1196	1338	5.53065
1196	1339	2.2025
1196	1340	11.5315
1196	1341	10.7186
1196	1342	11.0787
1196	1343	1.73039
1196	1344	10.3031
1196	1345	2.43612
1196	1346	4.01638
1196	1347	0
1196	1348	7.63679
1196	1349	0
1196	1350	1.61076
1196	1351	1.99036
1196	1352	7.76108
1196	1353	2.43612
1196	1354	0.591364
1196	1355	9.1764
1196	1356	7.90728
1196	1357	1.73039
1196	1358	0
1196	1359	5.0138
1196	1360	4.20907
1196	1361	10.7186
1196	1364	2.05924
1196	1365	2.32379
1196	1366	1.82625
1196	1367	6.7785
1196	1368	4.18965
1196	1369	4.19497
1196	1370	0
1196	1371	0
1196	1372	0
1196	1373	0
1196	1374	0.55279
1196	1375	0
1196	1376	0
1196	1377	0
1196	1378	9.98007
1196	1379	4.18339
1196	1380	0
1196	1381	0
1196	1382	9.86325
1196	1383	16.3982
1196	1384	1.70475
1196	1386	12.2174
1196	1387	2.43612
1196	1388	0
1196	1389	4.24372
1196	1390	7.63313
1196	1391	3.78527
1196	1392	2.43612
1196	1393	8.35609
1196	1394	-0.162281
1196	1395	6.21888
1196	1396	0
1196	1397	5.93929
1196	1398	0
1196	1399	9.94626
1196	1400	0
1196	1401	0
1196	1402	0
1196	1403	0
1196	1404	0.0953102
1196	1405	1.76359
1196	1406	0
1196	1407	2.59642
1196	1408	0.76214
1196	1410	-0.195309
1196	1411	0.25643
1196	1412	3.19113
1196	1413	0.725937
1196	1414	2.94501
1196	1415	3.82559
1196	1416	3.09236
1196	1417	0.750306
1196	1418	3.19053
1196	1419	0
1196	1420	4.23048
1196	1421	4.01578
1196	1422	2.55327
1196	1423	0
1196	1424	2.48491
1196	1425	2.8679
1196	1426	2.23293
1196	1427	0
1196	1428	10.0504
1196	1429	2.76946
1196	1430	0
1196	1431	9.69314
1196	1432	7.4633
1196	1433	8.60975
1196	1434	0
1196	1435	1.38629
1196	1436	8.62047
1196	1437	0
1196	1438	6.55286
1196	1439	2.42283
1196	1440	2.12026
1196	1441	2.10006
1196	1444	6.70951
1196	1445	9.29459
1197	1198	4.18965
1197	1202	2.96183
1197	1203	4.00733
1197	1204	0
1197	1205	4.45435
1197	1206	1.13943
1197	1207	0
1197	1208	0
1197	1209	2.02815
1197	1210	0
1197	1211	1.13498
1197	1212	1.60944
1197	1213	3.3499
1197	1214	0
1197	1215	2.57769
1197	1216	2.23359
1197	1217	3.19185
1197	1218	3.24519
1197	1219	0
1197	1220	2.77259
1197	1221	0
1197	1222	1.81916
1197	1224	0
1197	1225	3.73767
1197	1226	0
1197	1227	0
1197	1228	3.29584
1197	1229	0.476924
1197	1230	0.889857
1197	1231	0.950976
1197	1232	3.02042
1197	1233	1.28093
1197	1234	0
1197	1235	1.0116
1197	1236	3.55535
1197	1237	0
1197	1238	0
1197	1239	0
1197	1240	0.784955
1197	1241	0
1197	1242	0
1197	1243	1.03609
1197	1244	0
1197	1245	0
1197	1246	0
1197	1247	0
1197	1248	2.50144
1197	1249	0
1197	1250	0
1197	1251	0
1197	1252	2.60269
1197	1253	0
1197	1254	4.35671
1197	1255	0
1197	1256	3.66356
1197	1257	1.90617
1197	1258	2.78501
1197	1259	0
1197	1260	3.00815
1197	1262	0
1197	1263	0
1197	1264	2.65676
1197	1265	0
1197	1266	0.693147
1197	1267	0
1197	1268	2.14007
1197	1269	0
1197	1270	0
1197	1271	4.15888
1197	1272	3.4012
1197	1273	0
1197	1274	0
1197	1275	0
1197	1276	0
1197	1277	2.13163
1197	1278	0
1197	1279	0
1197	1280	2.38263
1197	1281	3.73767
1197	1282	0
1197	1283	0
1197	1284	0
1197	1285	0.658056
1197	1286	3.10608
1197	1287	2.97041
1197	1288	0
1197	1289	0
1197	1290	0
1197	1291	0
1197	1292	0
1197	1293	0
1197	1294	2.70805
1197	1295	2.55205
1197	1296	2.79728
1197	1297	0
1197	1298	0
1197	1299	0
1197	1300	2.38482
1197	1301	0
1197	1302	0
1197	1303	0
1197	1304	0
1197	1305	0
1197	1306	2.89037
1197	1307	0
1197	1308	2.42037
1197	1309	4.30407
1197	1310	0
1197	1311	0
1197	1312	0
1197	1313	0
1197	1314	4.18965
1197	1315	2.56495
1197	1316	2.79321
1197	1317	1.68948
1197	1318	0
1197	1319	0
1197	1320	3.7013
1197	1321	0
1197	1322	3.30811
1197	1323	3.2581
1197	1324	0
1197	1325	3.1209
1197	1326	2.94444
1197	1327	3.73767
1197	1328	0.737599
1197	1329	1.31219
1197	1330	0
1197	1331	4.17439
1197	1332	3.71357
1197	1333	3.01226
1197	1334	2.52573
1197	1335	0
1197	1336	0
1197	1337	2.28578
1197	1338	1.68176
1197	1339	0
1197	1340	3.17805
1197	1341	3.32023
1197	1342	3.19185
1197	1343	0
1197	1344	3.78419
1197	1345	0
1197	1346	0
1197	1347	0
1197	1348	3.95124
1197	1349	0
1197	1350	1.56862
1197	1351	1.73912
1197	1352	3.3322
1197	1353	0
1197	1354	0
1197	1355	2.99573
1197	1356	2.60269
1197	1357	0
1197	1358	0
1197	1359	0
1197	1360	1.27507
1197	1361	3.32023
1197	1364	1.53393
1197	1365	0
1197	1366	1.09861
1197	1367	2.76001
1197	1368	1.23969
1197	1369	1.80555
1197	1370	0
1197	1371	0
1197	1372	0
1197	1373	0
1197	1374	0
1197	1375	0
1197	1376	0
1197	1377	0
1197	1378	3.19185
1197	1379	1.15268
1197	1380	0
1197	1381	0
1197	1382	3.16407
1197	1383	3.62434
1197	1384	0
1197	1386	1.79176
1197	1387	0
1197	1388	0
1197	1389	3.71357
1197	1390	0.19671
1197	1391	3.28341
1197	1392	0
1197	1393	4.07754
1197	1394	0
1197	1395	2.99573
1197	1396	0
1197	1397	1.60944
1197	1398	0
1197	1399	2.93119
1197	1400	0
1197	1401	0
1197	1402	0
1197	1403	0
1197	1404	0
1197	1405	0
1197	1406	0
1197	1407	0.798508
1197	1408	0
1197	1410	0
1197	1411	0
1197	1412	0
1197	1413	0
1197	1414	0.784955
1197	1415	0.674455
1197	1416	0
1197	1417	1.21444
1197	1418	1.36098
1197	1419	0
1197	1420	0
1197	1421	1.7492
1197	1422	0.393904
1197	1423	0
1197	1424	0
1197	1425	0
1197	1426	0
1197	1427	0
1197	1428	1.16315
1197	1429	1.0033
1197	1430	0
1197	1431	3.24519
1197	1432	3.49651
1197	1433	2.3979
1197	1434	0
1197	1435	3.27714
1197	1436	1.981
1197	1437	0
1197	1438	2.48491
1197	1439	1.09861
1197	1440	0
1197	1441	0
1197	1444	2.99573
1197	1445	3.17805
1198	1202	3.79654
1198	1203	7.06987
1198	1204	0
1198	1205	1.14513
1198	1206	5.8969
1198	1207	0
1198	1208	0
1198	1209	5.45532
1198	1210	0.456758
1198	1211	3.85237
1198	1212	0.476924
1198	1213	2.63906
1198	1214	1.98996
1198	1215	0.916291
1198	1216	0.00347826
1198	1217	1.13498
1198	1218	1.64392
1198	1219	0
1198	1220	7.10543e-15
1198	1221	0.693147
1198	1222	6.58506
1198	1224	2.29302
1198	1225	4.54595
1198	1226	0
1198	1227	0
1198	1228	1.1314
1198	1229	4.11682
1198	1230	4.62201
1198	1231	1.04145
1198	1232	0.741937
1198	1233	2.03017
1198	1234	0.216223
1198	1235	3.36565
1198	1236	0
1198	1237	2.85473
1198	1238	2.34482
1198	1239	0.303682
1198	1240	2.46772
1198	1241	0
1198	1242	0
1198	1243	-0.384412
1198	1244	0
1198	1245	1.98365
1198	1246	0
1198	1247	0
1198	1248	0.628609
1198	1249	0
1198	1250	0
1198	1251	0
1198	1252	0.215111
1198	1253	0.303682
1198	1254	0
1198	1255	0.0168071
1198	1256	-7.10543e-15
1198	1257	0
1198	1258	0
1198	1259	0
1198	1260	0.725937
1198	1262	0
1198	1263	2.62949
1198	1264	2.75351
1198	1265	0
1198	1266	1.38629
1198	1267	0
1198	1268	2.07416
1198	1269	0.166573
1198	1270	0
1198	1271	2.0149
1198	1272	9.48076
1198	1273	0
1198	1274	1.60944
1198	1275	1.3991
1198	1276	3.73907
1198	1277	0.374693
1198	1278	0
1198	1279	0
1198	1280	0.157788
1198	1281	1.8718
1198	1282	0
1198	1283	0
1198	1284	2.7264
1198	1285	1.32978
1198	1286	3.91202
1198	1287	1.43759
1198	1288	0
1198	1289	0.526826
1198	1290	0
1198	1291	0
1198	1292	1.14513
1198	1293	1.12986
1198	1294	0.287682
1198	1295	0.693147
1198	1296	0
1198	1297	1.12986
1198	1298	1.14513
1198	1299	1.1331
1198	1300	1.18717
1198	1301	1.14513
1198	1302	0.421994
1198	1303	0
1198	1304	0.693147
1198	1305	1.14513
1198	1306	1.30423
1198	1307	1.12986
1198	1308	1.38996
1198	1309	1.79176
1198	1310	0.693147
1198	1311	0
1198	1312	1.14513
1198	1313	1.16315
1198	1314	1.89712
1198	1315	0.693147
1198	1316	1.17865
1198	1317	1.44692
1198	1318	1.84055
1198	1319	1.14513
1198	1320	0.438255
1198	1321	1.12986
1198	1322	0.454255
1198	1323	1.09861
1198	1324	0
1198	1325	0
1198	1326	2.07944
1198	1327	3.66786
1198	1328	3.51898
1198	1329	2.16036
1198	1330	7.41958
1198	1331	3.21888
1198	1332	1.1474
1198	1333	4.56435
1198	1334	1.09861
1198	1335	0
1198	1336	0.287682
1198	1337	0.251314
1198	1338	2.30259
1198	1339	0
1198	1340	1.09861
1198	1341	0
1198	1342	1.13498
1198	1343	0
1198	1344	0.780159
1198	1345	0
1198	1346	-0.405465
1198	1347	0
1198	1348	1.34099
1198	1349	0
1198	1350	0.403443
1198	1351	0.21837
1198	1352	0
1198	1353	0
1198	1354	0
1198	1355	0.287682
1198	1356	0.215111
1198	1357	0
1198	1358	0
1198	1359	1.12986
1198	1360	0.350405
1198	1361	0
1198	1364	3.79594
1198	1365	0.405465
1198	1366	0
1198	1367	0
1198	1368	2.05408
1198	1369	2.33895
1198	1370	0
1198	1371	0
1198	1372	1.11436
1198	1373	0
1198	1374	0
1198	1375	2.32379
1198	1376	0.0186921
1198	1377	0
1198	1378	1.13433
1198	1379	1.90727
1198	1380	0
1198	1381	0
1198	1382	2.04959
1198	1383	0
1198	1384	0
1198	1386	1.1967
1198	1387	1.14513
1198	1388	1.12986
1198	1389	0
1198	1390	1.45529
1198	1391	2.43546
1198	1392	0
1198	1393	0.693147
1198	1394	2.8877
1198	1395	0.287682
1198	1396	0
1198	1397	1.17137
1198	1398	2.71638
1198	1399	0.916291
1198	1400	0
1198	1401	0
1198	1402	0
1198	1403	0
1198	1404	0.494019
1198	1405	0.189242
1198	1406	0
1198	1407	1.67296
1198	1408	0.543086
1198	1410	0.223144
1198	1411	0.927357
1198	1412	0.336472
1198	1413	0
1198	1414	1.25276
1198	1415	1.23896
1198	1416	0.298651
1198	1417	0.487143
1198	1418	5.93489
1198	1419	0
1198	1420	4.3926
1198	1421	1.07254
1198	1422	1.52638
1198	1423	0
1198	1424	-0.264387
1198	1425	-0.693147
1198	1426	2.35789
1198	1427	0
1198	1428	0.991879
1198	1429	4.02535
1198	1430	0
1198	1431	0
1198	1432	4.53165
1198	1433	1.2164
1198	1434	0
1198	1435	2.84491
1198	1436	2.70805
1198	1437	0
1198	1438	0.276632
1198	1439	2.74987
1198	1440	0
1198	1441	1.38629
1198	1444	-0.169899
1198	1445	1.36098
1202	1203	14.7281
1202	1204	0
1202	1205	0.693147
1202	1206	1.59897
1202	1207	0.693147
1202	1208	0
1202	1209	2.89037
1202	1210	1.4823
1202	1211	2.09779
1202	1212	5.33568
1202	1213	5.59666
1202	1214	2.75684
1202	1215	1.51934
1202	1216	1.80518
1202	1217	3.47621
1202	1218	3.23632
1202	1219	0
1202	1220	4.7233
1202	1221	0.693147
1202	1222	4.60233
1202	1224	1.47545
1202	1225	2.45859
1202	1226	0
1202	1227	0
1202	1228	1.47875
1202	1229	1.97408
1202	1230	0.272118
1202	1231	1.17499
1202	1232	3.74233
1202	1233	2.93689
1202	1234	3.6615
1202	1235	8.57168
1202	1236	1.50408
1202	1237	5.21173
1202	1238	2.09402
1202	1239	0
1202	1240	0.70657
1202	1241	0
1202	1242	1.39493
1202	1243	1.38536
1202	1244	0
1202	1245	3.81042
1202	1246	0
1202	1247	0
1202	1248	8.54485
1202	1249	0
1202	1250	0
1202	1251	0
1202	1252	3.21922
1202	1253	-0.405465
1202	1254	1.4823
1202	1255	2.90942
1202	1256	2.17545
1202	1257	2.26267
1202	1258	2.1719
1202	1259	0
1202	1260	3.68922
1202	1262	0
1202	1263	3.17512
1202	1264	2.99573
1202	1265	0
1202	1266	0
1202	1267	0
1202	1268	5.67978
1202	1269	0.753703
1202	1270	0
1202	1271	3.89357
1202	1272	1.13676
1202	1273	1.44036
1202	1274	0.0186921
1202	1275	0.365644
1202	1276	6.4714
1202	1277	1.41463
1202	1278	0.693147
1202	1279	0
1202	1280	3.09913
1202	1281	2.1686
1202	1282	0
1202	1283	0
1202	1284	3.02423
1202	1285	2.04271
1202	1286	1.16141
1202	1287	4.58773
1202	1288	1.42139
1202	1289	1.00577
1202	1290	0
1202	1291	0.693147
1202	1292	0.693147
1202	1293	0.728239
1202	1294	3.56558
1202	1295	1.85003
1202	1296	0.729515
1202	1297	0.728239
1202	1298	0.693147
1202	1299	1.15577
1202	1300	4.90382
1202	1301	0.693147
1202	1302	1.38629
1202	1303	0
1202	1304	0.710847
1202	1305	0.693147
1202	1306	4.85203
1202	1307	0.728239
1202	1308	2.29455
1202	1309	3.93183
1202	1310	1.38629
1202	1311	0
1202	1312	0.693147
1202	1313	0.418019
1202	1314	6.8977
1202	1315	2.31158
1202	1316	4.75708
1202	1317	2.93119
1202	1318	1.42266
1202	1319	0.693147
1202	1320	1.40464
1202	1321	0.728239
1202	1322	4.1478
1202	1323	3.60257
1202	1324	0
1202	1325	2.55086
1202	1326	8.57168
1202	1327	5.79258
1202	1328	8.56517
1202	1329	8.11719
1202	1330	2.34181
1202	1331	6.94732
1202	1332	3.04918
1202	1333	3.60762
1202	1334	5.17803
1202	1335	0
1202	1336	2.19378
1202	1337	4.31303
1202	1338	4.55792
1202	1339	3.21922
1202	1340	4.89149
1202	1341	3.34132
1202	1342	5.80118
1202	1343	0
1202	1344	4.03423
1202	1345	0.693147
1202	1346	3.12878
1202	1347	0
1202	1348	4.34566
1202	1349	0
1202	1350	0.202941
1202	1351	0
1202	1352	2.57407
1202	1353	0.693147
1202	1354	5.86183
1202	1355	4.3283
1202	1356	5.89337
1202	1357	0
1202	1358	0
1202	1359	0.728239
1202	1360	0.074108
1202	1361	3.34132
1202	1364	2.5751
1202	1365	2.33499
1202	1366	0.945519
1202	1367	4.66923
1202	1368	11.8062
1202	1369	0.223144
1202	1370	0
1202	1371	0
1202	1372	-0.658056
1202	1373	0
1202	1374	0.386773
1202	1375	0
1202	1376	0.972935
1202	1377	0
1202	1378	5.26067
1202	1379	3.02171
1202	1380	1.40464
1202	1381	0
1202	1382	4.94952
1202	1383	3.56558
1202	1384	1.38629
1202	1386	3.87355
1202	1387	0.693147
1202	1388	0
1202	1389	0.693147
1202	1390	8.47151
1202	1391	3.34747
1202	1392	0.693147
1202	1393	4.12951
1202	1394	3.27125
1202	1395	3.52183
1202	1396	0
1202	1397	0.693147
1202	1398	1.422
1202	1399	4.94164
1202	1400	0
1202	1401	0
1202	1402	0
1202	1403	0
1202	1404	1.55167
1202	1405	2.52413
1202	1406	0
1202	1407	0
1202	1408	0.0363676
1202	1410	2.49934
1202	1411	0.179658
1202	1412	6.23507
1202	1413	0.726549
1202	1414	2.16
1202	1415	0.372239
1202	1416	0.244197
1202	1417	-0.619039
1202	1418	3.25216
1202	1419	0
1202	1420	2.25966
1202	1421	3.32739
1202	1422	1.19598
1202	1423	0
1202	1424	1.46367
1202	1425	3.00586
1202	1426	4.42373
1202	1427	0
1202	1428	4.22781
1202	1429	2.56252
1202	1430	0
1202	1431	3.23632
1202	1432	5.79258
1202	1433	1.69572
1202	1434	0
1202	1435	1.14513
1202	1436	4.97736
1202	1437	0
1202	1438	1.85148
1202	1439	1.04732
1202	1440	0.435318
1202	1441	0.481838
1202	1444	5.74746
1202	1445	2.38667
1203	1204	0
1203	1205	0.541597
1203	1206	9.70916
1203	1207	0
1203	1208	0
1203	1209	3.86323
1203	1210	0.321584
1203	1211	6.01824
1203	1212	9.85759
1203	1213	11.7955
1203	1214	4.67594
1203	1215	6.08542
1203	1216	7.86716
1203	1217	7.10254
1203	1218	3.00757
1203	1219	0
1203	1220	5.66015
1203	1221	1.24319
1203	1222	4.18581
1203	1224	0.554997
1203	1225	5.00058
1203	1226	0.523248
1203	1227	0
1203	1228	2.90843
1203	1229	10.8674
1203	1230	1.60617
1203	1231	8.16362
1203	1232	3.09433
1203	1233	2.46679
1203	1234	0.265175
1203	1235	6.13742
1203	1236	2.78928
1203	1237	0.759812
1203	1238	1.80615
1203	1239	0
1203	1240	0.191702
1203	1241	0.541597
1203	1242	1.59387
1203	1243	8.94846
1203	1244	0
1203	1245	4.1603
1203	1246	0
1203	1247	0
1203	1248	5.09157
1203	1249	0
1203	1250	0
1203	1251	0
1203	1252	5.22937
1203	1253	3.65767
1203	1254	6.41392
1203	1255	7.40717
1203	1256	5.3615
1203	1257	6.83591
1203	1258	4.8239
1203	1259	0
1203	1260	4.31308
1203	1262	0
1203	1263	7.16597
1203	1264	12.1167
1203	1265	0
1203	1266	0
1203	1267	0
1203	1268	9.9993
1203	1269	0.194067
1203	1270	0
1203	1271	0.910212
1203	1272	1.65345
1203	1273	3.15042
1203	1274	0.182322
1203	1275	2.64921
1203	1276	5.84624
1203	1277	0
1203	1278	0.541597
1203	1279	0
1203	1280	11.8348
1203	1281	1.85428
1203	1282	0
1203	1283	0
1203	1284	3.96062
1203	1285	1.23969
1203	1286	0
1203	1287	5.07382
1203	1288	0
1203	1289	4.1685
1203	1290	0
1203	1291	0
1203	1292	0.541597
1203	1293	0.573346
1203	1294	7.49269
1203	1295	6.06157
1203	1296	0.569095
1203	1297	0.573346
1203	1298	0.541597
1203	1299	0.510826
1203	1300	1.1758
1203	1301	0.541597
1203	1302	1.11458
1203	1303	0
1203	1304	0.554997
1203	1305	0.541597
1203	1306	8.47445
1203	1307	0.573346
1203	1308	5.29552
1203	1309	4.96571
1203	1310	4.98681
1203	1311	0
1203	1312	0.541597
1203	1313	1.24653
1203	1314	3.58352
1203	1315	3.40919
1203	1316	4.04655
1203	1317	9.48517
1203	1318	1.19078
1203	1319	0.541597
1203	1320	1.24319
1203	1321	0.573346
1203	1322	3.65767
1203	1323	7.00171
1203	1324	0
1203	1325	2.17475
1203	1326	10.2865
1203	1327	4.12552
1203	1328	8.22869
1203	1329	7.70376
1203	1330	3.43942
1203	1331	4.34899
1203	1332	2.55906
1203	1333	14.1372
1203	1334	4.05352
1203	1335	0
1203	1336	-0.0246926
1203	1337	9.66324
1203	1338	13.1098
1203	1339	5.22937
1203	1340	6.80674
1203	1341	2.86274
1203	1342	8.33468
1203	1343	1.26649
1203	1344	10.9816
1203	1345	0.541597
1203	1346	6.77857
1203	1347	0
1203	1348	6.7847
1203	1349	0
1203	1350	6.88007
1203	1351	9.89059
1203	1352	2.25974
1203	1353	0.541597
1203	1354	8.03346
1203	1355	5.14933
1203	1356	2.72611
1203	1357	1.26649
1203	1358	0
1203	1359	0.573346
1203	1360	11.4473
1203	1361	2.86274
1203	1364	1.76359
1203	1365	1.34065
1203	1366	3.59206
1203	1367	4.8915
1203	1368	2.82356
1203	1369	12.0543
1203	1370	0
1203	1371	0
1203	1372	0
1203	1373	0
1203	1374	1.18357
1203	1375	0
1203	1376	3.12575
1203	1377	0
1203	1378	10.5443
1203	1379	9.12098
1203	1380	2.64607
1203	1381	0
1203	1382	4.97635
1203	1383	7.24138
1203	1384	1.28093
1203	1386	8.93801
1203	1387	0.541597
1203	1388	0.573346
1203	1389	3.25221
1203	1390	5.98636
1203	1391	1.22378
1203	1392	0.541597
1203	1393	5.64836
1203	1394	4.45102
1203	1395	5.14933
1203	1396	0
1203	1397	9.9615
1203	1398	0.916291
1203	1399	10.9122
1203	1400	0
1203	1401	0
1203	1402	0
1203	1403	0
1203	1404	0.189242
1203	1405	1.25276
1203	1406	0
1203	1407	4.11443
1203	1408	0.550046
1203	1410	4.39247
1203	1411	1.05779
1203	1412	0.734082
1203	1413	8.20245
1203	1414	4.19663
1203	1415	2.08066
1203	1416	0.21387
1203	1417	0.619039
1203	1418	12.0531
1203	1419	0.541597
1203	1420	4.69183
1203	1421	6.98168
1203	1422	1.72214
1203	1423	0
1203	1424	0.654852
1203	1425	1.95684
1203	1426	9.1713
1203	1427	0
1203	1428	3.02852
1203	1429	7.56631
1203	1430	0
1203	1431	7.74434
1203	1432	9.1061
1203	1433	0.650588
1203	1434	0
1203	1435	1.30406
1203	1436	4.70048
1203	1437	0
1203	1438	3.05182
1203	1439	2.03292
1203	1440	0.587787
1203	1441	0.63908
1203	1444	5.82742
1203	1445	3.41151
1204	1205	0
1204	1206	0
1204	1207	0
1204	1208	0
1204	1209	0
1204	1210	0
1204	1211	0
1204	1212	0
1204	1213	0
1204	1214	0
1204	1215	0
1204	1216	0
1204	1217	0
1204	1218	0
1204	1219	0
1204	1220	0
1204	1221	0
1204	1222	0
1204	1224	0
1204	1225	0
1204	1226	0
1204	1227	0
1204	1228	0
1204	1229	0
1204	1230	0
1204	1231	0
1204	1232	0
1204	1233	0
1204	1234	0
1204	1235	0
1204	1236	0
1204	1237	0
1204	1238	0
1204	1239	0
1204	1240	0
1204	1241	0
1204	1242	0
1204	1243	0
1204	1244	0
1204	1245	0
1204	1246	0
1204	1247	0
1204	1248	0
1204	1249	0
1204	1250	0
1204	1251	0
1204	1252	0
1204	1253	0
1204	1254	0
1204	1255	0
1204	1256	0
1204	1257	0
1204	1258	0
1204	1259	0
1204	1260	0
1204	1262	0
1204	1263	0
1204	1264	0
1204	1265	0
1204	1266	0
1204	1267	0
1204	1268	0
1204	1269	0
1204	1270	0
1204	1271	0
1204	1272	0
1204	1273	0
1204	1274	0
1204	1275	0
1204	1276	0
1204	1277	0
1204	1278	0
1204	1279	0
1204	1280	0
1204	1281	0
1204	1282	0
1204	1283	0
1204	1284	0
1204	1285	0
1204	1286	0
1204	1287	0
1204	1288	0
1204	1289	0
1204	1290	0
1204	1291	0
1204	1292	0
1204	1293	0
1204	1294	0
1204	1295	0
1204	1296	0
1204	1297	0
1204	1298	0
1204	1299	0
1204	1300	0
1204	1301	0
1204	1302	0
1204	1303	0
1204	1304	0
1204	1305	0
[truncated: 27,162 more rows]

## Sheet: SCA
i	j	score
1193	1194	145.44
1193	1195	55.5624
1193	1196	49.7357
1193	1197	8.85646
1193	1198	59.9004
1193	1202	6.69341
1193	1203	67.5658
1193	1204	0
1193	1205	8.85835
1193	1206	45.5424
1193	1207	4.39525
1193	1208	0
1193	1209	13.7416
1193	1210	36.9557
1193	1211	34.1063
1193	1212	91.4814
1193	1213	63.0245
1193	1214	21.3756
1193	1215	28.4049
1193	1216	51.3587
1193	1217	25.6464
1193	1218	43.0884
1193	1219	0
1193	1220	23.8919
1193	1221	20.0282
1193	1222	30.1892
1193	1224	2.91667
1193	1225	74.3121
1193	1226	8.0251
1193	1227	14.2554
1193	1228	22.2249
1193	1229	8.59732
1193	1230	77.3304
1193	1231	35.3198
1193	1232	14.6071
1193	1233	8.55386
1193	1234	75.0748
1193	1235	10.0253
1193	1236	40.9087
1193	1237	64.6287
1193	1238	24.7119
1193	1239	7.38584
1193	1240	98.965
1193	1241	8.48408
1193	1242	49.6842
1193	1243	85.8465
1193	1244	0
1193	1245	84.7133
1193	1246	0
1193	1247	0
1193	1248	96.8025
1193	1249	0
1193	1250	0
1193	1251	0
1193	1252	43.1477
1193	1253	12.1909
1193	1254	35.1195
1193	1255	55.5236
1193	1256	15.7055
1193	1257	40.575
1193	1258	19.9614
1193	1259	0
1193	1260	45.0734
1193	1262	0
1193	1263	18.0508
1193	1264	63.0471
1193	1265	8.16772
1193	1266	5.59722
1193	1267	0
1193	1268	54.2098
1193	1269	57.4289
1193	1270	0
1193	1271	19.3054
1193	1272	30.1756
1193	1273	6.14804
1193	1274	41.0328
1193	1275	19.0959
1193	1276	49.1788
1193	1277	53.4451
1193	1278	8.37198
1193	1279	8.17557
1193	1280	7.38626
1193	1281	23.9543
1193	1282	0
1193	1283	0
1193	1284	28.838
1193	1285	13.6228
1193	1286	64.9135
1193	1287	60.8631
1193	1288	16.5782
1193	1289	12.6661
1193	1290	0
1193	1291	16.4078
1193	1292	8.8284
1193	1293	16.5192
1193	1294	33.1277
1193	1295	22.461
1193	1296	33.6505
1193	1297	15.5401
1193	1298	8.48408
1193	1299	42.3006
1193	1300	7.06474
1193	1301	8.85657
1193	1302	23.7085
1193	1303	0
1193	1304	21.6734
1193	1305	8.8284
1193	1306	47.3805
1193	1307	16.9466
1193	1308	26.5348
1193	1309	20.193
1193	1310	53.3451
1193	1311	3.95927
1193	1312	8.74774
1193	1313	41.4043
1193	1314	7.75773
1193	1315	16.8721
1193	1316	30.9758
1193	1317	80.3925
1193	1318	12.3306
1193	1319	8.17557
1193	1320	43.4602
1193	1321	16.3607
1193	1322	36.2008
1193	1323	42.8321
1193	1324	0
1193	1325	17.3712
1193	1326	50.6336
1193	1327	7.98038
1193	1328	7.90429
1193	1329	22.7397
1193	1330	11.8226
1193	1331	6.12443
1193	1332	38.4592
1193	1333	82.7315
1193	1334	53.8166
1193	1335	0
1193	1336	88.6767
1193	1337	67.0244
1193	1338	5.36047
1193	1339	41.9455
1193	1340	87.9386
1193	1341	29.7527
1193	1342	24.6078
1193	1343	15.92
1193	1344	84.8753
1193	1345	9.08697
1193	1346	57.9994
1193	1347	0
1193	1348	40.8519
1193	1349	0
1193	1350	49.0143
1193	1351	57.0648
1193	1352	24.8727
1193	1353	8.04814
1193	1354	30.353
1193	1355	56.0211
1193	1356	21.8941
1193	1357	15.4814
1193	1358	0
1193	1359	15.7546
1193	1360	50.8801
1193	1361	28.0381
1193	1364	42.2929
1193	1365	39.5333
1193	1366	56.3919
1193	1367	50.4091
1193	1368	30.076
1193	1369	74.9118
1193	1370	0
1193	1371	0
1193	1372	3.69405
1193	1373	7.86566
1193	1374	29.2042
1193	1375	15.6269
1193	1376	99.9132
1193	1377	0
1193	1378	96.5815
1193	1379	127.202
1193	1380	42.9424
1193	1381	16.3542
1193	1382	72.4695
1193	1383	29.9508
1193	1384	30.5956
1193	1386	66.0877
1193	1387	8.74015
1193	1388	16.5636
1193	1389	37.2207
1193	1390	55.3083
1193	1391	5.63095
1193	1392	9.18435
1193	1393	100.663
1193	1394	44.1985
1193	1395	46.817
1193	1396	0
1193	1397	59.1668
1193	1398	7.45354
1193	1399	53.1092
1193	1400	0
1193	1401	0
1193	1402	0
1193	1403	0
1193	1404	65.2263
1193	1405	78.587
1193	1406	16.0966
1193	1407	124.284
1193	1408	1.62401
1193	1410	105.085
1193	1411	43.6379
1193	1412	98.1624
1193	1413	26.3913
1193	1414	100.341
1193	1415	88.0355
1193	1416	70.2297
1193	1417	14.4136
1193	1418	40.6192
1193	1419	8.38256
1193	1420	28.4443
1193	1421	64.4296
1193	1422	29.737
1193	1423	0
1193	1424	16.732
1193	1425	54.8359
1193	1426	44.371
1193	1427	0
1193	1428	16.7079
1193	1429	31.0431
1193	1430	0
1193	1431	38.2846
1193	1432	58.0828
1193	1433	23.4642
1193	1434	1.89068
1193	1435	140.817
1193	1436	70.4769
1193	1437	174.268
1193	1438	93.0879
1193	1439	47.314
1193	1440	148.801
1193	1441	203.328
1193	1444	119.013
1193	1445	157.525
1194	1195	55.5624
1194	1196	35.0154
1194	1197	8.85646
1194	1198	31.9175
1194	1202	9.12495
1194	1203	25.5018
1194	1204	0
1194	1205	8.85835
1194	1206	22.0439
1194	1207	4.39525
1194	1208	0
1194	1209	20.9711
1194	1210	33.3878
1194	1211	21.2693
1194	1212	77.7421
1194	1213	59.1883
1194	1214	16.0418
1194	1215	24.8106
1194	1216	29.7996
1194	1217	37.725
1194	1218	39.5514
1194	1219	0
1194	1220	32.6247
1194	1221	18.5032
1194	1222	31.5944
1194	1224	9.05015
1194	1225	34.4363
1194	1226	2.6653
1194	1227	5.76019
1194	1228	32.675
1194	1229	12.5958
1194	1230	60.7257
1194	1231	49.1558
1194	1232	23.7309
1194	1233	3.71026
1194	1234	48.3758
1194	1235	15.9764
1194	1236	22.5054
1194	1237	69.1779
1194	1238	36.4301
1194	1239	23.7113
1194	1240	36.0849
1194	1241	6.10356
1194	1242	21.8302
1194	1243	71.1517
1194	1244	0
1194	1245	57.8269
1194	1246	0
1194	1247	0
1194	1248	80.3545
1194	1249	0
1194	1250	0
1194	1251	0
1194	1252	28.1414
1194	1253	2.73452
1194	1254	43.794
1194	1255	0.750064
1194	1256	31.3658
1194	1257	45.6589
1194	1258	29.7193
1194	1259	0
1194	1260	29.78
1194	1262	0
1194	1263	30.8015
1194	1264	26.3808
1194	1265	8.16772
1194	1266	5.57038
1194	1267	0
1194	1268	30.7341
1194	1269	51.5818
1194	1270	0
1194	1271	13.6158
1194	1272	26.3659
1194	1273	15.5689
1194	1274	26.2912
1194	1275	10.6684
1194	1276	20.0217
1194	1277	26.5286
1194	1278	8.37198
1194	1279	8.17557
1194	1280	4.57364
1194	1281	23.9543
1194	1282	0
1194	1283	0
1194	1284	50.2747
1194	1285	8.08445
1194	1286	49.7404
1194	1287	60.8631
1194	1288	16.5782
1194	1289	14.0001
1194	1290	0
1194	1291	6.61873
1194	1292	8.8284
1194	1293	16.5192
1194	1294	27.1188
1194	1295	16.174
1194	1296	33.6505
1194	1297	15.5401
1194	1298	8.48408
1194	1299	16.1012
1194	1300	9.75386
1194	1301	8.85657
1194	1302	9.39018
1194	1303	0
1194	1304	7.82141
1194	1305	8.8284
1194	1306	31.2454
1194	1307	16.9466
1194	1308	14.0652
1194	1309	21.451
1194	1310	37.5334
1194	1311	3.95927
1194	1312	8.74774
1194	1313	45.7854
1194	1314	14.2147
1194	1315	10.6631
1194	1316	23.5245
1194	1317	63.9174
1194	1318	9.01958
1194	1319	8.17557
1194	1320	16.0279
1194	1321	16.3607
1194	1322	36.2008
1194	1323	53.386
1194	1324	0
1194	1325	41.9676
1194	1326	52.8939
1194	1327	19.4269
1194	1328	15.2031
1194	1329	33.1748
1194	1330	12.5508
1194	1331	34.977
1194	1332	38.4592
1194	1333	74.0187
1194	1334	42.6183
1194	1335	0
1194	1336	61.1926
1194	1337	65.7378
1194	1338	19.4084
1194	1339	14.9039
1194	1340	40.0816
1194	1341	29.7527
1194	1342	25.783
1194	1343	1.34561
1194	1344	17.6248
1194	1345	9.08697
1194	1346	16.6964
1194	1347	0
1194	1348	71.258
1194	1349	0
1194	1350	32.3782
1194	1351	42.2969
1194	1352	24.8727
1194	1353	8.04814
1194	1354	56.0382
1194	1355	56.0211
1194	1356	49.5698
1194	1357	1.32326
1194	1358	0
1194	1359	15.7546
1194	1360	22.7621
1194	1361	28.0381
1194	1364	39.7861
1194	1365	4.58589
1194	1366	54.2943
1194	1367	24.9088
1194	1368	23.8224
1194	1369	31.796
1194	1370	0
1194	1371	0
1194	1372	4.86004
1194	1373	11.3938
1194	1374	4.1718
1194	1375	15.6269
1194	1376	41.112
1194	1377	0
1194	1378	42.0011
1194	1379	74.3353
1194	1380	15.7546
1194	1381	16.3542
1194	1382	57.4766
1194	1383	44.8962
1194	1384	30.5956
1194	1386	46.9082
1194	1387	8.74015
1194	1388	16.5636
1194	1389	37.2207
1194	1390	38.0313
1194	1391	9.67726
1194	1392	9.18435
1194	1393	75.359
1194	1394	26.6281
1194	1395	9.87412
1194	1396	0
1194	1397	32.1368
1194	1398	14.7132
1194	1399	26.7112
1194	1400	0
1194	1401	0
1194	1402	0
1194	1403	0
1194	1404	65.2263
1194	1405	78.587
1194	1406	16.0966
1194	1407	70.0332
1194	1408	3.55131
1194	1410	64.5196
1194	1411	4.60837
1194	1412	81.241
1194	1413	4.8028
1194	1414	87.3742
1194	1415	94.7026
1194	1416	67.0686
1194	1417	16.6321
1194	1418	23.612
1194	1419	8.38256
1194	1420	17.2299
1194	1421	47.1502
1194	1422	21.6149
1194	1423	0
1194	1424	34.9878
1194	1425	48.4927
1194	1426	31.5464
1194	1427	0
1194	1428	5.89877
1194	1429	18.5955
1194	1430	0
1194	1431	35.0702
1194	1432	33.9867
1194	1433	34.5512
1194	1434	1.89068
1194	1435	149.622
1194	1436	58.6026
1194	1437	174.268
1194	1438	95.7975
1194	1439	63.6981
1194	1440	148.801
1194	1441	203.328
1194	1444	98.7272
1194	1445	142.997
1195	1196	32.0799
1195	1197	8.85646
1195	1198	5.6239
1195	1202	14.1947
1195	1203	12.6598
1195	1204	0
1195	1205	8.85835
1195	1206	6.45505
1195	1207	3.58543
1195	1208	0
1195	1209	4.96081
1195	1210	14.2129
1195	1211	7.92799
1195	1212	17.5387
1195	1213	14.3973
1195	1214	4.00973
1195	1215	26.7619
1195	1216	17.8542
1195	1217	34.9888
1195	1218	20.6076
1195	1219	0
1195	1220	29.9089
1195	1221	3.62131
1195	1222	12.1109
1195	1224	14.3665
1195	1225	4.50836
1195	1226	1.45515
1195	1227	0.74196
1195	1228	20.4054
1195	1229	5.58334
1195	1230	8.34685
1195	1231	5.72613
1195	1232	29.2456
1195	1233	4.63696
1195	1234	8.35258
1195	1235	4.3005
1195	1236	14.074
1195	1237	11.3482
1195	1238	1.63626
1195	1239	3.11593
1195	1240	25.6148
1195	1241	0.78927
1195	1242	3.29945
1195	1243	16.6941
1195	1244	0
1195	1245	3.55822
1195	1246	0
1195	1247	0
1195	1248	21.3441
1195	1249	0
1195	1250	0
1195	1251	0
1195	1252	33.6448
1195	1253	2.91111
1195	1254	26.5159
1195	1255	6.72658
1195	1256	26.4483
1195	1257	31.0769
1195	1258	26.8225
1195	1259	0
1195	1260	35.3865
1195	1262	0
1195	1263	17.7736
1195	1264	18.8604
1195	1265	8.16772
1195	1266	4.23843
1195	1267	0
1195	1268	8.96591
1195	1269	15.8309
1195	1270	0
1195	1271	4.51564
1195	1272	4.89131
1195	1273	21.1103
1195	1274	1.8218
1195	1275	2.79889
1195	1276	5.31496
1195	1277	3.25874
1195	1278	8.37198
1195	1279	0.758549
1195	1280	15.2551
1195	1281	23.9543
1195	1282	0
1195	1283	0
1195	1284	25.397
1195	1285	5.67515
1195	1286	14.7375
1195	1287	35.7105
1195	1288	6.96547
1195	1289	3.23535
1195	1290	0
1195	1291	0.85219
1195	1292	8.8284
1195	1293	16.5192
1195	1294	24.1834
1195	1295	26.8474
1195	1296	24.946
1195	1297	15.5401
1195	1298	8.48408
1195	1299	1.96368
1195	1300	22.6391
1195	1301	8.85657
1195	1302	8.84333
1195	1303	0
1195	1304	12.869
1195	1305	8.8284
1195	1306	20.6959
1195	1307	16.9466
1195	1308	9.49554
1195	1309	22.8229
1195	1310	17.948
1195	1311	2.45516
1195	1312	8.74774
1195	1313	7.74821
1195	1314	15.8807
1195	1315	28.3807
1195	1316	14.1102
1195	1317	20.1852
1195	1318	10.8695
1195	1319	8.17557
1195	1320	25.8302
1195	1321	16.3607
1195	1322	36.2008
1195	1323	24.6491
1195	1324	0
1195	1325	23.3593
1195	1326	20.2186
1195	1327	8.60853
1195	1328	5.51923
1195	1329	7.47214
1195	1330	1.80455
1195	1331	20.2206
1195	1332	38.4592
1195	1333	28.2626
1195	1334	12.977
1195	1335	0
1195	1336	0.631892
1195	1337	19.1114
1195	1338	11.2431
1195	1339	17.0295
1195	1340	25.663
1195	1341	29.7527
1195	1342	21.0425
1195	1343	6.65974
1195	1344	12.0939
1195	1345	9.08697
1195	1346	23.4963
1195	1347	0
1195	1348	20.912
1195	1349	0
1195	1350	15.4317
1195	1351	16.5439
1195	1352	24.8727
1195	1353	8.04814
1195	1354	5.9368
1195	1355	36.3889
1195	1356	38.8688
1195	1357	6.52338
1195	1358	0
1195	1359	15.7546
1195	1360	23.7192
1195	1361	28.0381
1195	1364	6.28965
1195	1365	18.7243
1195	1366	9.50259
1195	1367	20.0572
1195	1368	5.96476
1195	1369	26.1402
1195	1370	0
1195	1371	0
1195	1372	2.00903
1195	1373	1.47675
1195	1374	1.6091
1195	1375	6.90868
1195	1376	2.93943
1195	1377	0
1195	1378	24.8919
1195	1379	18.6717
1195	1380	3.72273
1195	1381	1.50284
1195	1382	19.763
1195	1383	21.93
1195	1384	13.2376
1195	1386	16.4156
1195	1387	8.74015
1195	1388	7.33595
1195	1389	11.538
1195	1390	6.65871
1195	1391	16.0287
1195	1392	9.18435
1195	1393	15.1799
1195	1394	4.66813
1195	1395	22.589
1195	1396	0
1195	1397	19.3977
1195	1398	3.61877
1195	1399	17.5899
1195	1400	0
1195	1401	0
1195	1402	0
1195	1403	0
1195	1404	5.48198
1195	1405	11.8014
1195	1406	6.81782
1195	1407	18.2808
1195	1408	3.10396
1195	1410	2.18724
1195	1411	8.3309
1195	1412	1.45315
1195	1413	11.1244
1195	1414	25.038
1195	1415	21.5903
1195	1416	14.2854
1195	1417	0.790771
1195	1418	6.10353
1195	1419	0.781124
1195	1420	5.38223
1195	1421	24.378
1195	1422	6.36741
1195	1423	0
1195	1424	8.38774
1195	1425	3.77721
1195	1426	5.81406
1195	1427	0
1195	1428	6.45579
1195	1429	8.1178
1195	1430	0
1195	1431	24.0079
1195	1432	8.95184
1195	1433	11.9227
1195	1434	1.89068
1195	1435	4.96946
1195	1436	5.8494
1195	1437	3.97817
1195	1438	6.29518
1195	1439	4.61499
1195	1440	1.63466
1195	1441	5.54826
1195	1444	6.53904
1195	1445	12.9474
1196	1197	8.85646
1196	1198	1.83867
1196	1202	19.7505
1196	1203	13.9422
1196	1204	0
1196	1205	8.85835
1196	1206	5.79267
1196	1207	3.58403
1196	1208	0
1196	1209	1.5774
1196	1210	8.14391
1196	1211	3.7822
1196	1212	16.0853
1196	1213	11.4236
1196	1214	3.52569
1196	1215	20.3608
1196	1216	10.5068
1196	1217	22.9386
1196	1218	27.744
1196	1219	0
1196	1220	22.6431
1196	1221	4.00077
1196	1222	8.9404
1196	1224	6.28605
1196	1225	2.30352
1196	1226	1.2585
1196	1227	0.641558
1196	1228	12.2615
1196	1229	1.98348
1196	1230	2.76285
1196	1231	3.79839
1196	1232	20.4095
1196	1233	3.00309
1196	1234	10.8556
1196	1235	3.39085
1196	1236	9.63393
1196	1237	3.19102
1196	1238	6.10043
1196	1239	2.69557
1196	1240	13.0977
1196	1241	0.682527
1196	1242	5.55661
1196	1243	13.1538
1196	1244	0
1196	1245	2.43726
1196	1246	0
1196	1247	0
1196	1248	13.07
1196	1249	0
1196	1250	0
1196	1251	0
1196	1252	25.4555
1196	1253	2.51862
1196	1254	20.2868
1196	1255	7.23622
1196	1256	20.2263
1196	1257	24.9921
1196	1258	27.0331
1196	1259	0
1196	1260	26.7837
1196	1262	0
1196	1263	7.21607
1196	1264	15.608
1196	1265	8.16772
1196	1266	3.56533
1196	1267	0
1196	1268	5.34543
1196	1269	13.6875
1196	1270	0
1196	1271	15.3822
1196	1272	6.17263
1196	1273	12.8574
1196	1274	4.09577
1196	1275	3.06667
1196	1276	6.89745
1196	1277	3.83489
1196	1278	8.37198
1196	1279	0.655978
1196	1280	16.3378
1196	1281	23.9543
1196	1282	0
1196	1283	0
1196	1284	15.0387
1196	1285	7.21909
1196	1286	11.0608
1196	1287	35.713
1196	1288	7.07675
1196	1289	2.79875
1196	1290	0
1196	1291	0.736871
1196	1292	0.714515
1196	1293	7.36581
1196	1294	18.4031
1196	1295	20.5075
1196	1296	17.4745
1196	1297	6.62096
1196	1298	0.682527
1196	1299	4.82156
1196	1300	23.0511
1196	1301	0.715603
1196	1302	9.39018
1196	1303	0
1196	1304	5.44574
1196	1305	0.714515
1196	1306	15.6797
1196	1307	7.30108
1196	1308	10.9342
1196	1309	17.5217
1196	1310	10.7389
1196	1311	2.46539
1196	1312	0.709319
1196	1313	0.923809
1196	1314	12.0348
1196	1315	21.6593
1196	1316	10.4225
1196	1317	11.4239
1196	1318	4.42
1196	1319	0.655978
1196	1320	10.6824
1196	1321	7.1733
1196	1322	27.1429
1196	1323	17.2999
1196	1324	0
1196	1325	13.2553
1196	1326	16.4847
1196	1327	6.94143
1196	1328	2.95763
1196	1329	4.79643
1196	1330	0.586094
1196	1331	16.3567
1196	1332	28.9334
1196	1333	19.3944
1196	1334	13.7485
1196	1335	0
1196	1336	4.41287
1196	1337	15.8888
1196	1338	9.1123
1196	1339	10.2145
1196	1340	20.7351
1196	1341	29.7527
1196	1342	21.6806
1196	1343	6.76643
1196	1344	10.1342
1196	1345	9.08697
1196	1346	16.4485
1196	1347	0
1196	1348	10.2172
1196	1349	0
1196	1350	10.3713
1196	1351	11.296
1196	1352	24.8727
1196	1353	8.04814
1196	1354	7.15029
1196	1355	27.6857
1196	1356	29.5206
1196	1357	6.62736
1196	1358	0
1196	1359	15.7546
1196	1360	19.0052
1196	1361	28.0381
1196	1364	7.82751
1196	1365	8.58703
1196	1366	10.7597
1196	1367	20.3858
1196	1368	5.34292
1196	1369	19.8262
1196	1370	0
1196	1371	0
1196	1372	1.7378
1196	1373	1.27711
1196	1374	2.14455
1196	1375	1.22835
1196	1376	1.88732
1196	1377	0
1196	1378	25.4824
1196	1379	11.3343
1196	1380	3.22068
1196	1381	1.29965
1196	1382	20.6321
1196	1383	28.221
1196	1384	5.23904
1196	1386	17.7688
1196	1387	8.74015
1196	1388	1.30742
1196	1389	11.8187
1196	1390	6.00094
1196	1391	9.44419
1196	1392	9.18435
1196	1393	12.0325
1196	1394	5.97937
1196	1395	15.7453
1196	1396	0
1196	1397	20.2711
1196	1398	0.671914
1196	1399	18.2192
1196	1400	0
1196	1401	0
1196	1402	0
1196	1403	0
1196	1404	4.7614
1196	1405	6.20833
1196	1406	6.92625
1196	1407	14.4825
1196	1408	3.54058
1196	1410	3.61909
1196	1411	7.20879
1196	1412	6.34655
1196	1413	6.95489
1196	1414	14.7856
1196	1415	14.45
1196	1416	15.1419
1196	1417	6.30706
1196	1418	8.18435
1196	1419	0.67547
1196	1420	6.022
1196	1421	14.0334
1196	1422	6.3297
1196	1423	0
1196	1424	2.49165
1196	1425	4.57828
1196	1426	5.63578
1196	1427	0
1196	1428	10.8064
1196	1429	4.28203
1196	1430	0
1196	1431	18.3743
1196	1432	6.26577
1196	1433	10.3669
1196	1434	1.89068
1196	1435	3.00564
1196	1436	5.15687
1196	1437	6.86984
1196	1438	4.92777
1196	1439	3.75631
1196	1440	2.6091
1196	1441	3.40573
1196	1444	5.30315
1196	1445	7.43102
1197	1198	3.69317
1197	1202	2.58969
1197	1203	2.76519
1197	1204	0
1197	1205	8.85835
1197	1206	1.72526
1197	1207	0.0342293
1197	1208	0
1197	1209	1.24232
1197	1210	0.603517
1197	1211	1.36015
1197	1212	2.39528
1197	1213	2.77768
1197	1214	2.04392
1197	1215	4.88843
1197	1216	2.46863
1197	1217	4.46193
1197	1218	5.18402
1197	1219	0
1197	1220	5.34521
1197	1221	0.436888
1197	1222	1.74403
1197	1224	0.24547
1197	1225	2.58527
1197	1226	0.168104
1197	1227	0.0855991
1197	1228	6.89563
1197	1229	1.46721
1197	1230	2.70513
1197	1231	2.30833
1197	1232	6.57101
1197	1233	1.49277
1197	1234	2.09425
1197	1235	1.08036
1197	1236	4.28192
1197	1237	0.998064
1197	1238	0.8184
1197	1239	0.360631
1197	1240	3.03766
1197	1241	0.0911113
1197	1242	1.4279
1197	1243	3.02581
1197	1244	0
1197	1245	1.01855
1197	1246	0
1197	1247	0
1197	1248	2.84718
1197	1249	0
1197	1250	0
1197	1251	0
1197	1252	5.9032
1197	1253	0.337135
1197	1254	5.27478
1197	1255	0.534692
1197	1256	5.03323
1197	1257	4.84505
1197	1258	6.2513
1197	1259	0
1197	1260	6.23074
1197	1262	0
1197	1263	1.95943
1197	1264	2.63706
1197	1265	8.16772
1197	1266	2.08204
1197	1267	0
1197	1268	1.08115
1197	1269	1.82581
1197	1270	0
1197	1271	3.62897
1197	1272	2.39164
1197	1273	0.314056
1197	1274	0.54843
1197	1275	1.36348
1197	1276	1.51878
1197	1277	3.19426
1197	1278	0.0900648
1197	1279	0.0875795
1197	1280	3.41128
1197	1281	7.22167
1197	1282	0
1197	1283	0
1197	1284	0.818469
1197	1285	3.03936
1197	1286	3.20668
1197	1287	5.24849
1197	1288	0.173571
1197	1289	0.374341
1197	1290	0
1197	1291	0.0983151
1197	1292	0.0953485
1197	1293	0.174249
1197	1294	4.6885
1197	1295	5.09721
1197	1296	5.64578
1197	1297	0.163495
1197	1298	0.0911113
1197	1299	0.646029
1197	1300	4.34481
1197	1301	0.0955034
1197	1302	0.460336
1197	1303	0
1197	1304	0.222014
1197	1305	0.0953485
1197	1306	4.11641
1197	1307	0.179591
1197	1308	1.94328
1197	1309	4.82428
1197	1310	0.539111
1197	1311	0.124998
1197	1312	0.094644
1197	1313	1.15222
1197	1314	4.04496
1197	1315	5.28699
1197	1316	2.88127
1197	1317	3.50182
1197	1318	0.353358
1197	1319	0.0875795
1197	1320	6.11028
1197	1321	0.172911
1197	1322	6.11009
1197	1323	6.16095
1197	1324	0
1197	1325	3.8695
1197	1326	2.74775
1197	1327	2.52471
1197	1328	0.845321
1197	1329	0.830009
1197	1330	1.02134
1197	1331	3.68364
1197	1332	6.59872
1197	1333	3.11706
1197	1334	2.44147
1197	1335	0
1197	1336	1.22676
1197	1337	2.61104
1197	1338	1.71859
1197	1339	0.420034
1197	1340	4.0269
1197	1341	6.44228
1197	1342	4.18263
1197	1343	0.165511
1197	1344	3.18028
1197	1345	0.0981978
1197	1346	0.574312
1197	1347	0
1197	1348	3.1027
1197	1349	0
1197	1350	4.42639
1197	1351	4.53149
1197	1352	7.404
1197	1353	0.086437
1197	1354	0.958326
1197	1355	6.57723
1197	1356	6.89523
1197	1357	0.162942
1197	1358	0
1197	1359	0.165242
1197	1360	3.90969
1197	1361	6.01593
1197	1364	2.18957
1197	1365	0.965068
1197	1366	3.44752
1197	1367	4.88963
1197	1368	1.65488
1197	1369	5.29517
1197	1370	0
1197	1371	0
1197	1372	0.232344
1197	1373	0.170543
1197	1374	0.511371
1197	1375	0.16411
1197	1376	0.957778
1197	1377	0
1197	1378	4.97585
1197	1379	2.74859
1197	1380	0.431004
1197	1381	0.173538
1197	1382	4.02212
1197	1383	4.36482
1197	1384	0.312937
1197	1386	3.03417
1197	1387	0.0942199
1197	1388	0.174641
1197	1389	6.30719
1197	1390	2.50753
1197	1391	5.54688
1197	1392	0.0992117
1197	1393	3.22313
1197	1394	1.79173
1197	1395	5.34031
1197	1396	0
1197	1397	4.08827
1197	1398	0.738898
1197	1399	4.7381
1197	1400	0
1197	1401	0
1197	1402	0
1197	1403	0
1197	1404	0.637167
1197	1405	0.788554
1197	1406	0.170543
1197	1407	3.26699
1197	1408	0.434721
1197	1410	1.29636
1197	1411	0.965783
1197	1412	1.35427
1197	1413	1.16421
1197	1414	3.55355
1197	1415	2.48279
1197	1416	0.9453
1197	1417	3.64784
1197	1418	1.70864
1197	1419	0.0901597
1197	1420	1.52603
1197	1421	4.00477
1197	1422	2.10763
1197	1423	0
1197	1424	0.970992
1197	1425	0.943458
1197	1426	1.59962
1197	1427	0
1197	1428	2.00115
1197	1429	1.1701
1197	1430	0
1197	1431	4.51361
1197	1432	2.75484
1197	1433	2.13902
1197	1434	0.0157881
1197	1435	2.54023
1197	1436	0.814604
1197	1437	1.53676
1197	1438	1.62688
1197	1439	0.942709
1197	1440	1.21969
1197	1441	1.83244
1197	1444	1.66432
1197	1445	2.04205
1198	1202	15.3945
1198	1203	6.45705
1198	1204	0
1198	1205	8.85835
1198	1206	13.5637
1198	1207	0.850708
1198	1208	0
1198	1209	5.01896
1198	1210	6.3889
1198	1211	14.1978
1198	1212	4.12653
1198	1213	3.70909
1198	1214	7.68909
1198	1215	1.48259
1198	1216	12.068
1198	1217	4.75519
1198	1218	12.1307
1198	1219	0
1198	1220	2.42197
1198	1221	4.06262
1198	1222	13.5012
1198	1224	12.6968
1198	1225	13.664
1198	1226	4.50965
1198	1227	2.30617
1198	1228	5.71786
1198	1229	5.20585
1198	1230	29.2664
1198	1231	2.72194
1198	1232	7.26769
1198	1233	11.9152
1198	1234	7.78036
1198	1235	5.57737
1198	1236	1.30268
1198	1237	21.0819
1198	1238	11.2233
1198	1239	9.61768
1198	1240	27.3878
1198	1241	2.44995
1198	1242	1.67234
1198	1243	5.06833
1198	1244	0
1198	1245	8.74705
1198	1246	0
1198	1247	0
1198	1248	5.12783
1198	1249	0
1198	1250	0
1198	1251	0
1198	1252	4.5417
1198	1253	8.97284
1198	1254	2.42104
1198	1255	7.76019
1198	1256	1.4831
1198	1257	1.0575
1198	1258	3.84909
1198	1259	0
1198	1260	4.84429
1198	1262	0
1198	1263	11.3478
1198	1264	6.97388
1198	1265	8.16772
1198	1266	3.86207
1198	1267	0
1198	1268	9.99083
1198	1269	7.3339
1198	1270	0
1198	1271	5.18426
1198	1272	25.4954
1198	1273	0.30747
1198	1274	1.7236
1198	1275	16.8585
1198	1276	15.3269
1198	1277	9.91147
1198	1278	2.42298
1198	1279	2.3537
1198	1280	13.4073
1198	1281	13.0224
1198	1282	0
1198	1283	0
1198	1284	3.46786
1198	1285	8.96559
1198	1286	1.89723
1198	1287	6.61027
1198	1288	4.6529
1198	1289	9.99392
1198	1290	0
1198	1291	2.64898
1198	1292	8.8284
1198	1293	5.53672
1198	1294	6.54022
1198	1295	3.26967
1198	1296	1.57866
1198	1297	5.24863
1198	1298	8.48408
1198	1299	4.73448
1198	1300	8.90116
1198	1301	8.85657
1198	1302	2.38063
1198	1303	0
1198	1304	2.37609
1198	1305	8.8284
1198	1306	10.6271
1198	1307	5.76919
1198	1308	5.70992
1198	1309	2.46489
1198	1310	2.91599
1198	1311	0.420114
1198	1312	8.74774
1198	1313	10.7345
1198	1314	2.963
1198	1315	2.68089
1198	1316	4.61702
1198	1317	10.0173
1198	1318	7.49169
1198	1319	8.17557
1198	1320	4.69372
1198	1321	5.27385
1198	1322	6.70381
1198	1323	2.4325
1198	1324	0
1198	1325	2.77388
1198	1326	2.15925
1198	1327	7.09001
1198	1328	4.77402
1198	1329	10.9182
1198	1330	7.19812
1198	1331	5.29967
1198	1332	7.43944
1198	1333	5.3618
1198	1334	1.88834
1198	1335	0
1198	1336	8.89526
1198	1337	1.93867
1198	1338	3.92521
1198	1339	3.53098
1198	1340	2.93761
1198	1341	0.344136
1198	1342	4.58704
1198	1343	4.4301
1198	1344	6.49097
1198	1345	2.64429
1198	1346	7.47425
1198	1347	0
1198	1348	8.15751
1198	1349	0
1198	1350	11.1354
1198	1351	7.77595
1198	1352	2.70728
1198	1353	2.32463
1198	1354	2.41401
1198	1355	3.07657
1198	1356	5.30721
1198	1357	4.37483
1198	1358	0
1198	1359	5.4373
1198	1360	9.27267
1198	1361	0.538718
1198	1364	19.968
1198	1365	1.5293
1198	1366	1.22424
1198	1367	0.806006
1198	1368	12.2074
1198	1369	5.26513
1198	1370	0
1198	1371	0
1198	1372	3.38278
1198	1373	4.58007
1198	1374	6.64641
1198	1375	15.6269
1198	1376	6.79819
1198	1377	0
1198	1378	10.4978
1198	1379	5.22058
1198	1380	3.73579
1198	1381	4.66202
1198	1382	7.49839
1198	1383	5.62689
1198	1384	1.16932
1198	1386	8.5642
1198	1387	8.74015
1198	1388	5.78543
1198	1389	1.97367
1198	1390	5.84479
1198	1391	18.9392
1198	1392	2.67127
1198	1393	4.27794
1198	1394	10.3791
1198	1395	2.45945
1198	1396	0
1198	1397	13.7007
1198	1398	16.321
1198	1399	13.0639
1198	1400	0
1198	1401	0
1198	1402	0
1198	1403	0
1198	1404	8.98522
1198	1405	8.13763
1198	1406	4.58007
1198	1407	21.7091
1198	1408	11.5871
1198	1410	6.90567
1198	1411	19.0071
1198	1412	6.90005
1198	1413	0.601346
1198	1414	3.97528
1198	1415	12.793
1198	1416	7.66088
1198	1417	15.4001
1198	1418	4.39847
1198	1419	2.42539
1198	1420	7.69393
1198	1421	11.0297
1198	1422	12.2163
1198	1423	0
1198	1424	11.5338
1198	1425	1.27108
1198	1426	4.93819
1198	1427	0
1198	1428	9.97875
1198	1429	4.17514
1198	1430	0
1198	1431	2.70721
1198	1432	13.5713
1198	1433	5.75322
1198	1434	0.395887
1198	1435	18.2077
1198	1436	5.62136
1198	1437	14.499
1198	1438	12.7149
1198	1439	4.89634
1198	1440	10.1256
1198	1441	19.7103
1198	1444	2.8246
1198	1445	11.3293
1202	1203	26.9366
1202	1204	0
1202	1205	8.85835
1202	1206	9.33148
1202	1207	3.69642
1202	1208	0
1202	1209	5.329
1202	1210	17.963
1202	1211	6.54358
1202	1212	25.971
1202	1213	25.1961
1202	1214	10.7715
1202	1215	19.5022
1202	1216	7.61869
1202	1217	19.1098
1202	1218	15.4394
1202	1219	0
1202	1220	34.8641
1202	1221	2.16195
1202	1222	14.3755
1202	1224	23.6187
1202	1225	8.73317
1202	1226	3.73971
1202	1227	7.89442
1202	1228	22.7728
1202	1229	2.32547
1202	1230	8.64049
1202	1231	6.98791
1202	1232	38.7349
1202	1233	5.16052
1202	1234	39.1268
1202	1235	7.74646
1202	1236	4.75986
1202	1237	24.4396
1202	1238	26.5782
1202	1239	3.13366
1202	1240	14.96
1202	1241	3.81345
1202	1242	25.2702
1202	1243	14.417
1202	1244	0
1202	1245	34.7236
1202	1246	0
1202	1247	0
1202	1248	27.4972
1202	1249	0
1202	1250	0
1202	1251	0
1202	1252	30.517
1202	1253	3.01822
1202	1254	17.0447
1202	1255	7.87836
1202	1256	16.9237
1202	1257	23.177
1202	1258	20.8709
1202	1259	0
1202	1260	32.1979
1202	1262	0
1202	1263	11.4862
1202	1264	3.55104
1202	1265	8.16772
1202	1266	4.23282
1202	1267	0
1202	1268	17.375
1202	1269	18.6138
1202	1270	0
1202	1271	37.0699
1202	1272	8.3145
1202	1273	17.9634
1202	1274	5.83009
1202	1275	12.9276
1202	1276	32.2703
1202	1277	15.3218
1202	1278	8.37198
1202	1279	3.66254
1202	1280	18.7056
1202	1281	23.9543
1202	1282	0
1202	1283	0
1202	1284	22.3736
1202	1285	25.4302
1202	1286	4.40746
1202	1287	37.7809
1202	1288	16.5782
1202	1289	15.5017
1202	1290	0
1202	1291	9.0771
1202	1292	8.8284
1202	1293	16.5192
1202	1294	16.8487
1202	1295	14.6393
1202	1296	12.1142
1202	1297	15.5401
1202	1298	8.48408
1202	1299	11.0686
1202	1300	34.6325
1202	1301	8.85657
1202	1302	6.25838
1202	1303	0
1202	1304	9.99611
1202	1305	8.8284
1202	1306	5.08004
1202	1307	16.9466
1202	1308	7.22403
1202	1309	13.8579
1202	1310	7.03414
1202	1311	2.22162
1202	1312	8.74774
1202	1313	19.249
1202	1314	10.3431
1202	1315	27.6926
1202	1316	36.4119
1202	1317	3.98129
1202	1318	13.3168
1202	1319	8.17557
1202	1320	9.90348
1202	1321	16.3607
1202	1322	36.2008
1202	1323	10.754
1202	1324	0
1202	1325	12.898
1202	1326	8.30396
1202	1327	12.7076
1202	1328	6.72887
1202	1329	9.00664
1202	1330	5.75935
1202	1331	32.5194
1202	1332	38.4592
1202	1333	7.37344
1202	1334	17.4445
1202	1335	0
1202	1336	24.2234
1202	1337	6.42015
1202	1338	12.6665
1202	1339	29.7013
1202	1340	15.3245
1202	1341	29.7527
1202	1342	34.078
1202	1343	3.63613
1202	1344	18.429
1202	1345	9.08697
1202	1346	22.9963
1202	1347	0
1202	1348	7.29782
1202	1349	0
1202	1350	7.9584
1202	1351	2.60872
1202	1352	24.8727
1202	1353	8.04814
1202	1354	34.4261
1202	1355	30.0716
1202	1356	49.5698
1202	1357	3.56972
1202	1358	0
1202	1359	15.7546
1202	1360	4.95054
1202	1361	28.0381
1202	1364	11.8911
1202	1365	25.0496
1202	1366	13.3599
1202	1367	29.0124
1202	1368	29.1582
1202	1369	3.21289
1202	1370	0
1202	1371	0
1202	1372	9.63778
1202	1373	7.12483
1202	1374	2.78073
1202	1375	4.2433
1202	1376	18.6001
1202	1377	0
1202	1378	30.5642
1202	1379	7.61566
1202	1380	9.5645
1202	1381	7.25361
1202	1382	28.3884
1202	1383	15.4646
1202	1384	8.06043
1202	1386	19.4427
1202	1387	8.74015
1202	1388	4.6036
1202	1389	4.02122
1202	1390	17.3995
1202	1391	25.381
1202	1392	9.18435
1202	1393	10.8748
1202	1394	16.0861
1202	1395	15.209
1202	1396	0
1202	1397	2.82785
1202	1398	11.1935
1202	1399	2.31617
1202	1400	0
1202	1401	0
1202	1402	0
1202	1403	0
1202	1404	19.3438
1202	1405	11.3352
1202	1406	3.7339
1202	1407	0
1202	1408	9.1543
1202	1410	31.0913
1202	1411	10.2554
1202	1412	43.9342
1202	1413	14.9386
1202	1414	24.4356
1202	1415	8.74345
1202	1416	10.1126
1202	1417	3.75329
1202	1418	6.38975
1202	1419	3.77614
1202	1420	13.6854
1202	1421	15.3217
1202	1422	18.5243
1202	1423	0
1202	1424	16.8798
1202	1425	24.6104
1202	1426	14.2499
1202	1427	0
1202	1428	15.5062
1202	1429	8.80343
1202	1430	0
1202	1431	13.2027
1202	1432	9.51876
1202	1433	14.5143
1202	1434	1.89068
1202	1435	12.2421
1202	1436	7.42899
1202	1437	20.6705
1202	1438	7.12592
1202	1439	3.67636
1202	1440	12.8132
1202	1441	14.2713
1202	1444	6.88121
1202	1445	6.31775
1203	1204	0
1203	1205	8.85835
1203	1206	26.55
1203	1207	4.39525
1203	1208	0
1203	1209	9.16054
1203	1210	6.39643
1203	1211	22.7599
1203	1212	46.2887
1203	1213	61.6913
1203	1214	17.0222
1203	1215	50.3609
1203	1216	42.7735
1203	1217	63.9177
1203	1218	32.1706
1203	1219	0
1203	1220	46.8326
1203	1221	9.04555
1203	1222	22.2712
1203	1224	10.7235
1203	1225	43.0038
1203	1226	3.81484
1203	1227	4.16593
1203	1228	34.6258
1203	1229	33.6038
1203	1230	21.571
1203	1231	52.668
1203	1232	25.4793
1203	1233	15.4393
1203	1234	12.7391
1203	1235	14.6457
1203	1236	31.1803
1203	1237	14.5672
1203	1238	9.34203
1203	1239	8.05683
1203	1240	7.86129
1203	1241	8.48408
1203	1242	20.4423
1203	1243	60.9057
1203	1244	0
1203	1245	35.8871
1203	1246	0
1203	1247	0
1203	1248	23.5126
1203	1249	0
1203	1250	0
1203	1251	0
1203	1252	43.1477
1203	1253	33.8466
1203	1254	57.8582
1203	1255	55.5236
1203	1256	45.4169
1203	1257	61.3567
1203	1258	45.4111
1203	1259	0
1203	1260	45.0734
1203	1262	0
1203	1263	33.7502
1203	1264	53.8842
1203	1265	8.16772
1203	1266	4.23459
1203	1267	0
1203	1268	31.0986
1203	1269	10.9674
1203	1270	0
1203	1271	5.67164
1203	1272	9.83822
1203	1273	30.6294
1203	1274	8.64206
1203	1275	9.07131
1203	1276	18.0441
1203	1277	2.48384
1203	1278	8.37198
1203	1279	4.24385
1203	1280	63.0116
1203	1281	23.9543
1203	1282	0
1203	1283	0
1203	1284	36.1575
1203	1285	7.3213
1203	1286	2.42103
1203	1287	47.9635
1203	1288	3.174
1203	1289	37.1245
1203	1290	0
1203	1291	4.78594
1203	1292	8.8284
1203	1293	16.5192
1203	1294	64.3083
1203	1295	42.8976
1203	1296	11.0808
1203	1297	15.5401
1203	1298	8.48408
1203	1299	3.43497
1203	1300	15.694
1203	1301	8.85657
1203	1302	13.4567
1203	1303	0
1203	1304	9.42069
1203	1305	8.8284
1203	1306	66.5591
1203	1307	16.9466
1203	1308	21.5709
1203	1309	37.1091
1203	1310	53.3451
1203	1311	3.95927
1203	1312	8.74774
1203	1313	6.90143
1203	1314	7.48375
1203	1315	26.2943
1203	1316	36.1312
1203	1317	44.539
1203	1318	22.5979
1203	1319	8.17557
1203	1320	8.35171
1203	1321	16.3607
1203	1322	36.2008
1203	1323	69.9892
1203	1324	0
1203	1325	23.9293
1203	1326	64.3645
1203	1327	31.0337
1203	1328	14.6593
1203	1329	11.7814
1203	1330	4.30732
1203	1331	36.212
1203	1332	38.4592
1203	1333	56.0894
1203	1334	7.29357
1203	1335	0
1203	1336	3.32156
1203	1337	50.9601
1203	1338	51.6937
1203	1339	41.9455
1203	1340	54.5329
1203	1341	29.7527
1203	1342	60.2601
1203	1343	15.92
1203	1344	40.1821
1203	1345	9.08697
1203	1346	57.9994
1203	1347	0
1203	1348	19.7869
1203	1349	0
1203	1350	58.0291
1203	1351	67.6305
1203	1352	24.8727
1203	1353	8.04814
1203	1354	30.9616
1203	1355	56.0211
1203	1356	34.5934
1203	1357	15.4814
1203	1358	0
1203	1359	15.7546
1203	1360	78.4144
1203	1361	28.0381
1203	1364	21.7122
1203	1365	13.5625
1203	1366	39.2991
1203	1367	38.3373
1203	1368	13.1035
1203	1369	74.6883
1203	1370	0
1203	1371	0
1203	1372	2.48489
1203	1373	3.11353
1203	1374	18.8479
1203	1375	3.75911
1203	1376	29.9368
1203	1377	0
1203	1378	82.6568
1203	1379	52.2717
1203	1380	30.0351
1203	1381	3.16739
1203	1382	42.6377
1203	1383	58.2464
1203	1384	17.6938
1203	1386	57.0057
1203	1387	8.74015
1203	1388	16.5636
1203	1389	37.2207
1203	1390	14.7677
1203	1391	4.65332
1203	1392	9.18435
1203	1393	36.9766
1203	1394	8.32338
1203	1395	46.817
1203	1396	0
1203	1397	68.4703
1203	1398	1.3878
1203	1399	77.1803
1203	1400	0
1203	1401	0
1203	1402	0
1203	1403	0
1203	1404	8.13985
1203	1405	6.03893
1203	1406	16.0966
1203	1407	46.1067
1203	1408	8.03943
1203	1410	51.853
1203	1411	7.2039
1203	1412	13.3445
1203	1413	67.1632
1203	1414	51.7094
1203	1415	27.1993
1203	1416	9.01516
1203	1417	5.21542
1203	1418	37.734
1203	1419	8.38256
1203	1420	22.9457
1203	1421	53.8171
1203	1422	10.1829
1203	1423	0
1203	1424	13.024
1203	1425	9.5924
1203	1426	29.1137
1203	1427	0
1203	1428	5.58316
1203	1429	18.0609
1203	1430	0
1203	1431	60.4959
1203	1432	26.4968
1203	1433	8.12495
1203	1434	1.89068
1203	1435	9.06768
1203	1436	15.1239
1203	1437	4.06597
1203	1438	13.7727
1203	1439	8.39138
1203	1440	6.70326
1203	1441	14.4984
1203	1444	28.8802
1203	1445	19.6313
1204	1205	0
1204	1206	0
1204	1207	0
1204	1208	0
1204	1209	0
1204	1210	0
1204	1211	0
1204	1212	0
1204	1213	0
1204	1214	0
1204	1215	0
1204	1216	0
1204	1217	0
1204	1218	0
1204	1219	0
1204	1220	0
1204	1221	0
1204	1222	0
1204	1224	0
1204	1225	0
1204	1226	0
1204	1227	0
1204	1228	0
1204	1229	0
1204	1230	0
1204	1231	0
1204	1232	0
1204	1233	0
1204	1234	0
1204	1235	0
1204	1236	0
1204	1237	0
1204	1238	0
1204	1239	0
1204	1240	0
1204	1241	0
1204	1242	0
1204	1243	0
1204	1244	0
1204	1245	0
1204	1246	0
1204	1247	0
1204	1248	0
1204	1249	0
1204	1250	0
1204	1251	0
1204	1252	0
1204	1253	0
1204	1254	0
1204	1255	0
1204	1256	0
1204	1257	0
1204	1258	0
1204	1259	0
1204	1260	0
1204	1262	0
1204	1263	0
1204	1264	0
1204	1265	0
1204	1266	0
1204	1267	0
1204	1268	0
1204	1269	0
1204	1270	0
1204	1271	0
1204	1272	0
1204	1273	0
1204	1274	0
1204	1275	0
1204	1276	0
1204	1277	0
1204	1278	0
1204	1279	0
1204	1280	0
1204	1281	0
1204	1282	0
1204	1283	0
1204	1284	0
1204	1285	0
1204	1286	0
1204	1287	0
1204	1288	0
1204	1289	0
1204	1290	0
1204	1291	0
1204	1292	0
1204	1293	0
1204	1294	0
1204	1295	0
1204	1296	0
1204	1297	0
1204	1298	0
1204	1299	0
1204	1300	0
1204	1301	0
1204	1302	0
1204	1303	0
1204	1304	0
1204	1305	0
[truncated: 27,162 more rows]

## Sheet: MI
i	j	score
1193	1194	0.122255
1193	1195	0.0996234
1193	1196	0.17053
1193	1197	0
1193	1198	0.128959
1193	1202	0.36058
1193	1203	0.362447
1193	1204	0
1193	1205	0
1193	1206	0.253985
1193	1207	0
1193	1208	0
1193	1209	0.407203
1193	1210	0.113988
1193	1211	0.379185
1193	1212	0.200013
1193	1213	0.130969
1193	1214	0.134193
1193	1215	0.0344379
1193	1216	0.325371
1193	1217	0.0586326
1193	1218	0.0344379
1193	1219	0
1193	1220	0.0115799
1193	1221	0.0182328
1193	1222	0.15065
1193	1224	0.101265
1193	1225	0.174796
1193	1226	0
1193	1227	0
1193	1228	0
1193	1229	0.22754
1193	1230	0.0446972
1193	1231	0.162521
1193	1232	0
1193	1233	0.265982
1193	1234	0.054676
1193	1235	0.318751
1193	1236	0.0479985
1193	1237	0.11298
1193	1238	0.0246759
1193	1239	0.0190957
1193	1240	0.132419
1193	1241	0.0232833
1193	1242	0.0507574
1193	1243	0.0476982
1193	1244	0
1193	1245	0.0830239
1193	1246	0
1193	1247	0
1193	1248	0.0302858
1193	1249	0
1193	1250	0
1193	1251	0
1193	1252	0.0232833
1193	1253	0.18125
1193	1254	0.0115799
1193	1255	0.299075
1193	1256	0.0234906
1193	1257	0.0593595
1193	1258	0.0115799
1193	1259	0
1193	1260	0.0232833
1193	1262	0
1193	1263	0.214157
1193	1264	0.230252
1193	1265	0
1193	1266	0
1193	1267	0
1193	1268	0.387514
1193	1269	0.0822931
1193	1270	0
1193	1271	0.0903514
1193	1272	0.173208
1193	1273	0.0115799
1193	1274	0.0357558
1193	1275	0.103996
1193	1276	0.326207
1193	1277	0.124924
1193	1278	0
1193	1279	0
1193	1280	0.0956065
1193	1281	0.0996234
1193	1282	0
1193	1283	0
1193	1284	0.155599
1193	1285	0.133844
1193	1286	0.0249284
1193	1287	0.0996234
1193	1288	0
1193	1289	0.037119
1193	1290	0
1193	1291	0.0115799
1193	1292	0
1193	1293	0
1193	1294	0.0546328
1193	1295	0.0126726
1193	1296	0
1193	1297	0
1193	1298	0
1193	1299	0.037119
1193	1300	0.141168
1193	1301	0
1193	1302	0.019253
1193	1303	0
1193	1304	0.0232833
1193	1305	0
1193	1306	0.0998608
1193	1307	0
1193	1308	0.148332
1193	1309	0.0704788
1193	1310	0.0941897
1193	1311	0
1193	1312	0
1193	1313	0.127353
1193	1314	0.1291
1193	1315	0.0593595
1193	1316	0.0715249
1193	1317	0.0671606
1193	1318	0.0344379
1193	1319	0
1193	1320	0.0475029
1193	1321	0
1193	1322	0
1193	1323	0.0115799
1193	1324	0
1193	1325	0.0314194
1193	1326	0.216528
1193	1327	0.142109
1193	1328	0.225779
1193	1329	0.368062
1193	1330	0.255855
1193	1331	0.151087
1193	1332	0
1193	1333	0.201432
1193	1334	0.0259559
1193	1335	0
1193	1336	0.0388688
1193	1337	0.123018
1193	1338	0.194231
1193	1339	0.17053
1193	1340	0.0991192
1193	1341	0
1193	1342	0.26208
1193	1343	0.0232833
1193	1344	0.132314
1193	1345	0
1193	1346	0.117975
1193	1347	0
1193	1348	0.133887
1193	1349	0
1193	1350	0.0411173
1193	1351	0.019253
1193	1352	0
1193	1353	0
1193	1354	0.0483867
1193	1355	0
1193	1356	0.0115799
1193	1357	0.0232833
1193	1358	0
1193	1359	0.0996234
1193	1360	0.0795432
1193	1361	0
1193	1364	0.122517
1193	1365	0.0987273
1193	1366	0.0771127
1193	1367	0.17053
1193	1368	0.15083
1193	1369	0.037119
1193	1370	0
1193	1371	0
1193	1372	0.0344379
1193	1373	0
1193	1374	0.143914
1193	1375	0
1193	1376	0.201672
1193	1377	0
1193	1378	0.216295
1193	1379	0.250002
1193	1380	0.17053
1193	1381	0
1193	1382	0.174939
1193	1383	0.122255
1193	1384	0
1193	1386	0.194966
1193	1387	0.0996234
1193	1388	0
1193	1389	0
1193	1390	0.184085
1193	1391	0.0939628
1193	1392	0
1193	1393	0.128589
1193	1394	0.335265
1193	1395	0.0727472
1193	1396	0
1193	1397	0.187012
1193	1398	0.168691
1193	1399	0.0440537
1193	1400	0
1193	1401	0
1193	1402	0
1193	1403	0
1193	1404	0
1193	1405	0
1193	1406	0
1193	1407	0.0718213
1193	1408	0.0459144
1193	1410	0.0556325
1193	1411	0.0456783
1193	1412	0.0126726
1193	1413	0.0242031
1193	1414	0.0308709
1193	1415	0.204648
1193	1416	0.0115799
1193	1417	0.0304389
1193	1418	0.254152
1193	1419	0
1193	1420	0.320053
1193	1421	0.108341
1193	1422	0.114226
1193	1423	0
1193	1424	0.030943
1193	1425	0.0822476
1193	1426	0.266302
1193	1427	0
1193	1428	0.177362
1193	1429	0.256361
1193	1430	0
1193	1431	0.00614616
1193	1432	0.364005
1193	1433	0.157088
1193	1434	0
1193	1435	0.0115799
1193	1436	0.24409
1193	1437	0
1193	1438	0.0534453
1193	1439	0.113479
1193	1440	0
1193	1441	0
1193	1444	0.239972
1193	1445	0.00614616
1194	1195	0.315396
1194	1196	0.280798
1194	1197	0.0922161
1194	1198	0.145662
1194	1202	0.289139
1194	1203	0.292499
1194	1204	0
1194	1205	0.0922161
1194	1206	0.224711
1194	1207	0
1194	1208	0
1194	1209	0.170449
1194	1210	0.100402
1194	1211	0.297488
1194	1212	0.224062
1194	1213	0.328485
1194	1214	0.0618396
1194	1215	0.149525
1194	1216	0.248229
1194	1217	0.236855
1194	1218	0.191179
1194	1219	0
1194	1220	0.190021
1194	1221	0.00945175
1194	1222	0.274461
1194	1224	0.0674434
1194	1225	0.208836
1194	1226	0
1194	1227	0
1194	1228	0.0935999
1194	1229	0.263767
1194	1230	0.105883
1194	1231	0.0924202
1194	1232	0.191362
1194	1233	0.170096
1194	1234	0.0599016
1194	1235	0.346082
1194	1236	0.182009
1194	1237	0.0713378
1194	1238	0.00701375
1194	1239	0.00945175
1194	1240	0.113265
1194	1241	0.00220289
1194	1242	0.0598371
1194	1243	0.10628
1194	1244	0
1194	1245	0.00908675
1194	1246	0
1194	1247	0
1194	1248	0.194805
1194	1249	0
1194	1250	0
1194	1251	0
1194	1252	0.148367
1194	1253	0.00674435
1194	1254	0.225383
1194	1255	0.0408446
1194	1256	0.200869
1194	1257	0.177867
1194	1258	0.148367
1194	1259	0
1194	1260	0.190021
1194	1262	0
1194	1263	0.142171
1194	1264	0.264212
1194	1265	0
1194	1266	1.38629
1194	1267	0
1194	1268	0.271548
1194	1269	0.0771022
1194	1270	0
1194	1271	0.141633
1194	1272	0.202925
1194	1273	0.0988739
1194	1274	0.0164261
1194	1275	0.0496934
1194	1276	0.154698
1194	1277	0.107407
1194	1278	0
1194	1279	0
1194	1280	0.162663
1194	1281	0.132738
1194	1282	0
1194	1283	0
1194	1284	0.256703
1194	1285	0.148392
1194	1286	0.152613
1194	1287	0.280034
1194	1288	0
1194	1289	0.00908675
1194	1290	0
1194	1291	0.00220289
1194	1292	0
1194	1293	0
1194	1294	0.241534
1194	1295	0.131254
1194	1296	0.188887
1194	1297	0
1194	1298	0
1194	1299	0.00908675
1194	1300	0.169824
1194	1301	0
1194	1302	0.00674435
1194	1303	0
1194	1304	0.00220289
1194	1305	0
1194	1306	0.194805
1194	1307	0
1194	1308	0.245408
1194	1309	0.232265
1194	1310	0.0427252
1194	1311	0
1194	1312	0
1194	1313	0.157029
1194	1314	0.236791
1194	1315	0.131254
1194	1316	0.233328
1194	1317	0.153545
1194	1318	0.00445037
1194	1319	0
1194	1320	0.0959609
1194	1321	0
1194	1322	0.188887
1194	1323	0.190021
1194	1324	0
1194	1325	0.196068
1194	1326	0.323852
1194	1327	0.363148
1194	1328	0.20574
1194	1329	0.353937
1194	1330	0.255822
1194	1331	0.367857
1194	1332	0.224249
1194	1333	0.373257
1194	1334	0.208952
1194	1335	0
1194	1336	0.0139253
1194	1337	0.244055
1194	1338	0.205196
1194	1339	0.0844198
1194	1340	0.19357
1194	1341	0.188887
1194	1342	0.248659
1194	1343	0.0427252
1194	1344	0.263579
1194	1345	0
1194	1346	0.101962
1194	1347	0
1194	1348	0.337529
1194	1349	0
1194	1350	0.127873
1194	1351	0.115345
1194	1352	0.188887
1194	1353	0
1194	1354	0.0582092
1194	1355	0.188887
1194	1356	0.23838
1194	1357	0.00220289
1194	1358	0
1194	1359	0.066544
1194	1360	0.129207
1194	1361	0.188887
1194	1364	0.112671
1194	1365	0.0508642
1194	1366	0.144438
1194	1367	0.128863
1194	1368	0.159857
1194	1369	0.10628
1194	1370	0
1194	1371	0
1194	1372	0.00445037
1194	1373	0
1194	1374	0.00701375
1194	1375	0
1194	1376	0.0114796
1194	1377	0
1194	1378	0.228932
1194	1379	0.170407
1194	1380	0.00445037
1194	1381	0
1194	1382	0.256703
1194	1383	0.31694
1194	1384	0
1194	1386	0.317308
1194	1387	0.066544
1194	1388	0
1194	1389	0.0922161
1194	1390	0.222106
1194	1391	0.0722196
1194	1392	0
1194	1393	0.23143
1194	1394	0.0700348
1194	1395	0.192362
1194	1396	0
1194	1397	0.267171
1194	1398	0.106851
1194	1399	0.19357
1194	1400	0
1194	1401	0
1194	1402	0
1194	1403	0
1194	1404	0
1194	1405	0
1194	1406	0
1194	1407	0.0842376
1194	1408	0.0625298
1194	1410	0.0114796
1194	1411	0.137758
1194	1412	0.0114796
1194	1413	0.0478002
1194	1414	0.0855609
1194	1415	0.217109
1194	1416	0.0844198
1194	1417	0.0606605
1194	1418	0.212525
1194	1419	0
1194	1420	0.181112
1194	1421	0.153842
1194	1422	0.0750744
1194	1423	0
1194	1424	0.0602242
1194	1425	0.0325371
1194	1426	0.136611
1194	1427	0
1194	1428	0.250498
1194	1429	0.208202
1194	1430	0
1194	1431	0.191179
1194	1432	0.266868
1194	1433	0.230304
1194	1434	0
1194	1435	0.0940695
1194	1436	0.339665
1194	1437	0
1194	1438	0.210588
1194	1439	0.141099
1194	1440	0.0922161
1194	1441	0.0922161
1194	1444	0.299142
1194	1445	0.229776
1195	1196	0.23755
1195	1197	0.0468258
1195	1198	0.0908915
1195	1202	0.193029
1195	1203	0.259991
1195	1204	0
1195	1205	0.0468258
1195	1206	0.151141
1195	1207	1.03972
1195	1208	0
1195	1209	0.159117
1195	1210	0.0556747
1195	1211	0.184283
1195	1212	0.217605
1195	1213	0.156833
1195	1214	0.0723296
1195	1215	0.184174
1195	1216	0.186123
1195	1217	0.29102
1195	1218	0.178005
1195	1219	0
1195	1220	0.22082
1195	1221	0.051334
1195	1222	0.249768
1195	1224	0.104369
1195	1225	0.144289
1195	1226	0.00114232
1195	1227	0
1195	1228	0.130588
1195	1229	0.166828
1195	1230	0.0674223
1195	1231	0.143379
1195	1232	0.171993
1195	1233	0.103661
1195	1234	0.0629454
1195	1235	0.251314
1195	1236	0.14284
1195	1237	0.159125
1195	1238	0.042947
1195	1239	0.00465604
1195	1240	0.106769
1195	1241	0.00111551
1195	1242	0.0257382
1195	1243	0.136797
1195	1244	0
1195	1245	0.0483425
1195	1246	0
1195	1247	0
1195	1248	0.258995
1195	1249	0
1195	1250	0
1195	1251	0
1195	1252	0.18931
1195	1253	0.00571804
1195	1254	0.22171
1195	1255	0.0717118
1195	1256	0.2186
1195	1257	0.165944
1195	1258	0.136937
1195	1259	0
1195	1260	0.233208
1195	1262	0
1195	1263	0.200092
1195	1264	0.197668
1195	1265	0
1195	1266	0.906824
1195	1267	0
1195	1268	0.255412
1195	1269	0.0485283
1195	1270	0
1195	1271	0.0780771
1195	1272	0.104573
1195	1273	0.12485
1195	1274	0.0260014
1195	1275	0.123534
1195	1276	0.131674
1195	1277	0.0697755
1195	1278	0.0468258
1195	1279	0.00111551
1195	1280	0.181126
1195	1281	0.156009
1195	1282	0
1195	1283	0
1195	1284	0.234064
1195	1285	0.0822494
1195	1286	0.115523
1195	1287	0.295731
1195	1288	0.0318732
1195	1289	0.00571804
1195	1290	0
1195	1291	0.00111551
1195	1292	0.0408115
1195	1293	0.0875036
1195	1294	0.201141
1195	1295	0.19109
1195	1296	0.120424
1195	1297	0.0411508
1195	1298	0.0408115
1195	1299	0.0501119
1195	1300	0.162458
1195	1301	0.0408115
1195	1302	0.0630858
1195	1303	0
1195	1304	0.0724158
1195	1305	0.0408115
1195	1306	0.231337
1195	1307	0.0875036
1195	1308	0.248131
1195	1309	0.268098
1195	1310	0.130939
1195	1311	0.223143
1195	1312	0.0408115
1195	1313	0.142595
1195	1314	0.22671
1195	1315	0.184622
1195	1316	0.258994
1195	1317	0.159165
1195	1318	0.0741408
1195	1319	0.0408115
1195	1320	0.18163
1195	1321	0.0875036
1195	1322	0.220748
1195	1323	0.177396
1195	1324	0
1195	1325	0.149472
1195	1326	0.307955
1195	1327	0.250225
1195	1328	0.203266
1195	1329	0.286531
1195	1330	0.131351
1195	1331	0.293968
1195	1332	0.242697
1195	1333	0.34281
1195	1334	0.25052
1195	1335	0
1195	1336	0.072282
1195	1337	0.178039
1195	1338	0.220956
1195	1339	0.104348
1195	1340	0.272743
1195	1341	0.174466
1195	1342	0.218822
1195	1343	0.0258589
1195	1344	0.257326
1195	1345	0.0468258
1195	1346	0.128992
1195	1347	0
1195	1348	0.253347
1195	1349	0
1195	1350	0.0772872
1195	1351	0.0837455
1195	1352	0.112112
1195	1353	0.0468258
1195	1354	0.0773349
1195	1355	0.233644
1195	1356	0.18931
1195	1357	0.0318732
1195	1358	0
1195	1359	0.109452
1195	1360	0.118831
1195	1361	0.174466
1195	1364	0.098492
1195	1365	0.140039
1195	1366	0.060057
1195	1367	0.122182
1195	1368	0.13418
1195	1369	0.130359
1195	1370	0
1195	1371	0
1195	1372	0.00338798
1195	1373	0
1195	1374	0.0211325
1195	1375	0.0417933
1195	1376	0.0387125
1195	1377	0
1195	1378	0.220238
1195	1379	0.189881
1195	1380	0.00477057
1195	1381	0
1195	1382	0.1839
1195	1383	0.249321
1195	1384	0.0729964
1195	1386	0.232824
1195	1387	0.0627602
1195	1388	0.0417933
1195	1389	0.0960896
1195	1390	0.20466
1195	1391	0.130939
1195	1392	0.0468258
1195	1393	0.286888
1195	1394	0.0585619
1195	1395	0.172296
1195	1396	0
1195	1397	0.120122
1195	1398	0.0545239
1195	1399	0.169328
1195	1400	0
1195	1401	0
1195	1402	0
1195	1403	0
1195	1404	0.0355769
1195	1405	0.103422
1195	1406	0
1195	1407	0.0935636
1195	1408	0.0231007
1195	1410	0.0602141
1195	1411	0.0197108
1195	1412	0.0551345
1195	1413	0.066359
1195	1414	0.133425
1195	1415	0.118441
1195	1416	0.0525677
1195	1417	0.040446
1195	1418	0.154133
1195	1419	0.00111551
1195	1420	0.102936
1195	1421	0.141375
1195	1422	0.067625
1195	1423	0
1195	1424	0.018347
1195	1425	0.109546
1195	1426	0.140894
1195	1427	0
1195	1428	0.23533
1195	1429	0.215773
1195	1430	0
1195	1431	0.210135
1195	1432	0.239236
1195	1433	0.148147
1195	1434	0
1195	1435	0.0966096
1195	1436	0.281511
1195	1437	0
1195	1438	0.185282
1195	1439	0.107285
1195	1440	0.055479
1195	1441	0.119977
1195	1444	0.223458
1195	1445	0.341364
1196	1197	0.0408115
1196	1198	0.0811218
1196	1202	0.214172
1196	1203	0.271373
1196	1204	0
1196	1205	0.0408115
1196	1206	0.158585
1196	1207	1.03972
1196	1208	0
1196	1209	0.117741
1196	1210	0.0628408
1196	1211	0.152062
1196	1212	0.230286
1196	1213	0.129688
1196	1214	0.095814
1196	1215	0.144333
1196	1216	0.128639
1196	1217	0.241187
1196	1218	0.247271
1196	1219	0
1196	1220	0.15903
1196	1221	0.0668455
1196	1222	0.202871
1196	1224	0.0642113
1196	1225	0.0980473
1196	1226	0.000993257
1196	1227	0
1196	1228	0.0682263
1196	1229	0.11483
1196	1230	0.0575466
1196	1231	0.0749333
1196	1232	0.125751
1196	1233	0.118799
1196	1234	0.054355
1196	1235	0.205072
1196	1236	0.103324
1196	1237	0.0573691
1196	1238	0.013967
1196	1239	0.00404785
1196	1240	0.0819505
1196	1241	0.000969977
1196	1242	0.0392332
1196	1243	0.135333
1196	1244	0
1196	1245	0.0455769
1196	1246	0
1196	1247	0
1196	1248	0.18246
1196	1249	0
1196	1250	0
1196	1251	0
1196	1252	0.143454
1196	1253	0.00497131
1196	1254	0.175854
1196	1255	0.0865866
1196	1256	0.198598
1196	1257	0.135227
1196	1258	0.158593
1196	1259	0
1196	1260	0.187352
1196	1262	0
1196	1263	0.0438249
1196	1264	0.158622
1196	1265	0
1196	1266	0.782856
1196	1267	0
1196	1268	0.202392
1196	1269	0.0421138
1196	1270	0
1196	1271	0.122946
1196	1272	0.105998
1196	1273	0.0570456
1196	1274	0.00810873
1196	1275	0.103532
1196	1276	0.141193
1196	1277	0.0855857
1196	1278	0.0627602
1196	1279	0.000969977
1196	1280	0.201105
1196	1281	0.149995
1196	1282	0
1196	1283	0
1196	1284	0.178671
1196	1285	0.115363
1196	1286	0.0984258
1196	1287	0.295289
1196	1288	0.0476621
1196	1289	0.00497131
1196	1290	0
1196	1291	0.000969977
1196	1292	0.000969977
1196	1293	0.0635965
1196	1294	0.177234
1196	1295	0.167183
1196	1296	0.112452
1196	1297	0.000846017
1196	1298	0.000969977
1196	1299	0.0102704
1196	1300	0.173585
1196	1301	0.000969977
1196	1302	0.128981
1196	1303	0
1196	1304	0.0485087
1196	1305	0.000969977
1196	1306	0.191495
1196	1307	0.0635965
1196	1308	0.244438
1196	1309	0.221062
1196	1310	0.107032
1196	1311	0.500402
1196	1312	0.000969977
1196	1313	0.0514974
1196	1314	0.194563
1196	1315	0.144781
1196	1316	0.230969
1196	1317	0.107307
1196	1318	0.0661682
1196	1319	0.000969977
1196	1320	0.0744264
1196	1321	0.0635965
1196	1322	0.196841
1196	1323	0.153489
1196	1324	0
1196	1325	0.115485
1196	1326	0.22855
1196	1327	0.233076
1196	1328	0.181224
1196	1329	0.281906
1196	1330	0.127517
1196	1331	0.264047
1196	1332	0.212775
1196	1333	0.298135
1196	1334	0.217627
1196	1335	0
1196	1336	0.0620633
1196	1337	0.199827
1196	1338	0.172461
1196	1339	0.0464633
1196	1340	0.255646
1196	1341	0.212349
1196	1342	0.255324
1196	1343	0.0257133
1196	1344	0.242543
1196	1345	0.0627602
1196	1346	0.0831361
1196	1347	0
1196	1348	0.203271
1196	1349	0
1196	1350	0.070995
1196	1351	0.0752556
1196	1352	0.149995
1196	1353	0.0627602
1196	1354	0.0207891
1196	1355	0.187788
1196	1356	0.143454
1196	1357	0.0476621
1196	1358	0
1196	1359	0.125387
1196	1360	0.0984486
1196	1361	0.212349
1196	1364	0.0950496
1196	1365	0.0749675
1196	1366	0.0567261
1196	1367	0.159472
1196	1368	0.136568
1196	1369	0.103214
1196	1370	0
1196	1371	0
1196	1372	0.00294576
1196	1373	0
1196	1374	0.0366572
1196	1375	0.00195182
1196	1376	0.0361295
1196	1377	0
1196	1378	0.218988
1196	1379	0.110303
1196	1380	0.00414709
1196	1381	0
1196	1382	0.228193
1196	1383	0.310857
1196	1384	0.0489586
1196	1386	0.266664
1196	1387	0.0627602
1196	1388	0.00195182
1196	1389	0.089633
1196	1390	0.188306
1196	1391	0.0691491
1196	1392	0.0627602
1196	1393	0.201327
1196	1394	0.0585619
1196	1395	0.12644
1196	1396	0
1196	1397	0.140189
1196	1398	0.0434411
1196	1399	0.190058
1196	1400	0
1196	1401	0
1196	1402	0
1196	1403	0
1196	1404	0.0113734
1196	1405	0.0795151
1196	1406	0
1196	1407	0.0785314
1196	1408	0.0382884
1196	1410	0.036307
1196	1411	0.0171278
1196	1412	0.0863131
1196	1413	0.0422694
1196	1414	0.106944
1196	1415	0.0914764
1196	1416	0.0666211
1196	1417	0.0456502
1196	1418	0.165719
1196	1419	0.000969977
1196	1420	0.162462
1196	1421	0.0832511
1196	1422	0.0921978
1196	1423	0
1196	1424	0.0755072
1196	1425	0.10732
1196	1426	0.101052
1196	1427	0
1196	1428	0.259068
1196	1429	0.133716
1196	1430	0
1196	1431	0.214987
1196	1432	0.205087
1196	1433	0.209926
1196	1434	0
1196	1435	0.0341943
1196	1436	0.31561
1196	1437	0
1196	1438	0.244136
1196	1439	0.127727
1196	1440	0.055479
1196	1441	0.0571974
1196	1444	0.272969
1196	1445	0.303785
1197	1198	0.0627602
1197	1202	0.0408115
1197	1203	0.0627602
1197	1204	0
1197	1205	0.0627602
1197	1206	0.0281147
1197	1207	0
1197	1208	0
1197	1209	0.0340015
1197	1210	0.00126283
1197	1211	0.0266742
1197	1212	0.0281147
1197	1213	0.0468258
1197	1214	0.00960724
1197	1215	0.031687
1197	1216	0.0316871
1197	1217	0.0408115
1197	1218	0.0408115
1197	1219	0
1197	1220	0.0340015
1197	1221	0.00070075
1197	1222	0.0319203
1197	1224	0.000275206
1197	1225	0.0633547
1197	1226	0.00013681
1197	1227	0
1197	1228	0.0411508
1197	1229	0.018447
1197	1230	0.0155241
1197	1231	0.0191314
1197	1232	0.0371996
1197	1233	0.0255544
1197	1234	0.00733512
1197	1235	0.0283063
1197	1236	0.047235
1197	1237	0.00274871
1197	1238	0.00191785
1197	1239	0.000557098
1197	1240	0.0141467
1197	1241	0.000133682
1197	1242	0.00410934
1197	1243	0.016002
1197	1244	0
1197	1245	0.00268179
1197	1246	0
1197	1247	0
1197	1248	0.0340015
1197	1249	0
1197	1250	0
1197	1251	0
1197	1252	0.031687
1197	1253	0.000684467
1197	1254	0.0627602
1197	1255	0.00126284
1197	1256	0.0468258
1197	1257	0.024243
1197	1258	0.0340015
1197	1259	0
1197	1260	0.0369057
1197	1262	0
1197	1263	0
1197	1264	0.0369057
1197	1265	0
1197	1266	0.348832
1197	1267	0
1197	1268	0.0369057
1197	1269	0.00573952
1197	1270	0
1197	1271	0.0627602
1197	1272	0.0627602
1197	1273	0.00054425
1197	1274	0.00111551
1197	1275	0.00510079
1197	1276	0.00689003
1197	1277	0.0297624
1197	1278	0.000133682
1197	1279	0.000133682
1197	1280	0.0316871
1197	1281	0.0468258
1197	1282	0
1197	1283	0
1197	1284	0.00218905
1197	1285	0.0127619
1197	1286	0.0408116
1197	1287	0.0369057
1197	1288	0.000268899
1197	1289	0.000684467
1197	1290	0
1197	1291	0.000133682
1197	1292	0.000133682
1197	1293	0.000268899
1197	1294	0.0340015
1197	1295	0.031687
1197	1296	0.0340015
1197	1297	0.00013681
1197	1298	0.000133682
1197	1299	0.00141216
1197	1300	0.0297624
1197	1301	0.000133682
1197	1302	0.000969973
1197	1303	0
1197	1304	0.000405744
1197	1305	0.000133682
1197	1306	0.0369057
1197	1307	0.000268899
1197	1308	0.0369057
1197	1309	0.0645815
1197	1310	0.000969977
1197	1311	0.0505343
1197	1312	0.000133682
1197	1313	0.00392083
1197	1314	0.0627602
1197	1315	0.031687
1197	1316	0.0408115
1197	1317	0.0231967
1197	1318	0.000684467
1197	1319	0.000133682
1197	1320	0.0468258
1197	1321	0.000268899
1197	1322	0.0408115
1197	1323	0.0408115
1197	1324	0
1197	1325	0.0408115
1197	1326	0.0414965
1197	1327	0.0633547
1197	1328	0.0248409
1197	1329	0.0350186
1197	1330	0.0214379
1197	1331	0.0627602
1197	1332	0.0468258
1197	1333	0.0408115
1197	1334	0.0369057
1197	1335	0
1197	1336	0.003553
1197	1337	0.031687
1197	1338	0.0281147
1197	1339	0.000826344
1197	1340	0.0408115
1197	1341	0.0408115
1197	1342	0.0408115
1197	1343	0.000268899
1197	1344	0.0627602
1197	1345	0.000133682
1197	1346	0.00111551
1197	1347	0
1197	1348	0.0627602
1197	1349	0
1197	1350	0.0205309
1197	1351	0.0222377
1197	1352	0.0408115
1197	1353	0.000133682
1197	1354	0.00285084
1197	1355	0.0369057
1197	1356	0.031687
1197	1357	0.000268899
1197	1358	0
1197	1359	0.000268899
1197	1360	0.0177298
1197	1361	0.0408115
1197	1364	0.0251513
1197	1365	0.00251521
1197	1366	0.0165496
1197	1367	0.0340015
1197	1368	0.024243
1197	1369	0.0231966
1197	1370	0
1197	1371	0
1197	1372	0.000405744
1197	1373	0
1197	1374	0.000866473
1197	1375	0.000268899
1197	1376	0.00251521
1197	1377	0
1197	1378	0.0411508
1197	1379	0.0185256
1197	1380	0.00057054
1197	1381	0
1197	1382	0.0414966
1197	1383	0.0476523
1197	1384	0.000415344
1197	1386	0.0253944
1197	1387	0.000133682
1197	1388	0.000268899
1197	1389	0.0468258
1197	1390	0.0154794
1197	1391	0.0408115
1197	1392	0.000133682
1197	1393	0.0639617
1197	1394	0.00832348
1197	1395	0.0369057
1197	1396	0
1197	1397	0.0213526
1197	1398	0.00202951
1197	1399	0.0369057
1197	1400	0
1197	1401	0
1197	1402	0
1197	1403	0
1197	1404	0.00156337
1197	1405	0.00171671
1197	1406	0
1197	1407	0.0135983
1197	1408	0.000826336
1197	1410	0.00302242
1197	1411	0.00235102
1197	1412	0.00392083
1197	1413	0.00319659
1197	1414	0.0140405
1197	1415	0.0135983
1197	1416	0.002351
1197	1417	0.0177298
1197	1418	0.0260477
1197	1419	0.000133682
1197	1420	0.00573953
1197	1421	0.0231966
1197	1422	0.0127619
1197	1423	0
1197	1424	0.00218907
1197	1425	0.002351
1197	1426	0.0109038
1197	1427	0
1197	1428	0.020531
1197	1429	0.0245382
1197	1430	0
1197	1431	0.0408115
1197	1432	0.0627602
1197	1433	0.0371996
1197	1434	0
1197	1435	0.0648228
1197	1436	0.0494112
1197	1437	0
1197	1438	0.055479
1197	1439	0.0315275
1197	1440	0.000324703
1197	1441	0.000655387
1197	1444	0.0648228
1197	1445	0.0656708
1198	1202	0.217165
1198	1203	0.337803
1198	1204	0
1198	1205	0.0627602
1198	1206	0.211492
1198	1207	0
1198	1208	0
1198	1209	0.307579
1198	1210	0.0362896
1198	1211	0.185384
1198	1212	0.0790796
1198	1213	0.192131
1198	1214	0.131615
1198	1215	0.0751367
1198	1216	0.125264
1198	1217	0.0936962
1198	1218	0.0776917
1198	1219	0
1198	1220	0.0484573
1198	1221	0.0428
1198	1222	0.26818
1198	1224	0.0522667
1198	1225	0.191092
1198	1226	0.00327736
1198	1227	0
1198	1228	0.0757009
1198	1229	0.269336
1198	1230	0.123295
1198	1231	0.114385
1198	1232	0.0464592
1198	1233	0.135399
1198	1234	0.0457132
1198	1235	0.283393
1198	1236	0.0995232
1198	1237	0.0798988
1198	1238	0.0658564
1198	1239	0.013384
1198	1240	0.0708051
1198	1241	0.00319659
1198	1242	0.0351616
1198	1243	0.0653281
1198	1244	0
1198	1245	0.0687132
1198	1246	0
1198	1247	0
1198	1248	0.0876016
1198	1249	0
1198	1250	0
1198	1251	0
1198	1252	0.040144
1198	1253	0.0164267
1198	1254	0.0806364
1198	1255	0.0291819
1198	1256	0.0676063
1198	1257	0.0481648
1198	1258	0.0497437
1198	1259	0
1198	1260	0.0521727
1198	1262	0
1198	1263	0.13953
1198	1264	0.144587
1198	1265	0
1198	1266	0.848686
1198	1267	0
1198	1268	0.187573
1198	1269	0.0375291
1198	1270	0
1198	1271	0.195508
1198	1272	0.258413
1198	1273	0.0088544
1198	1274	0.0353289
1198	1275	0.0591047
1198	1276	0.141083
1198	1277	0.0880464
1198	1278	0.00319659
1198	1279	0.00319659
1198	1280	0.133272
1198	1281	0.0750142
1198	1282	0
1198	1283	0
1198	1284	0.131597
1198	1285	0.0646554
1198	1286	0.132698
1198	1287	0.0839652
1198	1288	0.00643624
1198	1289	0.0164267
1198	1290	0
1198	1291	0.00319659
1198	1292	0.0253944
1198	1293	0.0284573
1198	1294	0.0904832
1198	1295	0.0815549
1198	1296	0.0465073
1198	1297	0.0255544
1198	1298	0.0253944
1198	1299	0.0586849
1198	1300	0.0754892
1198	1301	0.0253944
1198	1302	0.0154594
1198	1303	0
1198	1304	0.0315618
1198	1305	0.0253944
1198	1306	0.103703
1198	1307	0.0284573
1198	1308	0.163323
1198	1309	0.116661
1198	1310	0.0450357
1198	1311	0.0505343
1198	1312	0.0253944
1198	1313	0.14975
1198	1314	0.128384
1198	1315	0.078322
1198	1316	0.109646
1198	1317	0.113346
1198	1318	0.0479927
1198	1319	0.0253944
1198	1320	0.0681071
1198	1321	0.0284573
1198	1322	0.0590418
1198	1323	0.0874464
1198	1324	0
1198	1325	0.0702408
1198	1326	0.151699
1198	1327	0.190363
1198	1328	0.238342
1198	1329	0.229765
1198	1330	0.326692
1198	1331	0.225368
1198	1332	0.0809906
1198	1333	0.217575
1198	1334	0.10131
1198	1335	0
1198	1336	0.0460049
1198	1337	0.139416
1198	1338	0.222867
1198	1339	0.0100634
1198	1340	0.108519
1198	1341	0.050126
1198	1342	0.11061
1198	1343	0.00643624
1198	1344	0.113919
1198	1345	0.00319659
1198	1346	0.0166773
1198	1347	0
1198	1348	0.114257
1198	1349	0
1198	1350	0.0459203
1198	1351	0.04254
1198	1352	0.0469789
1198	1353	0.00319659
1198	1354	0.0596854
1198	1355	0.0552673
1198	1356	0.040144
1198	1357	0.00643624
1198	1358	0
1198	1359	0.0284573
1198	1360	0.0301059
1198	1361	0.050126
1198	1364	0.137807
1198	1365	0.062307
1198	1366	0.0678205
1198	1367	0.0615168
1198	1368	0.111288
1198	1369	0.0990219
1198	1370	0
1198	1371	0
1198	1372	0.0315618
1198	1373	0
1198	1374	0.010482
1198	1375	0.0519348
1198	1376	0.0391747
1198	1377	0
1198	1378	0.0859724
1198	1379	0.171895
1198	1380	0.0192075
1198	1381	0
1198	1382	0.131835
1198	1383	0.0828413
1198	1384	0.0157592
1198	1386	0.114528
1198	1387	0.0253944
1198	1388	0.0284573
1198	1389	0.0593317
1198	1390	0.155024
1198	1391	0.103046
1198	1392	0.00319659
1198	1393	0.135305
1198	1394	0.217197
1198	1395	0.0552673
1198	1396	0
1198	1397	0.0793753
1198	1398	0.0696404
1198	1399	0.0730939
1198	1400	0
1198	1401	0
1198	1402	0
1198	1403	0
1198	1404	0.0456342
1198	1405	0.0452948
1198	1406	0
1198	1407	0.05196
1198	1408	0.0198515
1198	1410	0.0474925
1198	1411	0.0367445
1198	1412	0.0419761
1198	1413	0.0173599
1198	1414	0.063592
1198	1415	0.0986449
1198	1416	0.0171121
1198	1417	0.0489795
1198	1418	0.284463
1198	1419	0.00319659
1198	1420	0.157691
1198	1421	0.065288
1198	1422	0.0871746
1198	1423	0
1198	1424	0.0407056
1198	1425	0.0540443
1198	1426	0.226485
1198	1427	0
1198	1428	0.11625
1198	1429	0.212705
1198	1430	0
1198	1431	0.0619206
1198	1432	0.206825
1198	1433	0.114657
1198	1434	0
1198	1435	0.123266
1198	1436	0.21846
1198	1437	0
1198	1438	0.0887217
1198	1439	0.137159
1198	1440	0.00394464
1198	1441	0.0590991
1198	1444	0.108176
1198	1445	0.139353
1202	1203	0.531282
1202	1204	0
1202	1205	0.0408115
1202	1206	0.278004
1202	1207	1.03972
1202	1208	0
1202	1209	0.323991
1202	1210	0.0966461
1202	1211	0.306314
1202	1212	0.214634
1202	1213	0.25188
1202	1214	0.160763
1202	1215	0.103501
1202	1216	0.244083
1202	1217	0.203749
1202	1218	0.131
1202	1219	0
1202	1220	0.140505
1202	1221	0.0525688
1202	1222	0.237666
1202	1224	0.104369
1202	1225	0.270016
1202	1226	0.00461322
1202	1227	0
1202	1228	0.108489
1202	1229	0.304447
1202	1230	0.0845587
1202	1231	0.254292
1202	1232	0.104705
1202	1233	0.315318
1202	1234	0.0921463
1202	1235	0.496085
1202	1236	0.0943685
1202	1237	0.16052
1202	1238	0.0658657
1202	1239	0.0246725
1202	1240	0.0360617
1202	1241	0.00469384
1202	1242	0.0624748
1202	1243	0.0965588
1202	1244	0
1202	1245	0.0959892
1202	1246	0
1202	1247	0
1202	1248	0.193081
1202	1249	0
1202	1250	0
1202	1251	0
1202	1252	0.0793664
1202	1253	0.0910549
1202	1254	0.138768
1202	1255	0.158761
1202	1256	0.157607
1202	1257	0.0719404
1202	1258	0.052575
1202	1259	0
1202	1260	0.139198
1202	1262	0
1202	1263	0.328077
1202	1264	0.249813
1202	1265	0
1202	1266	1.36892
1202	1267	0
1202	1268	0.358744
1202	1269	0.0703852
1202	1270	0
1202	1271	0.203515
1202	1272	0.216398
1202	1273	0.0679285
1202	1274	0.0802932
1202	1275	0.136402
1202	1276	0.345491
1202	1277	0.165016
1202	1278	0.031687
1202	1279	0.00469384
1202	1280	0.204985
1202	1281	0.096973
1202	1282	0
1202	1283	0
1202	1284	0.196097
1202	1285	0.108231
1202	1286	0.116154
1202	1287	0.212885
1202	1288	0.0655548
1202	1289	0.0241701
1202	1290	0
1202	1291	0.031687
1202	1292	0.0627602
1202	1293	0.0943136
1202	1294	0.170669
1202	1295	0.133904
1202	1296	0.0375068
1202	1297	0.0633547
1202	1298	0.0627602
1202	1299	0.107771
1202	1300	0.194032
1202	1301	0.0627602
1202	1302	0.123637
1202	1303	0
1202	1304	0.0828041
1202	1305	0.0627602
1202	1306	0.178212
1202	1307	0.0943136
1202	1308	0.273956
1202	1309	0.21107
1202	1310	0.130447
1202	1311	0.500402
1202	1312	0.0627602
1202	1313	0.15476
1202	1314	0.262224
1202	1315	0.120452
1202	1316	0.239237
1202	1317	0.160423
1202	1318	0.114864
1202	1319	0.0627602
1202	1320	0.116043
1202	1321	0.0943136
1202	1322	0.145109
1202	1323	0.151283
1202	1324	0
1202	1325	0.168528
1202	1326	0.323417
1202	1327	0.348353
1202	1328	0.424802
1202	1329	0.45331
1202	1330	0.361311
1202	1331	0.314684
1202	1332	0.182992
1202	1333	0.325634
1202	1334	0.225198
1202	1335	0
1202	1336	0.0976701
1202	1337	0.199383
1202	1338	0.332733
1202	1339	0.132388
1202	1340	0.22369
1202	1341	0.0988274
1202	1342	0.279536
1202	1343	0.0167404
1202	1344	0.267689
1202	1345	0.031687
1202	1346	0.0935809
1202	1347	0
1202	1348	0.263403
1202	1349	0
1202	1350	0.0365041
1202	1351	0.0515439
1202	1352	0.0675461
1202	1353	0.031687
1202	1354	0.141042
1202	1355	0.143268
1202	1356	0.115484
1202	1357	0.0203128
1202	1358	0
1202	1359	0.0723648
1202	1360	0.0324524
1202	1361	0.0988274
1202	1364	0.151791
1202	1365	0.167027
1202	1366	0.169439
1202	1367	0.160365
1202	1368	0.240079
1202	1369	0.05115
1202	1370	0
1202	1371	0
1202	1372	0.0142876
1202	1373	0
1202	1374	0.0857255
1202	1375	0.0673204
1202	1376	0.111017
1202	1377	0
1202	1378	0.269856
1202	1379	0.203935
1202	1380	0.136902
1202	1381	0
1202	1382	0.301558
1202	1383	0.194442
1202	1384	0.0835606
1202	1386	0.26571
1202	1387	0.0408115
1202	1388	0.0673204
1202	1389	0.0699018
1202	1390	0.378196
1202	1391	0.150283
1202	1392	0.031687
1202	1393	0.336899
1202	1394	0.295071
1202	1395	0.116681
1202	1396	0
1202	1397	0.0932308
1202	1398	0.126016
1202	1399	0.108003
1202	1400	0
1202	1401	0
1202	1402	0
1202	1403	0
1202	1404	0.0730945
1202	1405	0.122596
1202	1406	0
1202	1407	0.0319758
1202	1408	0.026414
1202	1410	0.128999
1202	1411	0.0666593
1202	1412	0.14473
1202	1413	0.0768204
1202	1414	0.144144
1202	1415	0.106733
1202	1416	0.0238689
1202	1417	0.0897605
1202	1418	0.267303
1202	1419	0.00469384
1202	1420	0.226536
1202	1421	0.112298
1202	1422	0.149882
1202	1423	0
1202	1424	0.0969381
1202	1425	0.127408
1202	1426	0.291256
1202	1427	0
1202	1428	0.36096
1202	1429	0.312612
1202	1430	0
1202	1431	0.152948
1202	1432	0.407536
1202	1433	0.191414
1202	1434	0
1202	1435	0.128337
1202	1436	0.486155
1202	1437	0
1202	1438	0.201544
1202	1439	0.240061
1202	1440	0.055479
1202	1441	0.144732
1202	1444	0.486376
1202	1445	0.294401
1203	1204	0
1203	1205	0.0627602
1203	1206	0.467335
1203	1207	1.03972
1203	1208	0
1203	1209	0.411036
1203	1210	0.115467
1203	1211	0.481295
1203	1212	0.334133
1203	1213	0.458327
1203	1214	0.324953
1203	1215	0.218572
1203	1216	0.412603
1203	1217	0.319637
1203	1218	0.235725
1203	1219	0
1203	1220	0.239564
1203	1221	0.0974664
1203	1222	0.328538
1203	1224	0.0943334
1203	1225	0.354208
1203	1226	0.0283064
1203	1227	0
1203	1228	0.17473
1203	1229	0.46695
1203	1230	0.130084
1203	1231	0.347262
1203	1232	0.149789
1203	1233	0.388038
1203	1234	0.111093
1203	1235	0.532774
1203	1236	0.186705
1203	1237	0.118997
1203	1238	0.0998642
1203	1239	0.0183413
1203	1240	0.0804805
1203	1241	0.0281147
1203	1242	0.120524
1203	1243	0.352696
1203	1244	0
1203	1245	0.234236
1203	1246	0
1203	1247	0
1203	1248	0.262393
1203	1249	0
1203	1250	0
1203	1251	0
1203	1252	0.162492
1203	1253	0.124473
1203	1254	0.294227
1203	1255	0.276979
1203	1256	0.266664
1203	1257	0.182866
1203	1258	0.176501
1203	1259	0
1203	1260	0.222324
1203	1262	0
1203	1263	0.515087
1203	1264	0.436743
1203	1265	0
1203	1266	1.36892
1203	1267	0
1203	1268	0.563328
1203	1269	0.110935
1203	1270	0
1203	1271	0.168399
1203	1272	0.247862
1203	1273	0.113966
1203	1274	0.0742455
1203	1275	0.196737
1203	1276	0.374373
1203	1277	0.173226
1203	1278	0.0468258
1203	1279	0.00530981
1203	1280	0.539498
1203	1281	0.140075
1203	1282	0
1203	1283	0
1203	1284	0.316351
1203	1285	0.203902
1203	1286	0.150072
1203	1287	0.318373
1203	1288	0.0360675
1203	1289	0.121569
1203	1290	0
1203	1291	0.00530981
1203	1292	0.0468258
1203	1293	0.0935179
1203	1294	0.319198
1203	1295	0.242961
1203	1296	0.0992499
1203	1297	0.0472351
1203	1298	0.0468258
1203	1299	0.0976696
1203	1300	0.17848
1203	1301	0.0468258
1203	1302	0.143622
1203	1303	0
1203	1304	0.0826244
1203	1305	0.0468258
1203	1306	0.377775
1203	1307	0.0935179
1203	1308	0.403606
1203	1309	0.359538
1203	1310	0.239231
1203	1311	0.500402
1203	1312	0.0468258
1203	1313	0.217176
1203	1314	0.286166
1203	1315	0.176152
1203	1316	0.304092
1203	1317	0.380844
1203	1318	0.139551
1203	1319	0.0468258
1203	1320	0.139078
1203	1321	0.0935179
1203	1322	0.204813
1203	1323	0.295818
1203	1324	0
1203	1325	0.193534
1203	1326	0.516082
1203	1327	0.498146
1203	1328	0.58361
1203	1329	0.640871
1203	1330	0.447247
1203	1331	0.41677
1203	1332	0.226762
1203	1333	0.619251
1203	1334	0.274449
1203	1335	0
1203	1336	0.109591
1203	1337	0.36119
1203	1338	0.678533
1203	1339	0.18444
1203	1340	0.392637
1203	1341	0.174466
1203	1342	0.456365
1203	1343	0.0528581
1203	1344	0.526431
1203	1345	0.0468258
1203	1346	0.240521
1203	1347	0
1203	1348	0.443996
1203	1349	0
1203	1350	0.287984
1203	1351	0.257086
1203	1352	0.128046
1203	1353	0.0468258
1203	1354	0.177305
1203	1355	0.25126
1203	1356	0.139687
1203	1357	0.0588724
1203	1358	0
1203	1359	0.0935179
1203	1360	0.269577
1203	1361	0.174466
1203	1364	0.29306
1203	1365	0.203334
1203	1366	0.175333
1203	1367	0.265853
1203	1368	0.348914
1203	1369	0.319971
1203	1370	0
1203	1371	0
1203	1372	0.0572557
1203	1373	0
1203	1374	0.0639759
1203	1375	0.0520019
1203	1376	0.139012
1203	1377	0
1203	1378	0.462906
1203	1379	0.443007
1203	1380	0.131836
1203	1381	0
1203	1382	0.349348
1203	1383	0.377968
1203	1384	0.0831748
1203	1386	0.522391
1203	1387	0.0468258
1203	1388	0.0748068
1203	1389	0.181863
1203	1390	0.429818
1203	1391	0.138198
1203	1392	0.0468258
1203	1393	0.413805
1203	1394	0.406196
1203	1395	0.236121
1203	1396	0
1203	1397	0.362731
1203	1398	0.0839689
1203	1399	0.451102
1203	1400	0
1203	1401	0
1203	1402	0
1203	1403	0
1203	1404	0.0497194
1203	1405	0.138789
1203	1406	0
1203	1407	0.162524
1203	1408	0.062977
1203	1410	0.273388
1203	1411	0.0816169
1203	1412	0.207773
1203	1413	0.21798
1203	1414	0.290056
1203	1415	0.181172
1203	1416	0.0808836
1203	1417	0.150051
1203	1418	0.572299
1203	1419	0.0281147
1203	1420	0.344878
1203	1421	0.215458
1203	1422	0.217157
1203	1423	0
1203	1424	0.159665
1203	1425	0.161891
1203	1426	0.436103
1203	1427	0
1203	1428	0.384448
1203	1429	0.493593
1203	1430	0
1203	1431	0.302702
1203	1432	0.583152
1203	1433	0.284211
1203	1434	0
1203	1435	0.161401
1203	1436	0.558499
1203	1437	0
1203	1438	0.335773
1203	1439	0.417103
1203	1440	0.055479
1203	1441	0.144732
1203	1444	0.595934
1203	1445	0.395036
1204	1205	0
1204	1206	0
1204	1207	0
1204	1208	0
1204	1209	0
1204	1210	0
1204	1211	0
1204	1212	0
1204	1213	0
1204	1214	0
1204	1215	0
1204	1216	0
1204	1217	0
1204	1218	0
1204	1219	0
1204	1220	0
1204	1221	0
1204	1222	0
1204	1224	0
1204	1225	0
1204	1226	0
1204	1227	0
1204	1228	0
1204	1229	0
1204	1230	0
1204	1231	0
1204	1232	0
1204	1233	0
1204	1234	0
1204	1235	0
1204	1236	0
1204	1237	0
1204	1238	0
1204	1239	0
1204	1240	0
1204	1241	0
1204	1242	0
1204	1243	0
1204	1244	0
1204	1245	0
1204	1246	0
1204	1247	0
1204	1248	0
1204	1249	0
1204	1250	0
1204	1251	0
1204	1252	0
1204	1253	0
1204	1254	0
1204	1255	0
1204	1256	0
1204	1257	0
1204	1258	0
1204	1259	0
1204	1260	0
1204	1262	0
1204	1263	0
1204	1264	0
1204	1265	0
1204	1266	0
1204	1267	0
1204	1268	0
1204	1269	0
1204	1270	0
1204	1271	0
1204	1272	0
1204	1273	0
1204	1274	0
1204	1275	0
1204	1276	0
1204	1277	0
1204	1278	0
1204	1279	0
1204	1280	0
1204	1281	0
1204	1282	0
1204	1283	0
1204	1284	0
1204	1285	0
1204	1286	0
1204	1287	0
1204	1288	0
1204	1289	0
1204	1290	0
1204	1291	0
1204	1292	0
1204	1293	0
1204	1294	0
1204	1295	0
1204	1296	0
1204	1297	0
1204	1298	0
1204	1299	0
1204	1300	0
1204	1301	0
1204	1302	0
1204	1303	0
1204	1304	0
1204	1305	0
[truncated: 27,162 more rows]

## Sheet: RE
Position	Score
1193	1.78307
1194	2.23307
1195	2.68722
1196	2.71561
1197	3.05803
1198	2.16994
1199	0
1200	0
1201	0
1202	1.57951
1203	1.23301
1204	4.60517
1205	3.05271
1206	1.07902
1207	1.79387
1208	2.97593
1209	1.00512
1210	2.39526
1211	0.823556
1212	2.52919
1213	1.59192
1214	1.45496
1215	2.0306
1216	1.58702
1217	2.18198
1218	2.57778
1219	3.38139
1220	2.55759
1221	2.81308
1222	1.62084
1223	0
1224	2.98789
1225	1.6577
1226	2.80156
1227	2.35388
1228	3.53868
1229	0.997214
1230	1.66071
1231	1.55893
1232	2.87823
1233	1.0588
1234	2.04343
1235	0.684762
1236	2.4528
1237	2.34772
1238	2.18671
1239	2.45273
1240	2.20188
1241	2.91209
1242	2.10814
1243	1.78748
1244	2.97593
1245	2.35258
1246	2.83022
1247	2.97593
1248	2.00777
1249	2.97593
1250	2.6173
1251	2.41912
1252	2.55091
1253	2.12849
1254	2.40584
1255	2.00861
1256	2.03493
1257	2.53828
1258	2.7734
1259	3.12357
1260	2.77357
1261	0
1262	2.73337
1263	1.38089
1264	1.4916
1265	2.97593
1266	0.988003
1267	2.73337
1268	0.88158
1269	2.11559
1270	2.84731
1271	2.15391
1272	1.33789
1273	2.6585
1274	2.37559
1275	1.57427
1276	1.22903
1277	1.85201
1278	2.91169
1279	2.29699
1280	1.77416
1281	2.67009
1282	2.35388
1283	3.12357
1284	1.79776
1285	2.19584
1286	1.73294
1287	2.37271
1288	2.62693
1289	2.52096
1290	3.12357
1291	3.18005
1292	2.78436
1293	2.99008
1294	2.24119
1295	2.25105
1296	2.17687
1297	2.36396
1298	2.91209
1299	2.35086
1300	1.93159
1301	3.05911
1302	2.10805
1303	2.83022
1304	2.21654
1305	2.78436
1306	2.19036
1307	2.98175
1308	1.41478
1309	2.21087
1310	3.0115
1311	2.34349
1312	2.78911
1313	1.76282
1314	1.93636
1315	2.29261
1316	2.3897
1317	1.90856
1318	2.59011
1319	2.29699
1320	2.80498
1321	3.00807
1322	2.59111
1323	3.30926
1324	2.35388
1325	1.98475
1326	1.79961
1327	1.23424
1328	0.657121
1329	0.938758
1330	0.709096
1331	1.8362
1332	2.79984
1333	1.80141
1334	1.77545
1335	2.35388
1336	1.96531
1337	1.47133
1338	1.20906
1339	2.60469
1340	1.75292
1341	2.54746
1342	2.19243
1343	2.86433
1344	1.59039
1345	2.72978
1346	2.69726
1347	2.41912
1348	1.57962
1349	2.97593
1350	2.36175
1351	2.27123
1352	3.06575
1353	2.30135
1354	1.8107
1355	3.84602
1356	3.50818
1357	2.80652
1358	3.12357
1359	2.75149
1360	2.12563
1361	2.16351
1362	0
1363	0
1364	1.5311
1365	2.14397
1366	2.12245
1367	2.01949
1368	1.47574
1369	3.15888
1370	2.84731
1371	2.73337
1372	2.69817
1373	2.83022
1374	2.59454
1375	2.32117
1376	2.25736
1377	2.84731
1378	2.65899
1379	1.8437
1380	2.62247
1381	2.84731
1382	2.08532
1383	1.883
1384	2.55529
1385	0
1386	1.67913
1387	2.76785
1388	2.60513
1389	2.82375
1390	1.46589
1391	2.37563
1392	3.02974
1393	1.78238
1394	1.32237
1395	2.10971
1396	2.83022
1397	2.08134
1398	1.82249
1399	2.37951
1400	2.73337
1401	2.8824
1402	3.86323
1403	3.12357
1404	2.0223
1405	2.73774
1406	2.83022
1407	2.20457
1408	2.47188
1409	0
1410	2.68741
1411	2.23073
1412	2.25481
1413	2.24711
1414	2.55628
1415	1.67513
1416	2.15419
1417	2.06555
1418	1.29775
1419	2.91487
1420	1.75951
1421	2.07008
1422	1.71577
1423	2.73337
1424	2.56342
1425	2.13651
1426	1.10319
1427	3.12357
1428	1.2812
1429	0.788003
1430	2.35388
1431	1.9396
1432	1.01417
1433	1.77736
1434	3.12357
1435	2.20335
1436	1.27429
1437	3.10109
1438	2.62961
1439	1.60958
1440	2.27764
1441	4.14226
1442	0
1443	0
1444	1.66471
1445	2.30885
1446	0
