# Supplementary material for: Disease-relevant mutations alter amino acid co-evolution networks in the second nucleotide binding domain of CFTR
Source: PLoS One. 2020 Jan 24;15(1):e0227668. doi: 10.1371/journal.pone.0227668 (PMC6980524; doi:10.1371/journal.pone.0227668)
Supplement: S5 File — (XLSX) [file pone.0227668.s013.xlsx]

## Sheet: FullMSA
Full MSA
	ELSC	OMES	McBASC	SCA
MSA1	27.5119	2.11112	0.0797455	20.3612
MSA2	27.5975	2.34009	0.115897	15.7742
Average of highest random value	27.5547	2.2256	0.0978212	18.0677

## Sheet: Subset_1234
Subset 1234
	ELSC	OMES	McBASC	SCA
MSA1	22.0981	2.07245	0.238682	35.7265
MSA2	22.3287	2.60066	0.189966	29.8039
MSA3	22.4056	2.17912	0.20255	40.8224
MSA4	22.719	1.85562	0.188001	32.1273
MSA5	22.3496	3.43476	0.169996	44.2625
MSA6	22.5731	2.27532	0.178294	35.3698
MSA7	21.7086	2.02385	0.164052	43.5886
MSA8	22.7917	1.95811	0.162621	41.9638
MSA9	24.4631	1.94736	0.205509	42.9085
MSA10	23.9719	1.92946	0.229297	50.0381
Average of highest random value	22.7409	2.22767	0.192897	39.6611

## Sheet: Subset_1235
Subset 1235
	ELSC	OMES	McBASC	SCA
MSA1	19.8796	2.06128	0.593581	56.933
MSA2	20.4188	2.65943	0.402814	46.2292
MSA3	19.7598	2.20364	0.349729	53.0004
MSA4	20.622	3.07283	0.40352	55.9896
MSA5	20.9834	2.34268	0.327015	57.1556
MSA6	16.9109	2.42867	0.475775	55.6739
MSA7	18.1963	2.10508	0.496917	60.5568
MSA8	21.239	1.99386	0.361249	50.0129
MSA9	18.463	1.75735	0.764636	57.3094
MSA10	19.9407	2.32587	0.455515	61.1896
Average of highest random value	19.6414	2.29507	0.463075	55.405

## Sheet: Subset_1303
Subset 1303
	ELSC	OMES	McBASC	SCA
MSA1	11.9203	1.78333	0.713942	102.547
MSA2	10.9484	1.66435	0.999628	92.605
MSA3	11.2408	1.89777	0.999604	99.773
MSA4	11.3778	1.68886	0.999604	83.6343
MSA5	10.4269	2.13151	0.999602	112.646
MSA6	9.92918	1.80333	0.999598	85.5142
MSA7	9.88885	1.97599	0.999628	97.4405
MSA8	10.5006	1.51844	0.982102	118.952
MSA9	11.9406	1.7849	0.999638	100.776
MSA10	11.8364	2.51593	0.999696	98.8842
	11.001	1.87644	0.969304	99.2772
