# Supplementary material for: Disease-relevant mutations alter amino acid co-evolution networks in the second nucleotide binding domain of CFTR
Source: PLoS One. 2020 Jan 24;15(1):e0227668. doi: 10.1371/journal.pone.0227668 (PMC6980524; doi:10.1371/journal.pone.0227668)
Supplement: S6 File — (XLSX) [file pone.0227668.s014.xlsx]

## Sheet: NBD2_CFTR_FullMSA
NP_000483.3/11931446/1-254		I	E	N	S	H	V	K	K	D	D	I	W	P	S	G	G	Q	M	T	V	K	D	L	T	A	K	Y	T	E	G	G	N	A	I	L	E	N	I	S	F	S	I	S	P	G	Q	R	V
XP_013331792.1/12801524/1-245		-	-	N	R	P	N	-	-	-	I	G	W	P	A	-	G	G	V	V	F	Q	N	Y	S	T	R	Y	R	P	G	-	D	L	V	L	K	D	I	N	L	D	I	K	P	R	E	K	I
KYN28016.1/11581402/1-245		-	D	K	K	P	K	-	-	-	S	E	W	P	Q	K	G	K	I	E	F	K	N	V	F	L	R	Y	A	-	-	E	P	-	V	L	R	N	L	C	F	V	I	L	P	R	E	-	-
XP_015786963.1/15911835/1-245		-	-	E	E	L	P	-	-	-	K	N	W	P	S	K	G	S	V	V	F	K	G	I	E	L	G	Y	E	A	N	-	D	S	I	L	N	N	F	H	L	S	I	K	S	G	E	K	V
PWV03562.1/13481592/1-245		-	-	-	-	-	N	-	-	-	N	H	N	D	D	N	G	S	L	E	F	R	D	V	T	M	R	Y	R	A	G	-	P	H	V	L	C	G	L	T	F	T	I	P	A	G	Q	K	V
XP_002400901.1/9751219/1-245		-	-	A	H	V	P	-	-	-	S	D	W	P	S	K	G	E	V	R	F	E	K	V	T	M	R	Y	E	T	G	-	D	P	V	L	K	N	I	S	V	T	F	A	P	G	E	K	V
GAA49862.1/9641208/1-245		P	I	T	E	L	P	-	-	-	D	D	W	P	K	-	G	R	I	A	F	D	N	L	W	L	R	Y	H	E	-	-	S	W	A	L	K	G	I	S	L	D	I	V	A	G	L	K	V
XP_007412908.1/14581702/1-245		-	-	P	R	P	P	-	-	-	A	H	W	P	H	-	G	E	I	E	V	K	E	L	T	V	R	Y	S	P	T	-	P	D	V	L	H	A	V	T	F	H	V	P	A	R	G	K	V
CCC47731.1/14081652/1-245		-	-	-	-	-	A	-	-	-	N	T	E	S	R	Y	I	A	V	E	F	R	D	V	T	M	R	Y	G	P	S	-	P	L	V	L	R	G	L	T	F	K	V	V	A	G	Q	K	V
ODV97914.1/12051449/1-245		E	S	N	R	P	P	-	-	-	A	H	W	P	F	-	G	E	I	K	F	Q	D	Y	C	A	R	Y	R	P	D	-	D	Y	C	L	N	H	I	N	L	L	I	K	P	K	E	-	-
XP_001685113.1/12631507/1-245		-	-	-	-	-	V	-	-	-	V	A	G	D	G	E	G	S	L	V	L	E	H	V	D	M	R	Y	R	P	G	-	P	L	V	L	R	D	V	C	F	A	V	A	P	G	Q	K	V
XP_019038220.1/11971441/1-245		-	E	P	R	P	P	-	-	-	K	V	W	P	S	-	G	S	V	K	F	E	N	I	S	A	K	Y	R	E	N	-	D	L	V	L	K	N	V	S	L	D	I	K	P	R	E	-	-
CDR39229.1/12101454/1-245		-	D	V	K	P	P	-	-	-	K	E	W	P	A	-	G	A	V	T	F	D	H	Y	S	T	K	Y	R	E	N	-	D	L	V	L	N	D	I	S	F	E	V	K	P	Q	E	-	-
GAX14457.1/12831527/1-245		S	T	S	L	V	H	-	-	-	S	G	W	P	W	-	G	N	V	Q	F	T	N	V	S	M	K	Y	N	A	F	-	K	L	V	L	R	G	V	T	L	T	V	P	A	G	S	T	L
XP_011276715.1/11971441/1-245		-	D	S	R	P	P	-	-	-	T	H	W	P	Q	-	G	A	V	N	F	D	H	Y	S	T	R	Y	R	E	N	-	D	L	V	L	N	D	V	T	L	D	I	K	P	R	E	-	-
XP_005844664.1/11661410/1-245		G	G	P	K	P	P	-	-	-	P	D	W	P	A	-	G	R	I	E	Y	R	D	V	T	A	I	Y	R	S	G	-	P	P	V	L	R	D	L	T	F	T	L	E	G	G	V	S	C
CEP03589.1/11211365/1-245		P	S	A	R	P	D	-	-	-	R	A	W	P	Q	-	G	S	V	A	F	H	D	V	V	L	R	Y	S	L	-	-	V	A	V	L	K	R	V	S	F	A	I	K	P	M	E	K	I
XP_002186167.1/10741318/1-245		T	N	V	L	L	K	-	-	-	D	G	W	P	W	K	G	N	V	I	F	R	N	V	S	M	K	Y	N	P	S	-	P	L	V	L	R	S	V	T	V	A	I	P	A	G	T	T	L
KXJ10880.1/13081552/1-245		-	-	-	-	I	S	-	-	-	P	F	W	P	S	I	G	Q	L	T	F	H	N	V	V	L	V	Y	R	R	G	-	P	P	A	L	R	N	V	S	F	Q	I	K	G	G	E	K	V
XP_002769266.1/10241268/1-245		-	-	N	R	T	P	-	-	-	K	D	W	P	Q	-	G	K	I	T	Y	K	M	V	T	A	R	Y	R	S	D	-	A	P	V	L	R	N	V	S	F	S	I	A	G	G	E	-	-
EFN89664.1/11451389/1-245		-	D	K	K	P	K	-	-	-	E	D	W	P	Q	K	G	K	V	E	F	K	G	V	W	L	R	Y	A	-	-	E	P	-	V	L	K	N	L	N	F	V	I	H	P	H	E	-	-
XP_015440532.1/10721316/1-245		-	D	K	K	P	K	-	-	-	D	D	W	P	D	E	G	S	V	E	F	K	D	L	S	L	R	Y	D	-	-	E	P	-	V	L	K	N	L	N	F	L	I	Y	P	H	E	-	-
XP_011254093.1/11101354/1-245		-	D	K	K	P	K	-	-	-	F	E	W	P	E	E	G	K	I	E	F	K	N	V	Y	L	R	Y	A	-	-	E	P	-	V	L	K	N	L	S	F	V	I	H	S	R	E	-	-
XP_017887468.1/11381382/1-245		-	D	K	K	P	K	-	-	-	E	T	W	P	E	E	S	K	I	E	F	K	N	M	Y	L	R	Y	N	-	-	E	A	-	V	L	K	N	L	N	F	V	I	Y	P	Q	E	-	-
KZC06945.1/10471291/1-245		-	D	K	K	P	K	-	-	-	D	D	W	P	D	E	G	S	V	E	F	K	D	L	S	L	R	Y	D	-	-	E	P	-	V	L	K	N	L	N	F	L	I	Y	P	H	E	-	-
OVA14889.1/520764/1-245		K	D	S	L	P	P	-	-	-	P	D	W	P	N	H	G	D	I	D	L	K	D	L	Q	V	R	Y	R	P	N	T	P	L	I	L	K	G	I	T	L	S	I	Q	G	G	E	K	I
XP_020706768.1/10491293/1-245		-	E	N	L	P	P	-	-	-	K	D	W	P	S	S	G	K	L	E	F	K	D	L	S	M	Q	Y	G	-	-	E	P	-	V	L	R	N	L	N	F	V	V	E	S	C	E	-	-
XP_012525063.1/10931337/1-245		-	D	K	K	P	K	-	-	-	S	E	W	P	Q	E	G	K	I	E	F	K	N	V	F	L	R	Y	A	-	-	E	P	-	V	L	K	G	L	N	F	V	I	F	P	R	E	-	-
XP_011351746.1/10821326/1-245		-	D	K	K	P	K	-	-	-	S	D	W	P	Q	E	G	R	I	E	F	K	G	I	S	L	R	Y	A	-	-	E	P	-	V	L	K	N	L	N	F	V	I	Y	P	R	E	-	-
XP_012274748.1/10751319/1-245		-	E	K	K	P	P	-	-	-	K	D	W	P	Q	S	G	K	M	E	F	K	E	V	F	L	R	Y	S	-	-	E	P	-	V	L	K	N	L	N	F	V	I	Q	P	R	E	-	-
XP_021960308.1/599843/1-245		-	D	K	K	P	P	-	-	-	K	D	W	P	K	N	G	E	I	Q	F	R	N	Y	Y	L	A	Y	E	E	K	-	-	-	V	I	K	G	I	T	F	D	I	K	A	C	E	-	-
XP_003699343.1/10701314/1-245		-	D	K	K	P	R	-	-	-	E	T	W	P	E	E	G	K	I	E	F	K	N	V	A	L	R	Y	D	-	-	E	A	-	V	L	K	D	L	N	F	I	V	Y	P	Q	E	-	-
XP_025073873.1/10331277/1-245		-	G	K	K	P	K	-	-	-	A	E	W	P	P	E	G	R	I	E	F	K	G	V	Y	L	R	Y	A	-	-	E	P	-	V	L	K	N	L	N	F	V	I	Y	P	R	E	-	-
XP_020285394.1/10971341/1-245		-	E	K	K	P	K	-	-	-	N	E	W	P	E	E	G	K	I	E	F	K	S	V	F	L	R	Y	A	-	-	E	P	-	V	L	K	N	L	S	F	V	I	F	P	R	E	-	-
XP_021947975.1/9001144/1-245		-	E	H	K	P	P	-	-	-	S	D	W	P	L	N	G	E	I	K	F	N	N	V	F	L	K	Y	E	-	-	D	N	-	V	L	K	N	L	N	F	D	I	H	P	Q	E	-	-
XP_024887388.1/10871331/1-245		-	D	K	K	P	K	-	-	-	S	E	W	P	Q	E	G	K	I	Q	F	K	N	V	F	L	R	Y	A	-	-	E	P	-	V	L	K	N	L	N	F	V	V	F	P	R	E	-	-
ODN00539.1/10481292/1-245		-	D	K	K	P	P	-	-	-	K	G	W	P	S	V	G	E	I	Q	F	K	N	Y	Y	L	A	Y	E	D	K	-	-	-	V	V	K	G	L	N	F	T	I	K	G	K	E	-	-
XP_012230327.1/10911335/1-245		-	E	K	K	P	K	-	-	-	A	E	W	P	A	E	G	K	V	E	F	K	G	V	Y	L	R	Y	A	-	-	E	P	-	V	L	K	N	L	N	F	I	I	Y	P	R	E	-	-
XP_018045492.1/9131157/1-245		-	D	K	K	P	K	-	-	-	S	E	W	P	Q	K	G	K	I	E	F	K	N	V	F	L	R	Y	A	-	-	Q	P	-	V	L	R	N	L	C	F	V	V	L	P	Q	E	-	-
XP_009823712.1/10451289/1-245		-	H	D	P	S	R	-	-	-	T	S	W	P	L	-	G	A	V	E	F	R	N	L	H	L	R	Y	R	P	D	-	P	L	V	L	R	G	I	S	L	N	I	H	G	G	E	-	-
XP_018302134.1/10741318/1-245		-	D	K	K	P	K	-	-	-	S	E	W	P	Q	K	G	K	I	E	F	K	N	V	F	L	R	Y	A	-	-	E	P	-	V	L	K	T	L	S	F	V	I	L	P	R	E	-	-
RCI05063.1/11611405/1-245		-	-	E	Y	V	E	-	-	-	E	S	W	P	R	-	G	C	V	Q	V	E	D	L	V	V	K	Y	D	D	N	-	P	A	V	L	R	N	L	S	F	E	T	R	P	R	E	K	I
KYN44462.1/17261970/1-245		-	D	K	K	P	K	-	-	-	C	D	W	P	Q	E	G	K	I	K	F	K	N	V	S	L	R	Y	A	-	-	E	P	-	V	L	K	N	L	S	F	V	I	F	P	R	E	-	-
KYN05547.1/31933437/1-245		-	S	K	K	P	K	-	-	-	P	E	W	P	Q	E	A	K	I	E	F	K	N	V	F	L	R	Y	A	-	-	E	P	-	V	L	K	N	L	S	F	V	I	F	P	Q	E	-	-
XP_022143356.1/12501494/1-245		-	D	S	L	P	S	-	-	-	P	N	W	P	S	H	G	N	V	D	L	K	D	L	Q	V	R	Y	R	P	N	T	P	L	V	I	K	G	I	T	L	T	I	Y	G	G	E	K	I
XP_002321011.3/12521496/1-245		-	D	R	V	P	P	-	-	-	P	N	W	P	A	I	G	N	V	D	L	K	D	L	Q	V	R	Y	R	P	N	T	P	L	V	L	K	G	I	T	L	S	I	Q	G	G	E	K	I
XP_008454353.1/12581502/1-245		-	D	S	L	P	P	-	-	-	S	S	W	P	Y	R	G	N	V	D	I	K	D	L	Q	V	R	Y	R	P	N	T	P	L	V	L	K	G	L	T	L	S	I	Y	G	G	E	K	I
ASA45739.1/10841328/1-245		-	-	-	T	P	P	-	-	-	K	G	W	P	S	A	G	E	V	T	F	S	N	V	Y	L	K	Y	S	-	-	D	P	-	V	L	K	D	L	N	F	A	I	K	S	G	W	-	-
XP_003553650.1/12491493/1-245		-	D	R	M	P	P	-	-	-	S	N	W	P	S	Q	G	N	V	D	I	K	D	L	Q	V	R	Y	R	L	N	T	P	L	V	L	K	G	I	T	L	S	I	S	G	G	E	K	V
XP_020688523.1/12401484/1-245		-	D	R	L	P	S	-	-	-	P	N	W	P	T	H	G	D	I	I	L	R	D	L	K	V	R	Y	R	P	N	T	P	L	V	L	H	G	I	T	L	D	I	H	G	G	E	K	I
PPS00035.1/11291373/1-245		-	N	R	L	P	P	-	-	-	P	N	W	P	S	H	G	N	V	E	L	K	D	L	Q	V	R	Y	R	P	S	T	P	L	V	L	K	G	I	T	L	S	I	N	G	G	E	K	I
XP_023011971.1/10591303/1-245		-	-	-	K	P	P	-	-	-	R	D	W	P	N	R	G	A	I	T	F	K	S	T	Y	L	R	Y	A	-	-	L	P	-	V	L	K	N	L	N	T	E	I	K	P	C	E	-	-
XP_006444306.1/12551499/1-245		-	D	R	L	P	P	-	-	-	P	N	W	P	A	H	G	N	V	D	L	I	D	L	Q	V	R	Y	R	S	N	T	P	L	V	L	K	G	I	T	L	S	I	H	G	G	E	K	I
XP_023934403.1/11251369/1-245		-	-	-	E	T	P	-	-	-	K	G	W	P	W	R	G	R	V	E	F	R	N	C	Y	M	K	Y	T	-	-	D	L	-	V	L	K	N	L	N	L	V	I	E	S	G	W	-	-
XP_018565538.1/729973/1-245		-	-	-	Q	V	I	-	-	-	E	N	W	P	N	-	G	R	I	E	Y	K	N	V	S	L	T	Y	S	T	T	-	E	R	V	L	K	N	I	S	F	V	V	E	P	R	Q	K	I
EEE60517.1/13131557/1-245		-	D	H	L	P	S	-	-	-	P	N	W	P	T	H	G	D	I	D	I	D	D	L	K	V	R	Y	R	P	N	T	P	L	I	L	K	G	I	T	V	S	I	S	G	G	E	K	I
OWM63540.1/12531497/1-245		-	D	L	V	P	P	-	-	-	P	N	W	P	S	Q	G	N	M	E	L	K	D	L	Q	V	R	Y	R	P	N	T	P	L	V	L	K	G	I	T	L	R	I	H	G	G	E	K	I
PPS17143.1/11931437/1-245		-	D	R	L	P	P	-	-	-	P	N	W	P	T	H	G	N	V	E	L	K	D	L	Q	V	R	Y	R	P	N	T	P	L	V	L	K	G	I	T	L	S	I	K	G	G	E	K	I
PCG72886.1/10741318/1-245		-	-	-	N	P	P	-	-	-	K	E	W	P	N	A	G	R	V	T	F	S	N	V	Y	L	N	Y	S	-	-	D	P	-	V	L	K	D	L	N	F	E	I	Q	S	G	W	-	-
KQJ81854.1/12291473/1-245		-	D	C	L	S	L	-	-	-	P	N	W	L	C	R	G	D	I	D	I	T	D	L	E	V	R	Y	R	P	N	T	P	L	I	L	K	G	I	T	I	S	I	S	S	G	E	K	I
XP_022123996.1/11201364/1-245		-	-	-	E	T	P	-	-	-	K	D	W	P	S	R	G	R	I	Q	F	K	N	C	F	M	K	Y	T	-	-	D	L	-	I	L	K	N	L	N	L	V	L	E	S	G	W	-	-
SPT15874.1/12351479/1-245		-	D	C	L	P	S	-	-	-	A	N	W	L	Q	R	G	D	I	D	I	K	D	L	E	V	R	Y	R	P	N	T	P	L	I	L	K	G	I	T	M	S	I	R	S	G	E	K	I
XP_002301476.1/12531497/1-245		-	D	R	V	L	P	-	-	-	P	N	W	P	A	H	G	N	V	D	L	K	D	L	Q	V	R	Y	R	P	N	T	P	L	V	L	K	G	I	T	L	S	I	Q	G	G	E	K	I
XP_021848897.1/12521496/1-245		-	D	P	V	L	P	-	-	-	P	T	W	P	A	Q	G	N	I	E	L	K	N	L	Q	V	R	Y	R	I	N	T	P	L	V	L	K	G	I	T	L	G	I	K	G	G	E	K	V
XP_023934362.1/26042848/1-245		-	-	-	R	P	P	-	-	-	P	N	W	P	P	N	G	Q	L	Q	F	E	N	V	N	L	K	Y	A	-	-	D	P	-	V	L	K	N	L	N	F	T	I	K	N	G	W	-	-
XP_013144294.1/23052549/1-245		-	-	-	K	P	S	-	-	-	P	D	W	P	S	K	G	R	V	N	F	E	N	V	C	L	R	Y	G	-	-	D	P	-	V	L	K	N	L	N	F	E	I	E	S	G	W	-	-
XP_021987630.1/12271471/1-245		-	D	K	Q	P	P	-	-	-	A	N	W	P	T	H	G	S	L	E	L	R	N	L	Q	V	R	Y	R	P	N	T	P	L	V	L	K	G	I	T	L	K	I	Q	G	G	Q	K	I
KYP51014.1/10751319/1-245		-	D	R	L	P	P	-	-	-	S	N	W	P	G	Q	G	N	V	D	I	K	G	L	Q	V	R	Y	R	P	N	T	P	L	V	L	K	G	I	S	L	S	I	S	G	G	E	K	V
XP_012082741.1/12531497/1-245		-	D	R	I	L	P	-	-	-	S	N	W	P	T	H	G	N	V	D	L	R	D	L	Q	V	K	Y	R	P	N	T	P	L	V	L	K	G	I	T	L	S	I	Y	G	G	E	K	I
PIN11315.1/12461490/1-245		-	D	F	L	P	P	-	-	-	P	N	W	P	M	H	G	N	V	E	L	K	N	L	Q	V	R	Y	R	P	D	T	P	L	V	L	K	G	I	T	L	S	I	T	G	G	E	K	I
KYP62452.1/10421286/1-245		-	D	R	S	P	P	-	-	-	Q	N	W	P	S	Q	G	N	I	E	L	N	N	L	Q	V	R	Y	R	P	N	T	P	L	V	L	K	G	V	S	L	S	I	Q	G	G	E	K	I
XP_019172874.1/12381482/1-245		-	G	C	L	P	S	-	-	-	T	D	W	P	T	R	G	D	I	E	I	K	D	L	K	V	R	Y	R	H	N	T	A	L	V	L	K	G	I	S	L	S	I	H	G	G	E	K	I
XP_010038205.1/12481492/1-245		-	D	R	V	P	P	-	-	-	P	N	W	P	S	Q	G	Y	V	D	I	K	D	L	Q	V	R	Y	R	P	N	T	P	L	V	L	K	G	I	T	L	S	I	Q	G	G	D	K	I
XP_016696006.1/12511495/1-245		-	N	R	L	P	P	-	-	-	P	N	W	P	S	H	G	N	V	E	L	K	D	L	Q	V	R	Y	L	P	S	T	P	L	V	L	K	G	I	T	L	S	I	N	G	G	E	K	I
XP_002523063.1/12511495/1-245		-	D	R	I	P	P	-	-	-	P	S	W	P	A	Q	G	N	V	D	L	K	D	L	Q	V	K	Y	R	P	N	T	P	L	V	L	K	G	I	T	L	S	I	Y	G	G	E	K	I
XP_017777905.1/10481292/1-245		-	-	-	K	P	H	-	-	-	R	D	W	P	E	K	G	A	I	I	F	K	N	L	F	L	Q	Y	A	-	-	E	P	-	V	L	K	N	L	N	V	E	I	L	P	G	D	-	-
GAU33770.1/12071451/1-245		-	D	K	S	P	P	-	-	-	Q	N	W	P	N	H	G	T	I	E	L	N	N	L	Q	V	R	Y	R	P	N	T	P	L	V	L	K	G	I	S	L	T	I	E	G	G	E	K	V
XP_019181279.1/12511495/1-245		-	G	C	A	P	P	-	-	-	P	T	W	P	H	H	G	D	I	E	I	K	D	L	K	V	R	Y	R	H	N	T	P	L	V	L	K	G	I	S	F	S	I	H	G	G	E	K	I
CDY11440.1/12301474/1-245		-	E	S	R	P	P	-	-	-	P	T	W	P	Y	K	G	N	I	R	L	D	D	V	K	V	R	Y	R	P	N	T	P	L	V	L	K	G	L	T	I	D	I	K	G	G	E	K	V
AGO01048.1/10721316/1-245		-	-	-	A	P	P	-	-	-	Q	T	W	P	T	S	G	S	V	V	F	E	N	V	N	M	K	Y	G	-	-	D	P	-	V	L	K	N	L	N	V	Q	I	K	D	G	W	-	-
XP_010105997.1/12521496/1-245		-	D	R	L	P	P	-	-	-	P	N	W	P	T	Q	G	N	V	D	L	K	D	L	Q	V	R	Y	R	P	N	T	P	L	V	L	K	G	L	T	L	S	I	H	G	G	E	K	I
XP_016184420.1/12571501/1-245		-	D	R	L	P	P	-	-	-	S	N	W	P	G	Q	G	N	V	D	I	K	D	L	Q	V	R	Y	R	P	N	T	P	L	V	L	K	G	I	T	L	S	I	S	G	G	E	K	I
XP_021987633.1/12301474/1-245		-	D	N	P	P	P	-	-	-	A	N	W	P	T	H	G	S	L	E	L	R	N	L	Q	V	R	Y	R	P	N	T	P	L	V	L	K	G	I	S	L	N	I	Q	G	G	Q	K	I
XP_018564830.1/10811325/1-245		-	-	-	N	P	K	-	-	-	R	N	W	P	Q	S	G	N	I	A	F	K	R	T	F	L	K	Y	S	-	-	G	E	-	V	L	K	D	L	N	L	E	I	K	A	G	E	-	-
XP_001989485.1/10861330/1-245		-	-	-	D	P	I	-	-	-	Q	Q	W	P	Q	H	G	K	V	E	F	R	N	M	C	L	R	Y	D	-	-	S	A	-	V	L	K	H	L	S	L	T	I	E	P	G	W	-	-
AKC96179.1/11221366/1-245		-	-	-	E	T	P	-	-	-	K	G	W	P	S	R	G	R	I	E	F	R	N	C	Y	M	K	Y	T	-	-	D	L	-	V	L	K	N	L	N	I	I	I	E	N	G	W	-	-
EOA34104.1/12341478/1-245		-	G	Y	L	P	P	-	-	-	S	N	W	P	S	H	G	N	V	H	L	K	D	L	K	V	R	Y	R	P	N	T	P	L	V	L	K	G	I	T	L	E	I	K	G	G	E	K	V
XP_024166522.1/12551499/1-245		-	D	R	A	P	P	-	-	-	T	N	W	P	T	H	G	N	V	E	L	K	D	L	Q	V	R	Y	R	P	N	T	P	L	V	L	K	G	I	S	L	S	I	H	G	G	E	K	V
XP_022907991.1/10091253/1-245		-	-	-	Q	V	T	-	-	-	K	S	W	P	Q	H	G	K	V	E	F	K	H	L	Y	L	R	Y	S	-	-	E	S	-	V	L	K	N	L	S	F	T	I	Q	P	G	E	-	-
RHN81129.1/12601504/1-245		-	D	R	S	P	P	-	-	-	P	N	W	P	G	Q	G	H	V	D	I	K	D	L	Q	V	R	Y	R	P	N	T	P	L	V	L	K	G	I	T	L	S	I	S	G	G	E	K	V
XP_023022905.1/8861130/1-245		-	-	-	N	P	D	-	-	-	K	N	W	P	Q	S	G	K	I	C	F	K	K	V	F	L	R	Y	G	-	-	A	Q	-	V	L	K	D	L	N	V	V	I	G	A	G	E	-	-
XP_023027224.1/534778/1-245		-	-	-	S	L	S	-	-	-	K	S	W	P	D	E	G	R	I	E	F	K	N	L	S	L	K	Y	A	-	-	D	P	-	V	L	K	N	L	N	F	V	V	E	P	G	R	-	-
XP_020231727.1/12591503/1-245		-	D	R	L	P	P	-	-	-	S	N	W	P	G	Q	G	N	V	D	I	K	G	L	Q	V	R	Y	R	P	N	T	P	L	V	L	K	G	I	S	L	S	I	S	G	G	E	K	V
XP_011079676.1/12471491/1-245		-	D	F	L	P	P	-	-	-	P	N	W	P	T	H	G	N	V	E	L	K	N	L	Q	V	R	Y	R	P	D	T	P	L	V	L	K	G	I	T	L	S	I	T	G	G	K	K	I
XP_020221402.1/12621506/1-245		-	D	R	S	P	P	-	-	-	Q	N	W	P	S	Q	G	N	I	E	L	N	N	L	Q	V	R	Y	R	P	N	T	P	L	V	L	K	G	V	S	L	S	I	Q	G	G	E	K	I
XP_014238407.1/10441288/1-245		-	-	-	K	P	S	-	-	-	K	N	W	P	T	N	G	D	V	E	F	S	K	V	W	L	R	Y	G	-	-	N	E	-	V	L	K	N	V	N	F	I	V	E	A	G	W	-	-
OQS01876.1/372616/1-245		N	V	V	Q	V	S	-	-	-	P	S	W	P	E	-	G	V	I	V	F	E	S	F	S	M	R	Y	R	E	H	-	D	L	V	L	N	D	I	T	F	T	V	N	S	G	E	K	V
XP_019554697.1/11401384/1-245		-	-	-	V	P	P	-	-	-	S	D	W	P	W	R	G	Q	I	E	F	R	D	M	S	L	R	Y	D	-	-	S	A	-	V	L	K	H	L	D	L	T	I	A	S	T	W	-	-
XP_013195345.1/11261370/1-245		-	-	-	E	S	P	-	-	-	Q	G	W	P	S	Q	G	R	I	Q	F	R	N	C	Y	M	K	Y	T	-	-	D	L	-	V	L	K	N	L	N	L	V	I	E	S	G	W	-	-
XP_019755372.1/10501294/1-245		-	-	-	R	P	P	-	-	-	L	D	W	P	Q	K	G	R	V	S	F	S	H	A	F	L	R	Y	S	-	-	S	P	-	S	I	R	D	L	N	V	E	F	R	P	G	E	-	-
XP_022116092.1/26592903/1-245		-	-	-	E	P	P	-	-	-	K	E	W	P	T	D	G	K	V	K	F	E	N	V	Y	L	K	Y	G	-	-	D	P	-	V	L	K	D	L	N	F	E	V	E	G	G	W	-	-
XP_019963315.1/41285/1-245		-	D	S	L	L	P	-	-	-	A	E	W	P	T	T	G	T	I	E	F	E	D	Y	G	L	K	Y	R	K	D	-	D	W	A	L	K	N	I	S	I	N	I	Q	N	R	E	K	-
XP_015611347.1/12721516/1-245		-	E	T	A	P	S	-	-	-	A	N	W	P	H	K	G	D	I	D	I	I	D	L	K	F	R	Y	R	H	N	T	P	L	V	L	K	G	I	T	L	S	I	H	G	G	E	K	I
XP_021775375.1/12541498/1-245		-	G	R	L	P	P	-	-	-	P	T	W	P	A	Q	G	N	I	E	L	E	N	L	Q	V	R	Y	R	I	D	T	P	L	V	L	K	G	I	T	L	G	I	R	G	G	E	K	V
XP_023316090.1/11631407/1-245		-	-	-	K	V	P	-	-	-	T	D	W	P	S	R	G	Q	I	E	F	K	N	V	T	L	R	Y	E	-	-	G	A	-	I	L	K	G	L	D	F	T	I	E	G	C	E	-	-
XP_017226250.1/12521496/1-245		-	D	Y	L	P	S	-	-	-	P	N	W	P	F	H	G	D	V	E	L	K	D	V	Q	V	R	Y	R	P	N	T	P	L	V	L	K	G	I	T	L	N	I	E	G	G	E	K	I
XP_017778100.1/10741318/1-245		-	-	-	L	V	P	-	-	-	K	E	W	P	S	T	G	D	L	K	F	K	H	M	S	M	K	Y	T	-	-	D	P	-	V	L	K	D	L	H	L	D	I	S	S	G	E	-	-
XP_023934406.1/11031347/1-245		-	-	-	A	L	P	-	-	-	P	N	W	P	S	R	G	Q	I	V	F	Q	N	V	T	M	R	Y	A	-	-	E	D	-	V	L	K	R	L	N	I	S	I	D	S	G	W	-	-
XP_019440868.1/12561500/1-245		-	D	R	L	P	P	-	-	-	P	N	W	P	S	Q	G	N	V	D	I	K	D	L	Q	V	R	Y	R	P	N	T	P	L	V	L	K	G	I	T	L	S	I	S	G	G	E	K	I
OMH80597.1/9621206/1-245		N	T	T	G	E	T	-	-	-	S	L	W	P	S	S	G	E	L	V	V	K	N	L	S	V	K	Y	D	N	T	D	K	F	A	L	N	N	I	S	F	T	L	P	P	A	K	T	L
XP_008874293.1/10311275/1-245		-	P	D	K	E	H	-	-	-	E	A	W	P	Q	-	G	A	I	T	F	A	N	Y	S	M	R	Y	R	D	G	-	P	L	S	L	N	G	V	S	F	S	V	R	G	G	E	K	V
ORY36994.1/630874/1-245		-	G	N	R	P	E	-	-	-	K	E	W	P	H	-	G	T	I	E	F	K	D	V	V	M	R	Y	A	P	T	-	P	I	V	L	N	H	V	S	F	E	V	R	D	R	Q	-	-
KFV70861.1/13151559/1-245		-	-	-	-	-	-	-	-	-	Q	N	W	P	D	-	G	E	I	Q	I	Q	N	L	S	V	R	Y	D	S	N	-	K	P	V	L	K	H	V	N	A	H	I	S	P	G	Q	K	I
OQS03052.1/318562/1-245		I	T	T	T	P	K	-	-	-	P	S	W	P	E	-	G	V	V	T	F	D	N	Y	S	M	R	Y	R	P	H	-	D	L	V	L	K	N	V	S	F	N	I	-	-	-	-	-	-
XP_020607730.1/9581202/1-245		-	-	R	L	P	P	-	-	-	E	H	W	P	H	E	G	N	I	T	F	Q	N	V	T	L	S	Y	Y	P	G	-	P	R	I	L	K	K	I	N	L	N	I	K	G	G	T	K	I
XP_019041125.1/10841328/1-245		-	-	T	T	P	D	-	-	-	P	S	W	P	S	A	G	S	I	E	F	K	N	V	S	F	R	Y	R	E	N	-	P	L	I	L	K	R	L	T	L	H	V	D	G	G	E	K	I
XP_019762316.1/10311275/1-245		-	-	-	S	I	L	-	-	-	P	D	W	P	Q	-	G	S	L	R	Y	E	N	V	S	L	T	Y	K	T	T	-	E	R	V	L	K	N	I	S	F	E	I	G	G	K	G	K	I
ORY50465.1/9121156/1-245		-	-	-	-	-	-	-	-	-	-	-	W	P	K	-	G	N	V	S	I	S	Q	L	E	V	K	Y	A	A	K	-	D	P	V	I	R	D	L	S	V	E	I	K	G	G	E	K	I
CRG87885.1/10201264/1-245		R	I	Y	D	L	P	-	-	-	G	P	W	P	T	E	G	R	V	S	F	H	S	F	S	A	R	Y	A	H	G	-	D	L	V	L	D	G	V	S	F	E	V	P	P	G	Q	R	V
ERL92245.1/9991243/1-245		-	-	-	S	I	L	-	-	-	P	D	W	P	Q	-	G	S	L	R	Y	E	N	V	S	L	T	Y	K	T	T	-	E	R	V	L	K	N	I	S	F	E	I	G	G	K	G	K	I
POS87672.1/13001545/1-246		-	-	N	R	P	P	-	-	-	N	S	W	P	T	-	G	S	I	Q	F	N	N	Y	S	T	K	Y	R	E	D	-	G	L	V	L	K	N	I	N	L	S	I	K	P	H	E	K	I
POM78901.1/10931338/1-246		-	-	-	K	P	A	-	-	-	L	E	W	P	T	-	G	A	I	S	F	N	R	V	D	L	R	Y	R	P	G	-	P	R	V	L	R	G	L	T	F	S	V	N	A	K	E	-	-
KUF77320.1/11141359/1-246		-	-	-	K	P	P	-	-	-	L	D	W	P	T	-	G	A	I	S	F	N	R	V	D	L	R	Y	R	P	G	-	P	R	V	L	R	G	L	T	F	S	V	X	A	K	E	-	-
CCA18266.1/11071352/1-246		-	-	-	K	P	P	-	-	-	T	S	W	P	H	-	G	K	I	A	F	E	N	V	R	M	R	Y	R	P	G	-	P	R	V	L	R	G	L	T	F	T	V	N	P	R	E	-	-
CCI45922.1/11031348/1-246		-	-	-	K	P	P	-	-	-	S	S	W	P	N	-	G	K	I	S	F	E	N	V	R	M	R	Y	R	P	G	-	P	R	V	L	R	G	L	T	F	T	V	N	P	R	E	-	-
AHK05648.1/11901435/1-246		-	-	-	-	-	-	-	-	-	-	T	A	E	C	-	G	A	I	E	F	Q	D	Y	S	T	R	Y	R	Q	G	-	D	L	C	L	Q	N	I	S	L	E	I	H	P	Q	E	-	-
XP_002899665.1/10641309/1-246		-	-	-	K	P	P	-	-	-	L	D	W	P	M	-	G	A	I	S	F	K	R	V	D	L	R	Y	R	P	G	-	P	R	V	L	R	G	L	T	F	S	V	N	A	K	E	-	-
RAW25152.1/10521297/1-246		-	-	-	K	P	P	-	-	-	L	D	W	P	T	-	G	A	I	S	F	N	R	V	D	L	R	Y	R	P	G	-	P	R	V	L	R	G	L	T	F	S	V	N	A	K	E	-	-
XP_022702909.1/10791324/1-246		-	-	-	Q	V	D	-	-	-	P	S	W	P	S	-	G	E	V	R	F	E	N	Y	S	T	R	Y	R	E	N	-	A	P	V	L	R	G	I	N	L	E	I	N	A	G	Q	-	-
XP_008875655.1/10611306/1-246		-	-	-	P	M	A	-	-	-	A	A	W	P	S	-	G	R	I	V	F	D	N	V	T	L	Q	Y	R	A	G	-	P	P	V	L	R	Q	L	S	F	T	I	E	P	Q	E	-	-
XP_020512546.1/11181363/1-246		-	G	A	Q	I	P	-	-	-	E	E	W	P	K	-	G	A	I	T	F	Q	G	Y	K	M	R	Y	R	E	N	-	P	I	V	L	N	K	L	N	F	P	I	R	A	G	E	K	L
ELU18734.1/12241469/1-246		-	-	S	A	P	P	-	-	-	I	S	W	P	D	-	G	K	V	A	F	E	D	Y	S	T	R	Y	R	P	G	-	D	L	V	L	R	G	I	T	A	N	I	A	A	G	E	-	-
XP_022704200.1/11511396/1-246		L	Q	Q	D	I	P	-	-	-	A	E	W	P	E	H	G	G	I	A	F	E	N	Y	S	T	R	Y	R	E	G	-	P	L	V	L	K	S	I	S	I	V	I	N	P	G	E	K	-
OQR74348.1/10661311/1-246		Q	G	V	E	P	P	-	-	-	W	D	W	P	A	Y	G	E	I	V	F	E	E	Y	S	T	R	Y	R	E	G	-	D	L	V	L	R	N	I	S	A	T	V	N	A	G	E	K	-
RDX57129.1/11481393/1-246		-	D	K	R	P	P	-	-	-	A	A	W	P	S	N	G	E	L	I	V	Q	D	L	V	V	K	Y	A	P	H	-	P	A	V	L	K	N	I	S	F	Y	V	K	P	A	E	K	-
XP_022670320.1/697942/1-246		L	Q	Q	D	I	P	-	-	-	A	E	W	P	E	H	G	G	I	A	F	E	N	Y	S	T	R	Y	R	E	G	-	P	L	V	L	K	S	I	S	I	V	I	N	P	G	E	K	-
XP_022670315.1/12111456/1-246		R	G	Q	K	P	P	-	-	-	E	E	W	P	T	K	G	K	V	V	F	K	N	Y	S	T	R	Y	R	N	G	-	P	L	V	L	K	N	I	S	A	T	I	R	A	G	E	K	-
XP_022670314.1/12341479/1-246		R	G	Q	K	P	P	-	-	-	E	E	W	P	T	K	G	K	V	V	F	K	N	Y	S	T	R	Y	R	N	G	-	P	L	V	L	K	N	I	S	A	T	I	R	A	G	E	K	-
KJK60860.1/14601705/1-246		E	T	A	V	P	P	-	-	-	P	D	W	P	A	R	G	A	I	E	F	S	N	V	V	A	S	Y	K	N	S	-	T	R	A	L	D	H	I	S	L	S	I	K	A	G	T	K	V
OQR84874.1/10101255/1-246		-	A	R	L	Q	A	-	-	-	Q	G	W	P	S	-	G	C	V	V	F	E	H	V	D	L	R	Y	R	S	G	-	P	R	V	L	R	D	L	S	F	A	I	R	P	K	E	-	-
XP_008605495.1/10131258/1-246		-	-	-	V	L	P	-	-	-	T	A	W	P	H	-	G	A	V	T	F	T	N	V	H	L	R	Y	R	P	G	-	P	L	V	L	R	G	V	S	F	S	I	R	A	R	E	-	-
ODM90032.1/9821227/1-246		P	G	K	K	P	P	-	-	-	K	D	W	P	S	E	G	G	I	T	F	K	N	M	S	L	A	Y	D	E	K	-	-	-	V	L	S	Q	L	T	F	D	V	Q	P	R	E	-	-
XP_012201144.1/8991144/1-246		-	-	-	A	L	P	-	-	-	T	S	W	P	H	-	G	A	V	T	F	T	N	V	Q	L	R	Y	R	P	G	-	P	L	V	L	N	G	V	S	F	S	I	R	A	R	E	-	-
XP_022387715.1/12891534/1-246		E	T	A	V	P	P	-	-	-	P	D	W	P	A	R	G	A	I	E	F	S	N	V	V	A	S	Y	K	N	S	-	T	R	A	L	D	H	I	S	L	S	I	K	P	G	T	K	V
KRT84878.1/7721017/1-246		-	-	-	-	P	P	-	-	-	Y	A	W	P	S	Q	G	V	V	V	F	D	N	V	M	L	N	Y	R	E	H	-	A	P	S	L	K	G	V	S	F	K	T	R	P	A	E	K	I
CCX12168.1/10431288/1-246		-	D	A	Q	I	P	-	-	-	P	T	W	P	E	K	G	G	I	E	F	K	D	A	C	M	R	Y	R	E	G	-	P	L	V	L	K	Q	L	N	L	S	I	P	G	G	S	R	V
XP_001638807.1/7851030/1-246		-	-	-	-	-	-	-	-	-	K	G	W	P	D	-	G	E	V	V	F	K	N	V	Y	F	S	H	R	E	D	-	P	P	V	L	K	D	V	S	V	H	I	K	P	A	E	K	V
XP_004998353.1/718963/1-246		T	P	G	D	L	P	-	-	-	K	N	W	P	A	-	G	S	I	A	F	D	R	V	K	V	S	Y	R	P	G	-	P	P	V	L	R	D	V	T	L	N	I	R	P	R	E	-	-
OQS03262.1/369614/1-246		-	-	-	Q	V	S	-	-	-	P	S	W	P	E	-	G	V	I	V	F	E	S	F	S	M	R	Y	R	E	H	-	D	L	V	L	N	D	I	T	F	T	V	N	S	G	E	-	-
OFZ03896.1/9861231/1-246		G	I	P	V	L	P	-	-	-	E	N	W	P	D	R	G	E	I	I	F	E	N	I	R	A	R	Y	D	L	H	-	P	E	I	L	K	G	V	S	F	Q	V	G	A	G	T	R	T
XP_020673243.1/12571502/1-246		-	M	N	R	P	D	-	-	-	V	N	W	P	S	K	G	D	L	D	L	R	D	L	Q	V	R	Y	A	P	H	M	P	F	V	L	K	G	L	T	C	S	F	P	G	G	L	K	T
OAE31282.1/13541599/1-246		-	D	S	R	P	P	-	-	-	T	N	W	P	S	E	G	V	I	D	L	R	N	L	Q	V	R	Y	N	D	H	S	P	L	V	L	H	G	L	T	C	R	I	E	G	G	Q	K	I
XP_009336836.1/12471492/1-246		-	E	C	R	P	P	-	-	-	V	N	W	P	Q	V	G	T	I	C	F	K	N	L	Q	I	R	Y	A	E	H	L	P	S	V	L	K	N	I	N	C	T	F	P	G	Q	N	K	V
EPS72932.1/393638/1-246		-	G	S	R	P	P	-	-	-	E	T	W	P	E	R	G	T	V	R	L	V	D	L	K	V	R	Y	K	E	C	L	P	V	V	L	H	G	V	S	C	T	F	P	G	G	K	K	V
ONH89524.1/12181463/1-246		-	S	N	Q	P	D	-	-	-	R	S	W	P	L	R	G	K	V	D	I	H	D	L	Q	V	R	Y	A	P	H	M	P	L	V	L	R	G	I	T	C	T	F	P	G	G	M	K	T
XP_015879932.1/12311476/1-246		-	E	C	R	P	P	-	-	-	S	N	W	P	Q	V	G	T	I	S	F	R	N	L	Q	I	R	Y	A	E	H	L	P	S	V	L	K	N	I	N	C	T	F	P	G	K	K	K	I
PQQ04852.1/8581103/1-246		-	S	N	Q	P	D	-	-	-	R	S	W	P	L	R	G	K	V	D	I	H	D	L	Q	V	R	Y	A	P	H	M	P	L	V	L	R	G	I	T	C	S	F	P	G	G	M	K	T
SPT19889.1/13701615/1-246		-	D	H	R	P	P	-	-	-	N	S	W	P	K	D	G	T	I	N	I	R	N	L	E	V	R	Y	A	E	H	L	P	S	V	L	R	N	I	S	C	T	I	P	G	R	K	K	V
XP_022849452.1/12401485/1-246		-	D	F	R	P	P	-	-	-	S	S	W	P	E	N	G	T	I	E	L	I	D	L	K	V	R	Y	K	E	S	L	P	V	V	L	H	G	V	S	C	T	F	S	G	G	K	K	I
XP_021612770.1/12391484/1-246		-	D	C	R	P	S	-	-	-	N	N	W	P	V	I	G	T	I	C	F	R	D	L	E	I	R	Y	A	E	H	L	P	S	V	L	K	N	I	N	C	T	F	P	G	R	K	K	V
NP_001322077.1/12201465/1-246		-	D	F	R	P	P	-	-	-	S	S	W	P	A	T	G	T	I	E	L	V	D	V	K	V	R	Y	A	E	N	L	P	T	V	L	H	G	V	S	C	V	F	P	G	G	K	K	I
KYP42184.1/744989/1-246		-	K	N	Q	P	H	-	-	-	H	S	W	P	S	Y	G	R	I	D	I	H	N	L	K	V	R	Y	G	P	H	M	P	F	V	L	H	G	L	T	C	T	F	Q	G	G	L	K	T
XP_023909380.1/12481493/1-246		-	E	S	R	P	D	-	-	-	H	F	W	P	S	H	G	E	V	D	I	R	D	L	Q	V	R	Y	A	P	H	M	P	L	V	L	R	G	L	T	C	T	F	C	G	G	L	K	T
XP_003617730.2/12381483/1-246		-	E	N	R	P	D	-	-	-	S	S	W	P	A	Y	G	E	V	D	I	Q	N	L	Q	V	R	Y	A	P	H	L	P	L	V	L	R	G	L	T	C	T	F	N	G	G	L	K	T
XP_010240335.2/13381583/1-246		-	D	H	R	P	P	-	-	-	N	S	W	P	K	D	G	T	I	N	I	R	N	L	E	V	R	Y	A	E	H	L	P	S	V	L	R	N	I	S	C	T	I	P	G	R	K	K	L
XP_006443721.1/12771522/1-246		-	D	S	R	P	P	-	-	-	S	S	W	P	E	N	G	T	I	E	L	I	D	L	K	V	R	Y	G	E	N	L	P	L	V	L	H	G	I	T	C	A	F	P	G	G	K	K	I
XP_025667228.1/7771022/1-246		-	E	N	R	P	S	-	-	-	P	S	W	P	S	Y	G	E	V	D	I	C	N	L	Q	V	R	Y	A	P	H	L	P	L	V	L	H	G	L	T	C	T	F	H	G	G	L	K	T
PSS06187.1/10811326/1-246		-	E	N	R	P	D	-	-	-	S	L	W	P	S	H	G	E	V	A	I	Q	N	L	Q	V	R	Y	A	P	H	M	P	L	V	L	R	G	L	T	C	T	F	P	G	G	M	K	T
XP_003613122.1/12331478/1-246		-	E	N	R	P	D	-	-	-	P	S	W	P	A	Y	G	E	V	D	I	L	N	L	Q	V	R	Y	A	P	H	L	P	L	V	L	R	G	L	T	C	M	F	R	G	G	L	K	T
CBI26749.3/10131258/1-246		-	G	N	K	P	A	-	-	-	C	S	W	P	S	H	G	E	V	D	I	R	D	L	Q	V	R	Y	A	P	H	L	P	L	V	L	R	G	L	T	C	N	F	P	G	G	M	K	T
PON71767.1/11721417/1-246		-	D	C	K	P	P	-	-	-	N	N	W	P	H	Y	G	T	I	C	F	K	N	L	Q	I	R	Y	A	E	H	L	P	S	V	L	N	N	I	N	C	T	F	P	G	K	R	K	I
OWM90264.1/12601505/1-246		-	K	S	C	P	P	-	-	-	S	S	W	P	E	S	G	T	V	E	L	I	D	L	K	V	R	Y	K	E	N	L	P	M	V	L	H	G	V	N	C	V	F	P	G	G	K	K	I
XP_024639617.1/12291474/1-246		-	E	N	R	P	I	-	-	-	P	S	W	P	A	Y	G	E	V	D	I	R	N	L	Q	V	R	Y	A	P	H	L	P	L	V	L	H	G	L	T	C	T	F	R	G	G	L	K	T
XP_013468420.1/12711516/1-246		-	D	F	R	P	P	-	-	-	P	S	W	P	V	N	G	T	I	Q	L	I	D	L	K	V	R	Y	K	E	N	L	P	M	V	L	H	G	V	S	C	T	F	P	G	G	K	K	I
EEF35811.1/12451490/1-246		-	D	S	R	P	P	-	-	-	S	S	W	P	E	N	G	T	I	D	L	I	D	L	K	V	R	Y	G	E	N	L	P	M	V	L	H	G	V	S	C	S	F	P	G	G	T	K	I
CBI37201.3/11011346/1-246		-	N	S	R	P	P	-	-	-	S	S	W	P	E	N	G	T	I	E	L	I	D	L	K	V	R	Y	K	E	S	L	P	V	V	L	H	S	V	T	C	K	F	P	G	G	N	K	I
XP_024189449.1/12511496/1-246		-	D	S	K	P	P	-	-	-	M	N	W	P	Q	V	G	T	I	C	F	K	N	L	Q	I	R	Y	A	E	H	L	P	S	V	L	K	N	I	S	C	T	F	P	G	Q	N	K	V
KYP56046.1/10891334/1-246		-	D	S	R	P	P	-	-	-	S	S	W	P	E	N	G	T	I	Q	L	I	D	L	K	V	R	Y	K	E	N	L	P	V	V	L	H	G	I	S	C	T	F	P	G	G	K	K	I
KNE65494.1/12061451/1-246		-	A	I	A	L	D	-	-	-	A	E	W	P	A	-	G	A	I	D	I	D	D	Y	S	T	T	Y	R	E	G	-	D	P	V	L	K	H	V	S	V	H	V	R	A	G	E	-	-
KHN21276.1/12251470/1-246		-	D	N	R	P	D	-	-	-	P	S	W	P	L	Y	G	E	V	D	I	Q	D	L	Q	V	R	Y	A	P	H	L	P	L	V	L	R	G	L	T	C	K	F	H	G	G	M	K	T
PNT78228.1/12051450/1-246		-	N	S	R	P	P	-	-	-	S	S	W	P	E	N	G	N	I	E	L	I	D	L	K	V	R	Y	K	D	D	L	P	L	V	L	H	G	V	S	C	I	F	P	G	G	K	K	I
CBI39697.3/10211266/1-246		-	E	N	R	P	A	-	-	-	C	S	W	P	S	H	G	Q	V	D	I	Q	D	L	Q	V	R	Y	A	P	H	M	P	L	V	L	R	G	L	T	C	T	F	L	G	G	M	K	T
XP_006346157.1/12421487/1-246		-	S	S	R	P	D	-	-	-	P	N	W	P	S	R	G	E	V	E	F	N	N	L	Q	V	R	Y	A	P	H	M	P	L	V	L	R	G	L	T	C	T	F	F	G	G	K	K	T
XP_021319479.1/13331578/1-246		-	H	Y	R	P	P	-	-	-	N	S	W	P	D	A	G	T	I	N	I	R	S	L	E	V	R	Y	A	E	H	L	P	S	V	L	R	N	I	S	C	T	I	P	G	R	K	K	V
XP_024029897.1/12431488/1-246		-	S	N	R	P	D	-	-	-	H	S	W	P	S	H	G	E	V	A	I	R	D	L	Q	V	R	Y	A	P	H	L	P	L	V	L	R	G	L	T	C	T	F	P	G	G	M	K	T
XP_008244542.2/12751520/1-246		-	S	N	Q	P	D	-	-	-	R	S	W	P	L	R	G	K	V	D	I	H	D	L	Q	V	R	Y	A	P	H	M	P	L	V	L	R	G	I	T	C	T	F	P	G	G	M	K	T
XP_004309165.2/12171462/1-246		-	G	N	R	P	P	-	-	-	P	N	W	P	V	V	G	K	V	E	I	Q	N	L	Q	I	R	Y	R	P	D	T	P	L	V	L	R	G	I	S	C	I	F	E	G	G	H	K	I
XP_011095521.1/12511496/1-246		-	S	N	R	P	E	-	-	-	S	H	W	P	I	H	G	E	V	N	I	Q	D	L	Q	V	R	Y	A	P	H	M	P	F	V	L	R	G	L	T	C	T	F	F	G	G	K	K	T
XP_002678274.1/8561101/1-246		-	G	D	P	T	T	-	-	-	R	E	W	P	T	-	G	H	I	Q	L	D	Q	L	S	V	R	Y	R	D	-	-	D	P	V	L	K	N	L	D	L	D	I	K	A	G	T	K	V
KYP56392.1/11631408/1-246		-	E	N	Q	P	D	-	-	-	P	S	W	P	S	H	G	E	V	D	I	Q	D	L	Q	V	R	Y	A	P	H	L	P	L	V	L	R	G	L	T	C	K	F	R	G	G	L	K	T
XP_020591769.1/12621507/1-246		-	T	N	R	P	D	-	-	-	G	N	W	P	S	K	G	D	L	E	L	H	D	L	Q	V	R	Y	A	P	H	L	P	F	V	L	K	G	L	T	C	N	F	P	G	G	L	K	T
POF21274.1/454699/1-246		-	E	T	Q	P	D	-	-	-	H	S	W	P	S	H	G	E	V	D	F	R	D	L	Q	V	R	Y	A	S	H	M	P	L	V	L	R	G	L	T	C	T	F	P	G	E	M	K	T
XP_010269958.1/12401485/1-246		-	E	C	R	P	P	-	-	-	N	N	W	P	E	T	G	A	I	C	F	K	N	L	Q	I	R	Y	A	E	H	L	P	S	V	L	K	N	I	T	C	T	F	P	G	K	K	K	V
XP_019461202.1/12371482/1-246		-	E	T	R	P	D	-	-	-	P	S	W	P	S	Y	G	E	V	D	I	H	E	L	Q	V	R	Y	A	P	H	L	P	L	V	L	R	G	L	T	C	T	F	L	G	G	L	K	T
KHN02460.1/12781523/1-246		-	D	Y	R	P	P	-	-	-	S	S	W	P	E	N	G	T	I	E	I	I	D	L	K	I	R	Y	K	E	N	L	P	L	V	L	Y	G	V	T	C	T	F	P	G	G	K	K	I
XP_015900363.1/12461491/1-246		-	T	N	Q	P	D	-	-	-	R	S	W	P	S	H	G	E	V	E	I	R	D	L	Q	V	R	Y	A	P	H	M	P	L	V	L	R	G	L	T	C	N	F	P	G	G	K	K	T
XP_010652424.1/12731518/1-246		-	N	S	R	P	P	-	-	-	S	S	W	P	E	N	G	T	I	E	L	I	D	L	K	V	R	Y	K	E	S	L	P	V	V	L	H	S	V	T	C	K	F	P	G	G	N	K	I
XP_020225960.1/12371482/1-246		-	E	N	Q	P	D	-	-	-	P	S	W	P	S	H	G	E	V	D	I	Q	D	L	Q	V	R	Y	A	P	H	L	P	L	V	L	R	G	L	T	C	K	F	R	G	G	L	K	T
RDY07057.1/12561501/1-246		-	N	S	R	P	P	-	-	-	S	S	W	P	E	N	G	T	I	Q	L	N	D	L	K	V	R	Y	K	E	N	L	P	V	V	L	H	G	I	S	C	T	F	P	G	G	K	K	I
XP_017247445.1/12381483/1-246		-	Q	N	R	P	D	-	-	-	D	N	W	P	S	S	G	K	V	D	I	C	N	L	Q	V	R	Y	A	P	H	M	P	L	V	L	R	G	L	T	C	T	F	Q	G	G	K	K	N
XP_007220408.2/12491494/1-246		-	E	S	R	P	P	-	-	-	I	N	W	P	E	V	G	T	I	C	F	K	N	L	Q	I	R	Y	A	E	H	L	P	S	V	L	K	N	I	S	C	T	F	P	G	Q	K	K	V
XP_018852088.1/572817/1-246		-	G	S	R	P	P	-	-	-	T	N	W	P	S	L	G	K	V	E	I	L	D	L	Q	I	R	Y	R	P	D	T	P	L	V	L	H	G	I	S	C	T	F	E	G	G	Q	K	I
XP_020685616.1/12521497/1-246		-	T	N	R	P	D	-	-	-	H	K	W	P	S	K	G	E	V	D	L	R	D	L	Q	V	R	Y	A	L	H	M	P	F	V	L	R	G	L	T	C	T	F	P	G	G	L	K	T
XP_002265605.2/12291474/1-246		-	G	N	K	P	A	-	-	-	C	S	W	P	S	H	G	E	V	D	I	R	D	L	Q	V	R	Y	A	P	H	L	P	L	V	L	R	G	L	T	C	N	F	P	G	G	M	K	T
XP_014504579.1/12431488/1-246		-	E	N	R	P	D	-	-	-	P	S	W	P	S	N	G	E	V	D	I	Q	D	L	K	V	R	Y	A	P	H	L	P	L	V	L	C	G	L	T	C	K	F	Q	G	G	L	K	T
XP_021296204.1/12631508/1-246		-	E	C	R	P	P	-	-	-	N	N	W	P	E	V	G	T	I	C	F	R	N	L	Q	I	R	Y	A	E	H	L	P	S	V	L	K	N	I	S	C	T	F	P	G	R	K	K	I
XP_012083772.1/12481493/1-246		-	E	C	R	P	S	-	-	-	D	N	W	P	E	V	G	T	I	S	F	K	D	L	E	V	R	Y	A	E	H	L	P	S	V	L	K	H	I	S	C	T	F	P	G	R	K	K	V
XP_006474929.1/12341479/1-246		-	E	S	Q	P	D	-	-	-	C	S	W	P	T	H	G	E	V	D	I	L	N	L	Q	V	R	Y	A	P	H	L	P	L	V	L	R	G	L	T	C	T	F	P	G	G	M	K	T
XP_025667226.1/12661511/1-246		-	E	N	R	P	D	-	-	-	P	S	W	P	S	H	G	E	V	N	I	H	E	L	Q	V	R	Y	A	P	H	L	P	L	V	L	H	G	L	T	C	T	F	R	G	G	W	R	T
XP_023552326.1/12221467/1-246		-	E	N	R	P	P	-	-	-	T	N	W	P	S	V	G	K	V	E	I	I	D	L	K	I	R	Y	R	P	N	S	P	L	V	L	H	G	I	S	C	T	F	E	G	G	H	K	I
OMO90148.1/11681413/1-246		-	E	C	R	P	P	-	-	-	N	N	W	P	D	V	G	T	I	C	F	R	N	L	Q	I	R	Y	A	E	H	L	P	S	V	L	K	N	I	S	C	T	F	P	G	R	K	K	I
EXB44219.1/18172062/1-246		-	D	S	R	P	P	-	-	-	N	N	W	P	E	V	G	E	I	C	F	N	N	L	H	I	R	Y	A	E	H	L	P	S	V	L	K	N	I	S	C	T	F	P	G	K	K	K	I
PIM99753.1/12701515/1-246		-	N	S	R	P	Q	-	-	-	S	S	W	P	E	K	G	N	I	E	L	I	D	L	K	V	R	Y	K	E	S	L	P	V	V	L	H	G	V	S	C	T	F	P	G	G	K	K	I
XP_018845166.1/12501495/1-246		-	E	S	R	P	P	-	-	-	N	N	W	P	E	V	G	T	I	C	F	K	N	L	Q	I	R	Y	A	E	H	L	P	S	V	L	K	N	I	N	C	T	F	P	G	R	K	K	V
AMP82923.1/12481493/1-246		-	S	N	R	P	H	-	-	-	N	H	W	P	T	Q	G	E	V	N	I	Q	D	L	Q	V	R	Y	A	P	H	M	P	F	V	L	R	G	L	T	C	T	F	F	G	G	K	K	T
XP_010661444.1/12471492/1-246		-	E	C	R	P	E	-	-	-	N	N	W	P	Q	V	G	T	I	C	F	Q	N	L	Q	I	R	Y	A	E	H	L	P	S	V	L	K	N	I	S	C	T	F	P	G	G	M	K	I
XP_007140786.1/12261471/1-246		-	E	T	R	P	N	-	-	-	P	S	W	P	S	Y	G	E	V	D	I	Q	D	L	Q	V	R	Y	A	P	H	L	P	L	V	L	R	G	L	T	C	K	F	R	G	G	W	K	T
XP_024189456.1/12381483/1-246		-	E	Y	K	P	P	-	-	-	I	N	W	P	Q	V	G	T	I	C	F	K	N	L	Q	I	R	Y	A	E	H	L	P	S	V	L	K	N	I	N	C	T	F	P	G	K	N	K	V
XP_006445505.1/12491494/1-246		-	E	C	R	P	P	-	-	-	S	N	W	P	D	V	G	T	I	S	F	H	N	L	Q	I	R	Y	A	E	H	L	P	S	V	L	K	N	I	S	C	T	F	P	G	R	K	K	V
OEL24703.1/11031348/1-246		-	Y	S	C	P	P	-	-	-	N	S	W	P	K	D	G	T	I	H	I	R	C	L	E	V	R	Y	A	E	H	L	P	S	I	L	R	N	I	S	C	V	I	P	G	R	K	K	V
PSS24572.1/12451490/1-246		-	D	S	K	P	P	-	-	-	N	N	W	P	D	I	G	T	I	C	F	T	N	L	Q	I	R	Y	A	E	H	L	P	S	V	L	K	N	I	T	C	T	F	P	G	R	K	K	V
XP_008784678.1/12821527/1-246		-	E	C	R	P	P	-	-	-	I	S	W	P	E	I	G	T	I	Y	F	R	N	L	E	V	R	Y	V	E	H	L	P	S	V	L	K	N	I	T	C	T	I	P	G	R	K	K	V
PWA86305.1/12251470/1-246		-	S	N	R	P	D	-	-	-	D	Q	W	P	S	Q	G	E	V	D	I	R	H	L	Q	V	R	Y	A	P	H	M	P	L	V	L	R	G	L	T	C	T	F	S	G	G	K	K	T
XP_004149463.2/12451490/1-246		-	A	N	R	P	P	-	-	-	S	N	W	P	S	I	G	K	V	E	I	I	D	L	K	I	R	Y	R	P	N	T	P	L	V	L	H	G	I	S	C	T	F	E	G	G	H	K	I
XP_017760874.1/11291374/1-246		-	-	-	P	P	P	-	-	-	E	D	W	P	K	Y	G	Q	L	I	L	K	N	L	S	L	K	Y	N	K	D	D	P	-	V	L	K	N	L	N	V	T	I	E	P	G	W	-	-
XP_018676283.1/12591504/1-246		-	G	C	R	P	P	-	-	-	T	N	W	P	H	F	G	T	I	C	F	R	N	L	E	V	R	Y	A	E	H	L	P	S	V	L	K	N	I	T	C	I	V	P	G	R	K	K	V
XP_022683857.1/12721517/1-246		-	Y	C	C	P	P	-	-	-	T	S	W	P	Q	N	G	T	I	S	I	R	C	L	E	V	R	Y	A	E	H	L	P	S	I	L	R	S	I	S	C	T	I	P	G	G	K	K	V
XP_024962854.1/7881033/1-246		-	E	A	R	P	P	-	-	-	S	E	W	P	Q	N	G	T	I	S	F	T	N	L	Q	I	R	Y	A	D	H	L	P	S	V	L	K	N	I	S	C	T	F	P	G	K	K	K	V
CDP09357.1/12441489/1-246		-	D	H	R	P	P	-	-	-	G	N	W	P	D	I	G	T	I	Q	F	T	N	L	K	I	R	Y	A	E	H	L	P	S	V	L	K	S	I	T	C	T	F	P	G	K	K	K	V
OAY55237.1/385630/1-246		-	E	N	Q	P	D	-	-	-	H	S	W	P	S	H	G	E	I	D	I	D	N	L	Q	V	R	Y	A	P	H	M	P	L	V	L	R	G	L	T	C	T	F	P	G	G	K	K	T
EOA25644.1/13611606/1-246		-	D	H	R	P	H	-	-	-	D	N	W	P	N	V	G	S	I	V	F	R	D	L	Q	V	R	Y	A	E	H	F	P	A	V	L	K	N	I	T	C	E	F	P	G	G	K	K	I
XP_022147121.1/12621507/1-246		-	N	C	R	P	P	-	-	-	S	N	W	P	Q	D	G	R	I	C	F	K	N	L	Q	I	R	Y	A	D	H	L	P	D	V	L	K	N	I	S	C	T	F	P	G	R	K	K	V
XP_012848694.1/10971342/1-246		-	S	S	K	P	H	-	-	-	N	N	W	P	I	H	G	E	V	T	M	Q	D	L	Q	V	R	Y	G	P	H	M	P	F	V	L	R	G	L	T	C	T	F	F	G	G	K	R	T
XP_022981345.1/12451490/1-246		-	E	N	R	P	D	-	-	-	S	S	W	P	A	F	G	E	V	E	L	H	D	L	Q	V	R	Y	A	P	Q	L	P	L	V	L	H	G	I	T	C	T	F	P	G	G	K	K	T
RDX68620.1/12281473/1-246		-	E	N	R	P	D	-	-	-	P	S	W	P	S	H	G	E	V	V	I	Q	D	L	Q	V	R	Y	A	P	H	L	P	L	V	L	R	G	L	T	C	K	F	H	G	G	L	K	T
OTG31575.1/12061451/1-246		-	S	N	R	P	Y	-	-	-	D	Q	W	P	S	Q	G	E	V	D	I	R	H	L	Q	V	R	Y	A	P	H	M	P	L	V	L	R	G	L	T	C	T	F	S	G	G	K	K	T
GAV86834.1/12611506/1-246		-	E	N	R	P	E	-	-	-	R	S	W	P	S	H	G	E	V	D	I	R	D	L	Q	V	R	Y	A	P	H	M	P	L	V	L	R	G	L	T	C	T	F	P	G	G	L	K	T
PTQ46518.1/12801525/1-246		-	G	C	R	P	P	-	-	-	K	N	W	P	I	Y	G	T	I	K	L	Q	H	L	Q	V	R	Y	S	E	H	S	P	L	V	L	H	G	I	T	C	T	F	P	G	G	K	K	I
XP_003545103.1/12311476/1-246		-	E	N	R	P	D	-	-	-	P	S	W	P	S	Y	G	E	V	G	I	Q	D	L	Q	V	R	Y	A	P	H	L	P	L	V	L	R	G	L	T	C	K	F	R	G	G	L	K	T
XP_019230852.1/12431488/1-246		-	S	N	R	P	D	-	-	-	P	N	W	P	S	C	G	E	V	D	F	S	N	L	Q	V	R	Y	A	P	H	M	P	L	V	L	R	G	L	T	C	T	F	F	G	G	K	K	T
PVH35207.1/12781523/1-246		-	Y	C	R	P	P	-	-	-	K	S	W	P	Q	D	G	A	I	S	I	R	C	L	E	V	R	Y	A	E	H	L	P	S	I	L	R	N	I	S	C	T	I	P	G	R	K	K	V
XP_024532697.1/12111456/1-246		-	E	S	K	P	P	-	-	-	E	S	W	P	A	T	G	N	V	E	L	V	D	L	K	V	R	Y	N	S	N	S	P	L	V	L	N	G	I	S	C	V	F	P	G	G	K	R	I
PIA32635.1/12431488/1-246		-	E	N	K	P	P	-	-	-	N	N	W	P	E	F	G	T	I	C	F	K	N	L	Q	I	R	Y	A	E	H	L	P	S	V	L	K	N	I	N	C	T	F	P	G	R	K	K	V
XP_020679363.1/12521497/1-246		-	N	S	R	P	P	-	-	-	P	S	W	P	V	N	G	K	I	E	L	L	D	L	Q	V	R	Y	K	E	S	L	P	I	V	L	H	G	V	T	C	V	F	P	G	G	K	K	I
OAE31281.1/13751620/1-246		-	G	C	R	P	P	-	-	-	K	N	W	P	I	Y	G	T	I	K	L	Q	H	L	Q	V	R	Y	S	E	H	S	P	L	V	L	H	G	I	T	C	T	F	P	G	G	K	K	I
RDX68629.1/12351480/1-246		-	E	N	Q	P	H	-	-	-	D	S	W	P	S	Y	G	R	I	D	I	H	N	L	Q	V	R	Y	A	P	H	M	P	F	V	L	H	G	L	T	C	T	F	H	G	G	L	K	I
ESR65789.1/12061451/1-246		-	E	S	R	P	N	-	-	-	H	S	W	P	S	H	G	K	I	D	L	R	D	L	Q	V	R	Y	A	P	H	M	P	F	V	L	R	G	I	S	C	T	F	P	G	G	K	K	T
CBI34440.3/9341179/1-246		-	S	N	R	P	P	-	-	-	P	S	W	P	T	I	G	E	V	E	I	Y	D	L	K	V	K	Y	R	P	N	A	P	L	V	L	Q	G	I	S	C	K	F	G	G	G	Q	K	I
XP_020084409.1/12661511/1-246		-	D	C	R	P	P	-	-	-	N	N	W	P	E	D	G	T	I	C	I	K	S	L	E	V	R	Y	A	E	H	L	P	S	V	L	R	G	I	T	C	A	I	P	G	R	K	K	V
XP_022141249.1/12231468/1-246		-	E	N	R	P	P	-	-	-	T	N	W	P	S	I	G	K	V	E	I	V	D	L	K	I	R	Y	R	P	N	T	P	L	V	L	H	G	I	S	C	T	F	E	G	G	H	K	I
GAU44877.1/8101055/1-246		-	G	N	R	P	P	-	-	-	L	N	W	P	V	A	G	K	V	E	I	N	D	L	K	I	R	Y	R	P	D	G	P	L	V	L	H	G	I	T	C	T	F	E	A	G	H	K	I
XP_009104243.1/12401485/1-246		-	A	H	K	P	L	-	-	-	D	N	W	P	N	V	G	S	I	V	F	R	D	L	Q	V	R	Y	A	E	H	F	P	A	V	L	K	N	I	T	C	E	F	P	G	G	K	K	I
XP_019442088.1/12221467/1-246		-	G	N	R	P	P	-	-	-	V	N	W	P	V	V	G	K	V	E	I	H	D	L	Q	I	R	Y	R	P	D	A	P	L	V	L	H	G	I	T	C	T	F	E	G	G	H	K	I
PWW78180.1/10711316/1-246		P	G	N	R	P	T	-	-	-	S	G	W	P	E	-	G	G	V	A	F	E	N	Y	S	T	R	Y	R	P	D	-	D	L	V	L	K	N	V	T	F	N	I	K	P	L	E	K	V
XP_008621600.1/10071252/1-246		-	-	-	V	P	P	-	-	-	P	N	W	P	T	-	G	R	L	R	F	E	N	L	H	L	R	Y	R	P	E	-	P	L	V	L	H	G	V	S	L	D	I	A	A	G	E	K	I
XP_010197497.1/12871532/1-246		-	L	V	Q	V	A	-	-	-	A	D	W	P	S	Q	G	L	V	E	F	H	Q	V	V	L	A	Y	R	A	G	-	P	N	A	L	D	G	V	T	F	T	V	Y	P	G	E	K	V
XP_971802.2/10021247/1-246		-	-	G	Q	T	L	-	-	-	D	C	W	P	T	K	G	E	V	R	Y	E	N	V	Y	L	S	Y	T	N	S	E	E	-	V	L	K	D	I	N	F	T	A	N	P	R	E	-	-
XP_020384072.1/12401485/1-246		-	-	-	-	-	-	-	-	-	E	D	W	P	Q	-	G	E	I	K	I	Q	D	L	C	V	R	Y	D	P	A	-	K	P	V	L	K	H	V	K	A	Y	I	T	P	G	Q	K	V
XP_023698015.1/13611606/1-246		-	-	-	-	-	-	-	-	-	P	G	W	P	E	-	G	E	I	Q	I	Q	N	L	S	V	R	Y	D	S	T	-	K	P	V	L	K	N	V	H	A	H	I	S	P	G	Q	K	V
XP_012147421.1/11781423/1-246		-	-	-	-	-	-	-	-	-	D	D	W	P	S	-	G	E	I	I	F	E	N	V	S	L	R	Y	D	S	Q	-	E	P	V	I	S	N	L	S	L	K	I	P	A	G	Q	K	I
OXB58308.1/11041349/1-246		-	-	-	-	-	-	-	-	-	K	D	W	P	Q	-	G	E	I	K	I	E	N	L	C	V	R	Y	E	N	N	-	K	P	V	L	K	H	V	K	A	Y	I	K	P	G	Q	K	V
PSS06244.1/403648/1-246		G	S	Q	P	I	E	-	-	-	P	N	W	P	R	-	G	Q	I	E	F	Q	N	V	T	L	R	Y	M	P	S	-	P	A	A	L	K	D	I	S	F	T	I	A	G	G	M	Q	V
XP_971632.1/9991244/1-246		-	-	G	Q	V	L	-	-	-	D	D	W	P	T	G	G	K	I	T	Y	Q	R	V	N	L	T	Y	G	K	S	K	E	-	V	L	K	D	I	T	F	A	I	N	P	R	E	-	-
XP_022124175.1/10691314/1-246		-	G	K	T	P	P	-	-	-	S	N	W	P	Q	R	A	K	V	V	F	K	D	L	Y	L	R	Y	D	S	E	A	E	-	V	L	K	N	L	N	I	V	I	E	S	G	W	-	-
XP_019875054.1/9171162/1-246		-	-	G	S	I	P	-	-	-	E	N	W	P	S	-	G	K	I	E	Y	R	G	V	M	L	R	Y	F	R	K	-	N	Y	A	L	K	D	V	T	F	T	I	E	A	G	K	K	V
XP_011149879.1/15011746/1-246		-	-	-	-	-	-	-	-	-	D	N	W	P	S	-	G	E	I	I	F	D	N	V	S	L	S	Y	N	A	D	-	D	S	V	I	S	N	L	T	L	R	I	P	A	G	Q	K	L
XP_001599403.4/11161361/1-246		-	-	-	P	L	P	-	-	-	D	N	W	P	R	R	G	K	I	V	L	K	D	V	S	M	R	Y	E	E	S	Q	P	-	V	L	K	E	L	N	I	T	I	E	A	G	W	-	-
KPI93341.1/11051350/1-246		-	-	P	P	P	P	-	-	-	P	A	W	P	Q	R	A	R	L	V	F	K	N	L	Y	L	R	Y	D	R	E	A	E	-	V	L	K	N	L	N	I	V	I	E	S	G	W	-	-
OTF71282.1/9671212/1-246		-	-	-	-	L	P	-	-	-	K	N	W	P	K	N	G	E	I	E	F	R	N	V	T	I	R	Y	G	A	N	-	K	P	I	I	H	D	A	C	L	H	I	R	P	G	E	K	I
XP_023329650.1/12461492/1-247		-	-	T	S	I	D	-	-	-	P	E	W	P	Q	-	G	K	I	E	F	C	D	V	S	V	Q	Y	R	E	G	-	P	S	V	I	K	N	L	S	L	T	I	R	G	G	E	-	-
KZP21035.1/12351481/1-247		-	-	T	K	P	T	-	-	-	E	P	W	P	S	-	G	A	V	E	F	R	Q	Y	S	C	R	Y	R	P	E	-	D	L	V	L	N	D	V	S	V	T	I	K	P	K	E	-	-
KNE72605.1/12491495/1-247		-	-	-	-	L	D	-	-	-	E	A	W	P	A	-	G	A	I	E	F	K	D	Y	T	T	S	Y	R	E	G	-	E	P	V	L	K	H	V	N	L	S	I	K	A	G	E	-	-
KNE67281.1/12491495/1-247		-	-	-	-	L	D	-	-	-	Q	S	W	P	A	-	G	A	I	E	F	K	D	Y	T	T	S	Y	R	P	G	-	D	P	V	L	K	H	V	N	L	S	I	K	A	G	E	-	-
PIA13267.1/12221468/1-247		-	-	-	R	P	K	-	-	-	Q	A	W	P	A	Q	G	V	I	E	F	R	N	Y	A	A	R	Y	R	D	G	-	D	L	A	I	K	D	L	S	F	H	V	L	P	R	Q	K	-
KNE71237.1/12491495/1-247		-	-	-	-	L	P	-	-	-	A	D	W	P	T	-	G	K	I	E	F	D	H	Y	S	T	R	Y	R	P	G	-	D	L	V	L	R	K	L	S	L	S	I	R	G	G	E	-	-
AHB63235.1/10651311/1-247		-	E	K	K	P	L	-	-	-	R	G	W	P	N	R	G	R	L	E	F	R	N	L	V	L	R	Y	V	-	-	D	D	-	V	L	K	N	L	T	F	T	V	L	P	G	E	-	-
XP_021915793.1/11891435/1-247		-	D	K	K	P	A	-	-	-	P	T	W	P	S	Q	G	G	V	E	F	D	H	L	Y	L	K	Y	G	-	-	Q	P	-	V	L	K	D	L	H	F	K	I	A	P	S	H	-	-
XP_021915796.1/11141360/1-247		-	D	K	K	P	A	-	-	-	P	T	W	P	S	Q	G	G	V	E	F	D	H	L	Y	L	K	Y	G	-	-	Q	P	-	V	L	K	D	L	H	F	K	I	A	P	S	H	-	-
XP_023310959.1/10721318/1-247		-	G	K	M	P	A	-	-	-	L	P	W	P	N	Q	G	L	I	E	F	I	N	L	S	L	K	Y	I	-	-	D	P	-	V	L	K	N	L	N	F	T	I	Y	P	G	E	-	-
ETS59703.1/11361382/1-247		D	Q	-	A	L	A	-	-	-	A	R	W	P	E	R	G	E	I	R	F	D	Q	V	E	A	R	Y	T	M	S	-	H	N	V	L	D	R	L	D	L	H	I	K	A	G	E	K	I
KNE54789.1/12241470/1-247		T	Q	I	K	P	P	-	-	-	A	T	W	P	A	-	G	I	V	E	V	R	D	L	V	A	Q	Y	S	P	E	-	G	P	V	L	R	G	I	S	F	E	V	P	A	R	S	R	I
XP_018494684.1/713959/1-247		-	-	P	V	L	D	-	-	-	G	N	W	P	H	-	G	E	I	R	L	I	D	F	S	T	R	Y	R	E	G	-	E	E	V	L	K	K	I	N	L	E	I	H	C	G	E	-	-
XP_021088145.1/10881334/1-247		-	V	G	T	C	P	-	-	-	K	D	W	P	S	-	G	E	I	T	F	K	D	Y	R	M	R	Y	R	D	N	-	P	L	V	L	D	G	L	N	L	N	I	Q	S	G	Q	T	V
CEM02561.1/10961342/1-247		K	T	L	P	H	P	-	-	-	S	P	W	P	S	-	G	V	V	A	F	N	D	V	V	L	R	Y	R	D	-	-	P	T	A	L	K	G	V	S	F	S	L	R	P	R	E	K	I
RCK57401.1/13681614/1-247		-	E	T	E	P	R	-	-	-	A	S	W	P	E	-	G	Q	I	S	V	K	D	V	S	L	R	Y	A	P	N	-	P	K	V	I	K	N	V	T	F	E	V	E	P	C	N	K	I
OCB86625.1/12991545/1-247		-	-	P	R	P	P	-	-	-	S	S	W	P	S	-	G	E	I	E	V	E	H	L	Y	I	R	Y	A	P	E	-	P	N	V	L	H	D	L	C	F	K	V	E	P	G	E	K	V
XP_019000933.1/13661612/1-247		-	-	P	R	P	P	-	-	-	A	S	W	P	E	-	G	A	I	T	V	E	K	L	I	I	R	Y	A	P	D	-	P	D	V	L	H	S	I	S	F	T	V	A	P	R	E	K	-
PAV19872.1/21082354/1-247		-	-	P	R	P	P	-	-	-	A	A	W	P	T	-	G	S	I	E	V	S	E	L	V	I	R	Y	A	P	D	-	P	D	V	L	H	K	L	S	F	K	V	N	P	G	E	K	V
XP_021871726.1/13471593/1-247		-	-	P	R	P	P	-	-	-	K	S	W	P	D	-	G	Q	I	S	V	Q	D	L	V	I	R	Y	A	P	D	-	P	D	V	L	H	G	L	S	F	E	V	A	A	Q	Q	K	I
XP_007384144.1/13191565/1-247		-	-	P	R	P	P	-	-	-	S	S	W	P	E	-	G	A	I	K	C	E	D	L	V	I	R	Y	A	P	E	-	P	N	V	L	H	N	L	N	F	E	V	Q	P	G	E	K	V
OMJ18183.1/745991/1-247		S	S	Q	N	A	P	-	-	-	E	N	W	P	E	-	G	D	I	K	F	N	N	Y	S	C	T	Y	S	S	D	-	P	P	V	L	S	N	L	N	L	H	I	K	A	G	E	K	V
XP_009807790.1/10981344/1-247		-	S	K	R	P	P	-	-	-	A	G	W	P	D	-	G	I	I	E	F	V	N	Y	K	A	Q	Y	R	K	D	-	G	L	A	L	N	D	V	S	F	Q	T	Q	S	K	E	K	E
CEL57922.1/13361582/1-247		-	-	P	R	P	S	-	-	-	A	S	W	P	E	-	G	D	I	S	V	E	N	L	T	I	R	Y	A	P	T	-	P	N	V	L	H	N	L	T	F	D	V	K	A	R	S	K	I
XP_666954.1/11361382/1-247		S	N	I	K	V	P	-	-	-	E	D	W	P	S	-	G	K	I	E	F	R	N	V	D	M	T	F	Y	P	N	-	N	P	S	L	C	N	I	C	L	K	I	S	P	G	E	R	I
XP_003738712.1/632878/1-247		-	-	R	E	P	E	-	-	-	P	E	W	P	S	E	G	Q	V	R	F	E	N	Y	S	T	R	Y	K	E	N	-	D	L	V	L	K	K	I	N	L	E	I	L	S	G	E	K	-
OII71955.1/11101356/1-247		D	N	T	N	N	T	-	-	-	S	K	W	P	L	-	G	T	I	I	F	K	N	V	Y	L	Q	Y	N	N	T	-	P	I	I	L	N	N	L	N	F	T	I	N	G	G	V	K	V
ORY30107.1/676922/1-247		V	V	S	R	E	G	-	-	-	R	S	W	P	K	-	G	R	V	E	F	K	D	L	A	L	R	Y	R	D	E	-	P	L	A	L	K	E	I	S	V	S	I	Q	K	G	E	-	-
XP_015511008.1/10541300/1-247		-	G	Q	K	P	P	-	-	-	A	Q	W	P	S	E	G	Q	I	Q	F	N	H	T	Y	L	R	Y	V	-	-	E	P	-	V	L	K	D	L	N	V	V	I	K	P	G	M	-	-
XP_012799275.1/9401186/1-247		E	T	L	Q	P	D	-	-	-	S	D	W	P	S	R	G	H	I	Q	F	K	D	F	G	L	R	Y	A	S	S	-	T	W	A	L	K	N	I	N	L	D	I	R	P	G	C	K	V
XP_018494771.1/10231269/1-247		-	S	A	T	P	P	-	-	-	T	D	W	P	H	-	G	V	V	D	F	E	N	Y	S	C	R	Y	R	E	G	-	P	L	V	L	N	N	L	N	L	H	I	D	A	G	K	-	-
GBG83673.1/12791525/1-247		-	-	-	-	-	-	-	-	-	S	D	W	P	F	Q	G	A	I	L	F	D	N	V	W	M	R	Y	R	E	D	-	P	P	V	L	K	G	L	T	I	A	V	K	P	T	E	K	-
XP_003746748.1/10741320/1-247		-	-	N	T	V	D	-	-	-	P	L	W	P	L	-	G	S	V	R	F	R	D	Y	S	T	S	Y	G	P	G	-	N	P	V	L	S	R	I	N	V	E	I	E	A	G	E	-	-
XP_012944998.1/608854/1-247		-	-	-	-	-	-	-	-	-	A	L	W	P	R	L	G	L	I	E	F	C	N	Y	E	V	R	Y	R	A	G	-	D	L	V	L	K	S	L	S	V	T	I	R	P	G	E	K	-
RCI07262.1/26912937/1-247		P	E	T	E	P	S	-	-	-	P	Q	W	P	E	-	G	S	V	Q	V	K	D	L	V	M	Q	Y	A	P	E	-	P	P	V	L	R	N	V	N	F	T	I	H	P	R	E	K	I
XP_009830628.1/10651311/1-247		-	-	G	L	P	P	-	-	-	S	S	W	P	Q	-	G	E	I	T	F	T	N	Y	S	M	R	Y	R	E	H	-	D	L	V	L	N	N	V	N	F	T	V	K	G	G	E	-	-
OWZ10198.1/10721318/1-247		-	-	P	I	N	S	-	-	-	A	V	W	P	S	-	G	A	I	K	F	D	N	L	C	L	K	Y	R	P	E	-	P	L	V	L	R	G	V	S	M	D	I	H	G	G	E	K	V
EPS64027.1/436682/1-247		-	S	S	K	P	R	-	-	-	N	P	W	P	L	R	G	E	V	A	V	E	D	L	Q	V	R	Y	A	Q	H	L	P	L	V	L	R	G	L	T	C	T	F	L	G	G	K	K	T
APD26518.1/10671313/1-247		-	K	I	E	P	P	-	-	-	I	N	W	P	T	S	G	E	I	K	F	D	K	I	S	L	N	Y	D	-	-	L	P	-	V	L	K	E	I	S	L	N	I	K	A	G	E	-	-
XP_015522175.1/10881334/1-247		-	-	-	P	P	P	-	-	-	D	T	W	P	E	K	G	A	L	V	F	K	D	V	S	M	K	Y	A	-	-	K	P	-	V	L	K	N	L	N	V	D	V	K	P	G	W	-	-
KUF99864.1/10611307/1-247		-	-	P	I	N	S	-	-	-	A	V	W	P	S	-	G	A	I	K	F	D	S	L	C	L	K	Y	R	P	E	-	P	L	V	L	R	G	V	S	M	D	I	R	G	G	E	K	V
XP_024382344.1/12721518/1-247		-	E	R	R	P	A	-	-	-	A	N	W	P	S	T	G	A	I	E	I	K	N	L	Q	L	R	Y	R	P	G	T	P	L	V	L	K	G	I	S	V	R	I	S	G	G	D	K	V
XP_015522136.1/10541300/1-247		-	-	-	P	P	P	-	-	-	T	T	W	P	S	N	G	G	L	V	F	K	G	V	S	M	K	Y	A	-	-	K	P	-	V	L	R	D	L	T	V	T	I	E	P	G	W	-	-
XP_015522146.1/10821328/1-247		-	-	-	P	P	P	-	-	-	P	T	W	P	S	K	G	A	L	V	F	K	E	V	S	M	K	Y	A	-	-	K	P	-	V	L	K	N	L	N	V	N	I	K	P	G	W	-	-
XP_009535169.1/10901336/1-247		-	-	P	I	N	G	-	-	-	A	A	W	P	A	-	G	A	I	R	F	D	N	L	C	L	R	Y	R	P	D	-	P	L	V	L	R	G	V	S	M	E	I	Q	P	G	E	K	V
BAT86310.1/12551501/1-247		-	D	H	L	P	P	-	-	-	S	N	W	P	G	Q	G	N	V	D	I	K	D	L	Q	V	R	Y	R	P	N	T	P	L	V	L	K	G	I	T	L	S	I	T	G	G	E	K	V
XP_023024298.1/236482/1-247		-	K	G	L	V	K	-	-	-	D	N	W	P	D	-	G	M	I	E	F	K	D	L	S	L	T	Y	T	T	T	-	Q	Q	V	L	K	G	L	N	F	V	L	Q	P	R	E	K	I
XP_019627853.1/10611307/1-247		-	D	D	K	P	P	-	-	-	P	D	W	P	A	Y	G	A	I	D	L	R	G	V	S	L	S	Y	D	K	D	G	P	-	A	L	K	N	I	N	L	S	I	H	G	G	E	-	-
XP_011587325.1/13071553/1-247		-	-	-	-	-	A	-	-	-	A	D	W	P	S	Q	G	L	V	E	F	Q	Q	V	V	L	A	Y	R	A	S	-	P	N	A	L	D	G	V	S	F	T	I	Y	P	G	E	K	V
ORZ03251.1/11491395/1-247		E	I	T	K	L	A	-	-	-	W	S	W	P	A	-	G	A	I	R	V	C	N	L	V	A	R	Y	D	S	H	-	P	P	V	L	Q	N	I	S	F	E	I	Y	D	K	E	K	-
XP_015522148.1/10951341/1-247		-	-	-	P	P	P	-	-	-	V	T	W	P	S	N	G	G	L	T	F	K	N	V	F	M	R	Y	A	-	-	E	P	-	V	L	K	N	L	N	V	K	I	N	P	G	W	-	-
XP_015522174.1/11241370/1-247		-	-	-	P	P	P	-	-	-	V	D	W	P	S	K	G	D	L	A	F	N	H	V	S	M	K	Y	A	-	-	E	P	-	V	L	K	D	L	N	M	H	I	N	P	G	W	-	-
PLW19163.1/172418/1-247		-	Q	H	R	P	N	-	-	-	P	S	W	P	K	-	G	E	I	V	F	Q	D	V	Q	C	R	Y	R	D	G	-	D	V	V	L	K	G	V	D	F	K	V	Q	A	Q	E	-	-
XP_019773163.1/338584/1-247		-	A	D	R	P	P	-	-	-	T	D	W	P	R	E	G	R	V	T	F	K	H	A	Y	L	R	Y	T	-	-	G	P	-	S	I	R	D	L	D	V	E	I	Q	P	G	E	-	-
ORY36185.1/9241170/1-247		-	V	S	V	-	P	-	-	-	S	S	W	P	A	-	G	N	L	D	F	K	N	M	G	L	R	Y	R	A	D	-	D	P	V	L	H	G	L	T	F	S	V	K	S	G	E	-	-
XP_015522081.1/10821328/1-247		-	-	-	S	P	P	-	-	-	S	D	W	P	S	M	G	S	L	D	F	K	D	V	S	M	T	Y	S	-	-	K	P	-	A	L	K	G	L	N	L	N	I	R	P	G	W	-	-
XP_012262524.1/10941340/1-247		-	-	-	P	P	P	-	-	-	A	T	W	P	E	K	G	R	L	T	F	K	N	V	S	M	K	Y	A	-	-	K	P	-	V	L	K	D	M	N	L	Q	I	E	P	G	W	-	-
APR64459.1/12211467/1-247		-	N	N	R	P	P	-	-	-	P	S	W	P	L	S	G	L	I	K	F	T	D	V	V	L	R	Y	R	P	E	-	P	P	V	L	H	G	L	S	F	A	V	S	P	S	E	K	-
KRT80298.1/305551/1-247		-	E	H	R	P	K	-	-	-	P	H	W	P	S	N	G	N	I	I	F	R	D	L	S	L	R	Y	D	-	-	N	N	-	I	L	K	G	L	N	I	N	I	K	S	G	E	-	-
XP_023028417.1/269515/1-247		-	G	T	S	L	P	-	-	-	N	S	W	P	T	D	G	K	I	K	F	N	N	V	S	L	K	Y	V	-	-	D	P	-	V	L	N	D	L	N	F	T	V	E	S	G	E	-	-
XP_021945114.1/10491295/1-247		-	-	-	A	P	P	-	-	-	K	H	W	P	S	D	G	A	I	K	F	S	N	V	S	M	S	Y	D	E	T	G	S	-	V	L	K	N	L	N	F	E	I	R	G	N	E	-	-
KUL85055.1/9601206/1-247		W	V	V	S	A	P	-	-	-	P	L	W	P	E	R	G	A	I	T	F	S	D	V	R	M	R	Y	R	P	G	-	P	E	V	L	R	G	F	S	L	T	V	E	A	G	E	H	V
ETP52525.1/10691315/1-247		-	-	P	I	N	S	-	-	-	A	V	W	P	S	-	G	A	I	K	F	D	S	L	C	L	K	Y	R	P	E	-	P	L	V	L	R	G	V	S	M	D	I	R	G	G	E	K	V
CDY64080.1/10461292/1-247		-	A	H	K	P	L	-	-	-	D	N	W	P	N	V	G	S	I	V	F	R	D	L	Q	V	R	Y	A	E	H	F	P	A	V	L	K	N	I	T	C	E	F	P	G	G	K	K	I
ELU13831.1/561807/1-247		E	F	F	S	T	D	-	-	-	Q	Y	W	P	T	-	G	D	I	E	F	K	D	L	C	A	R	Y	D	Q	-	-	K	P	V	L	K	N	V	N	L	T	I	K	S	G	E	K	I
ETI54622.1/10891335/1-247		-	-	P	I	N	E	-	-	-	A	A	W	P	A	-	G	S	I	R	F	D	N	L	C	L	R	Y	R	P	D	-	P	L	V	L	R	G	V	S	M	D	I	Q	P	G	E	K	V
XP_011356732.1/12081454/1-247		-	-	-	-	-	R	-	-	-	S	P	W	P	R	G	G	Q	I	E	F	R	N	F	G	L	R	H	R	P	E	-	P	L	A	V	R	G	V	S	F	K	I	H	A	G	E	K	-
OJI99587.1/12291475/1-247		-	A	S	E	P	P	-	-	-	A	D	W	P	S	R	G	E	I	E	I	R	N	L	S	A	S	Y	T	R	G	-	E	P	V	L	H	D	I	N	L	H	I	R	P	G	E	K	V
XP_014255576.1/12181464/1-247		-	S	V	V	I	P	-	-	-	F	G	W	P	T	Q	G	V	I	S	F	H	N	V	F	Y	R	Y	S	E	S	-	P	Y	S	L	N	E	V	T	F	V	T	R	P	G	E	K	I
OMJ71618.1/9941240/1-247		D	Q	W	L	K	S	-	-	-	S	N	W	P	S	-	G	V	I	K	F	Y	K	Y	S	A	R	Y	R	P	D	-	D	I	I	L	N	N	V	S	F	T	I	N	S	H	E	K	I
XP_021937161.1/17261972/1-247		-	-	-	-	-	-	-	-	-	R	A	W	P	Q	-	G	N	I	V	F	E	E	V	S	L	R	Y	D	T	S	-	G	P	V	I	S	N	L	N	L	H	I	L	A	G	Q	K	V
XP_023013490.1/10001246/1-247		-	G	G	N	I	K	-	-	-	E	N	W	P	S	-	G	S	I	E	Y	R	D	L	S	L	T	Y	S	L	-	-	Q	H	V	L	K	S	M	S	F	V	V	Q	P	K	E	R	I
OMJ68057.1/9931239/1-247		D	Q	I	L	K	S	-	-	-	N	N	W	P	S	-	G	E	I	E	F	Y	K	Y	S	A	R	Y	R	S	D	-	D	I	V	L	N	N	I	S	F	I	I	K	S	Y	E	K	I
OAD60831.1/15001746/1-247		-	-	-	-	-	-	-	-	-	D	N	W	P	S	-	G	E	I	I	F	E	N	V	S	L	R	Y	V	S	Q	-	E	P	V	I	S	N	L	T	L	R	I	P	A	G	Q	K	I
XP_022829795.1/10871333/1-247		-	G	P	A	P	P	-	-	-	T	G	W	P	Q	R	A	R	L	V	F	K	D	L	S	L	R	Y	D	K	D	A	D	-	V	L	K	K	L	N	I	V	I	E	S	G	W	-	-
KHD88413.1/9871233/1-247		R	E	T	P	L	P	-	-	-	P	A	W	P	D	-	G	E	I	S	V	E	N	L	K	V	R	Y	A	A	H	-	P	L	V	L	K	G	I	T	F	H	V	D	A	G	T	R	-
WP_061833057.1/9821228/1-247		A	E	T	P	V	R	-	-	-	E	T	W	P	E	-	G	G	I	E	V	R	G	L	K	V	R	Y	A	S	H	-	P	L	V	L	K	G	L	S	F	A	V	E	P	G	T	R	-
XP_016766888.1/14971743/1-247		-	-	-	-	-	-	-	-	-	K	N	W	P	N	-	G	E	I	I	F	E	N	V	S	L	R	Y	A	S	Q	-	Q	P	V	I	S	N	F	S	L	R	I	S	A	G	Q	K	I
XP_012225332.1/14981744/1-247		-	-	-	-	-	-	-	-	-	D	D	W	P	N	-	G	E	I	V	F	E	N	V	S	L	R	Y	D	A	E	-	N	P	V	I	T	D	L	S	L	K	I	S	P	G	Q	K	L
XP_024941282.1/15051751/1-247		-	-	-	-	-	-	-	-	-	K	E	W	P	S	-	G	E	I	I	F	E	S	V	S	L	R	Y	D	P	Q	-	E	P	V	I	V	N	L	N	L	H	I	P	P	G	Q	K	L
XP_024223392.1/15091755/1-247		-	-	-	-	-	-	-	-	-	D	S	W	P	G	-	G	E	I	I	F	E	N	V	S	L	R	Y	V	S	Q	-	E	P	V	I	S	N	L	S	L	K	I	T	P	G	Q	K	I
KDR09980.1/12931539/1-247		-	-	-	-	-	-	-	-	-	R	A	W	P	Q	-	G	N	I	V	F	E	E	V	S	L	R	Y	D	T	S	-	G	P	V	I	S	N	L	N	L	H	I	L	A	G	Q	K	V
XP_012273062.1/15061752/1-247		-	-	-	-	-	-	-	-	-	P	E	W	P	K	-	G	D	V	S	F	E	N	V	S	L	R	Y	D	P	R	-	E	P	V	I	H	N	L	N	L	Q	I	H	K	G	E	K	L
OBS70334.1/485731/1-247		D	P	S	Q	V	P	-	-	-	E	H	W	P	Q	-	G	E	I	K	I	H	D	L	C	V	R	Y	E	N	N	-	K	P	V	L	K	H	V	K	A	Y	I	K	P	G	Q	K	V
XP_014360452.1/11011347/1-247		-	G	P	P	P	P	-	-	-	S	A	W	P	Q	R	A	R	L	V	F	K	D	L	Y	L	R	Y	D	R	E	A	E	-	V	L	K	N	L	N	I	V	I	E	S	G	W	-	-
KZC13248.1/14811727/1-247		-	-	-	-	-	-	-	-	-	E	N	W	P	D	-	G	E	V	V	F	D	N	V	S	L	V	Y	D	P	Q	-	E	P	V	I	S	N	L	S	L	K	I	P	A	G	Q	K	I
XP_015838295.1/9821228/1-247		-	N	I	C	P	P	-	-	-	K	S	W	P	S	K	G	R	I	S	F	Q	S	V	C	L	K	Y	S	-	-	D	P	-	V	L	K	N	V	T	F	T	I	K	P	G	E	-	-
WP_025308764.1/9811227/1-247		S	N	E	V	L	R	-	-	-	E	T	W	P	E	-	G	R	I	N	V	E	S	L	K	V	R	Y	A	S	-	-	P	L	V	L	K	G	I	N	F	E	V	E	A	G	S	R	V
XP_015595444.1/14771723/1-247		-	-	-	-	-	-	-	-	-	K	E	W	P	S	-	G	E	I	I	F	E	S	V	S	L	R	Y	D	P	Q	-	E	P	V	I	V	N	L	N	L	H	I	P	P	G	Q	K	L
KOX68441.1/15401786/1-247		-	-	-	-	-	-	-	-	-	D	T	W	P	T	-	G	E	I	T	F	E	N	V	S	L	R	Y	A	S	Q	-	E	P	V	I	S	N	L	S	L	K	I	P	A	G	Q	K	I
OMJ71617.1/9091155/1-247		D	Q	H	L	Q	S	-	-	-	L	N	W	P	S	-	G	V	I	E	F	Y	K	Y	S	A	R	Y	R	P	D	-	D	I	I	L	N	N	V	S	F	I	I	K	S	C	E	-	-
WP_011164981.1/9821228/1-247		L	P	E	P	L	R	-	-	-	P	T	W	P	E	-	G	E	I	S	V	E	G	L	K	V	R	Y	A	S	H	-	P	Q	V	L	K	G	I	T	F	K	V	E	A	G	S	R	-
XP_017788164.1/15501796/1-247		-	-	-	-	-	-	-	-	-	E	N	W	P	S	-	G	E	I	I	F	E	N	V	C	L	R	H	D	S	Q	-	E	P	V	I	S	N	L	I	L	K	I	P	A	G	Q	K	I
AKC96182.1/11071353/1-247		-	G	P	S	P	P	-	-	-	P	A	W	P	K	K	A	K	L	V	F	K	D	L	Y	L	R	Y	D	-	-	S	D	-	V	L	K	N	L	N	I	V	I	E	S	G	W	-	-
XP_013195016.1/10831329/1-247		-	G	P	D	P	P	-	-	-	T	S	W	P	Q	R	A	R	L	I	F	K	D	L	Y	L	R	Y	D	K	D	S	D	-	V	L	K	N	L	N	V	T	I	E	S	G	W	-	-
XP_019561276.1/11551401/1-247		D	G	N	P	S	P	-	-	-	P	D	W	P	N	Q	G	T	I	E	F	D	N	F	G	M	E	Y	G	E	Q	-	N	V	A	L	K	D	I	T	L	R	I	N	S	Q	E	K	I
KUI64946.1/12341480/1-247		I	P	R	P	P	T	-	-	-	T	A	W	P	Y	I	G	Q	I	T	F	E	N	V	H	M	R	Y	R	P	E	-	P	E	V	L	K	G	F	N	L	Q	V	A	G	G	E	R	I
CRK89767.1/9361182/1-247		-	L	R	K	P	P	-	-	-	R	E	W	P	M	N	G	L	I	E	F	K	N	V	S	L	Y	Y	D	-	-	M	S	-	A	L	K	N	L	N	M	T	I	R	P	G	M	-	-
XP_015675224.1/11001346/1-247		P	V	V	T	P	P	-	-	-	P	D	W	P	D	-	G	E	I	T	F	K	N	Y	Q	M	K	Y	R	E	N	-	P	I	V	L	H	D	I	N	I	H	I	Q	A	K	E	K	I
XP_013195300.1/10711317/1-247		-	K	L	K	P	S	-	-	-	T	D	W	P	S	E	G	S	I	E	F	R	R	V	Y	L	R	Y	D	T	A	E	A	-	I	L	K	D	L	N	F	V	I	R	N	G	W	-	-
XP_021205339.1/10871333/1-247		-	G	P	A	P	P	-	-	-	P	S	W	P	Q	R	A	R	V	V	F	K	D	L	N	L	R	Y	D	-	-	S	D	-	V	L	R	N	L	N	I	I	I	E	S	G	W	-	-
KNE65542.1/10371283/1-247		-	N	E	P	V	P	-	-	-	D	A	W	P	D	-	G	V	V	E	F	R	D	M	T	L	R	Y	P	G	A	-	R	A	A	L	R	G	I	T	L	A	T	R	P	G	E	K	I
XP_019868556.1/9151161/1-247		-	G	V	E	L	K	-	-	-	Q	T	W	P	C	Y	G	R	I	E	F	V	N	V	Y	L	S	Y	K	-	-	E	E	-	V	L	K	N	L	N	F	V	I	A	P	N	Q	-	-
ADH16743.1/9151161/1-247		-	K	I	E	M	P	-	-	-	P	S	W	P	S	Q	G	K	I	V	F	Q	N	V	Y	L	R	Y	A	-	-	E	Q	-	V	L	K	N	L	N	L	V	I	E	S	G	H	-	-
PIN08442.1/732978/1-247		-	D	K	L	L	D	-	-	-	P	N	W	P	S	-	G	E	I	Q	F	Q	N	V	T	L	R	Y	M	P	S	-	P	P	A	L	F	D	V	S	F	N	I	P	S	G	T	Q	V
XP_022829962.1/10991345/1-247		-	G	P	K	P	P	-	-	-	T	N	W	P	Q	K	A	R	V	V	F	K	D	L	T	L	R	Y	D	K	D	A	D	-	V	L	K	G	L	N	V	T	I	E	S	G	W	-	-
KNE65539.1/10261272/1-247		-	Q	V	P	L	P	-	-	-	K	M	W	P	D	-	G	V	V	E	F	R	D	M	T	L	R	Y	P	G	A	-	R	A	A	L	R	G	I	T	L	A	T	R	P	G	E	K	I
PCG78321.1/10931339/1-247		-	G	P	S	P	P	-	-	-	A	N	W	P	Q	K	A	K	V	V	F	K	D	L	T	L	R	Y	D	K	D	A	D	-	V	L	R	K	L	N	I	E	I	E	S	G	W	-	-
OQD79144.1/12171463/1-247		S	P	V	S	P	S	-	-	-	P	G	W	P	E	L	G	A	I	Q	I	Q	E	L	C	L	G	Y	D	S	D	-	A	L	A	V	K	S	L	S	L	A	I	P	A	G	K	K	I
KNE72695.1/9891235/1-247		-	E	D	Q	V	P	-	-	-	D	A	W	P	D	-	G	V	V	E	F	R	E	M	T	L	Q	Y	P	G	A	-	R	P	A	L	L	D	I	T	L	K	T	A	P	G	E	K	I
XP_013707780.1/11781424/1-247		-	S	Q	S	L	S	-	-	-	G	K	W	P	V	-	G	L	V	E	F	H	N	V	T	M	R	Y	I	S	T	-	P	P	A	L	N	H	I	S	F	T	I	Q	G	G	M	Q	V
KKY30410.1/12351481/1-247		P	P	R	P	P	T	-	-	-	S	A	W	P	F	S	G	E	I	T	F	D	N	L	H	M	R	Y	R	P	D	-	P	E	V	L	R	G	F	S	L	R	V	G	G	G	E	R	I
ORY38590.1/9811227/1-247		-	-	-	D	D	T	-	-	-	D	E	R	L	K	T	G	R	L	E	I	C	G	L	R	M	R	Y	A	I	N	R	S	Y	V	L	N	G	I	Q	L	A	I	E	P	G	L	K	V
XP_004356891.1/12151462/1-248		N	D	Y	R	L	G	-	-	-	R	S	W	P	D	H	G	T	I	V	F	K	D	L	W	L	A	Y	R	E	G	-	E	P	V	L	R	G	I	N	C	T	I	E	A	R	H	K	-
XP_012748321.1/12921539/1-248		N	D	K	R	I	A	-	-	-	K	Q	W	P	D	Q	G	A	I	V	F	R	D	L	W	L	A	Y	R	E	G	-	D	P	V	L	R	G	V	S	C	R	I	E	S	K	H	K	-
XP_020609626.1/10911338/1-248		-	-	-	K	P	P	-	-	-	A	D	W	P	S	K	G	E	I	E	F	D	N	M	S	F	K	Y	H	K	S	L	P	-	V	L	H	S	I	S	C	C	I	K	P	H	E	-	-
XP_022800445.1/10901337/1-248		-	-	-	K	P	P	-	-	-	D	G	W	P	P	K	G	K	I	E	F	E	K	M	S	F	R	Y	H	N	S	L	P	-	V	L	H	C	I	S	C	S	V	Q	P	S	E	-	-
XP_019877937.1/10481295/1-248		-	-	-	E	P	S	-	-	-	K	A	W	P	E	K	G	T	I	E	F	E	N	M	G	L	K	Y	I	D	D	-	A	-	V	L	K	N	L	N	L	H	I	K	A	K	E	-	-
XP_017768861.1/10411288/1-248		-	-	-	K	P	H	-	-	-	I	E	W	P	S	K	G	K	I	I	F	K	G	M	G	L	R	Y	S	-	-	M	P	-	V	L	R	D	L	N	I	T	I	E	P	K	E	-	-
XP_022093816.1/12951542/1-248		-	-	-	-	P	P	-	-	-	F	H	W	P	T	-	G	A	V	S	I	E	N	I	S	V	R	Y	G	E	E	-	D	P	V	L	K	D	V	T	V	H	I	R	A	G	E	K	V
XP_011679306.1/13161563/1-248		-	-	-	-	P	P	-	-	-	E	D	W	P	T	-	G	K	I	E	V	D	N	I	H	V	R	Y	S	E	E	-	A	T	V	L	K	G	I	S	L	S	V	P	S	Q	A	K	I
DAA04936.1/11421389/1-248		D	D	A	L	E	A	-	-	-	R	E	W	P	E	R	G	E	I	R	F	E	G	V	E	A	K	Y	G	S	S	-	R	N	V	L	D	K	L	D	L	H	I	A	P	G	E	K	I
SJX61514.1/10641311/1-248		D	D	A	L	A	A	-	-	-	R	D	W	P	A	R	G	E	I	R	F	D	K	V	E	A	R	Y	T	S	S	-	R	K	V	L	D	Q	L	T	L	H	I	Q	A	G	E	K	I
XP_011679318.1/13591606/1-248		-	-	-	-	P	P	-	-	-	P	S	W	P	D	-	G	L	I	E	M	D	N	I	S	V	R	Y	A	Q	E	-	D	A	V	L	T	D	V	D	L	T	I	P	V	Q	N	K	L
CDR88146.1/10641311/1-248		D	D	A	L	A	A	-	-	-	R	D	W	P	E	R	G	E	I	R	F	D	R	V	E	A	R	Y	T	S	S	-	R	N	V	L	D	K	L	D	L	H	I	K	A	G	E	K	I
OQS04163.1/10311278/1-248		-	-	-	A	V	P	-	-	-	K	S	W	P	E	-	G	A	I	S	F	K	N	M	S	F	R	Y	K	P	W	-	P	L	V	L	K	N	V	N	V	D	I	A	A	G	E	K	I
CDH53254.1/12891536/1-248		T	N	V	I	P	R	-	-	-	P	Q	W	P	E	-	G	A	V	N	V	Q	D	L	V	M	Q	Y	A	P	D	-	P	A	V	L	R	G	L	S	F	E	T	R	P	R	E	K	I
XP_015764594.1/9841231/1-248		-	-	K	R	P	P	-	-	-	D	D	W	P	D	R	G	S	I	V	I	E	E	F	D	L	K	Y	R	E	G	-	P	L	V	L	K	Q	I	N	C	G	V	K	P	G	E	K	-
PVD27620.1/11311378/1-248		T	D	E	R	P	G	-	-	-	D	K	H	R	V	-	-	G	E	S	E	G	I	L	R	A	G	V	R	G	Q	-	-	-	-	S	-	-	-	R	G	K	E	V	E	I	S	-	-
KIO14289.1/13061553/1-248		-	-	P	R	P	N	-	-	-	S	N	W	P	E	-	G	H	I	K	C	E	D	L	V	I	R	Y	A	P	D	-	P	D	V	L	H	H	I	D	F	E	I	M	P	G	E	K	V
KIM70647.1/13341581/1-248		-	-	P	R	P	D	-	-	-	P	I	W	P	D	-	G	H	I	K	C	N	D	L	V	I	R	Y	A	P	D	-	P	D	V	L	H	R	L	N	F	E	V	R	P	G	E	K	V
SCV71041.1/14111658/1-248		-	-	P	R	P	P	-	-	-	A	H	W	P	S	-	G	A	I	S	V	E	K	L	A	I	R	Y	A	P	E	-	P	D	V	L	H	S	I	S	F	T	V	A	P	G	E	K	V
SCZ98287.1/13981645/1-248		-	-	P	R	P	P	-	-	-	A	H	W	P	S	-	G	A	I	S	V	E	K	L	A	I	R	Y	A	P	E	-	P	D	V	L	H	N	I	S	F	S	V	A	P	G	E	K	V
POY73819.1/14221669/1-248		-	-	P	R	P	P	-	-	-	A	H	W	P	Q	-	G	H	I	E	V	K	K	L	R	I	R	Y	A	P	E	-	P	D	V	L	Q	D	L	T	F	S	V	K	A	G	Q	K	V
KLO19366.1/13311578/1-248		-	-	P	R	P	P	-	-	-	A	S	W	P	S	-	G	R	I	D	C	E	D	L	V	V	R	Y	A	P	D	-	P	D	V	L	H	K	I	S	F	I	V	N	P	G	E	K	I
ORY34744.1/13331580/1-248		-	-	P	R	P	P	-	-	-	A	A	W	P	E	-	G	A	I	E	V	D	K	L	V	I	R	Y	A	P	E	-	P	S	V	L	H	G	I	S	F	K	V	A	P	R	E	K	V
XP_007872597.1/13031550/1-248		-	S	N	R	P	G	-	-	-	K	N	W	P	E	-	G	E	I	L	V	Q	N	I	V	V	Q	Y	L	P	E	-	Q	P	A	I	C	N	V	S	F	K	V	D	P	C	S	K	V
OAQ30094.1/10951342/1-248		-	-	V	V	L	P	-	-	-	K	N	W	P	H	-	G	Q	I	E	F	R	S	Y	S	T	R	Y	R	E	G	-	D	L	V	I	K	N	I	G	F	T	V	L	P	M	E	-	-
XP_017494854.1/8301077/1-248		K	K	I	E	P	E	-	-	-	P	N	W	P	P	K	G	D	L	E	Y	E	N	V	S	L	I	Y	P	P	P	P	K	-	V	L	Q	E	L	S	F	K	V	K	G	G	E	-	-
ODN95653.1/13711618/1-248		-	-	P	R	P	P	-	-	-	A	A	W	P	A	L	G	S	I	Q	V	E	N	L	V	I	K	Y	A	P	D	-	P	S	V	L	H	H	I	S	F	E	I	A	P	R	Q	K	I
CCE81252.1/12581505/1-248		E	S	N	R	P	K	-	-	-	S	S	W	P	S	-	G	N	I	L	F	R	D	Y	S	A	K	Y	R	P	E	-	D	L	V	L	K	D	I	N	L	T	I	S	P	R	E	-	-
PPR02009.1/12741521/1-248		-	-	P	R	P	P	-	-	-	A	S	W	P	A	-	G	A	V	R	C	E	D	L	V	I	R	Y	A	P	E	-	P	D	V	L	H	H	L	N	F	E	I	R	P	G	E	K	V
XP_007314048.1/13221569/1-248		-	-	P	R	P	P	-	-	-	S	S	W	P	E	-	G	A	I	T	C	D	N	L	V	I	R	Y	A	P	E	-	P	N	V	L	H	N	I	N	F	N	I	H	P	G	E	K	V
XP_007002570.1/13281575/1-248		-	-	R	R	P	P	-	-	-	A	S	W	P	E	-	G	A	I	S	V	E	N	L	T	I	R	Y	A	P	D	-	P	D	V	L	H	S	I	A	F	E	V	A	P	R	E	K	I
XP_011877750.1/10221269/1-248		-	D	N	P	P	P	-	-	-	P	T	W	P	S	Q	G	Q	L	V	L	K	D	V	S	M	K	Y	H	K	D	D	P	-	V	L	K	N	L	N	V	S	I	E	P	G	W	-	-
XP_012197056.1/10131260/1-248		-	A	Q	L	Q	A	-	-	-	Q	G	W	P	S	-	G	Q	V	T	F	E	N	V	D	L	R	Y	R	P	G	-	P	R	V	L	R	G	L	T	F	S	I	H	A	K	E	-	-
XP_018494688.1/9541201/1-248		-	G	A	V	L	A	-	-	-	K	D	W	P	T	-	G	K	I	S	F	V	H	Y	S	T	R	Y	R	E	G	-	G	E	T	L	K	D	I	N	L	E	I	R	P	G	E	-	-
OQR85424.1/10001247/1-248		-	A	Q	L	Q	A	-	-	-	T	A	W	P	S	-	G	E	V	T	F	E	K	V	D	L	R	Y	R	P	G	-	P	R	V	L	R	N	L	S	F	T	I	R	A	K	E	-	-
OQR95871.1/10081255/1-248		-	S	F	P	A	L	-	-	-	T	D	W	P	S	-	G	A	V	V	F	Q	N	V	C	L	K	Y	R	P	G	-	P	L	V	L	S	N	V	T	F	S	I	K	P	C	E	-	-
XP_006811395.1/9261173/1-248		-	-	Y	N	P	P	-	-	-	G	D	W	P	D	-	G	D	I	Q	F	E	N	V	S	V	R	Y	A	D	D	-	E	A	V	L	Y	N	I	N	I	H	F	K	S	G	Q	K	I
XP_009063662.1/12381485/1-248		-	-	-	F	P	P	-	-	-	S	Y	W	P	I	Q	G	S	V	L	F	S	H	V	T	M	R	Y	R	E	D	-	P	N	A	L	D	G	V	T	F	E	T	E	P	A	E	N	I
XP_005104370.1/13541601/1-248		-	-	-	F	P	P	-	-	-	S	V	W	P	S	E	G	V	V	E	F	E	D	V	C	L	R	Y	N	N	S	-	A	R	V	L	N	G	V	S	F	K	T	E	P	G	E	K	V
XP_022804956.1/11591406/1-248		-	-	-	-	V	P	-	-	-	N	S	W	P	P	R	G	Q	L	T	L	R	N	V	S	L	V	Y	R	P	G	-	P	Q	A	L	R	G	V	S	L	S	T	T	A	G	E	K	L
XP_022102307.1/10171264/1-248		-	-	-	E	P	S	-	-	-	S	G	W	P	H	-	G	E	I	H	I	D	N	V	S	V	R	Y	A	E	D	-	E	A	V	L	R	N	V	S	V	Y	L	K	S	G	E	K	V
XP_019627294.1/13241571/1-248		-	-	-	E	V	S	-	-	-	R	S	W	P	K	H	G	A	V	T	W	Q	A	V	N	L	T	Y	R	Q	G	-	P	K	A	L	D	N	V	T	F	S	I	N	P	G	E	K	V
XP_021347492.1/620867/1-248		-	-	-	-	P	S	-	-	-	P	A	W	P	A	-	G	V	I	S	Y	S	D	V	H	M	R	Y	R	D	G	-	P	N	V	L	K	G	L	T	F	S	T	R	H	A	E	-	-
XP_020276441.1/7671014/1-248		-	-	-	-	P	S	-	-	-	P	N	W	P	T	H	G	N	I	D	V	Q	D	L	K	V	R	Y	R	P	N	T	P	L	V	L	N	G	I	T	I	S	I	K	G	G	E	K	I
XP_022102305.1/13171564/1-248		-	-	-	E	P	S	-	-	-	A	G	W	P	H	-	G	E	I	R	I	D	N	V	S	V	R	Y	A	E	D	-	E	G	V	L	R	N	V	S	V	Y	L	K	S	G	E	K	V
XP_011432872.1/12711518/1-248		-	-	-	L	V	S	-	-	-	P	F	W	P	T	I	G	V	V	S	F	R	N	V	Y	L	R	Y	R	R	D	-	S	D	A	L	C	G	V	T	F	C	T	Q	P	R	E	K	V
XP_013069665.1/13561603/1-248		-	-	-	F	P	P	-	-	-	T	L	W	P	S	L	G	I	I	V	F	D	N	V	W	L	K	Y	K	D	T	-	N	P	V	L	K	G	V	S	F	R	T	E	P	G	E	K	I
XP_023592573.1/11801427/1-248		-	N	K	A	P	S	-	-	-	P	D	W	P	Q	-	G	E	V	T	F	E	N	A	E	M	R	Y	R	E	N	-	P	L	V	L	K	K	V	S	F	T	I	K	P	K	E	K	I
PNY15492.1/453700/1-248		-	-	-	-	-	D	-	-	-	P	S	W	P	A	Y	G	K	V	D	I	R	N	L	Q	V	R	Y	A	P	H	L	P	L	V	L	H	G	L	T	C	T	F	H	G	G	L	K	T
XP_022648351.1/11301377/1-248		G	L	M	V	L	P	-	-	-	A	V	W	P	S	-	G	L	V	E	F	K	N	Y	S	S	R	Y	G	D	S	-	N	L	C	L	K	N	L	N	L	K	I	P	P	G	H	-	-
XP_022648350.1/11401387/1-248		G	L	M	V	L	P	-	-	-	A	V	W	P	S	-	G	L	V	E	F	K	N	Y	S	S	R	Y	G	D	S	-	N	L	C	L	K	N	L	N	L	K	I	P	P	G	H	-	-
XP_022648347.1/11761423/1-248		G	L	M	V	L	P	-	-	-	A	V	W	P	S	-	G	L	V	E	F	K	N	Y	S	S	R	Y	G	D	S	-	N	L	C	L	K	N	L	N	L	K	I	P	P	G	H	-	-
XP_786437.3/13291576/1-248		-	-	-	-	P	S	-	-	-	R	N	W	P	E	-	G	H	V	L	Y	N	R	V	H	A	R	Y	A	A	T	-	P	A	I	L	Q	D	V	S	I	D	F	K	P	G	M	K	V
RDD42692.1/9971244/1-248		-	-	-	D	P	P	-	-	-	T	K	W	P	Q	L	G	T	I	K	F	N	N	V	C	F	T	H	Y	-	-	L	P	-	V	L	Q	S	I	T	C	E	I	K	K	F	E	-	-
RDD42676.1/10671314/1-248		-	-	-	D	L	S	-	-	-	S	D	W	P	K	F	G	K	I	E	F	K	D	V	S	F	A	H	A	-	-	L	P	-	V	L	K	S	I	S	C	K	I	K	P	F	E	-	-
XP_010838212.1/13281575/1-248		L	T	C	A	A	H	-	-	-	P	P	W	P	R	R	G	Q	I	E	F	R	D	F	G	L	R	Y	R	P	E	-	P	L	A	V	R	G	V	S	F	K	I	N	A	G	E	K	V
XP_020430403.1/9371184/1-248		-	-	-	-	P	P	-	-	-	P	S	W	P	E	-	G	Q	I	E	F	R	D	A	E	V	R	Y	R	P	D	-	D	P	S	L	M	D	F	N	A	T	L	E	S	C	E	K	I
XP_024855975.1/511758/1-248		-	-	-	-	T	P	-	-	-	S	F	L	L	L	E	G	K	I	V	F	D	N	V	K	F	R	H	S	L	C	E	P	-	I	L	K	D	L	R	A	C	I	D	S	G	Q	K	-
CDH49192.1/12721519/1-248		-	Q	S	L	P	P	-	-	-	K	Q	W	P	N	-	A	T	L	K	I	R	H	L	D	V	R	Y	A	P	H	-	D	P	V	L	C	N	V	S	L	D	I	H	H	K	E	K	I
XP_002672464.1/10551302/1-248		-	D	D	P	S	P	-	-	-	E	E	W	P	S	-	G	R	I	E	A	T	N	F	S	V	R	Y	R	S	D	-	D	P	V	L	K	S	I	N	F	T	I	D	P	G	T	K	V
XP_016734582.1/11841431/1-248		-	S	H	R	P	P	-	-	-	P	G	W	P	S	S	G	S	I	Q	F	E	D	V	V	L	R	Y	R	P	E	-	P	P	V	L	C	G	L	S	F	I	I	S	P	S	E	K	-
XP_008202068.1/10191266/1-248		-	-	-	R	P	P	-	-	-	E	K	W	P	Q	K	G	Q	I	I	F	D	N	V	I	L	T	Y	D	-	-	E	K	-	A	L	K	N	L	Q	F	I	V	E	P	N	E	-	-
EFX82733.1/9441191/1-248		-	-	V	S	L	P	-	-	-	V	S	W	P	T	-	G	R	I	V	F	Q	R	V	S	M	R	Y	R	E	H	-	P	L	A	V	R	D	V	S	F	E	I	R	P	S	E	-	-
OQR90531.1/374621/1-248		-	S	M	A	L	P	-	-	-	A	D	W	P	A	-	G	K	V	E	F	A	D	V	S	F	R	Y	K	P	T	-	P	L	V	L	K	N	V	S	F	A	V	A	G	G	E	K	I
XP_015189614.1/10201267/1-248		-	-	-	K	P	P	-	-	-	K	D	W	P	K	H	G	R	V	E	F	K	N	V	K	L	K	Y	G	-	-	E	P	-	I	L	K	D	I	T	F	T	I	T	P	K	E	-	-
XP_018728386.1/12071454/1-248		-	S	S	R	P	P	-	-	-	P	G	W	P	S	S	G	L	I	K	F	E	D	V	V	L	R	Y	R	P	E	-	P	P	V	L	H	G	L	S	F	S	T	A	P	C	E	K	-
XP_009837259.1/10341281/1-248		-	P	G	S	V	P	-	-	-	S	S	W	P	Q	-	G	S	V	R	F	D	R	V	S	F	R	Y	K	P	N	-	P	L	V	L	K	C	I	S	F	D	V	K	S	G	E	K	V
XP_011549463.1/10721319/1-248		-	-	-	K	P	P	-	-	-	S	G	W	P	S	Q	G	H	I	V	F	T	E	V	T	L	K	Y	A	-	-	G	D	-	V	L	H	K	L	D	F	E	I	L	S	Q	A	-	-
XP_001750164.1/8671114/1-248		-	-	-	V	S	S	-	-	-	P	S	W	P	P	-	A	S	I	E	F	R	N	L	S	L	R	Y	A	P	G	-	P	L	R	L	Q	N	I	D	C	T	I	P	S	G	S	F	V
XP_005651467.1/12361483/1-248		-	R	G	S	K	P	-	-	-	D	D	W	P	D	-	G	R	V	E	F	N	W	V	Q	M	R	Y	R	D	G	-	P	L	V	L	K	G	L	T	V	E	I	A	A	G	S	-	-
KZS14786.1/9061153/1-248		-	-	V	A	L	P	-	-	-	M	S	W	P	S	-	G	C	I	T	F	Q	R	V	S	M	R	Y	R	E	H	-	P	L	A	V	K	D	I	N	F	E	I	R	P	S	E	-	-
XP_014488634.1/9941241/1-248		-	-	-	K	P	P	-	-	-	D	D	W	P	T	K	G	F	V	E	F	K	D	V	R	L	K	Y	S	R	E	G	N	-	V	L	R	N	V	T	F	A	V	S	A	K	E	-	-
XP_022903100.1/13031550/1-248		-	-	T	D	P	P	-	-	-	Y	A	W	P	S	-	G	V	I	A	F	E	D	V	V	L	N	Y	R	R	N	-	P	P	S	L	K	G	V	N	F	K	T	R	P	A	E	K	I
XP_011696221.1/10001247/1-248		-	-	-	K	P	P	-	-	-	D	D	W	P	T	K	G	L	V	K	F	K	D	V	N	L	K	Y	N	P	R	G	A	-	I	L	K	N	V	N	V	T	V	M	P	E	E	-	-
CBJ33298.1/13181565/1-248		-	G	R	R	P	A	-	-	-	P	T	W	P	S	-	G	A	L	S	V	K	N	L	T	V	Q	Y	P	S	T	-	A	P	V	I	S	G	M	S	F	D	V	A	P	R	T	R	V
XP_015431114.1/10211268/1-248		-	-	-	K	A	P	-	-	-	E	H	W	P	A	K	G	L	V	E	F	K	D	V	K	L	R	Y	G	-	-	G	A	-	V	L	K	G	I	N	F	V	V	M	P	K	E	-	-
XP_022012128.1/12201467/1-248		-	D	N	R	P	P	-	-	-	P	G	W	P	A	S	G	S	I	K	F	E	N	V	V	L	R	Y	R	L	E	-	P	P	V	L	H	D	L	T	F	F	I	P	S	S	D	K	-
XP_017777153.1/10241271/1-248		-	-	-	-	L	P	-	-	-	D	N	W	P	R	H	G	K	L	T	F	K	N	L	S	M	R	Y	N	-	-	D	A	-	V	L	K	D	L	S	F	T	I	N	P	G	E	-	-
RDD42691.1/10501297/1-248		-	-	-	D	P	K	-	-	-	S	E	W	P	K	F	G	R	I	K	F	E	D	V	S	F	A	H	S	-	-	L	P	-	V	L	K	S	I	S	C	E	I	K	Q	Y	E	-	-
XP_013148667.1/11001347/1-248		-	-	-	A	P	P	-	-	-	A	D	W	P	P	E	G	A	L	T	F	D	D	L	S	L	K	Y	T	-	-	G	N	-	V	L	H	K	L	Q	F	N	V	K	P	Q	E	-	-
XP_022012126.1/12471494/1-248		-	D	N	R	P	P	-	-	-	P	G	W	P	A	S	G	S	I	K	F	E	N	V	V	L	R	Y	R	L	E	-	P	P	V	L	H	D	L	T	F	F	I	P	S	S	D	K	-
XP_008861898.1/9131160/1-248		-	A	G	A	V	A	-	-	-	K	D	W	P	T	-	G	D	I	A	F	D	K	M	A	F	R	Y	K	D	N	-	P	L	V	L	K	D	V	S	V	H	I	E	S	G	E	K	V
XP_017761708.1/10201267/1-248		-	-	-	K	P	P	-	-	-	N	E	W	P	T	K	G	L	V	E	F	R	N	V	K	L	K	Y	G	-	-	S	A	-	V	L	N	N	I	N	F	V	I	K	P	K	E	-	-
PPS08136.1/12111458/1-248		-	N	S	R	P	P	-	-	-	P	A	W	P	S	S	G	S	I	K	F	E	D	V	V	L	R	Y	R	P	E	-	P	P	V	L	H	G	L	S	F	T	I	S	P	S	D	K	-
XP_009524273.1/10601307/1-248		-	N	S	S	E	T	-	-	-	H	S	W	P	S	-	G	A	V	R	F	E	G	L	C	L	R	Y	R	P	E	-	P	L	V	L	K	G	V	D	M	D	V	A	A	G	E	K	V
XP_011164408.2/10211268/1-248		-	-	-	K	P	P	-	-	-	D	D	W	P	T	K	G	L	V	E	F	K	N	V	S	L	K	Y	N	R	R	G	A	-	I	L	K	N	V	S	F	I	V	L	P	E	E	-	-
XP_017911790.1/11331380/1-248		-	-	-	-	V	P	-	-	-	P	S	W	P	H	E	G	R	I	V	F	D	N	V	N	F	R	Y	N	S	Q	G	P	-	I	L	K	D	L	R	A	H	I	G	S	R	E	K	-
PPD68207.1/11461393/1-248		-	N	S	R	P	P	-	-	-	P	A	W	P	S	S	G	S	I	K	F	E	D	V	V	L	R	Y	R	P	E	-	P	P	V	L	Y	G	L	S	F	T	I	S	P	S	D	K	-
XP_011696222.1/10211268/1-248		-	-	-	K	P	P	-	-	-	D	D	W	P	T	K	G	L	V	K	F	K	D	V	N	L	K	Y	N	R	R	G	T	-	I	L	K	N	I	N	F	T	V	V	P	E	E	-	-
XP_012538804.1/10231270/1-248		-	-	-	K	P	P	-	-	-	D	D	W	P	A	K	G	L	V	E	F	K	N	V	S	L	K	Y	N	R	H	G	A	-	I	L	R	N	V	S	F	T	V	L	P	E	E	-	-
XP_009035427.1/11771424/1-248		-	H	A	G	P	P	-	-	-	D	G	W	P	S	-	G	D	V	T	V	T	N	L	Q	L	R	Y	R	P	E	-	P	L	V	L	K	G	L	N	F	A	V	D	G	G	T	K	-
XP_017775733.1/13051552/1-248		-	-	M	V	P	P	-	-	-	Y	A	W	P	S	-	G	V	I	S	F	N	N	V	V	L	K	Y	R	D	-	-	V	P	S	L	K	R	I	S	F	E	T	R	P	A	E	K	I
XP_002111229.1/10281275/1-248		-	-	-	D	L	S	-	-	-	S	D	W	P	K	F	G	K	I	E	F	K	D	V	S	F	A	H	A	-	-	L	P	-	V	L	K	S	I	S	C	K	I	K	P	F	E	-	-
EPZ35709.1/9781225/1-248		-	N	I	Q	P	P	-	-	-	P	N	W	P	Q	-	G	Q	I	E	F	N	N	M	S	L	S	Y	P	E	S	-	S	P	A	L	S	N	I	N	C	I	I	K	S	K	Q	K	V
OQR85427.1/10321279/1-248		-	S	M	A	L	P	-	-	-	A	D	W	P	A	-	G	K	V	E	F	A	D	V	S	F	R	Y	K	P	T	-	P	L	V	L	K	N	V	S	F	A	V	A	G	G	E	K	I
OQR93036.1/10361283/1-248		-	S	G	A	V	A	-	-	-	K	T	W	P	T	-	G	S	L	K	F	D	N	V	S	F	R	Y	K	P	T	-	P	L	V	L	K	E	L	N	F	E	I	R	S	G	E	K	I
XP_024881064.1/10221269/1-248		-	-	-	K	P	P	-	-	-	D	D	W	P	T	K	G	L	V	E	F	R	D	V	S	L	K	Y	N	S	R	G	A	-	I	L	R	N	I	N	F	T	I	M	P	E	E	-	-
XP_012203847.1/10331280/1-248		-	A	G	S	V	A	-	-	-	K	E	W	P	A	-	G	S	L	K	F	E	N	V	S	F	R	Y	K	P	N	-	P	L	V	L	K	D	L	N	F	D	I	R	S	G	E	K	I
XP_014614201.1/9401187/1-248		-	-	-	K	S	P	-	-	-	K	D	W	P	K	Y	G	H	V	E	F	K	N	V	K	L	K	Y	G	-	-	E	P	-	I	L	K	D	I	T	F	T	I	I	P	K	E	-	-
XP_009494325.1/11491396/1-248		-	A	T	R	P	P	-	-	-	A	D	W	P	T	-	G	E	I	T	L	R	G	M	S	L	R	Y	N	P	A	-	D	P	V	L	R	D	L	H	L	T	I	P	G	G	A	K	V
KFH71738.1/12441491/1-248		-	S	T	K	P	D	-	-	-	K	S	W	P	Q	-	G	R	I	D	F	N	H	L	V	L	R	Y	R	K	D	-	P	P	V	L	K	D	V	S	F	T	I	N	A	K	E	-	-
XP_018396313.1/10211268/1-248		-	-	-	K	P	P	-	-	-	D	D	W	P	T	K	G	L	V	K	F	K	N	V	N	L	K	Y	N	P	R	G	A	-	I	L	K	N	I	S	F	T	V	M	P	E	E	-	-
XP_009843796.1/373620/1-248		-	S	G	A	V	A	-	-	-	H	D	W	P	T	-	G	D	I	A	F	T	N	M	A	F	R	Y	K	V	N	-	P	L	V	L	Q	D	V	T	V	H	I	Q	S	G	E	K	V
OQR90009.1/10261273/1-248		-	V	V	P	E	P	-	-	-	K	L	W	P	S	-	G	K	V	E	F	E	D	V	S	F	R	Y	K	P	N	-	P	L	V	L	K	N	V	N	F	S	V	K	D	G	E	K	I
XP_010269957.1/12401487/1-248		-	D	H	K	P	P	-	-	-	N	N	W	P	H	L	G	K	I	C	F	I	N	L	Q	I	R	Y	A	E	H	L	P	S	V	L	K	N	I	S	C	T	I	P	G	G	K	K	V
XP_025270385.1/10201267/1-248		-	-	-	S	L	P	-	-	-	E	N	W	P	T	K	G	L	V	E	F	R	N	V	N	L	K	Y	N	Y	Q	G	N	-	I	L	K	D	I	N	F	T	V	L	P	K	E	-	-
XP_014214762.1/10151262/1-248		-	-	-	K	A	P	-	-	-	D	H	W	P	I	K	G	C	I	K	F	E	D	V	S	L	T	Y	D	-	-	E	L	-	A	L	N	N	L	N	F	T	V	Q	S	N	E	-	-
XP_023934068.1/10641311/1-248		-	-	-	E	P	P	-	-	-	K	K	W	P	T	E	G	A	I	K	F	E	H	V	S	L	R	Y	S	I	T	-	N	-	V	L	H	D	L	Q	F	I	I	L	P	Q	E	-	-
XP_012195325.1/9911238/1-248		-	H	G	A	T	A	-	-	-	H	D	W	P	T	-	G	H	I	T	F	R	N	M	S	F	R	Y	K	E	H	-	A	L	V	L	K	D	V	N	V	D	I	A	S	G	E	K	I
XP_021208996.1/9431190/1-248		-	-	-	K	P	P	-	-	-	P	D	W	P	S	Q	G	R	I	D	F	E	D	L	S	L	K	Y	S	-	-	G	N	-	V	L	H	N	L	Q	F	S	I	L	P	K	E	-	-
XP_014214767.1/10161263/1-248		-	-	-	R	P	L	-	-	-	D	K	W	P	K	N	G	K	I	E	F	K	N	V	D	L	I	Y	D	-	-	N	N	-	A	L	M	N	L	N	F	I	A	E	P	D	E	-	-
XP_020287793.1/10231270/1-248		-	-	-	K	P	P	-	-	-	D	D	W	P	T	K	G	L	V	E	F	E	N	V	C	L	K	Y	S	K	E	G	T	-	I	L	K	N	I	S	F	I	A	V	P	K	E	-	-
OAQ34679.1/12611508/1-248		-	A	T	K	P	D	-	-	-	A	S	W	P	Q	-	G	R	I	D	F	N	H	L	V	L	S	Y	R	K	N	-	P	P	V	L	K	D	V	S	F	T	I	N	P	K	D	-	-
KYM76972.1/9771224/1-248		-	-	-	K	P	P	-	-	-	D	D	W	P	T	K	G	L	V	K	F	K	N	V	N	L	K	Y	N	P	R	G	V	-	I	L	R	D	V	S	F	I	V	M	P	K	E	-	-
XP_008617153.1/10321279/1-248		-	H	G	A	T	A	-	-	-	H	D	W	P	T	-	G	H	V	T	F	S	N	M	S	F	R	Y	K	E	H	-	A	L	V	L	K	D	V	N	V	D	I	A	S	G	E	K	I
XP_022648349.1/11451392/1-248		G	L	M	V	L	P	-	-	-	A	V	W	P	S	-	G	L	V	E	F	K	N	Y	S	S	R	Y	G	D	S	-	N	L	C	L	K	N	L	N	L	K	I	P	P	G	H	-	-
KPJ20191.1/14021649/1-248		-	G	D	P	P	P	-	-	-	Y	G	W	P	S	H	G	V	I	S	F	E	D	V	Y	L	N	Y	N	G	E	S	C	A	A	L	C	G	V	T	F	A	S	R	P	G	E	R	L
XP_002677319.1/11261373/1-248		E	G	D	P	T	T	-	-	-	T	E	W	P	T	K	G	H	I	Q	L	D	K	F	S	V	R	Y	R	D	D	-	D	P	V	L	K	N	L	D	L	D	I	K	A	G	T	K	V
XP_013195379.1/10841331/1-248		G	K	I	N	A	P	-	-	-	A	H	W	P	S	A	G	N	I	E	F	Q	R	V	F	L	R	Y	A	-	-	E	A	-	V	L	K	D	L	N	I	V	V	Q	S	G	W	-	-
XP_011555955.1/10771324/1-248		G	Q	I	D	T	P	-	-	-	P	N	W	P	A	Q	G	K	I	L	L	Q	N	V	N	L	R	Y	A	-	-	E	E	-	V	L	K	N	L	N	I	S	I	E	S	G	W	-	-
RDW59258.1/11321379/1-248		P	M	I	S	T	R	-	-	-	T	S	W	P	E	Q	G	A	I	T	F	S	N	V	H	M	R	Y	R	P	G	-	P	E	V	L	C	G	F	D	L	T	V	N	A	G	E	H	V
EKD02054.1/8821129/1-248		-	Y	E	G	G	P	-	-	-	A	A	W	P	T	-	G	G	I	E	F	N	R	A	V	M	A	Y	R	P	G	-	P	A	V	L	K	G	V	S	L	A	V	Q	P	G	E	R	-
XP_005177366.1/10781325/1-248		A	N	K	L	T	P	-	-	-	D	N	W	P	S	A	G	E	I	R	F	N	D	V	S	L	R	Y	K	E	N	G	Q	-	I	L	K	D	L	N	L	V	V	A	P	T	W	-	-
AJD79133.1/10861333/1-248		G	K	I	V	S	I	-	-	-	P	T	W	P	S	K	G	E	I	V	F	D	N	V	S	M	R	Y	A	-	-	E	A	-	V	L	R	N	L	N	L	F	I	Q	S	G	W	-	-
ASU47346.1/10551302/1-248		G	Q	I	E	S	P	-	-	-	P	I	W	P	S	E	G	R	I	V	F	D	H	V	S	M	R	Y	A	-	-	E	A	-	V	L	K	D	L	N	I	V	V	E	S	G	W	-	-
XP_011701007.1/10991346/1-248		-	S	D	S	P	P	-	-	-	S	T	W	P	H	Q	G	Q	L	I	L	K	N	V	N	M	K	Y	Y	R	N	D	S	-	V	L	K	N	L	N	I	S	V	E	P	G	W	-	-
CAN70764.1/11761423/1-248		E	E	N	R	P	A	-	-	-	C	S	W	P	S	Y	G	Q	V	D	I	Q	D	L	Q	V	R	Y	A	P	H	M	P	L	V	L	R	G	L	T	C	T	F	P	G	G	M	K	I
XP_017785363.1/10631310/1-248		-	-	N	K	P	H	-	-	-	S	F	W	P	T	E	G	A	V	E	F	K	N	V	F	M	K	Y	C	L	T	-	Q	-	V	L	R	N	M	S	L	S	I	E	P	Q	E	-	-
KNE58232.1/10051252/1-248		G	A	F	P	G	N	-	-	-	A	V	W	P	S	-	G	V	V	E	F	K	G	M	S	L	Q	Y	E	G	T	-	R	P	A	L	H	N	I	T	L	S	T	R	P	G	E	K	I
XP_004846553.1/12371484/1-248		-	-	-	L	Q	A	-	-	-	N	S	W	L	T	R	G	S	V	E	F	Q	D	V	V	L	V	Y	R	P	G	-	P	P	A	L	N	G	V	T	F	R	V	Q	P	G	E	K	L
XP_005318702.1/12381485/1-248		-	-	-	L	Q	G	-	-	-	I	S	W	L	T	Q	G	S	V	E	F	Q	D	V	V	L	V	Y	R	P	G	-	P	N	A	L	D	G	V	T	F	C	V	Q	P	G	E	K	L
XP_023024607.1/8531100/1-248		K	V	G	Q	I	K	-	-	-	E	N	W	P	N	-	G	I	V	E	Y	R	N	V	S	L	T	Y	G	S	K	-	H	R	V	L	K	N	I	S	F	S	L	A	P	R	E	K	I
XP_001735859.1/726973/1-248		K	Y	Q	E	I	P	-	-	-	E	D	W	P	K	-	G	K	I	E	L	K	G	Y	Q	F	R	Y	R	E	G	-	P	L	V	L	K	G	V	D	A	I	I	N	D	K	E	K	I
XP_025118877.1/9901237/1-248		-	-	H	Q	A	P	-	-	-	L	L	W	P	S	K	G	E	I	R	F	D	S	V	S	F	R	P	T	S	D	R	P	-	V	L	K	D	L	T	A	V	I	E	S	G	E	K	-
OXU18927.1/12011448/1-248		V	S	I	K	P	P	-	-	-	S	G	W	P	S	R	G	K	I	E	F	K	K	F	C	L	R	Y	G	R	N	E	E	-	V	L	R	N	V	N	L	I	I	E	P	G	T	-	-
XP_014334417.1/195442/1-248		-	-	-	-	T	P	-	-	-	S	F	L	L	L	E	G	K	I	V	F	D	N	V	K	F	R	H	S	L	C	E	P	-	I	L	K	D	L	R	A	C	I	D	S	G	Q	K	-
XP_015838053.1/9671214/1-248		G	T	I	P	P	P	-	-	-	K	A	W	P	S	Q	G	R	I	T	F	R	S	V	S	L	K	Y	S	-	-	E	P	-	V	L	K	K	V	S	F	T	I	E	P	G	E	-	-
XP_002731747.1/11841431/1-248		-	-	-	Y	P	P	-	-	-	D	N	W	P	N	-	G	S	I	T	I	Q	N	M	S	A	R	Y	A	N	T	-	D	P	V	L	T	N	V	N	V	K	F	R	S	G	K	K	I
XP_001843822.1/11501397/1-248		E	V	G	S	D	Q	-	-	-	K	G	W	P	G	A	G	K	I	E	F	V	N	F	S	M	D	Y	G	S	R	-	T	H	A	L	L	D	I	N	M	E	I	G	A	R	E	K	L
ORZ41504.1/10361283/1-248		-	G	K	Q	P	P	-	-	-	A	N	W	P	G	Q	G	V	I	E	F	R	N	M	S	L	T	Y	E	G	S	-	R	P	A	L	E	Q	I	S	F	K	T	L	P	G	E	S	V
XP_004408999.1/12551503/1-249		-	-	-	A	A	R	-	-	-	S	P	W	P	H	G	G	Q	I	E	F	R	N	F	G	L	R	Y	Q	P	E	-	P	L	A	V	R	G	V	S	F	K	I	H	A	G	E	K	-
XP_007526907.1/10311279/1-249		-	-	-	R	P	P	-	-	-	P	S	W	P	H	E	G	V	I	V	F	D	N	V	N	F	S	Y	S	L	D	G	P	-	V	L	K	H	L	T	A	L	I	K	S	R	E	-	-
XP_014720342.1/10311279/1-249		-	-	-	R	P	P	-	-	-	P	S	W	P	H	E	G	V	I	V	F	D	N	V	N	F	T	Y	S	L	D	G	P	-	V	L	K	H	L	T	A	L	I	K	S	G	E	-	-
XP_011128977.1/14881736/1-249		-	-	-	L	A	D	-	-	-	L	D	P	A	Y	-	G	M	V	E	F	K	S	V	A	L	R	Y	R	P	-	-	P	F	A	L	K	N	V	S	F	S	I	A	R	G	E	K	V
XP_014162262.1/12951543/1-249		-	-	-	L	Q	G	-	-	-	Q	D	W	P	T	E	G	R	I	E	F	R	N	Y	S	L	C	Y	R	P	G	-	E	L	A	L	R	R	V	S	V	T	I	N	R	H	E	K	-
CCX12035.1/12531501/1-249		-	-	K	R	P	A	-	-	-	S	S	W	P	A	-	G	G	V	S	F	R	N	Y	S	T	R	Y	R	E	G	-	D	L	V	L	K	D	I	N	L	D	I	K	P	H	E	-	-
XP_025062228.1/11521400/1-249		-	-	-	S	Q	S	-	-	-	Q	A	W	P	T	E	G	R	I	E	F	R	N	Y	S	L	Q	Y	R	P	N	-	E	L	A	L	K	N	I	T	I	T	I	R	G	Q	E	K	-
XP_024502547.1/13701618/1-249		-	-	R	Q	P	M	-	-	-	S	N	W	P	Q	E	G	N	I	E	F	S	N	Y	S	T	R	Y	R	P	G	-	E	L	V	V	R	N	I	N	A	K	I	K	P	H	E	R	-
CEM11400.1/12771525/1-249		-	-	-	R	P	P	-	-	-	P	D	W	P	Q	Q	G	A	I	E	F	K	N	Y	Q	M	R	Y	R	P	G	-	P	L	V	L	K	G	I	N	L	S	I	R	P	G	E	R	-
XP_008584453.1/12531501/1-249		-	-	-	A	S	Q	-	-	-	P	P	W	P	H	R	G	Q	I	E	F	Q	G	F	G	L	R	Y	R	P	E	-	P	L	A	V	R	G	V	S	F	K	I	H	A	G	E	K	-
EPY85139.1/12421490/1-249		-	-	-	A	A	R	-	-	-	P	P	W	P	C	G	G	Q	I	E	F	R	N	F	G	L	R	Y	R	P	E	-	P	L	A	V	Q	G	V	S	F	K	I	H	A	G	E	K	-
XP_006212153.1/12551503/1-249		-	-	-	A	A	R	-	-	-	P	P	W	P	R	G	G	Q	I	E	F	R	N	F	G	L	R	Y	R	P	E	-	P	L	A	V	Q	G	V	S	F	K	I	H	A	G	E	K	-
XP_007948778.1/12511499/1-249		-	-	-	G	A	Q	-	-	-	P	P	W	P	H	A	G	Q	I	E	F	R	G	F	G	L	R	Y	R	P	E	-	P	L	A	V	R	R	V	S	I	K	I	Q	P	G	E	K	-
XP_011999349.1/13481596/1-249		-	-	-	A	A	H	-	-	-	P	P	W	P	R	R	G	Q	I	E	F	R	D	F	G	L	R	Y	R	P	E	-	P	L	A	V	R	G	V	S	F	R	I	N	A	G	E	K	-
XP_014410024.1/12131461/1-249		-	-	-	A	A	R	-	-	-	P	P	W	P	C	G	G	Q	I	E	F	R	N	F	G	L	R	Y	R	P	E	-	P	L	A	V	Q	G	V	S	F	K	I	H	A	G	E	K	-
XP_006872028.1/12561504/1-249		-	-	-	A	A	Q	-	-	-	P	P	W	P	H	A	G	Q	I	E	F	R	G	F	G	L	R	Y	G	P	E	-	P	L	A	V	R	D	V	S	V	R	I	H	P	G	E	K	-
XP_024644236.1/12741522/1-249		-	-	-	A	A	Q	-	-	-	P	P	W	P	H	G	G	Q	I	E	F	R	D	F	G	L	R	Y	R	P	E	-	P	L	A	V	Q	G	V	S	F	K	I	H	A	G	E	K	-
XP_006892780.1/12561504/1-249		-	-	-	A	A	Q	-	-	-	L	P	W	P	Q	A	G	K	I	E	F	R	G	F	G	L	R	Y	R	P	E	-	P	L	A	V	Q	D	V	S	L	T	I	H	P	G	E	K	-
XP_024427269.1/12661514/1-249		-	-	-	P	A	Q	-	-	-	P	P	W	P	H	G	G	Q	I	E	F	R	D	L	G	L	R	H	R	P	E	-	P	L	A	V	R	G	V	S	F	K	V	H	A	G	E	K	-
XP_023472034.1/12551503/1-249		-	-	-	T	T	R	-	-	-	P	P	W	P	H	G	G	Q	I	E	F	Q	N	F	G	L	R	H	R	P	E	-	P	L	A	V	R	G	V	S	F	K	I	H	A	G	E	K	-
XP_008067103.1/12551503/1-249		-	-	-	A	A	Q	-	-	-	P	P	W	P	H	G	G	Q	I	E	F	R	G	F	G	L	R	Y	R	P	E	-	P	L	A	V	Q	N	V	S	F	K	I	H	A	G	E	K	-
XP_019669254.1/11791427/1-249		-	-	-	R	P	P	-	-	-	P	G	W	P	S	K	G	E	I	Q	F	N	N	Y	Q	L	R	Y	R	P	E	-	D	L	I	L	K	G	I	T	C	D	I	K	S	M	E	K	-
XP_020137228.1/12551503/1-249		-	-	-	A	A	R	-	-	-	P	P	W	P	R	G	G	Q	I	E	F	R	G	F	G	L	R	Y	R	P	E	-	P	L	A	V	R	G	V	S	F	R	I	H	A	G	E	K	-
XP_016012513.1/12591507/1-249		-	-	-	A	A	R	-	-	-	A	P	W	P	R	G	G	Q	I	E	F	R	D	F	G	L	R	H	R	P	E	-	P	L	A	V	R	G	V	S	F	K	I	H	A	G	E	K	-
XP_008139768.1/12571505/1-249		-	-	-	A	V	Q	-	-	-	P	P	W	P	C	G	G	Q	I	E	F	R	D	L	G	L	R	H	R	P	E	-	P	L	A	V	R	G	V	S	F	K	I	H	A	G	E	K	-
XP_017197979.1/12541502/1-249		-	-	-	A	A	R	-	-	-	P	P	W	P	R	G	G	Q	I	E	F	R	G	F	G	L	R	H	R	P	E	-	P	L	A	V	H	G	V	S	F	E	I	H	A	G	E	K	-
XP_019368370.1/11921440/1-249		-	-	-	S	R	S	-	-	-	Q	A	W	P	T	E	G	R	I	E	F	R	N	Y	S	L	Q	Y	R	P	N	-	E	L	A	L	K	N	I	T	I	T	I	R	G	Q	E	K	-
XP_020037166.1/12511499/1-249		-	-	-	A	A	R	-	-	-	P	P	W	P	C	G	G	Q	I	E	F	Q	N	F	G	L	R	H	R	P	E	-	P	L	A	V	Q	G	V	S	L	K	I	H	A	G	E	K	-
XP_004691800.1/12541502/1-249		-	-	-	A	A	R	-	-	-	S	P	W	P	H	G	G	Q	I	E	F	R	D	L	G	L	R	Y	H	P	E	-	P	L	A	V	R	G	V	S	F	E	I	H	A	G	E	K	-
XP_015395377.1/12651513/1-249		-	-	-	A	D	R	-	-	-	S	P	W	P	H	G	G	Q	I	E	F	R	D	F	G	L	R	Y	R	P	E	-	P	L	A	V	R	G	V	S	F	K	I	Q	A	G	E	K	-
XP_547113.4/12551503/1-249		-	-	-	A	A	R	-	-	-	S	P	W	P	H	G	G	Q	V	E	F	R	D	F	G	L	R	H	H	P	E	-	P	L	A	V	R	G	V	S	F	K	I	H	A	G	E	K	-
XP_010609098.1/12261474/1-249		-	-	-	A	A	R	-	-	-	P	P	W	P	H	G	G	Q	I	E	F	R	N	F	G	L	R	Y	W	P	E	-	P	L	A	V	Q	G	V	S	F	Q	V	H	A	G	E	K	-
XP_016853287.1/14791727/1-249		-	-	-	F	F	H	-	-	-	E	N	W	P	T	E	G	Q	I	A	F	R	G	Y	S	L	R	Y	R	P	G	-	E	L	A	L	K	N	V	N	I	Q	I	K	G	K	E	K	-
XP_017522007.1/12541502/1-249		-	-	-	A	A	L	-	-	-	P	P	W	P	H	R	G	Q	I	E	F	R	D	F	G	L	R	Y	R	P	E	-	P	L	A	V	R	G	V	S	F	R	I	H	A	G	E	K	-
XP_018866997.1/12101458/1-249		-	-	-	A	A	Q	-	-	-	P	P	W	P	H	G	G	Q	I	E	F	R	D	F	G	L	R	Y	R	P	E	-	P	L	A	V	Q	G	V	S	F	K	I	H	A	G	E	K	-
ELW67683.1/12701518/1-249		-	-	-	A	A	R	-	-	-	P	P	W	P	Q	G	G	Q	I	E	F	Q	G	F	G	M	R	Y	R	P	E	-	P	L	A	V	Q	G	V	S	F	K	I	H	A	G	E	K	-
XP_021092875.1/12791527/1-249		-	-	-	A	A	R	-	-	-	P	P	W	P	R	G	G	Q	I	E	F	R	D	F	G	L	R	H	W	P	E	-	P	L	A	V	R	G	V	S	F	Q	V	H	A	G	E	K	-
XP_004373345.1/12541502/1-249		-	-	-	A	A	R	-	-	-	H	P	W	P	H	A	G	Q	I	E	F	R	D	F	G	L	R	Y	R	P	E	-	P	L	A	V	R	G	V	S	I	K	I	H	A	G	E	K	-
XP_012979665.1/12601508/1-249		-	-	-	A	A	R	-	-	-	P	L	W	P	S	G	G	Q	I	E	F	R	D	F	G	L	R	H	R	P	E	-	P	L	A	V	Q	G	V	S	L	K	I	H	A	G	E	K	-
XP_004644561.1/12491497/1-249		-	-	-	A	A	R	-	-	-	P	P	W	P	H	E	G	Q	I	E	F	R	N	F	G	L	R	H	W	P	K	-	P	L	A	V	Q	G	V	S	F	Q	V	H	A	G	E	K	-
XP_021092877.1/12521500/1-249		-	-	-	A	A	R	-	-	-	P	P	W	P	R	G	G	Q	I	E	F	R	D	F	G	L	R	H	W	P	E	-	P	L	A	V	R	G	V	S	F	Q	V	H	A	G	E	K	-
OQV18389.1/12551503/1-249		-	-	-	R	P	H	-	-	-	R	E	W	P	Q	-	G	A	V	T	F	Y	D	Y	K	T	R	Y	R	P	D	-	D	L	A	L	S	G	I	S	C	S	I	A	P	G	E	-	-
XP_022372381.1/12571505/1-249		-	-	-	A	T	W	-	-	-	S	P	W	P	H	G	G	E	I	E	F	R	N	F	G	L	R	Y	H	P	E	-	P	L	A	V	R	G	V	S	F	K	I	H	A	G	E	K	-
XP_020513742.1/503751/1-249		-	-	-	S	L	P	-	-	-	A	G	W	P	T	E	G	H	I	Q	I	R	G	F	S	L	R	Y	R	P	D	-	E	P	A	I	R	N	I	S	I	D	I	Q	G	G	E	K	-
POI33501.1/403651/1-249		-	-	-	R	P	P	-	-	-	A	D	W	P	S	R	G	E	L	E	F	V	N	Y	S	V	R	Y	R	K	G	-	D	L	V	L	K	D	L	N	L	R	V	H	G	G	E	K	-
KFO20675.1/11271375/1-249		-	-	-	A	A	R	-	-	-	P	P	W	P	H	G	G	Q	I	E	F	R	N	F	G	L	R	Y	W	P	E	-	P	L	A	V	Q	G	V	S	F	Q	V	H	A	G	E	K	-
XP_021092876.1/12541502/1-249		-	-	-	A	A	R	-	-	-	P	P	W	P	R	G	G	Q	I	E	F	R	D	F	G	L	R	H	W	P	E	-	P	L	A	V	R	G	V	S	F	Q	V	H	A	G	E	K	-
ORZ39148.1/14041652/1-249		-	-	-	R	P	S	-	-	-	A	L	W	P	E	-	G	E	I	V	F	E	N	Y	S	T	R	Y	R	P	G	-	D	L	V	L	D	N	V	S	F	E	V	K	P	G	E	-	-
XP_016878701.1/11981446/1-249		-	-	-	A	A	Q	-	-	-	P	P	W	P	Q	G	G	Q	I	E	F	R	D	F	G	L	R	Y	R	P	E	-	P	L	A	V	Q	G	V	S	F	K	I	H	A	G	E	K	-
PKU36809.1/8541102/1-249		-	-	-	S	P	P	-	-	-	E	D	W	P	S	K	G	E	L	E	F	V	N	Y	S	V	R	Y	R	K	G	-	D	L	V	L	K	G	L	N	L	H	I	H	G	G	E	K	-
XP_021581208.1/13171565/1-249		-	-	-	A	G	R	-	-	-	P	P	W	P	R	G	G	Q	I	E	F	R	N	F	G	L	R	H	R	P	E	-	P	L	A	V	Q	G	V	T	F	K	I	H	A	G	E	K	-
EMP36462.1/13181566/1-249		-	-	-	R	P	P	-	-	-	P	G	W	P	S	K	G	E	I	Q	I	T	D	Y	Q	V	R	Y	R	P	G	-	E	L	V	L	H	G	L	T	C	D	I	G	S	T	E	K	-
XP_022093403.1/11871435/1-249		-	-	-	K	P	P	-	-	-	S	D	W	P	K	Y	G	L	I	T	L	E	G	T	S	L	S	Y	T	E	D	G	P	-	V	L	K	K	I	Y	C	C	F	R	S	K	E	-	-
XP_007888977.1/10351283/1-249		-	-	-	P	P	P	-	-	-	K	D	W	P	N	K	G	T	V	V	F	D	G	V	N	F	S	Y	S	V	N	A	D	-	V	L	K	N	L	N	L	T	I	R	S	K	E	-	-
XP_012866654.1/12901538/1-249		-	-	-	A	A	G	-	-	-	H	P	W	P	S	E	G	R	I	E	F	R	G	F	G	L	R	H	R	A	D	-	P	L	A	V	Q	G	V	T	L	T	I	E	A	G	E	K	-
AWO95631.1/10461294/1-249		-	-	-	R	P	P	-	-	-	P	D	W	P	S	R	G	M	V	M	F	K	R	V	N	F	S	Y	G	S	D	G	P	-	V	L	K	D	I	S	I	T	F	Q	P	N	E	-	-
XP_012802894.1/12411489/1-249		-	-	-	A	A	R	-	-	-	P	P	W	P	R	G	G	Q	I	E	F	Q	G	F	G	L	R	H	R	P	E	-	P	L	A	V	Q	G	M	T	L	K	I	H	A	G	E	K	-
XP_020609630.1/10901338/1-249		-	-	-	K	P	K	-	-	-	D	D	W	P	P	R	G	Q	I	E	F	D	S	M	S	F	T	Y	H	K	G	L	P	-	V	L	H	H	I	S	C	T	I	K	P	T	E	-	-
XP_019521621.1/13111559/1-249		-	-	-	A	A	R	-	-	-	A	P	W	P	Q	R	G	Q	I	E	F	R	D	F	G	L	R	H	R	P	E	-	P	M	A	V	R	G	V	C	F	K	I	H	A	G	E	K	-
XP_004706152.1/11661414/1-249		-	-	-	A	A	Q	-	-	-	P	P	W	P	H	A	G	Q	V	E	F	R	D	F	G	L	R	Y	R	P	E	-	P	L	A	V	R	G	V	S	V	R	I	H	A	G	E	K	-
XP_022800438.1/10911339/1-249		-	-	-	K	P	K	-	-	-	D	D	W	P	S	R	G	Q	I	D	F	D	N	M	S	F	K	Y	H	R	S	L	P	-	V	L	H	H	I	T	C	T	I	K	P	S	E	-	-
XP_022800439.1/10691317/1-249		-	-	-	K	P	K	-	-	-	D	D	W	P	S	R	G	Q	I	D	F	D	N	M	S	F	K	Y	H	R	S	L	P	-	V	L	H	H	I	T	C	T	I	K	P	S	E	-	-
XP_020909339.1/10941342/1-249		-	-	-	K	P	S	-	-	-	K	D	W	P	S	Q	G	R	I	E	F	T	D	M	S	F	A	Y	H	K	T	L	P	-	V	L	R	H	I	S	C	V	I	K	C	K	E	-	-
XP_014940425.1/12651513/1-249		-	-	-	R	P	P	-	-	-	A	G	W	P	L	R	G	E	V	E	F	W	N	F	S	V	H	Y	R	P	G	-	E	L	V	L	R	N	L	S	L	R	V	H	A	G	K	K	-
XP_005826406.1/10831331/1-249		-	-	-	R	T	A	-	-	-	D	S	W	P	S	-	G	K	L	S	F	D	N	V	K	L	R	Y	R	E	G	-	E	P	A	L	K	G	I	T	F	A	T	E	A	G	E	-	-
XP_020937746.1/10271275/1-249		-	-	-	H	P	P	-	-	-	P	S	W	P	H	E	G	L	I	G	F	Y	N	V	R	F	R	Y	S	S	D	G	P	-	V	L	K	N	F	T	A	P	I	S	P	N	E	K	-
XP_022796166.1/10561304/1-249		-	-	-	T	V	P	-	-	-	A	T	W	P	E	L	G	L	I	T	A	E	S	V	S	F	K	Y	H	-	-	L	P	-	V	L	K	N	V	N	F	C	I	R	A	Q	E	-	-
OAE33303.1/11721420/1-249		-	-	-	K	P	P	-	-	-	P	N	W	P	A	K	G	S	I	T	M	T	N	V	Q	M	R	Y	R	A	D	M	P	L	V	L	K	G	V	S	F	S	V	K	G	G	E	K	L
KFD72916.1/10911339/1-249		-	-	-	P	P	H	-	-	-	E	N	W	P	S	R	G	E	V	V	F	K	N	V	S	L	R	Y	S	A	D	S	P	-	I	L	R	N	V	S	F	T	L	K	A	G	E	-	-
XP_024152521.1/11901438/1-249		-	-	-	R	P	P	-	-	-	E	K	W	P	E	E	G	R	L	Q	F	I	N	Y	K	V	R	Y	R	P	G	-	D	L	V	L	H	G	I	T	C	D	I	A	S	S	E	K	-
KXJ24812.1/11091357/1-249		-	-	-	K	P	S	-	-	-	K	D	W	P	S	Q	G	R	I	E	F	T	D	M	S	F	A	Y	H	K	T	L	P	-	V	L	R	H	I	S	C	V	I	K	C	K	E	-	-
KFD58891.1/10711319/1-249		-	-	-	P	P	H	-	-	-	E	N	W	P	S	R	G	E	V	V	F	K	N	V	S	L	R	Y	S	A	D	S	P	-	I	L	R	N	V	S	F	T	L	K	A	G	E	-	-
AOW05147.1/12001448/1-249		-	-	K	E	P	A	-	-	-	A	H	W	P	N	-	G	R	I	T	F	S	N	Y	S	T	K	Y	R	A	N	-	D	P	V	L	N	E	L	S	F	N	I	K	P	R	E	-	-
XP_022081113.1/12411489/1-249		-	-	-	N	P	G	-	-	-	P	D	W	P	N	-	G	N	I	V	Y	N	N	I	S	A	R	Y	A	S	H	-	D	A	V	L	H	G	I	S	I	H	F	N	A	G	E	K	I
GAU96682.1/723971/1-249		-	-	-	-	P	P	-	-	-	A	N	W	P	S	-	G	S	L	V	F	S	H	Y	K	T	R	Y	R	P	D	-	D	L	A	L	K	G	L	S	C	Q	I	K	P	K	E	-	-
XP_022080483.1/13491597/1-249		-	-	-	D	P	P	-	-	-	D	D	W	P	F	-	G	D	I	T	V	R	N	L	E	V	R	Y	A	R	E	-	E	P	V	L	Q	G	V	N	L	R	I	K	G	G	E	K	V
OAJ35824.1/11111359/1-249		-	-	-	-	P	P	-	-	-	P	T	W	P	A	V	G	T	V	E	F	R	N	L	S	M	K	Y	A	P	D	-	P	L	V	L	K	N	V	S	F	C	I	G	D	K	E	K	-
XP_018734725.1/7971045/1-249		-	-	-	-	P	P	-	-	-	A	Y	W	P	T	-	G	K	V	S	Y	S	N	Y	S	T	R	Y	R	T	G	-	D	L	V	L	K	G	V	N	L	D	I	N	P	R	E	-	-
XP_006448950.1/12291477/1-249		-	-	-	-	P	P	-	-	-	P	G	W	P	S	S	G	S	I	K	F	E	D	V	V	L	R	Y	R	P	E	-	P	P	V	L	H	G	L	S	F	T	I	P	P	S	D	K	-
XP_008877836.1/10411289/1-249		-	-	-	-	V	P	-	-	-	A	S	W	P	E	-	G	S	I	A	F	N	N	V	S	F	R	Y	K	P	N	-	P	L	V	L	K	D	V	N	F	S	I	K	S	G	E	K	V
XP_009831025.1/10511299/1-249		-	-	-	-	V	A	-	-	-	K	D	W	P	T	-	G	E	V	E	F	A	H	M	S	F	R	Y	K	E	N	-	P	M	V	L	K	D	V	S	V	H	I	Q	S	G	E	K	V
XP_012436546.1/12541502/1-249		-	-	-	-	P	P	-	-	-	P	G	W	P	S	S	G	S	I	Q	F	E	D	V	V	L	R	Y	R	P	E	-	P	P	V	L	C	G	L	S	F	T	T	S	P	S	E	K	-
XP_009414532.1/12341482/1-249		-	-	-	-	P	P	-	-	-	P	G	W	P	S	A	G	I	I	K	F	Q	D	V	V	L	R	Y	R	P	E	-	P	P	V	L	H	G	I	S	F	T	I	E	G	S	E	K	-
PWA86644.1/12231471/1-249		-	-	-	-	P	P	-	-	-	P	G	W	P	S	A	G	S	I	K	F	E	D	V	V	L	R	Y	R	P	E	-	P	P	V	L	H	G	L	N	F	L	I	P	P	S	D	K	-
XP_006836306.1/12331481/1-249		-	-	-	-	P	P	-	-	-	P	G	W	P	A	L	G	T	I	K	F	E	N	V	V	L	R	Y	R	P	E	-	P	P	V	L	H	N	L	S	F	S	I	M	P	S	E	K	-
XP_017234867.1/12281476/1-249		-	-	-	-	P	P	-	-	-	P	G	W	P	S	S	G	S	I	K	F	E	D	V	V	L	R	Y	R	P	E	-	P	P	V	L	H	G	L	S	F	K	I	P	P	S	D	K	-
KXN67697.1/10881336/1-249		-	-	-	-	P	P	-	-	-	S	S	W	P	P	-	G	V	I	E	F	K	N	I	V	L	R	Y	H	K	L	-	V	N	V	L	K	N	V	T	F	T	I	N	P	K	E	-	-
XP_009839074.1/10501298/1-249		-	-	-	-	V	P	-	-	-	A	S	W	P	A	-	G	S	I	E	F	Q	H	V	S	F	R	Y	K	P	H	-	P	L	V	L	K	D	V	S	F	H	I	E	S	G	E	K	V
XP_015410000.1/12521500/1-249		-	-	-	-	P	A	-	-	-	I	G	W	P	A	-	G	A	V	S	F	K	N	Y	S	T	R	Y	R	P	G	-	D	L	V	L	K	D	I	N	L	D	I	K	P	H	E	K	I
XP_012203848.1/10491297/1-249		-	-	-	-	T	S	-	-	-	S	A	W	P	A	-	G	S	L	K	F	E	N	V	S	F	R	Y	K	P	N	-	P	L	V	L	K	D	L	N	F	D	I	R	S	G	E	K	I
GBG31509.1/11371385/1-249		V	G	V	A	P	P	-	-	-	S	S	W	P	S	-	G	E	L	V	F	E	K	V	V	L	R	Y	R	E	S	-	P	P	A	L	C	E	V	S	F	R	I	A	A	G	E	H	V
XP_021886157.1/12061454/1-249		-	-	-	-	P	D	-	-	-	D	S	W	P	S	N	G	A	I	S	I	R	N	L	E	M	R	Y	R	P	G	-	P	S	V	L	H	D	L	S	L	D	I	K	G	G	E	K	-
XP_022081105.1/13341582/1-249		-	-	-	E	P	G	-	-	-	S	D	W	P	D	-	G	E	I	L	Y	K	G	V	S	A	R	Y	A	T	E	-	E	P	V	L	H	D	I	D	I	H	F	R	A	G	E	K	V
XP_012436548.1/12201468/1-249		-	-	-	-	P	P	-	-	-	P	G	W	P	S	S	G	S	I	Q	F	E	D	V	V	L	R	Y	R	P	E	-	P	P	V	L	C	G	L	S	F	T	T	S	P	S	E	K	-
XP_009534207.1/10591307/1-249		P	A	Q	-	-	-	-	-	-	L	D	W	P	S	-	G	A	I	V	F	D	K	V	S	F	R	Y	K	D	G	-	D	L	V	L	R	N	L	S	F	A	V	Q	G	G	Q	K	I
XP_006820965.1/11571405/1-249		-	-	-	K	P	P	-	-	-	L	A	W	P	D	-	G	D	V	R	F	N	D	V	S	V	R	Y	A	A	E	-	E	P	V	L	R	D	I	T	V	H	F	K	A	G	E	K	I
XP_016605638.1/10911339/1-249		-	-	-	-	V	P	-	-	-	K	N	W	P	D	-	G	N	I	T	F	K	N	V	V	L	R	Y	K	E	G	-	V	D	V	L	K	N	I	N	L	N	I	K	S	T	E	-	-
XP_006820966.1/11631411/1-249		-	-	-	E	P	P	-	-	-	L	E	W	P	D	-	G	D	V	K	L	H	N	V	S	A	R	Y	A	V	D	-	E	P	V	L	H	D	I	T	V	H	F	K	S	G	E	K	I
OQR92450.1/10221270/1-249		-	-	-	-	V	P	-	-	-	P	K	W	P	N	-	G	A	I	D	F	E	N	V	T	L	K	Y	N	S	N	-	K	N	V	L	D	S	V	N	F	N	I	K	A	G	E	K	I
OAJ42988.1/10141262/1-249		-	-	-	-	P	P	-	-	-	A	D	W	P	T	-	G	L	I	N	F	N	N	I	V	L	K	Y	Q	K	F	-	V	A	V	L	K	N	V	S	C	T	I	Y	P	T	E	-	-
OQS02506.1/10451293/1-249		-	-	A	V	S	S	-	-	-	S	Q	W	P	S	-	G	A	I	E	F	Q	Q	V	C	F	R	Y	K	E	N	-	P	L	V	L	K	D	I	S	V	K	L	C	A	R	E	K	L
KZN07019.1/11921440/1-249		-	-	-	-	P	P	-	-	-	P	G	W	P	S	S	G	S	I	K	F	E	D	V	V	L	R	Y	R	P	E	-	P	P	V	L	H	G	L	S	F	K	I	P	P	S	D	K	-
XP_009837876.1/10581306/1-249		-	-	-	-	D	V	-	-	-	H	T	W	P	S	-	G	Q	I	Q	F	D	N	V	S	F	R	Y	K	P	N	-	P	L	V	L	K	H	V	D	F	V	V	R	G	G	E	K	I
XP_008867995.1/10501298/1-249		-	-	-	-	D	V	-	-	-	P	S	W	P	A	-	G	Q	V	V	F	D	N	V	S	F	R	Y	K	P	N	-	P	L	V	L	K	N	V	S	F	N	V	Q	G	G	E	K	I
PIK38408.1/13361584/1-249		-	-	-	C	P	P	-	-	-	Q	N	W	P	S	-	G	H	I	M	F	E	G	A	H	A	R	Y	A	A	T	-	D	P	V	L	H	G	V	D	V	H	F	K	A	G	E	K	I
AKC42149.1/11821430/1-249		-	-	T	P	P	P	-	-	-	P	D	W	P	S	A	G	H	L	E	V	V	N	L	S	M	R	H	S	P	T	A	P	Y	V	L	Q	N	I	S	F	N	V	Q	Q	G	Q	K	M
XP_022126524.1/12451493/1-249		-	-	-	G	P	G	-	-	-	S	T	W	P	E	T	G	A	L	Q	L	D	G	L	T	I	C	Y	R	P	G	-	E	P	V	L	R	D	L	T	C	T	V	S	P	R	E	K	-
XP_005743982.1/499747/1-249		-	-	-	R	P	P	-	-	-	Q	Q	W	P	E	A	G	R	V	K	F	E	N	Y	K	V	R	Y	R	P	E	-	D	L	V	L	H	G	I	T	C	D	I	D	S	T	E	K	-
XP_019854605.1/413661/1-249		-	-	R	R	V	P	-	-	-	P	G	W	P	T	E	G	R	V	Q	F	D	H	Y	S	T	R	Y	R	P	G	-	D	L	V	L	K	N	I	S	C	D	I	P	G	G	Q	K	-
XP_020375167.1/414662/1-249		-	-	-	Q	P	E	-	-	-	K	G	W	P	D	K	G	E	I	K	F	L	D	Y	K	V	R	Y	R	P	E	-	D	L	V	L	H	G	I	T	C	E	I	Q	P	N	E	K	-
OWR48290.1/246494/1-249		-	-	-	G	P	G	-	-	-	S	T	W	P	E	T	G	A	L	Q	L	E	R	L	S	L	G	Y	R	S	D	-	E	P	A	L	R	D	L	T	C	V	V	A	P	G	D	K	-
KIM26711.1/14991747/1-249		-	-	P	R	P	P	-	-	-	A	S	W	P	S	-	G	S	I	E	V	D	H	L	S	I	R	Y	A	P	D	-	P	N	V	L	H	D	L	N	F	Q	V	A	S	G	Q	K	V
EXX76834.1/12611509/1-249		-	-	P	R	P	P	-	-	-	A	S	W	P	Y	-	G	A	I	S	V	E	N	L	S	V	R	Y	A	H	D	-	E	L	V	L	Q	N	V	S	F	S	V	K	G	H	E	K	V
KIY69721.1/13031551/1-249		-	-	P	R	P	A	-	-	-	Q	D	W	P	A	-	G	R	V	Q	V	K	D	L	V	I	R	Y	A	P	N	-	P	N	V	L	H	N	I	S	F	E	V	K	P	G	E	K	I
GBC50213.1/12141462/1-249		-	-	P	R	P	P	-	-	-	A	S	W	P	Y	-	G	A	I	S	V	E	N	L	S	V	R	Y	A	H	D	-	E	L	V	L	Q	N	V	S	F	S	V	K	G	H	E	K	V
EDK40781.2/12671515/1-249		E	S	H	R	P	P	-	-	-	T	S	W	P	S	-	G	E	I	T	F	K	N	Y	S	T	R	Y	R	P	E	-	D	L	V	L	K	N	I	N	L	S	V	K	P	H	E	-	-
XP_020305232.1/284532/1-249		-	H	F	K	P	T	-	-	-	K	N	W	P	T	K	G	Q	I	S	F	K	N	Y	S	T	H	Y	H	P	K	-	D	L	V	L	R	Q	L	N	A	F	I	V	P	A	E	K	-
XP_003097708.1/10211269/1-249		K	N	L	S	I	S	-	-	-	E	S	W	P	E	-	G	E	I	Q	I	K	N	L	S	I	R	Y	R	Q	G	-	D	L	V	L	H	G	V	S	A	H	I	K	S	G	E	-	-
XP_002548737.1/12271475/1-249		K	L	V	K	P	P	-	-	-	P	H	W	P	N	-	G	T	L	N	F	H	N	Y	S	T	R	Y	R	A	N	-	D	L	I	L	R	N	I	S	F	S	I	K	P	S	E	-	-
XP_025100026.1/9371185/1-249		-	-	R	R	P	D	-	-	-	P	S	W	P	E	R	G	R	L	C	F	S	E	Y	S	T	R	Y	R	P	G	-	D	L	V	L	R	D	I	S	F	V	V	E	A	G	Q	K	-
XP_012358724.1/10121260/1-249		-	-	-	R	P	P	-	-	-	E	G	W	P	P	R	G	E	V	E	F	R	N	Y	S	V	R	Y	R	P	G	-	D	L	V	L	R	D	L	S	L	R	V	H	G	G	E	K	-
OAQ32195.1/11921440/1-249		-	-	-	-	P	S	-	-	-	D	N	W	P	S	A	G	A	I	T	I	R	N	L	E	M	R	Y	R	P	E	-	P	S	V	L	H	N	L	S	L	D	I	Q	G	G	E	K	-
ELK13556.1/11601408/1-249		-	-	-	A	A	R	-	-	-	S	P	W	P	R	G	G	Q	I	E	F	R	N	F	G	L	R	H	R	P	E	-	P	L	A	V	R	G	V	S	F	K	I	H	A	G	E	K	-
XP_015735755.1/9851233/1-249		-	-	-	R	P	P	-	-	-	V	G	W	P	D	R	G	I	I	E	F	V	N	Y	K	A	Q	Y	R	K	D	-	G	L	A	L	N	D	I	S	F	Q	T	R	N	K	E	K	-
OWK11097.1/117365/1-249		-	-	-	A	P	P	-	-	-	S	D	W	P	Q	V	G	R	V	E	F	R	D	Y	G	L	R	Y	R	E	D	-	D	L	V	L	K	H	I	N	V	T	I	D	G	G	E	K	-
CAF93260.1/699947/1-249		-	-	-	S	L	P	-	-	-	S	N	W	P	N	K	G	C	I	D	I	R	G	F	S	L	R	Y	R	D	D	-	D	L	A	I	R	N	I	T	I	S	I	N	G	G	E	K	-
ELK33294.1/11821430/1-249		-	-	-	E	T	Q	-	-	-	P	P	W	P	C	G	G	Q	I	E	F	R	D	L	G	L	R	H	R	P	E	-	P	L	A	V	R	G	V	S	F	K	I	H	A	G	E	K	-
XP_002411170.1/11941442/1-249		-	-	-	S	P	D	-	-	-	P	R	W	P	E	-	G	A	V	S	F	K	S	Y	S	T	R	Y	R	E	G	-	D	L	V	L	R	D	V	D	L	D	V	N	P	G	E	-	-
XP_015842511.1/12211469/1-249		-	-	-	A	A	R	-	-	-	P	L	W	P	S	G	G	Q	I	E	F	R	D	F	G	L	R	Y	R	P	E	-	P	L	A	V	Q	G	V	T	L	K	I	H	A	G	E	K	-
XP_022105344.1/10511299/1-249		-	-	-	E	P	P	-	-	-	E	S	W	P	Q	-	G	E	I	K	M	N	G	I	Y	V	R	Y	A	K	E	-	D	P	V	I	K	N	L	T	V	T	F	K	S	G	E	K	V
XP_002411554.1/10161264/1-249		-	-	-	K	P	D	-	-	-	P	L	W	P	G	-	G	A	V	S	F	K	S	Y	S	T	R	Y	R	D	G	-	G	L	V	L	R	D	V	N	L	D	V	H	P	G	E	-	-
XP_019632878.1/12841532/1-249		-	-	V	A	L	P	-	-	-	P	N	W	P	S	-	G	E	V	S	V	S	G	L	S	T	R	Y	D	T	D	-	D	P	V	L	M	D	V	S	V	V	F	K	G	G	E	K	V
XP_022081531.1/13591607/1-249		-	-	-	K	V	A	-	-	-	P	S	W	P	Q	Y	G	Q	V	S	F	K	N	V	S	F	A	Y	R	P	N	-	P	N	A	L	D	G	V	T	F	D	L	Q	P	A	E	K	L
XP_004588710.1/7771025/1-249		-	-	-	R	P	P	-	-	-	L	Q	W	P	S	K	G	V	V	E	F	I	N	Y	Q	A	R	Y	R	D	D	-	G	L	A	L	H	D	I	T	F	Q	T	Q	A	E	E	K	-
KFH68261.1/10591307/1-249		-	-	-	-	P	D	-	-	-	P	S	W	P	Q	-	G	Q	I	S	F	Q	N	V	S	L	R	Y	R	P	E	-	P	R	V	L	N	D	V	S	F	E	I	Q	P	G	H	-	-
KTB41685.1/11911439/1-249		-	-	S	K	P	P	-	-	-	Q	N	W	P	T	-	G	E	I	T	F	S	N	Y	S	T	R	Y	R	P	E	-	D	L	V	L	K	N	L	S	F	T	I	R	G	K	E	-	-
AKC42152.1/13341582/1-249		-	-	-	H	V	S	-	-	-	P	D	W	P	Q	G	G	A	L	T	F	D	K	V	F	L	T	Y	R	P	G	-	P	F	A	L	N	G	I	S	F	C	I	N	S	W	E	K	V
ELT97351.1/11991447/1-249		-	-	-	S	P	P	-	-	-	P	F	W	P	I	Q	G	S	V	S	F	Q	R	V	C	L	Q	F	R	P	G	-	P	P	A	L	Q	N	V	T	F	E	T	K	P	V	E	K	I
XP_014780308.1/12951543/1-249		-	-	-	M	P	A	-	-	-	S	S	W	P	Q	K	G	C	I	V	F	R	R	V	Q	L	Q	Y	R	P	G	-	P	N	A	L	V	D	V	S	F	E	T	R	A	G	E	K	I
XP_002407004.1/11941442/1-249		-	-	-	I	T	N	-	-	-	P	H	W	P	Q	-	G	A	V	S	F	K	S	Y	S	T	R	Y	R	D	G	-	G	L	V	L	K	N	I	N	L	D	V	R	P	G	E	-	-
OAQ31175.1/11271375/1-249		-	-	-	-	P	P	-	-	-	A	E	W	P	S	Q	G	A	I	S	F	K	N	V	S	M	R	Y	R	P	E	-	P	R	V	L	R	D	I	S	F	D	I	Q	A	G	H	K	-
ORY28894.1/10671315/1-249		-	-	-	-	P	P	-	-	-	L	G	W	P	R	R	G	T	I	E	F	K	D	L	E	M	R	Y	S	P	D	-	P	L	V	V	K	G	V	S	F	E	I	K	D	S	E	K	-
XP_022110730.1/10111259/1-249		-	-	-	E	P	P	-	-	-	E	S	W	P	Q	-	G	E	I	K	M	N	G	I	Y	V	R	Y	A	R	E	-	D	P	V	I	K	N	V	T	A	T	F	K	S	G	E	K	V
XP_002408138.1/10801328/1-249		-	-	-	R	P	D	-	-	-	P	D	W	P	G	-	G	S	V	S	F	K	S	Y	A	T	R	Y	R	S	G	-	D	L	A	L	R	D	V	N	L	D	I	R	P	G	E	-	-
XP_014927292.1/8441092/1-249		-	-	-	R	P	P	-	-	-	A	Q	W	P	N	K	G	I	V	E	F	I	N	Y	Q	A	R	Y	R	D	D	-	G	L	A	L	Q	D	I	T	F	Q	T	H	G	E	E	K	-
XP_012893836.1/8751123/1-249		-	-	-	R	P	P	-	-	-	K	G	W	P	S	-	G	R	I	E	M	K	D	V	A	L	R	Y	R	D	G	-	P	L	V	L	K	G	V	N	L	T	V	E	P	G	E	-	-
PKI84854.1/13011549/1-249		-	-	T	A	P	P	-	-	-	P	P	W	P	K	-	G	T	I	E	F	C	E	Y	A	T	R	Y	R	P	D	-	P	L	V	L	N	K	L	S	F	T	I	N	A	G	E	-	-
XP_001623747.1/10841332/1-249		-	-	-	K	T	K	-	-	-	D	E	W	P	Q	-	G	T	I	V	F	N	Q	V	K	M	R	Y	R	S	G	-	P	L	V	L	D	N	L	T	G	F	V	R	P	Q	E	K	I
OAO17437.1/10921340/1-249		-	-	-	R	P	P	-	-	-	E	G	W	P	S	-	G	K	I	E	F	K	D	A	K	L	R	Y	R	D	G	-	P	L	V	M	R	G	V	N	L	T	V	E	P	H	E	K	V
XP_022332945.1/12711519/1-249		-	-	-	L	V	S	-	-	-	P	F	W	P	T	M	G	V	V	S	F	K	N	V	R	L	R	Y	R	S	D	-	S	D	A	L	K	G	V	T	F	C	T	K	P	T	E	K	V
XP_013401317.1/13021550/1-249		-	-	-	D	P	P	-	-	-	P	Y	W	P	I	Q	G	S	L	C	F	E	Q	V	Y	L	Q	Y	R	P	G	-	P	Y	A	L	N	G	V	T	F	E	T	Q	P	A	E	K	I
XP_013789544.1/13151563/1-249		-	-	-	Q	P	P	-	-	-	F	S	W	P	S	Q	G	V	I	T	F	Y	H	V	C	L	Q	Y	R	P	G	-	P	L	A	L	S	D	V	S	F	E	T	K	P	C	E	R	L
XP_015763406.1/660908/1-249		-	-	-	Q	P	P	-	-	-	D	N	W	P	Q	H	G	Q	V	R	I	N	N	L	G	L	V	Y	Y	Q	G	G	P	-	I	L	K	D	L	S	F	T	I	D	S	Q	E	-	-
XP_024574521.1/10781326/1-249		R	T	L	Q	L	R	-	-	-	P	H	W	P	E	-	G	K	L	D	F	V	N	V	C	V	Q	Y	D	P	-	-	P	P	V	L	N	N	I	S	F	S	I	N	G	G	E	K	V
CDS07104.1/10731321/1-249		-	Q	S	L	P	P	-	-	-	K	Q	W	P	N	-	A	I	L	T	I	Q	H	L	D	V	R	Y	A	P	H	-	D	P	V	L	C	N	V	S	L	A	I	H	D	K	E	K	I
XP_008193184.1/10021250/1-249		-	-	K	V	P	S	-	-	-	S	L	W	P	D	A	G	K	L	E	F	R	S	V	C	M	Q	Y	S	-	-	S	P	-	V	L	K	K	L	N	F	V	V	K	P	R	E	-	-
XP_008193216.1/10011249/1-249		-	-	R	D	P	P	-	-	-	R	Q	W	P	E	H	G	K	I	E	F	K	S	V	S	M	R	Y	S	-	-	D	P	-	V	L	K	N	L	N	I	S	I	T	P	R	E	-	-
XP_002736013.1/10661314/1-249		-	-	H	V	K	E	-	-	-	S	D	W	P	K	Y	G	R	I	T	M	E	G	V	S	F	K	Y	S	-	-	S	P	-	V	L	M	N	I	S	L	T	I	K	A	K	E	-	-
XP_002108039.1/10321280/1-249		-	-	-	D	P	L	-	-	-	P	N	W	P	K	N	G	K	I	Q	F	D	N	V	T	Y	A	Y	D	-	-	L	P	-	V	L	H	D	L	S	C	T	I	Q	P	R	E	-	-
XP_006822844.1/12981546/1-249		-	-	-	-	P	P	-	-	-	P	T	W	P	D	-	G	T	I	Q	L	Q	N	I	S	V	R	Y	A	T	G	-	E	P	V	L	Q	D	V	N	I	T	F	K	C	G	Q	K	I
XP_019134104.1/12961544/1-249		Q	N	A	Q	L	S	-	-	-	P	A	W	P	E	Q	G	W	L	E	F	R	A	V	V	L	A	Y	R	E	G	-	P	N	A	L	D	G	V	S	L	V	M	R	P	G	E	K	V
GBG31313.1/25712819/1-249		-	-	K	P	P	A	-	-	-	S	E	W	P	S	K	G	A	I	E	F	R	D	V	Q	L	R	Y	R	P	N	-	P	L	V	L	K	G	V	T	F	T	V	Q	G	G	E	S	L
XP_002897253.1/12911539/1-249		L	V	I	E	P	D	-	-	-	A	S	W	P	R	-	S	A	V	Q	F	Q	D	V	V	F	S	Y	K	P	G	-	A	P	V	L	K	G	L	S	F	D	I	Q	N	N	E	K	I
XP_005183558.1/10761324/1-249		-	-	-	K	P	K	-	-	-	G	E	W	P	T	E	G	R	I	E	F	E	N	F	K	F	K	Y	S	-	-	G	N	-	V	L	K	N	L	N	M	A	T	R	P	Y	E	-	-
XP_022166660.1/10721320/1-249		-	-	-	K	Q	F	-	-	-	P	K	W	I	S	E	G	R	I	I	F	K	N	F	Y	L	R	Y	G	-	-	T	A	-	V	L	N	N	L	N	I	D	I	E	P	M	Q	-	-
XP_017849258.1/10851333/1-249		-	-	-	K	P	K	-	-	-	T	D	W	P	N	K	G	R	I	E	F	I	N	F	K	L	R	Y	S	-	-	E	T	-	V	L	R	N	L	N	F	T	I	E	P	C	E	-	-
XP_023228994.1/9361184/1-249		-	-	-	Q	L	P	-	-	-	A	E	W	P	D	K	G	E	I	D	F	D	D	V	S	L	Q	Y	S	-	-	K	N	-	V	L	N	N	I	T	F	H	V	N	P	G	E	-	-
XP_025118875.1/17632011/1-249		-	-	-	H	P	P	-	-	-	P	S	W	P	N	K	G	M	I	S	F	N	Y	V	N	F	R	H	K	S	D	G	R	-	V	L	K	N	L	Y	P	D	F	H	P	R	Q	K	-
XP_024215329.1/10501298/1-249		-	-	-	K	P	V	-	-	-	D	S	W	P	S	K	G	K	L	V	F	H	E	V	C	L	R	Y	S	-	-	A	P	-	I	L	N	G	I	S	F	S	I	K	P	S	Q	-	-
ETN58307.1/11511399/1-249		-	-	-	R	P	Q	-	-	-	R	N	W	P	E	H	G	T	I	R	F	S	N	V	D	L	R	Y	S	D	D	G	E	-	V	L	K	D	L	N	F	S	I	R	S	C	E	-	-
XP_009534185.1/10101258/1-249		L	V	I	E	P	D	-	-	-	A	S	W	P	R	-	S	T	V	Q	F	Q	D	V	V	F	S	Y	K	Q	G	-	K	P	V	L	K	G	L	S	F	D	I	R	N	N	E	K	I
XP_001943526.2/10781326/1-249		-	-	-	A	P	P	-	-	-	N	E	W	P	F	S	G	K	I	E	F	Q	N	F	N	L	R	Y	S	-	-	S	P	-	V	L	K	N	L	N	F	Q	I	Q	P	M	E	-	-
PIK35499.1/581829/1-249		-	-	-	P	P	P	-	-	-	K	G	W	P	Y	K	G	S	L	S	M	R	D	V	S	L	S	Y	T	-	-	S	P	-	V	L	K	N	I	S	F	K	I	E	P	R	E	-	-
XP_009828795.1/10621310/1-249		P	L	D	E	A	S	-	-	-	T	P	W	P	S	-	G	Q	V	Q	F	D	N	V	S	Y	R	Y	K	P	T	-	P	L	V	L	K	D	V	S	F	T	V	N	G	G	E	K	V
XP_019855301.1/9891237/1-249		-	-	-	S	L	S	-	-	-	S	E	W	P	T	K	G	H	I	E	L	K	D	V	S	Y	C	H	S	-	-	G	P	-	V	L	K	G	I	T	C	D	I	K	P	S	E	-	-
XP_022918682.1/10041252/1-249		-	-	T	V	P	D	-	-	-	E	K	W	P	E	F	G	G	I	E	F	D	K	V	S	L	R	Y	D	-	-	G	E	-	V	L	K	K	L	T	F	K	I	K	P	G	E	-	-
XP_015372670.1/10501298/1-249		-	-	-	K	P	P	-	-	-	L	E	W	P	S	N	G	Q	V	T	F	I	N	F	C	L	R	Y	E	-	-	S	L	-	I	I	N	N	L	N	L	N	I	E	P	M	Q	-	-
XP_008193213.1/9891237/1-249		-	-	K	I	P	S	-	-	-	S	L	W	P	D	S	G	K	I	E	F	Q	S	V	Y	M	Q	Y	S	-	-	S	P	-	I	L	K	K	L	N	F	L	V	K	P	R	E	-	-
XP_022166664.1/10831331/1-249		-	-	-	K	P	S	-	-	-	T	E	W	P	M	S	G	T	I	T	F	K	N	F	Y	L	R	Y	G	-	-	S	P	-	V	V	K	N	L	N	I	K	I	E	S	M	E	-	-
EGT36839.1/7891037/1-249		G	S	R	S	V	P	-	-	-	R	S	W	P	Q	Q	G	E	I	I	I	K	N	L	S	L	R	Y	R	S	E	-	D	S	V	L	R	G	V	S	L	T	I	N	P	G	E	K	-
XP_025405821.1/11061354/1-249		-	-	-	K	P	P	-	-	-	K	E	W	P	Q	K	G	Q	V	V	F	K	N	F	Y	L	R	Y	S	-	-	T	P	-	V	L	K	N	L	N	I	K	I	E	S	T	E	-	-
XP_019881383.1/10261274/1-249		-	-	-	N	L	P	-	-	-	I	D	W	P	S	Q	G	A	I	E	F	N	D	V	K	L	K	Y	N	-	-	E	P	-	V	L	K	G	L	K	F	N	V	H	P	K	E	-	-
GAV76403.1/233481/1-249		E	N	N	R	P	P	-	-	-	P	G	W	P	S	S	G	S	I	K	F	E	D	V	V	L	R	Y	R	P	E	-	P	P	V	L	H	G	L	S	F	A	V	S	P	C	D	K	-
ALC45339.1/9401188/1-249		-	-	-	K	L	Q	-	-	-	S	A	W	P	D	Q	G	R	I	N	F	I	N	F	N	L	R	Y	A	-	-	Y	P	-	V	L	R	N	L	N	F	S	I	Q	P	R	E	-	-
ELA34721.1/11031351/1-249		-	-	G	Q	L	P	-	-	-	T	D	W	P	H	A	G	G	I	V	F	D	N	V	Q	L	R	Y	R	P	R	-	P	L	V	L	K	G	V	G	M	Q	V	K	G	G	E	R	V
KUF78531.1/9981246/1-249		L	A	I	E	P	S	-	-	-	Q	P	W	P	N	-	G	N	I	S	F	Q	D	V	V	F	S	Y	K	P	G	-	A	S	V	L	K	E	L	S	F	N	I	Q	N	N	E	K	I
XP_022166671.1/10711319/1-249		-	-	-	K	P	P	-	-	-	L	E	W	P	S	S	G	Q	I	I	F	I	N	F	C	I	R	Y	D	-	-	S	P	-	V	I	S	N	L	N	L	N	I	E	S	M	Q	-	-
XP_025133214.1/9971245/1-249		-	-	-	R	P	P	-	-	-	P	S	W	P	H	G	G	R	I	D	F	H	Y	I	N	F	R	Y	S	S	Y	G	P	-	V	L	R	N	L	G	P	L	I	L	S	G	Q	K	-
XP_025133213.1/10261274/1-249		-	-	-	R	P	P	-	-	-	P	S	W	P	H	G	G	R	I	D	F	H	Y	I	N	F	R	Y	S	S	Y	G	P	-	V	L	R	N	L	G	P	L	I	L	S	G	Q	K	-
XP_023230045.1/415663/1-249		-	-	-	K	P	P	-	-	-	A	D	W	P	Q	K	G	E	I	H	F	D	N	V	S	L	Q	Y	S	-	-	K	N	-	V	L	K	N	L	T	F	C	I	H	P	G	E	-	-
XP_022788355.1/10361284/1-249		-	-	-	K	P	P	-	-	-	P	D	W	P	Q	E	G	A	L	R	F	K	D	L	S	L	R	Y	Y	E	G	G	P	-	V	L	K	N	I	S	I	N	I	N	A	R	E	-	-
PIK53522.1/420668/1-249		E	S	N	R	P	P	-	-	-	A	A	W	P	S	-	G	K	L	K	F	E	N	V	Q	M	R	Y	R	E	S	-	P	L	V	L	K	G	I	S	M	T	I	E	S	K	E	R	I
XP_014946513.1/471719/1-249		-	-	-	R	P	P	-	-	-	P	T	W	P	N	K	G	L	I	S	F	N	N	V	N	F	K	H	K	L	D	G	P	-	V	L	R	N	I	Y	A	D	F	Y	R	G	L	K	-
KNC30673.1/10921340/1-249		-	-	-	K	P	K	-	-	-	G	E	W	P	S	K	G	R	I	E	F	I	N	F	K	L	K	Y	D	-	-	E	S	-	V	L	K	D	L	N	F	S	I	E	S	N	E	-	-
XP_001629061.1/9731221/1-249		-	-	-	L	P	P	-	-	-	A	G	W	P	H	-	G	E	M	V	L	H	D	V	T	F	K	Y	H	D	D	-	H	E	V	L	K	R	I	S	V	H	I	K	D	G	Q	K	V
XP_020732970.1/10121260/1-249		-	-	-	R	P	P	-	-	-	A	Y	W	P	D	N	G	V	I	A	F	N	N	V	N	F	K	Y	S	P	D	G	P	-	V	L	N	D	L	T	V	S	T	E	P	K	T	K	-
XP_012935807.1/10661314/1-249		-	-	-	P	P	P	-	-	-	P	D	W	P	N	R	G	A	I	T	F	T	K	T	S	L	K	Y	S	-	-	A	P	-	I	L	Q	D	I	E	C	H	I	K	G	K	E	-	-
XP_025204472.1/9641212/1-249		-	-	-	I	P	P	-	-	-	K	G	W	P	F	L	G	K	I	E	F	R	N	F	S	L	R	Y	N	-	-	S	P	-	V	L	K	N	L	S	V	Q	I	Q	P	T	E	-	-
XP_017844637.1/10481296/1-249		-	-	-	K	L	Q	-	-	-	S	A	W	P	D	Q	G	R	I	N	F	I	N	F	N	L	R	Y	A	-	-	Y	P	-	V	L	R	N	L	N	F	S	I	Q	P	R	E	-	-
XP_009830986.1/10241272/1-249		P	L	D	E	A	S	-	-	-	T	S	W	P	S	-	G	Q	V	Q	F	D	R	V	S	Y	R	Y	K	P	T	-	P	L	V	L	T	D	V	S	F	T	V	N	G	G	E	K	V
XP_023244545.1/9601208/1-249		-	-	-	R	P	P	-	-	-	S	D	W	P	Q	T	G	V	I	H	F	D	N	V	S	L	Q	Y	S	-	-	K	N	-	V	L	K	N	L	T	F	R	I	G	S	G	E	-	-
XP_023233967.1/10331281/1-249		-	-	-	Q	P	P	-	-	-	A	D	W	P	R	T	G	E	I	E	F	Q	N	V	S	L	Q	Y	S	-	-	K	N	-	V	L	N	N	L	T	F	R	I	H	S	G	E	-	-
XP_001946763.2/10761324/1-249		-	-	-	L	L	S	-	-	-	L	K	W	P	S	N	G	S	I	I	F	K	N	F	Y	L	R	Y	S	-	-	A	P	-	A	I	N	N	L	N	V	Y	I	E	S	M	Q	-	-
XP_025118879.1/9701218/1-249		-	-	-	Q	A	P	-	-	-	L	L	W	P	S	K	G	E	I	R	F	D	S	V	S	F	R	P	T	S	D	R	P	-	V	L	K	D	L	T	A	V	I	E	S	G	E	K	-
XP_013107786.1/10781326/1-249		-	-	-	K	P	K	-	-	-	C	E	W	P	N	E	G	R	I	E	F	I	N	F	K	F	K	Y	S	-	-	D	A	-	V	L	K	D	I	N	F	V	T	Q	P	N	E	-	-
ORY43968.1/9521200/1-249		T	L	P	V	-	S	-	-	-	K	A	W	P	S	-	G	A	V	K	F	K	N	L	S	I	K	Y	R	P	E	-	E	P	V	L	H	N	L	T	V	D	I	P	A	G	S	-	-
XP_009061706.1/9371185/1-249		-	-	-	P	P	P	-	-	-	N	D	W	P	S	Q	G	S	I	T	F	S	D	I	N	L	R	Y	D	K	N	G	P	-	V	L	K	N	I	N	L	H	I	R	S	K	E	-	-
XP_023226978.1/8451093/1-249		-	-	-	R	P	P	-	-	-	S	D	W	P	E	R	G	E	I	H	F	D	N	V	S	L	Q	Y	S	-	-	K	N	-	V	L	K	N	L	T	F	H	I	R	S	G	E	-	-
XP_020732976.1/9901238/1-249		-	-	-	H	P	P	-	-	-	P	P	W	S	N	E	A	R	I	R	F	N	A	V	N	F	K	Y	T	V	D	G	P	-	V	L	K	N	L	T	A	T	I	E	A	T	K	K	-
KYB27622.1/9701218/1-249		-	-	K	V	P	S	-	-	-	S	L	W	P	D	A	G	K	L	E	F	R	S	V	C	M	Q	Y	S	-	-	S	P	-	V	L	K	K	L	N	F	V	V	K	P	R	E	-	-
XP_009828789.1/10721320/1-249		P	L	D	E	A	S	-	-	-	T	S	W	P	S	-	G	Q	V	Q	F	D	N	V	S	Y	R	Y	K	P	T	-	P	L	V	L	K	D	V	S	F	T	V	N	G	G	E	K	V
RDD39481.1/749997/1-249		-	-	-	I	L	P	-	-	-	K	D	W	P	S	N	G	D	I	S	L	E	H	A	S	F	R	H	H	E	K	L	P	-	V	L	N	N	I	N	C	L	I	R	G	G	E	-	-
XP_023231347.1/411659/1-249		-	-	-	R	P	P	-	-	-	S	D	W	P	Q	K	G	K	I	D	F	D	D	V	S	L	Q	Y	S	-	-	K	N	-	V	L	K	N	L	S	F	R	I	H	S	G	E	-	-
XP_020900974.1/10221270/1-249		-	-	-	T	A	P	-	-	-	D	S	W	P	P	-	G	D	I	K	F	E	N	V	C	L	H	Y	Y	E	G	-	P	Q	V	L	K	N	L	N	L	S	I	K	G	G	E	R	V
XP_025118876.1/10311279/1-249		-	-	-	Q	A	P	-	-	-	L	L	W	P	S	K	G	E	I	R	F	D	S	V	S	F	R	P	T	S	D	R	P	-	V	L	K	D	L	T	A	V	I	E	S	G	E	K	-
XP_025118902.1/10221270/1-249		-	-	-	H	M	P	-	-	-	P	C	L	L	H	E	G	K	I	V	F	D	N	V	N	F	R	H	S	S	Y	G	R	-	I	L	K	D	L	R	A	C	I	D	S	G	Q	K	-
XP_023231179.1/15061754/1-249		-	-	-	Q	P	P	-	-	-	L	E	W	P	K	R	G	E	I	K	Y	D	N	V	S	L	Q	Y	S	K	D	K	P	-	V	L	K	E	L	T	F	H	I	N	P	G	E	-	-
XP_023225486.1/10291277/1-249		-	-	-	R	P	P	-	-	-	S	D	W	P	E	K	G	E	I	H	F	D	N	V	S	L	Q	Y	T	-	-	E	N	-	V	L	K	N	L	T	F	H	I	H	S	G	E	-	-
XP_015365244.1/10381286/1-249		-	-	-	T	P	P	-	-	-	K	E	W	P	F	L	G	K	I	E	F	Q	N	F	N	L	R	Y	S	-	-	S	P	-	V	L	K	N	L	N	F	Q	I	Q	P	M	E	-	-
XP_015372664.1/10911339/1-249		-	-	-	K	P	P	-	-	-	K	N	W	P	D	K	G	R	I	T	F	N	N	F	Y	L	R	Y	D	-	-	T	P	-	V	L	S	N	L	N	I	H	I	E	P	T	E	-	-
XP_023228575.1/510758/1-249		-	-	-	Q	P	P	-	-	-	T	D	W	P	R	T	G	E	I	E	F	K	N	V	S	L	Q	Y	S	-	-	K	N	-	V	L	N	N	L	T	F	R	I	Y	S	G	E	-	-
XP_015762179.1/10331281/1-249		-	-	-	K	P	P	-	-	-	K	D	W	P	Q	E	G	G	L	R	F	E	N	M	S	L	T	Y	Y	E	G	G	P	-	V	L	K	N	I	S	I	N	I	N	P	K	E	-	-
XP_018326342.1/10591307/1-249		-	-	-	K	P	P	-	-	-	P	S	W	P	K	Y	G	K	L	E	F	Q	N	F	S	L	R	Y	D	-	-	G	S	-	V	L	N	N	L	N	I	T	I	H	P	R	E	-	-
XP_023241663.1/8831131/1-249		-	-	-	R	P	P	-	-	-	S	E	W	P	Q	R	G	E	I	H	F	D	N	V	S	L	Q	Y	S	-	-	K	N	-	V	L	K	N	L	T	F	R	I	H	S	G	E	-	-
XP_001943056.2/10801328/1-249		-	-	-	R	R	P	-	-	-	K	G	W	P	Y	A	G	K	I	V	F	K	D	F	N	L	R	Y	S	-	-	S	P	-	V	L	K	D	I	N	I	Q	I	Q	T	M	E	-	-
XP_020612737.1/10481296/1-249		-	-	-	L	P	P	-	-	-	K	E	W	P	T	T	G	S	L	T	L	R	D	L	S	L	S	Y	L	K	G	A	P	-	I	L	N	N	I	S	V	C	I	A	D	K	E	-	-
XP_022792477.1/10591307/1-249		-	-	-	C	P	P	-	-	-	A	S	W	P	Q	R	G	D	I	T	I	S	K	M	S	L	R	Y	T	K	G	G	P	-	V	L	K	D	I	S	V	F	F	A	D	K	E	-	-
XP_001744845.1/10431291/1-249		-	E	D	P	P	A	-	-	-	N	V	W	P	S	-	G	G	I	T	F	R	D	V	F	V	R	Y	R	P	D	-	P	P	V	L	R	N	I	S	F	D	I	K	P	C	E	-	-
XP_014277843.1/12391487/1-249		-	-	I	A	V	P	-	-	-	F	G	W	P	S	Q	G	V	I	S	F	N	N	V	F	F	R	Y	R	S	H	-	P	Y	S	L	T	N	V	N	F	T	T	F	P	A	E	R	I
XP_001629881.1/10301278/1-249		-	-	-	K	A	P	-	-	-	E	S	W	P	A	-	G	N	V	K	F	E	N	V	S	L	R	Y	Y	E	G	-	P	Q	V	L	H	N	L	N	I	D	I	K	G	G	E	R	V
XP_020601036.1/10391287/1-249		-	-	-	L	P	P	-	-	-	E	E	W	P	T	T	G	S	L	T	L	R	D	L	S	L	T	Y	L	K	G	V	P	-	I	L	N	N	I	S	V	C	I	A	D	K	E	-	-
XP_024844939.1/9771225/1-249		-	-	-	R	P	P	-	-	-	P	S	W	P	D	E	G	W	I	Y	F	I	N	V	N	F	R	Y	S	L	D	G	P	-	V	L	K	E	L	E	A	S	I	D	T	G	E	K	-
XP_014663259.1/13111559/1-249		-	-	L	L	V	S	-	-	-	E	S	W	P	S	E	G	V	V	K	F	Q	N	V	R	M	A	Y	K	K	N	-	P	A	A	L	D	G	V	S	F	E	T	R	A	G	E	K	L
ENN77431.1/10751323/1-249		-	-	-	A	P	L	-	-	-	K	T	W	P	E	H	G	Q	L	E	F	K	S	V	Y	L	R	Y	A	-	-	E	P	-	V	L	N	N	L	S	F	R	I	K	P	K	E	-	-
XP_025202344.1/10811329/1-249		-	-	-	K	P	P	-	-	-	K	I	W	P	H	K	G	Q	I	I	F	K	K	L	Y	L	R	Y	D	-	-	A	P	-	V	L	N	D	L	N	F	N	I	A	P	A	E	-	-
XP_008605113.1/10151263/1-249		A	L	V	V	P	E	-	-	-	P	S	W	P	R	-	G	D	V	V	F	E	N	V	S	L	R	Y	P	P	S	-	T	N	V	L	V	D	V	S	F	R	I	K	A	G	E	K	V
XP_012200001.1/9191167/1-249		-	T	T	T	V	D	-	-	-	A	S	W	P	T	-	G	V	V	T	F	D	H	Y	A	M	R	Y	R	D	H	-	D	L	V	L	K	D	V	S	F	T	V	P	A	G	A	K	V
POM74277.1/11111359/1-249		T	E	P	K	E	A	-	-	-	S	S	W	P	S	-	G	T	I	R	F	D	G	L	C	L	R	Y	R	P	E	-	P	L	V	L	K	G	V	D	M	E	V	A	A	G	E	K	V
XP_023014206.1/13141562/1-249		-	V	I	D	P	P	-	-	-	F	A	W	P	S	-	G	V	I	A	F	K	K	V	V	L	K	Y	R	D	-	-	V	P	S	L	K	E	I	S	F	E	T	R	P	C	E	K	I
PVD27628.1/110358/1-249		-	-	-	-	-	-	-	-	-	-	-	G	P	R	E	V	A	C	C	F	S	E	Y	S	T	R	Y	R	P	G	-	D	L	V	L	R	D	I	S	F	V	V	E	A	G	Q	K	-
XP_015127759.1/10561304/1-249		V	N	S	K	P	P	-	-	-	V	T	W	P	R	E	G	R	I	E	F	D	H	V	Y	L	R	Y	S	-	-	D	A	-	V	L	K	D	L	N	L	I	I	E	P	G	M	-	-
XP_023725465.1/10831331/1-249		P	V	Q	K	P	P	-	-	-	S	C	W	P	M	K	G	M	I	Q	F	E	H	M	S	L	K	Y	S	-	-	D	P	-	V	L	K	D	L	N	F	I	I	Q	P	A	Q	-	-
OJA19655.1/622870/1-249		I	E	P	R	P	P	-	-	-	S	S	W	P	E	-	G	I	I	K	C	E	N	L	V	I	R	Y	A	-	-	-	-	-	-	-	-	-	-	-	-	-	-	-	-	-	-	-	-
XP_011694526.1/10651313/1-249		P	V	D	K	P	S	-	-	-	S	N	W	P	S	K	G	E	I	R	F	D	R	I	Y	L	R	Y	S	-	-	E	P	-	V	L	K	C	L	S	F	I	I	E	P	G	M	-	-
XP_020292123.1/10811329/1-249		S	I	D	K	P	L	-	-	-	S	D	W	P	S	K	G	E	I	R	F	D	Q	V	S	L	R	Y	S	-	-	E	P	-	V	L	K	S	L	S	F	V	I	E	P	G	M	-	-
XP_018322221.1/10051253/1-249		R	K	S	Y	P	S	-	-	-	I	E	W	P	S	R	G	V	I	V	F	K	N	L	F	L	T	Y	A	-	-	K	P	-	V	L	K	D	L	N	F	T	V	N	A	G	E	-	-
XP_012146800.1/10711319/1-249		P	N	K	K	P	S	-	-	-	T	Q	W	P	S	D	G	G	I	T	F	D	H	V	Y	L	R	Y	A	-	-	M	P	-	V	L	K	D	L	C	F	V	I	R	P	G	E	-	-
XP_006563569.1/10731321/1-249		P	N	K	K	P	P	-	-	-	A	Q	W	P	F	K	G	E	I	N	F	D	H	L	Y	L	R	Y	E	-	-	A	P	-	V	L	K	D	L	C	F	I	I	K	P	G	E	-	-
KYN32705.1/10211269/1-249		P	I	D	K	P	S	-	-	-	S	N	W	P	S	K	G	E	I	K	F	D	R	V	Y	L	R	Y	S	-	-	E	S	-	V	L	K	S	L	S	F	V	V	K	P	G	M	-	-
OMJ19881.1/7741022/1-249		K	S	P	E	M	S	-	-	-	G	E	W	P	L	N	G	N	I	I	A	D	D	L	T	V	R	Y	F	P	D	-	G	P	A	L	S	K	V	S	F	K	I	N	S	G	E	K	I
XP_013114074.1/10711319/1-249		E	N	K	L	K	P	-	-	-	H	N	W	P	Q	S	G	K	I	E	Y	R	N	V	S	Y	R	H	K	E	N	G	K	-	V	L	Q	N	L	N	F	E	V	E	S	G	S	-	-
XP_025264055.1/10721320/1-249		P	T	N	K	P	S	-	-	-	S	N	W	P	T	E	G	E	I	K	F	N	C	V	S	L	R	Y	A	-	-	E	P	-	V	L	K	S	L	N	F	V	I	E	P	G	M	-	-
XP_011311089.1/10451293/1-249		V	N	A	K	P	P	-	-	-	E	K	W	P	C	E	G	R	I	E	F	D	H	V	Y	F	R	Y	S	-	-	E	G	-	I	L	K	D	L	N	I	I	I	E	P	G	M	-	-
EFN66325.1/8251073/1-249		S	D	D	P	L	P	-	-	-	P	T	W	P	S	Q	G	R	L	T	F	K	N	V	S	M	K	Y	D	K	N	N	P	-	V	L	K	N	L	N	M	S	I	E	P	G	W	-	-
XP_023342016.1/12781526/1-249		-	S	L	T	S	P	-	-	-	Y	G	W	P	S	E	G	V	I	S	L	K	N	V	R	M	R	Y	Q	D	H	-	P	E	A	L	K	G	V	T	L	Q	T	K	A	S	E	K	V
OXU23276.1/10141262/1-249		P	G	K	K	P	P	-	-	-	K	S	W	P	C	K	G	E	L	E	F	V	K	L	N	L	R	Y	N	-	-	A	D	-	I	L	K	N	L	N	L	K	I	E	P	G	M	-	-
OAD56496.1/10311279/1-249		P	N	K	K	P	S	-	-	-	A	Q	W	P	S	K	G	E	I	E	F	D	H	V	Y	L	R	Y	E	-	-	A	L	-	V	L	K	D	L	C	F	I	I	K	S	G	E	-	-
XP_018564796.1/10401288/1-249		N	R	D	R	L	M	-	-	-	K	Q	W	P	H	S	G	K	V	T	F	N	D	V	F	L	T	Y	V	-	-	E	P	-	V	L	K	N	L	N	L	C	I	R	P	G	E	-	-
XP_020900204.1/8811129/1-249		-	N	V	K	P	P	-	-	-	K	G	W	P	D	-	G	E	I	V	I	I	F	L	F	Y	S	Y	H	K	S	-	P	P	V	L	H	D	I	N	L	F	F	K	S	G	E	K	I
KNE59802.1/11161364/1-249		A	K	G	V	P	P	-	-	-	A	G	W	P	A	-	G	D	L	K	I	K	D	M	S	L	T	Y	P	S	S	-	V	P	V	L	K	D	W	T	V	D	L	Q	S	G	E	R	I
XP_012135493.1/11161364/1-249		T	S	K	D	P	P	-	-	-	D	D	W	P	K	Y	G	E	V	T	L	K	N	V	S	M	K	Y	E	E	D	K	P	-	V	L	K	N	L	N	V	T	I	E	P	G	W	-	-
XP_011635942.1/9951243/1-249		S	K	K	P	P	P	-	-	-	P	A	W	P	S	Q	G	Q	L	V	L	K	N	V	N	M	R	Y	N	K	D	D	P	-	V	L	K	N	L	N	L	S	V	E	P	G	W	-	-
XP_025133216.1/9771225/1-249		-	-	-	R	P	P	-	-	-	P	S	W	P	H	G	G	R	I	D	F	H	Y	I	N	F	R	Y	S	S	Y	G	P	-	V	L	R	N	L	G	P	L	I	L	S	G	Q	K	-
XP_018045582.1/11251373/1-249		S	D	N	P	P	P	-	-	-	P	T	W	P	S	Q	G	Q	L	I	L	K	N	V	N	M	K	Y	H	M	D	D	P	-	V	L	K	N	L	N	V	S	I	E	P	G	W	-	-
EKG15392.1/610858/1-249		-	G	H	S	A	P	-	-	-	S	G	W	P	A	-	G	R	V	E	V	R	G	L	V	A	G	Y	A	P	D	-	P	P	V	L	K	G	I	G	F	S	V	A	P	R	Q	R	V
XP_012578180.1/12001448/1-249		-	-	P	Q	L	G	-	-	-	I	G	W	L	T	Q	G	S	V	E	F	Q	D	V	V	L	V	Y	R	T	G	-	P	N	A	L	D	G	V	T	F	R	V	Q	P	G	E	K	L
XP_024036276.1/12111459/1-249		-	Y	Q	S	L	S	-	-	-	P	D	W	P	F	-	G	L	I	E	F	Q	N	V	T	M	R	Y	K	P	S	-	P	A	A	L	H	D	I	N	F	T	I	E	G	G	T	Q	V
XP_015437285.1/11311379/1-249		S	S	K	P	P	P	-	-	-	A	D	W	P	N	H	G	Q	V	I	L	K	N	I	S	L	Q	Y	E	K	N	E	A	-	V	L	K	N	L	N	V	T	I	E	P	G	W	-	-
XP_007934499.1/12351483/1-249		-	-	L	Q	L	G	-	-	-	I	G	W	L	T	Q	G	S	V	E	F	Q	D	V	V	L	T	Y	R	P	G	-	P	N	A	L	D	G	V	T	F	C	V	Q	P	G	E	K	L
XP_018664939.1/8011049/1-249		S	P	Y	N	L	S	-	-	-	P	H	W	P	A	H	G	N	V	S	F	Q	E	Y	T	T	R	Y	A	S	E	-	D	P	V	L	V	D	L	N	F	D	V	N	A	G	Q	R	V
XP_008827301.1/12361484/1-249		-	-	L	Q	K	S	-	-	-	I	G	W	L	T	Q	G	S	V	E	F	Q	D	V	V	L	V	Y	R	P	G	-	P	N	A	L	D	R	V	T	F	C	V	Q	P	G	E	K	L
XP_014611600.1/10911339/1-249		S	T	N	P	A	P	-	-	-	P	T	W	P	S	Q	G	Q	V	V	L	K	N	V	Y	M	R	Y	N	P	N	E	P	-	V	L	K	N	L	T	V	T	I	E	A	G	W	-	-
XP_018302137.1/11271375/1-249		S	D	N	P	P	P	-	-	-	P	T	W	P	S	Q	G	Q	L	I	L	K	N	V	N	M	K	Y	H	K	D	D	P	-	I	L	K	N	L	N	V	S	I	E	P	G	W	-	-
GAY55472.1/11961444/1-249		-	Y	Q	S	L	S	-	-	-	P	D	W	P	F	-	G	L	I	E	F	Q	N	V	T	M	R	Y	K	P	S	-	P	A	A	L	H	D	I	N	F	T	I	E	G	G	T	Q	V
OXA52483.1/15021750/1-249		-	P	E	N	P	P	-	-	-	T	S	W	P	S	K	G	D	I	D	F	E	K	L	T	I	S	F	Q	D	-	-	N	T	V	L	S	S	L	S	L	G	I	K	G	G	E	K	V
XP_014467786.1/11111359/1-249		P	K	N	P	P	P	-	-	-	S	T	W	P	D	N	G	R	L	T	F	K	N	V	S	M	K	Y	D	K	D	D	L	-	V	L	K	N	L	N	I	S	I	E	P	G	W	-	-
XP_011877747.1/11241372/1-249		S	D	S	P	P	P	-	-	-	S	T	W	P	S	Q	G	Q	L	I	L	K	N	V	S	M	K	Y	H	K	D	D	P	-	V	L	K	D	L	N	V	S	I	E	P	G	W	-	-
XP_019875285.1/309557/1-249		S	D	G	Q	T	L	-	-	-	Q	N	W	P	E	-	G	R	V	E	F	M	K	V	S	L	T	Y	A	N	S	-	K	Q	V	L	K	D	I	N	F	C	L	E	P	G	E	K	V
XP_010972089.1/12081456/1-249		-	-	P	Q	L	G	-	-	-	I	G	W	L	T	R	G	S	V	E	F	Q	D	V	V	L	V	Y	R	P	G	-	P	N	A	L	D	G	V	T	F	C	V	Q	P	G	E	K	L
XP_023241978.1/14381686/1-249		-	N	K	R	P	P	-	-	-	S	D	W	P	E	R	G	E	I	H	F	D	N	V	S	L	Q	Y	S	-	-	K	N	-	A	L	K	N	L	T	F	H	I	R	S	G	E	-	-
CAO94660.1/12081456/1-249		-	-	M	L	I	E	-	-	-	H	N	W	P	S	-	G	E	I	Q	F	Q	N	V	T	L	R	Y	M	P	S	-	P	A	A	L	H	D	V	S	F	T	I	S	G	G	T	Q	V
EMP24463.1/9711219/1-249		-	-	V	Q	V	A	-	-	-	P	D	W	P	S	Q	G	H	V	E	F	Q	Q	V	V	L	T	Y	R	P	G	-	P	N	A	L	D	G	V	T	F	T	I	Y	P	G	E	K	V
XP_011149209.1/11271375/1-249		P	K	D	P	P	P	-	-	-	P	T	W	P	A	N	G	R	L	T	F	K	N	V	S	M	K	Y	D	K	D	N	P	-	I	L	K	N	L	N	V	S	I	E	S	G	W	-	-
OWK13160.1/12631511/1-249		-	-	P	Q	L	G	-	-	-	I	G	W	L	S	Q	G	S	V	E	F	Q	D	V	V	L	V	Y	R	P	G	-	P	N	A	L	D	G	V	T	F	R	V	Q	P	G	E	K	L
XP_011927419.1/11581406/1-249		-	-	L	Q	L	G	-	-	-	T	G	W	L	T	Q	G	S	V	E	F	Q	D	V	V	L	A	Y	R	P	G	-	P	N	A	L	D	G	V	T	F	C	V	Q	P	G	E	K	L
XP_025133218.1/9491197/1-249		-	-	-	R	P	P	-	-	-	P	S	W	P	H	G	G	R	I	D	F	H	Y	I	N	F	R	Y	S	S	Y	G	P	-	V	L	R	N	L	G	P	L	I	L	S	G	Q	K	-
XP_011927378.1/11921440/1-249		-	-	L	Q	L	G	-	-	-	T	G	W	L	T	Q	G	S	V	E	F	Q	D	V	V	L	A	Y	R	P	G	-	P	N	A	L	D	G	V	T	F	C	V	Q	P	G	E	K	L
XP_004473154.1/12351483/1-249		-	-	L	Q	P	G	-	-	-	I	G	W	L	T	Q	G	S	V	E	F	Q	D	V	V	L	T	Y	R	P	G	-	P	N	A	L	D	G	V	T	F	R	V	Q	P	G	E	K	L
XP_002735629.1/8621110/1-249		-	-	-	I	P	P	-	-	-	A	N	W	P	E	-	G	S	I	I	F	K	D	V	S	A	R	Y	S	Q	-	-	N	P	V	L	R	D	V	S	I	Q	V	K	P	K	E	K	I
EPQ04456.1/14501698/1-249		-	-	R	Q	L	G	-	-	-	T	G	W	L	T	Q	G	S	V	E	F	Q	D	V	V	L	V	Y	R	P	G	-	P	N	A	L	D	G	V	T	F	C	V	Q	P	G	E	K	L
XP_011505751.1/11101358/1-249		S	I	I	P	L	P	-	-	-	K	N	W	P	Q	C	G	R	I	S	M	K	N	V	S	M	R	Y	E	K	N	E	P	-	V	L	K	E	L	N	V	E	I	E	P	G	W	-	-
XP_010332204.1/12731521/1-249		-	-	L	Q	L	G	-	-	-	T	G	W	L	T	E	G	S	V	E	F	Q	D	V	V	L	V	Y	R	P	G	-	P	N	A	L	D	G	V	T	F	R	V	Q	P	G	E	K	L
KXJ97451.1/12921541/1-250		-	-	R	R	P	P	-	-	-	V	A	W	P	A	-	G	A	V	E	F	K	N	Y	S	T	R	Y	R	A	G	-	D	L	V	L	K	N	V	N	L	D	I	K	S	H	E	K	I
XP_022093815.1/13311580/1-250		-	-	M	E	P	P	-	-	-	F	H	W	P	T	-	G	A	V	S	I	E	N	I	S	V	R	Y	G	E	E	-	D	P	V	L	K	D	V	T	V	H	I	R	A	G	E	K	V
OWF53286.1/13501599/1-250		-	-	L	F	V	S	-	-	-	A	T	W	P	D	S	G	V	I	R	F	K	E	V	C	L	K	Y	R	Q	G	-	P	Y	A	L	N	R	I	S	F	N	I	Y	S	A	E	K	L
NP_001268688.1/13421591/1-250		-	-	L	E	P	P	-	-	-	P	E	W	P	Q	-	G	E	I	I	L	D	N	I	S	V	R	Y	A	L	E	-	D	P	V	L	H	D	V	S	V	T	I	P	P	G	Q	K	L
XP_003747989.2/24352684/1-250		-	D	L	D	P	G	-	-	-	D	S	W	P	D	-	G	E	V	V	F	D	K	Y	S	T	R	Y	R	E	G	-	E	L	V	L	N	Q	I	D	L	N	I	R	P	R	E	-	-
XP_020492584.1/12561505/1-250		-	-	I	L	L	P	-	-	-	T	A	W	P	T	S	G	N	I	Q	F	E	D	Y	G	L	Q	Y	R	K	G	-	D	W	A	L	N	D	I	S	I	N	I	Q	D	R	E	K	-
XP_025101507.1/13011550/1-250		-	-	-	R	P	P	-	-	-	P	S	W	P	E	K	A	E	V	I	F	E	N	Y	R	T	R	Y	R	P	G	-	E	L	V	L	K	G	V	N	C	S	I	K	H	G	E	K	-
OON08569.1/9591208/1-250		-	-	-	A	P	P	-	-	-	A	E	W	P	Q	Q	G	K	I	E	F	K	N	Y	S	T	R	Y	R	E	G	-	G	L	V	L	K	N	I	S	F	S	V	K	P	H	E	K	-
SAM02054.1/12401489/1-250		-	-	-	V	P	P	-	-	-	S	Y	W	P	A	-	G	N	I	I	F	D	D	F	A	A	R	Y	R	P	G	-	P	L	S	L	R	D	I	S	F	T	V	N	S	R	E	-	-
KKF25750.1/13591608/1-250		-	-	K	K	P	P	-	-	-	P	E	W	P	M	E	G	N	V	E	F	H	E	Y	S	V	R	Y	R	E	G	-	D	L	V	L	K	K	L	S	L	S	V	K	G	G	E	K	-
CDJ91924.1/12731522/1-250		-	-	-	P	P	P	-	-	-	Y	G	W	P	S	D	G	E	V	S	I	E	H	Y	S	T	R	Y	R	P	G	-	D	F	V	L	K	D	V	S	V	H	I	S	P	G	E	K	-
PVD27621.1/12521501/1-250		-	-	-	R	P	P	-	-	-	P	S	W	P	E	R	G	H	L	V	F	S	D	Y	S	T	R	Y	R	P	G	-	D	L	V	L	R	N	I	S	F	I	I	E	A	G	Q	K	-
CEM11398.1/12711520/1-250		-	-	-	R	P	P	-	-	-	Q	A	W	P	Q	-	G	A	V	T	F	M	D	Y	Q	M	R	Y	R	P	N	-	P	L	V	L	M	G	L	N	F	T	I	R	P	G	E	K	V
PAA59432.1/13781627/1-250		-	-	-	L	P	P	-	-	-	S	G	W	P	S	R	G	R	V	E	F	C	N	Y	A	T	R	Y	R	P	G	-	D	L	V	L	Q	G	I	S	V	S	F	E	P	G	H	K	-
XP_014768023.1/11281377/1-250		-	-	-	R	P	D	-	-	-	P	S	W	P	Q	E	G	N	I	D	F	E	N	F	D	L	R	Y	R	P	G	-	E	L	V	L	K	G	I	T	C	H	I	K	G	G	E	K	-
XP_015792060.1/10371286/1-250		-	-	-	R	P	Y	-	-	-	E	S	W	P	E	K	G	Q	I	V	F	R	N	Y	S	A	R	Y	R	P	G	-	D	L	V	L	K	D	I	V	C	V	I	K	S	N	E	K	-
XP_016878731.1/11841433/1-250		-	-	T	A	P	P	-	-	-	S	S	W	P	Q	V	G	R	V	E	F	R	N	Y	C	L	R	Y	R	E	D	-	D	F	V	L	R	H	I	N	V	T	I	N	G	G	E	K	-
XP_025100025.1/13261575/1-250		-	-	-	R	P	D	-	-	-	T	S	W	P	E	R	G	R	L	L	F	S	E	Y	S	T	R	Y	R	P	G	-	D	L	V	L	R	D	I	S	F	I	V	E	A	G	Q	K	-
OQV11389.1/12931542/1-250		-	-	-	L	P	P	-	-	-	A	D	W	P	S	-	G	S	I	K	F	V	D	Y	T	I	R	Y	R	P	D	-	D	F	A	L	K	G	L	T	C	E	I	K	A	R	E	-	-
XP_023026849.1/748997/1-250		-	-	-	N	P	P	-	-	-	N	S	W	P	E	I	G	S	V	E	F	R	D	Y	S	V	R	Y	R	P	G	-	D	L	V	L	T	G	V	N	F	H	I	R	G	G	E	K	-
OQV19027.1/12531502/1-250		-	-	-	Q	P	A	-	-	-	G	A	W	P	E	-	G	S	V	A	F	H	N	Y	G	L	R	Y	R	G	G	-	D	L	V	L	R	N	V	N	F	S	I	T	G	G	E	-	-
XP_014348160.1/12001449/1-250		-	-	N	F	L	P	-	-	-	E	P	W	P	S	E	G	R	V	E	F	R	N	Y	G	L	R	Y	R	Q	D	-	D	L	A	V	K	N	I	N	V	K	I	D	K	E	E	K	-
KFM57967.1/7741023/1-250		-	-	-	K	P	D	-	-	-	D	S	W	P	E	D	G	M	V	K	F	D	E	Y	S	T	R	Y	R	E	G	-	E	L	V	L	K	G	I	S	C	D	I	Q	P	K	E	R	-
PNF24806.1/581830/1-250		-	-	-	Q	P	S	-	-	-	S	S	W	P	E	K	G	E	V	E	F	K	D	Y	Q	V	R	Y	R	E	G	-	D	L	V	L	R	G	I	S	F	T	V	K	G	G	E	K	-
XP_021366618.1/13301579/1-250		-	-	-	H	P	H	-	-	-	D	S	W	P	D	D	G	T	V	K	F	K	N	Y	T	T	R	Y	R	P	G	-	E	L	V	L	N	G	V	N	C	E	I	H	S	G	E	K	-
XP_012941583.1/12581507/1-250		-	-	-	R	P	Q	-	-	-	E	G	W	P	P	S	G	R	I	E	F	D	G	Y	S	T	K	Y	R	P	H	-	D	L	V	L	R	N	L	T	F	K	V	E	G	G	E	K	-
AHK05647.1/12831532/1-250		-	-	-	D	K	F	-	-	-	C	D	F	P	M	E	G	Q	I	E	F	S	K	Y	E	T	R	Y	R	E	G	-	D	L	V	L	K	D	V	S	M	R	I	Q	P	K	E	K	-
KRZ85196.1/12161465/1-250		-	-	-	R	P	P	-	-	-	P	D	W	P	N	A	G	M	V	E	F	K	N	Y	S	M	R	Y	R	A	E	-	E	P	A	L	K	N	I	S	F	V	A	Q	P	R	E	K	-
KRZ85197.1/11881437/1-250		-	-	-	R	P	P	-	-	-	P	D	W	P	N	A	G	M	V	E	F	K	N	Y	S	M	R	Y	R	A	E	-	E	P	A	L	K	N	I	S	F	V	A	Q	P	R	E	K	-
KRX48228.1/11891438/1-250		-	-	-	R	P	P	-	-	-	P	D	W	P	N	A	G	M	V	E	F	K	N	Y	S	M	R	Y	R	A	E	-	E	P	A	L	K	N	I	S	F	V	A	Q	P	R	E	K	-
KPP78087.1/13741623/1-250		-	-	K	K	P	P	-	-	-	P	E	W	P	Q	T	G	K	V	E	F	L	N	Y	S	V	R	Y	R	E	G	-	D	L	V	L	K	N	L	T	L	S	I	K	G	G	E	K	-
KRX15403.1/12321481/1-250		-	-	-	R	P	P	-	-	-	P	D	W	P	N	A	G	M	V	E	F	K	N	Y	S	M	R	Y	R	A	E	-	E	P	A	L	K	N	I	S	F	V	A	Q	P	R	E	K	-
XP_025100028.1/8521101/1-250		-	-	-	R	P	D	-	-	-	P	S	W	P	E	R	G	R	L	L	F	S	E	Y	S	T	R	Y	R	P	G	-	D	L	V	L	R	D	I	S	F	I	V	E	A	G	Q	K	-
XP_019920175.1/12981547/1-250		-	-	-	R	P	P	-	-	-	E	N	W	P	D	-	G	Q	I	K	F	S	F	Y	S	T	K	H	R	P	N	-	D	T	V	L	K	N	I	N	V	V	I	E	P	R	S	-	-
XP_025099975.1/9161165/1-250		-	-	-	R	P	S	-	-	-	X	G	W	P	Q	E	G	A	I	S	F	R	D	F	S	A	R	Y	R	P	G	-	D	L	V	L	H	S	L	S	A	D	I	K	G	S	E	K	-
XP_015674297.1/11851434/1-250		-	-	P	L	Q	G	-	-	-	G	R	W	P	T	E	G	A	I	E	L	R	G	Y	S	L	R	Y	R	P	E	-	S	L	A	L	K	N	I	N	L	K	I	K	P	H	E	K	-
SSD58475.1/12641513/1-250		-	-	H	R	P	P	-	-	-	E	S	W	P	D	-	G	E	I	K	F	V	D	Y	S	T	R	Y	R	P	E	-	P	L	V	L	H	D	I	N	L	S	I	E	S	R	E	-	-
PVD27424.1/12431492/1-250		-	-	-	R	P	K	-	-	-	E	G	W	P	Q	N	G	V	I	S	F	H	D	Y	S	T	R	Y	R	P	G	-	D	L	V	L	Q	S	V	T	A	H	I	R	S	G	E	K	-
PWZ02347.1/13881637/1-250		-	-	Q	K	P	P	-	-	-	A	G	W	P	S	-	G	E	V	T	M	Q	S	Y	S	T	R	Y	R	R	E	-	G	L	V	L	K	K	L	D	L	N	I	K	A	G	E	-	-
PVD36051.1/9931242/1-250		-	-	-	R	P	L	-	-	-	P	N	W	P	V	E	G	V	V	V	M	E	N	Y	Q	T	R	Y	R	P	G	-	D	L	V	L	K	G	L	S	C	K	I	K	G	G	E	K	-
PWN48566.1/13511600/1-250		-	-	N	K	P	P	-	-	-	A	G	W	P	S	-	G	A	V	T	L	S	N	Y	S	T	R	Y	R	R	E	-	G	L	V	L	K	K	L	N	L	D	I	R	A	G	E	-	-
OAJ01752.1/13951644/1-250		-	-	N	K	P	P	-	-	-	A	G	W	P	D	-	G	E	L	Q	L	R	D	Y	S	S	R	Y	R	S	G	-	P	L	C	L	K	N	L	N	I	D	I	K	A	G	E	-	-
CCF52778.1/13711620/1-250		-	-	K	T	P	P	-	-	-	S	D	W	P	S	-	G	E	V	S	M	Q	S	Y	S	T	R	Y	R	R	E	-	G	L	V	L	K	K	L	N	L	E	I	K	A	G	E	-	-
CDI53421.1/13651614/1-250		-	-	T	T	P	P	-	-	-	S	D	W	P	G	-	G	E	V	S	L	Q	S	Y	S	T	R	Y	R	R	E	-	G	L	V	L	K	K	L	N	I	D	I	K	A	G	E	-	-
XP_011388973.1/13761625/1-250		-	-	Q	T	P	P	-	-	-	R	D	W	P	S	-	G	D	V	S	L	Q	S	Y	S	T	R	Y	R	R	E	-	G	L	V	L	K	K	L	N	L	D	I	K	A	G	E	-	-
CBQ72946.1/13721621/1-250		-	-	Q	A	P	P	-	-	-	S	E	W	P	S	-	G	E	V	S	M	Q	S	Y	S	T	R	Y	R	R	E	-	G	L	V	L	K	K	L	N	L	D	I	Q	A	G	E	-	-
XP_025083635.1/12731522/1-250		-	-	-	R	P	D	-	-	-	L	N	W	P	S	R	G	E	V	E	L	K	D	L	T	V	R	Y	R	P	K	-	P	L	V	L	K	G	L	N	C	V	L	R	G	G	E	K	-
XP_009265952.1/12491498/1-250		-	-	N	R	P	S	-	-	-	A	E	W	P	D	-	G	S	V	V	F	N	N	F	S	A	K	Y	R	P	E	-	S	P	V	L	K	D	I	N	L	N	I	N	P	S	E	-	-
XP_025378167.1/12991548/1-250		-	A	Q	R	P	P	-	-	-	R	N	W	P	S	-	G	R	I	E	V	Q	G	Y	S	T	R	Y	R	K	E	-	G	L	V	L	K	D	L	N	L	A	I	E	P	S	E	-	-
XP_007877652.1/13831632/1-250		-	-	Q	K	P	G	-	-	-	P	D	W	P	S	-	G	E	V	V	L	Q	N	Y	S	T	R	Y	R	R	E	-	G	L	V	L	K	K	L	E	L	D	I	K	P	G	E	-	-
XP_013245978.1/14241673/1-250		-	-	N	K	P	P	-	-	-	A	G	W	P	S	-	G	D	V	A	L	E	Q	Y	S	T	R	Y	R	P	E	-	P	L	V	L	K	G	I	N	V	A	I	R	A	G	E	-	-
XP_025101923.1/8091058/1-250		-	-	-	R	P	P	-	-	-	T	G	W	P	Q	Q	G	E	V	C	F	Q	D	Y	K	T	R	Y	R	E	G	-	D	L	V	L	K	G	I	G	F	T	I	K	P	G	E	K	-
XP_015346113.1/13311580/1-250		-	-	T	A	P	P	-	-	-	S	N	W	P	Q	V	G	R	V	E	F	R	D	Y	G	L	R	Y	R	E	D	-	D	L	V	L	K	H	I	N	V	T	I	E	G	G	E	K	-
XP_025352897.1/13971646/1-250		-	-	Y	K	P	P	-	-	-	A	N	W	P	T	-	G	K	I	E	F	K	G	Y	S	T	R	Y	R	K	E	-	P	L	V	L	K	K	L	N	M	T	I	K	H	G	E	-	-
OWK61874.1/12761525/1-250		-	-	T	A	P	G	-	-	-	S	S	W	P	E	E	G	K	V	E	F	R	G	Y	S	L	R	Y	R	E	D	-	D	L	V	L	K	N	I	N	V	T	I	S	G	G	E	K	-
CEM33729.1/14041653/1-250		-	-	-	R	P	P	-	-	-	S	D	W	P	Q	K	G	R	L	S	L	K	N	L	Q	V	R	Y	R	P	G	-	P	L	V	L	K	G	L	T	V	T	I	E	G	G	Q	K	-
KZT27799.1/12311480/1-250		-	-	-	S	T	P	-	-	-	G	D	W	P	S	-	G	E	I	E	Y	R	G	Y	S	A	R	Y	R	P	E	-	D	L	V	L	K	D	M	S	L	T	V	K	P	R	E	-	-
EKC32378.1/8531102/1-250		-	-	-	R	P	P	-	-	-	L	S	W	P	E	V	G	R	L	V	F	K	S	Y	T	T	R	Y	R	Q	G	-	D	L	V	L	R	G	L	D	C	E	I	S	G	G	E	K	-
XP_015916191.1/11481397/1-250		-	-	-	C	Q	N	-	-	-	N	D	W	P	S	I	G	Q	I	S	F	S	N	Y	S	T	R	Y	R	E	N	-	D	L	V	L	R	N	L	N	L	S	I	N	G	S	E	K	-
POI35376.1/10091258/1-250		-	-	T	T	P	A	-	-	-	S	T	W	P	Q	E	G	K	V	E	F	R	G	F	G	L	R	Y	R	E	D	-	D	L	V	L	K	N	I	N	I	T	I	N	G	G	E	K	-
GAU92897.1/607856/1-250		-	-	-	R	P	P	-	-	-	K	D	W	P	T	N	G	G	V	N	F	S	D	Y	Q	T	R	Y	R	R	E	-	D	L	V	L	R	G	V	N	C	K	I	K	G	G	E	K	-
ELW67682.1/15541803/1-250		-	-	T	A	P	P	-	-	-	S	T	W	P	Q	V	G	R	V	E	F	R	D	Y	G	L	R	Y	R	E	D	-	D	L	V	L	K	H	I	N	V	T	I	E	G	G	E	K	-
XP_017388608.1/10061255/1-250		-	-	T	A	P	P	-	-	-	N	S	W	P	Q	V	G	Q	V	E	F	R	N	Y	C	L	R	Y	R	E	D	-	D	F	V	L	R	H	I	N	V	T	I	N	G	G	E	K	-
EKC33863.1/11471396/1-250		-	-	-	R	P	P	-	-	-	E	N	W	P	D	-	G	Q	I	K	F	S	F	Y	S	T	K	H	R	P	N	-	D	T	V	L	K	N	I	N	V	V	I	E	P	R	S	-	-
XP_015908865.1/10831332/1-250		-	-	-	C	Q	N	-	-	-	K	D	W	P	F	I	G	Q	I	S	F	N	N	Y	S	A	R	Y	R	E	N	-	D	L	V	L	R	N	L	N	L	S	I	N	G	S	E	K	-
PIA19312.1/11581407/1-250		-	-	-	R	P	K	-	-	-	E	A	W	P	E	-	G	V	V	E	F	K	N	Y	S	T	R	Y	R	E	G	-	D	L	V	L	K	D	L	S	F	R	V	A	P	R	Q	-	-
XP_013762790.1/11591408/1-250		-	-	-	R	A	P	-	-	-	P	G	W	P	H	R	G	A	V	E	F	N	N	V	T	M	R	Y	R	P	D	-	E	P	A	L	R	D	C	S	F	R	I	D	P	G	T	K	-
XP_005702841.1/11681417/1-250		-	-	-	P	S	P	-	-	-	E	E	W	P	K	-	G	R	V	V	F	E	N	V	V	M	Q	Y	R	P	E	-	E	P	A	L	R	G	I	S	F	V	I	E	S	G	Q	-	-
XP_007481929.1/340589/1-250		-	-	S	R	P	P	-	-	-	P	S	W	P	H	Q	G	K	V	E	F	V	N	Y	S	V	R	Y	R	D	G	-	E	L	V	L	K	N	L	S	L	Q	V	K	G	G	E	K	-
XP_012991290.1/12471496/1-250		-	-	S	S	L	P	-	-	-	H	G	W	P	T	A	G	N	I	D	I	R	G	F	G	L	R	Y	R	E	D	-	E	L	A	I	R	D	I	T	V	A	I	Q	G	G	E	K	-
XP_022609453.1/12631512/1-250		-	-	S	P	L	P	-	-	-	P	G	W	P	T	D	G	C	I	D	I	R	S	F	G	L	R	Y	R	H	D	-	D	L	A	I	R	N	I	S	I	K	I	N	G	G	E	K	-
XP_005092149.2/667916/1-250		-	-	-	R	P	A	-	-	-	P	E	W	P	E	E	G	N	L	E	F	D	D	L	Q	I	R	Y	R	P	G	-	E	L	V	L	K	G	V	S	C	Q	L	K	P	G	E	K	-
XP_006958856.1/9561205/1-250		-	-	N	R	P	S	-	-	-	S	E	W	P	E	-	G	A	V	E	F	N	N	F	S	A	K	Y	R	P	D	-	N	P	V	L	R	D	I	N	L	K	I	N	P	S	E	-	-
XP_012939210.1/653902/1-250		-	-	-	R	P	M	-	-	-	P	S	W	P	P	H	G	V	V	E	F	S	N	Y	S	V	R	Y	R	E	G	-	D	L	V	I	K	G	I	S	L	R	I	E	A	G	E	K	-
XP_001732618.1/12651514/1-250		-	-	T	A	P	T	-	-	-	S	K	W	P	S	-	G	V	V	E	F	R	N	Y	T	T	R	Y	R	E	G	-	E	P	V	L	R	G	V	S	F	K	T	R	P	S	E	-	-
GAQ81666.1/14401689/1-250		-	-	-	R	P	P	-	-	-	K	D	W	P	R	A	G	S	I	Q	F	H	D	L	E	V	R	Y	R	P	D	L	P	P	V	L	H	S	I	N	L	A	I	E	A	G	E	K	I
XP_020463909.1/12611510/1-250		-	-	S	S	L	P	-	-	-	P	G	W	P	T	D	G	C	I	D	I	R	G	F	G	L	R	Y	R	Q	D	-	D	L	A	I	H	N	I	T	I	R	I	N	G	G	E	K	-
XP_002647804.1/707956/1-250		-	-	-	A	P	P	-	-	-	T	G	W	P	S	R	G	V	V	T	F	D	G	Y	S	T	R	Y	R	E	G	-	D	L	V	L	R	G	I	S	A	D	V	R	A	G	E	K	-
AWP18241.1/12581507/1-250		-	-	S	S	L	S	-	-	-	P	G	W	P	T	V	G	C	I	D	I	R	G	F	G	L	R	Y	R	H	D	-	D	L	A	I	R	N	I	T	I	C	I	N	G	G	E	K	-
KNE55572.1/10891338/1-250		-	-	-	P	P	T	-	-	-	S	Q	W	P	E	Q	G	E	V	V	M	D	N	V	T	M	A	Y	R	Q	G	-	D	P	V	L	R	D	V	S	L	R	I	P	P	G	S	K	-
XP_002607185.1/18382087/1-250		-	-	N	R	P	P	-	-	-	D	N	W	P	S	E	G	K	V	N	F	N	S	Y	Q	T	R	Y	R	E	G	-	D	L	V	I	K	G	I	D	V	T	I	K	G	G	E	K	-
XP_007865165.1/12171466/1-250		-	-	-	S	T	P	-	-	-	E	D	W	P	S	-	G	E	I	E	Y	R	N	Y	S	A	R	Y	R	P	E	-	D	L	V	L	R	D	I	S	V	T	I	K	P	K	E	-	-
XP_025101779.1/648897/1-250		-	-	-	R	P	G	-	-	-	N	E	W	P	R	Y	G	D	I	T	F	K	G	F	S	T	R	Y	R	D	G	-	G	L	V	L	K	G	I	T	C	K	I	K	G	G	Q	K	-
XP_019958522.1/12571506/1-250		-	-	S	S	L	S	-	-	-	P	G	W	P	T	N	G	C	I	D	I	R	G	F	S	L	R	Y	R	H	D	-	D	L	A	I	R	N	I	T	I	C	I	N	G	G	E	K	-
XP_317002.4/16221871/1-250		-	-	-	T	V	D	-	-	-	K	A	W	P	V	E	G	K	V	E	F	K	D	Y	Q	I	R	Y	R	E	G	-	D	L	V	I	R	G	I	S	L	N	V	R	G	G	E	K	-
XP_026180753.1/12591508/1-250		-	-	S	S	L	P	-	-	-	P	G	W	P	T	H	G	C	I	E	I	R	G	F	G	L	R	Y	R	P	N	-	D	L	A	I	H	N	I	T	I	S	I	N	G	G	E	K	-
XP_007891915.1/14171666/1-250		-	-	N	S	P	T	-	-	-	S	N	W	I	Q	R	G	T	I	Q	F	I	G	Y	S	A	R	Y	R	A	D	-	D	L	V	L	K	N	I	T	L	T	I	K	G	G	E	K	-
XP_016896065.1/12541503/1-250		-	-	S	V	L	P	-	-	-	P	G	W	P	T	E	G	C	I	E	V	R	G	Y	G	L	R	Y	H	Q	D	-	D	L	A	I	R	N	I	N	I	R	V	D	A	G	E	K	-
XP_015259639.1/8991148/1-250		-	-	P	T	V	P	-	-	-	P	G	W	P	T	Q	G	C	I	D	I	Q	G	F	G	L	R	Y	R	H	D	-	D	L	A	I	R	D	I	T	I	T	I	N	G	G	E	K	-
XP_012716381.1/12651514/1-250		-	-	P	T	I	P	-	-	-	P	G	W	P	S	Q	G	C	I	D	I	R	G	F	G	L	R	Y	R	H	D	-	D	L	A	I	R	N	I	T	I	T	I	N	G	G	E	K	-
XP_005461670.1/12611510/1-250		-	-	S	T	L	S	-	-	-	P	G	W	P	T	N	G	C	I	E	M	R	S	F	G	L	R	Y	R	Q	D	-	D	L	A	I	R	N	V	T	I	S	I	N	G	G	E	K	-
CDO52477.1/12821531/1-250		-	-	-	T	P	D	-	-	-	P	S	W	P	S	-	G	A	I	K	F	E	H	Y	S	T	K	Y	R	E	N	-	D	L	I	L	N	D	I	N	L	D	I	K	P	R	E	-	-
XP_021944081.1/11431392/1-250		-	-	V	G	P	P	-	-	-	K	S	W	P	L	K	S	Q	I	V	M	K	K	M	T	L	R	Y	G	E	D	-	A	-	V	L	N	E	I	S	C	T	I	L	P	K	E	-	-
XP_023331773.1/11031352/1-250		-	-	T	K	P	P	-	-	-	K	S	W	P	S	R	G	V	I	E	F	K	D	V	K	L	R	Y	A	E	T	E	P	-	V	L	K	G	L	D	F	K	T	H	N	A	E	-	-
XP_011615233.1/12591508/1-250		-	-	S	Y	L	P	-	-	-	P	G	W	P	N	K	G	C	I	D	I	R	G	F	S	L	R	Y	R	D	D	-	E	L	A	I	R	N	I	T	I	S	V	N	G	G	E	K	-
KFH68024.1/10951344/1-250		-	-	-	K	P	E	-	-	-	P	S	W	P	S	-	G	V	I	S	F	K	N	V	S	M	R	Y	R	E	E	-	P	R	V	L	C	D	V	S	F	E	I	Q	A	G	H	-	-
XP_015824729.1/12551504/1-250		-	-	P	S	V	P	-	-	-	P	G	W	P	T	E	G	V	I	E	I	K	S	F	G	L	R	Y	R	Y	D	-	D	L	A	I	R	N	I	N	I	S	I	S	G	G	E	K	-
XP_004361939.1/10941343/1-250		-	-	-	R	P	S	-	-	-	K	K	W	P	E	-	G	G	I	T	M	D	N	V	V	M	S	Y	R	Q	G	-	E	P	V	L	K	G	I	S	C	S	I	A	P	N	E	-	-
ODM89209.1/8981147/1-250		-	-	-	K	P	D	-	-	-	K	E	W	P	E	K	G	L	I	T	F	D	H	Y	Q	T	R	Y	R	E	G	-	D	L	V	L	R	D	V	T	C	T	I	E	P	G	E	K	-
KFB39077.1/462711/1-250		-	-	-	T	V	D	-	-	-	K	A	W	P	A	D	G	K	V	E	F	K	D	Y	Q	I	R	Y	R	D	G	-	D	L	V	I	R	G	I	S	L	S	V	R	G	G	E	K	-
XP_019491823.1/11401389/1-250		-	-	N	R	P	P	-	-	-	A	G	W	P	S	K	G	E	I	Q	F	N	N	Y	Q	V	R	Y	R	P	E	-	D	L	V	L	K	G	I	T	C	D	I	R	S	T	E	K	-
XP_023262850.1/11771426/1-250		-	-	S	P	L	P	-	-	-	P	G	W	P	T	D	G	C	I	D	I	R	S	F	G	L	R	Y	R	Q	D	-	D	L	A	I	R	N	I	S	I	K	I	N	G	G	E	K	-
ODN02112.1/10031252/1-250		-	D	K	K	P	P	-	-	-	K	D	W	P	K	N	G	E	I	I	M	R	D	V	Q	L	G	Y	G	D	D	-	A	-	V	L	K	N	I	T	C	T	F	K	S	K	E	-	-
XP_016383054.1/12571506/1-250		-	-	S	P	L	P	-	-	-	S	D	W	P	R	S	G	S	I	G	F	Q	E	Y	G	L	Q	Y	R	R	G	-	D	W	A	L	K	E	I	S	L	S	V	N	E	R	E	K	-
KTF80935.1/11701419/1-250		-	-	S	P	L	P	-	-	-	S	D	W	P	K	S	G	S	I	G	F	Q	E	Y	G	L	Q	Y	R	R	G	-	D	W	A	L	K	E	I	S	L	S	V	N	E	R	E	K	-
RCN45935.1/646895/1-250		-	-	-	R	P	P	-	-	-	V	G	W	P	S	K	G	E	V	D	I	S	D	Y	S	T	R	Y	R	P	G	-	D	L	V	L	K	G	L	S	V	H	I	S	A	G	E	K	-
XP_017570960.1/12561505/1-250		-	-	R	S	L	P	-	-	-	S	A	W	P	Q	T	G	T	I	E	F	Q	E	Y	G	L	Q	Y	R	K	G	-	D	W	A	L	K	E	I	T	L	S	V	R	E	R	E	K	-
XP_012682556.1/12591508/1-250		-	-	S	S	V	P	-	-	-	A	D	W	P	R	T	G	T	I	E	F	R	E	Y	G	L	Q	Y	R	K	G	-	D	W	A	L	K	E	I	T	L	L	I	K	E	R	E	K	-
XP_017210293.1/12521501/1-250		-	-	S	P	L	P	-	-	-	S	D	W	P	R	S	G	S	I	G	F	Q	A	Y	G	L	Q	Y	R	K	G	-	D	W	A	L	K	E	I	S	L	S	V	N	E	R	E	K	-
XP_006671318.1/13201569/1-250		-	-	-	A	P	L	-	-	-	P	S	W	P	T	-	G	A	I	E	F	Q	H	Y	S	T	R	Y	R	P	G	-	P	F	V	L	E	D	V	N	L	S	I	P	A	G	A	-	-
XP_019906858.1/12751524/1-250		-	-	S	T	L	P	-	-	-	L	A	W	P	I	H	G	T	M	E	L	E	E	Y	G	L	Q	Y	R	K	G	-	D	W	A	L	R	G	V	S	L	S	I	Q	E	R	E	K	-
XP_011805689.1/11851434/1-250		-	-	C	A	A	Q	-	-	-	P	P	W	P	H	G	G	Q	I	E	F	R	D	Y	G	L	R	Y	R	P	E	-	P	L	A	V	Q	G	V	S	F	K	I	H	A	G	E	K	-
ORZ39286.1/10381287/1-250		-	T	F	D	L	P	-	-	-	P	A	W	P	A	-	G	E	I	E	F	Q	G	Y	Q	T	T	Y	R	E	G	-	P	P	V	L	K	G	I	D	L	K	I	K	A	G	S	-	-
ORZ26833.1/10751324/1-250		-	-	-	P	P	T	-	-	-	P	D	W	P	A	-	G	Q	I	T	F	D	G	V	V	L	R	Y	R	P	E	-	E	P	S	L	R	G	V	S	F	R	V	P	G	G	A	K	V
XP_008299650.1/13421591/1-250		-	-	C	S	L	P	-	-	-	A	A	W	P	S	A	G	T	I	Q	F	E	D	Y	G	L	Q	Y	R	K	G	-	D	W	A	L	R	D	I	S	L	N	I	Q	D	R	E	K	-
RDW23890.1/12101459/1-250		-	-	K	E	P	A	-	-	-	A	H	W	P	N	-	G	K	I	T	F	S	D	Y	S	T	K	Y	R	A	N	-	D	P	V	L	K	E	I	S	F	T	I	N	P	R	E	-	-
XP_012203846.1/10361285/1-250		-	-	-	A	T	S	-	-	-	S	A	W	P	A	-	G	S	L	K	F	D	N	V	S	F	R	Y	K	P	N	-	P	L	V	L	K	D	L	N	F	D	I	R	S	G	E	K	I
XP_024388159.1/12741523/1-250		-	-	-	-	P	A	-	-	-	P	S	W	P	N	E	G	K	V	E	L	E	N	L	Q	I	R	H	S	P	G	A	P	L	V	L	K	G	I	T	C	T	F	Q	G	G	Q	Q	V
XP_006825518.1/12531502/1-250		-	-	-	N	P	P	-	-	-	K	D	W	P	D	-	G	D	I	N	I	E	N	I	S	V	R	Y	A	T	G	-	E	P	V	L	Q	D	I	S	I	H	F	R	A	G	N	K	I
XP_009845130.1/10011250/1-250		-	-	-	A	V	A	-	-	-	K	D	W	P	T	-	G	D	I	A	F	T	N	M	S	F	R	Y	K	E	N	-	P	L	V	L	K	D	V	N	V	H	I	Q	S	G	E	K	V
XP_008607437.1/10261275/1-250		-	-	-	A	A	P	-	-	-	A	A	W	P	A	-	G	R	L	A	F	E	N	V	S	F	R	Y	K	P	N	-	P	L	V	L	K	D	L	S	F	D	I	R	S	G	E	K	I
XP_022081586.1/13381587/1-250		-	-	-	E	P	P	-	-	-	A	Y	W	P	Q	-	G	H	I	E	L	L	H	V	S	A	R	Y	A	K	N	-	D	P	V	L	N	D	V	S	V	K	F	R	A	G	E	K	V
KFM60296.1/585834/1-250		-	-	-	L	S	L	-	-	-	N	E	W	P	R	Y	G	A	V	S	F	R	E	Y	K	M	R	Y	R	S	G	-	D	L	V	L	K	G	V	T	A	E	I	A	A	G	E	K	-
PCG65458.1/369618/1-250		-	-	-	G	P	P	-	-	-	A	T	W	P	E	T	G	A	L	Q	L	E	R	L	T	L	A	Y	R	A	G	-	E	P	A	L	R	D	V	T	C	A	V	A	P	R	D	K	-
KFP54551.1/248497/1-250		-	-	-	-	-	-	-	-	-	-	-	-	-	-	-	-	-	-	R	F	S	G	S	G	Q	T	D	R	A	H	-	H	P	A	P	V	L	L	S	C	S	C	I	S	S	Q	Q	-
XP_023677559.1/12671516/1-250		-	-	I	S	L	P	-	-	-	V	T	W	P	Q	A	G	T	I	V	F	Q	G	Y	G	L	Q	Y	R	R	G	-	D	W	A	L	K	D	I	S	L	S	I	Q	E	R	E	K	-
XP_020617889.1/698947/1-250		-	-	S	R	P	S	-	-	-	R	D	W	P	Q	Q	G	V	V	L	F	D	N	F	Q	L	R	Y	R	D	G	-	P	L	V	L	K	E	I	S	F	M	I	K	P	A	E	K	-
XP_005100698.1/11701419/1-250		-	-	-	D	T	L	-	-	-	D	K	W	P	S	-	G	H	V	E	F	D	C	V	K	M	K	Y	R	D	N	-	P	L	A	L	N	D	V	T	F	S	A	A	P	H	E	K	I
XP_002932264.2/12501499/1-250		-	-	A	S	D	P	-	-	-	S	N	W	P	S	K	G	K	I	E	F	Q	N	Y	G	L	R	Y	R	P	D	-	D	L	A	L	K	N	V	T	A	S	I	Q	Q	G	E	K	-
XP_004580304.1/12371486/1-250		-	-	K	R	P	P	-	-	-	A	D	W	P	Q	R	G	E	I	Q	F	I	N	Y	Q	V	R	Y	R	P	E	-	D	L	V	L	K	G	I	N	C	D	I	K	S	T	E	K	-
XP_019122083.1/12591508/1-250		-	-	S	L	L	P	-	-	-	A	V	W	P	T	T	G	N	I	Q	F	E	D	Y	G	L	Q	Y	R	K	G	-	N	W	A	L	N	K	I	S	I	N	I	Q	D	R	E	K	-
XP_015764590.1/8361085/1-250		-	-	N	R	P	P	-	-	-	D	D	W	P	D	Q	G	S	I	V	M	S	D	F	D	L	R	Y	R	E	G	-	P	L	V	L	K	Q	I	N	C	D	I	K	P	G	E	K	-
XP_018518669.1/12661515/1-250		-	-	S	V	L	P	-	-	-	A	A	W	P	T	I	G	T	I	Q	F	E	D	Y	G	L	Q	Y	R	K	G	-	D	W	A	L	K	D	I	S	I	N	I	Q	N	R	E	K	-
XP_022624138.1/12701519/1-250		-	-	S	V	L	P	-	-	-	A	T	W	P	A	T	G	T	I	Q	F	E	D	Y	G	L	Q	Y	R	K	G	-	G	W	A	L	K	D	I	S	I	N	I	Q	N	R	E	K	-
APD26517.1/10991348/1-250		-	-	I	E	P	P	-	-	-	I	N	W	P	T	S	G	E	I	K	F	D	K	V	S	L	N	Y	D	-	-	L	P	-	V	L	K	E	I	S	L	N	I	K	A	G	E	-	-
KKF23040.1/14511700/1-250		-	-	S	L	L	P	-	-	-	A	V	W	P	T	T	G	N	I	Q	F	E	D	Y	G	L	Q	Y	R	K	G	-	N	W	A	L	N	K	I	S	I	N	I	Q	D	R	E	K	-
XP_023282660.1/12501499/1-250		-	-	C	V	L	P	-	-	-	A	S	W	P	A	T	G	T	I	Q	F	E	D	Y	G	L	Q	Y	R	K	G	-	G	W	A	L	K	D	I	S	I	N	I	Q	N	R	E	K	-
XP_019855857.1/12261475/1-250		-	-	C	P	I	P	-	-	-	P	G	W	P	I	Q	G	R	V	Q	F	S	H	Y	S	T	R	Y	R	P	G	-	D	L	V	L	K	D	I	T	C	D	I	P	G	G	Q	K	-
XP_009466146.1/9361185/1-250		-	-	K	L	Q	G	-	-	-	Q	V	W	P	T	E	G	R	I	E	F	R	N	Y	S	L	R	Y	R	P	N	-	E	L	A	L	K	H	V	N	L	T	I	N	G	Q	E	K	-
XP_017668902.1/12611510/1-250		-	-	K	P	E	G	-	-	-	Q	V	W	L	T	E	G	R	I	E	F	R	N	Y	S	L	R	Y	R	P	D	-	E	L	A	L	K	H	V	S	L	T	I	H	G	Q	E	K	-
XP_025909799.1/11551404/1-250		-	-	K	P	Q	G	-	-	-	Q	A	W	L	T	E	G	R	I	E	F	R	N	Y	S	L	R	Y	R	P	N	-	E	L	A	L	K	H	L	S	L	T	I	H	G	Q	E	K	-
XP_019740913.1/12771526/1-250		-	-	A	H	L	A	-	-	-	A	D	W	P	T	T	G	S	I	Q	F	E	D	Y	G	L	Q	Y	R	K	G	-	D	W	A	L	K	G	I	S	V	N	I	Q	D	K	E	K	-
XP_022081543.1/13351584/1-250		-	-	-	D	P	P	-	-	-	E	D	W	P	R	-	G	R	I	Q	F	D	R	A	S	V	R	Y	S	A	D	-	D	P	V	L	R	A	V	S	V	D	V	S	P	G	E	K	V
KFV61549.1/12461495/1-250		-	-	E	L	Q	G	-	-	-	Q	V	W	L	T	E	G	R	I	E	F	R	N	Y	S	L	R	Y	R	P	Q	-	E	L	A	L	K	Q	V	S	L	T	I	N	G	Q	E	K	-
XP_015732142.1/13191568/1-250		-	-	K	L	Q	G	-	-	-	Q	V	W	L	T	E	G	R	I	E	F	R	N	Y	S	L	R	Y	R	P	N	-	E	L	A	L	K	H	I	N	L	T	I	N	G	K	E	K	-
XP_010576835.1/12611510/1-250		-	-	K	L	Q	G	-	-	-	Q	V	W	L	T	E	G	R	I	E	F	R	N	Y	S	L	R	Y	R	P	N	-	E	L	A	L	K	H	V	N	L	T	I	N	G	Q	E	K	-
XP_009897890.1/10581307/1-250		-	-	E	L	Q	G	-	-	-	Q	V	W	L	T	E	G	R	I	E	F	R	N	Y	S	L	R	Y	R	P	Q	-	E	L	A	L	K	Q	V	S	L	T	I	N	G	Q	E	K	-
XP_014750807.1/11881437/1-250		-	-	K	L	Q	G	-	-	-	Q	V	W	P	T	E	G	R	I	E	F	R	N	Y	S	L	C	Y	R	P	G	-	E	L	A	L	R	G	V	S	V	T	I	N	G	H	E	K	-
XP_014427243.2/409658/1-250		-	-	N	S	A	S	-	-	-	Q	A	W	P	T	E	G	A	I	E	F	R	N	F	G	L	Q	Y	R	P	N	-	E	F	A	L	K	N	I	N	I	K	I	N	G	Q	E	K	-
XP_018420640.1/10311280/1-250		-	-	R	R	P	P	-	-	-	S	E	W	P	D	K	G	V	I	E	F	T	N	Y	Q	A	R	Y	R	E	D	-	D	L	A	L	R	D	V	T	F	Q	L	R	T	T	E	K	-
OXB68869.1/14191668/1-250		-	-	K	L	Q	G	-	-	-	Q	V	W	L	T	E	G	R	I	E	F	R	N	Y	S	L	R	Y	R	P	N	-	E	L	A	L	K	D	I	N	L	T	I	N	G	K	E	K	-
XP_020669780.1/12591508/1-250		-	-	P	L	L	F	-	-	-	D	N	W	P	T	E	G	E	I	E	F	R	G	Y	S	L	Q	Y	Q	P	D	-	G	L	A	L	K	N	I	N	I	K	I	K	G	R	E	K	-
XP_015755922.1/582831/1-250		-	-	S	R	P	P	-	-	-	D	N	W	P	E	S	G	S	I	V	I	Q	E	L	D	L	R	Y	R	K	G	-	P	M	V	L	K	Q	I	N	C	G	I	K	A	G	E	K	-
KFP81874.1/12361485/1-250		-	-	K	L	Q	D	-	-	-	Q	V	W	L	T	E	G	R	V	E	F	R	N	Y	S	L	Q	Y	R	P	N	-	D	L	A	L	K	H	I	N	L	T	I	N	G	Q	E	K	-
XP_008488595.1/9651214/1-250		-	-	K	P	Q	G	-	-	-	Q	V	W	L	T	E	G	R	V	E	F	R	N	Y	S	L	R	Y	R	P	G	-	E	L	A	L	R	H	L	S	F	T	I	H	G	Q	E	K	-
OXB81816.1/11451394/1-250		-	-	K	L	Q	G	-	-	-	Q	V	W	L	T	E	G	R	I	E	F	R	N	Y	S	L	R	Y	R	P	N	-	E	L	A	L	K	D	I	N	L	T	I	N	G	K	E	K	-
XP_020777791.1/9341183/1-250		-	-	G	A	L	S	-	-	-	P	L	W	P	S	S	G	S	I	S	F	E	D	F	G	L	Q	Y	R	Q	G	-	D	W	A	L	K	D	I	T	L	H	V	Q	D	G	E	K	-
KFM80877.1/702951/1-250		-	-	-	L	S	L	-	-	-	G	D	W	P	R	Q	G	S	V	S	F	R	D	Y	K	M	R	Y	R	P	G	-	E	F	V	L	K	G	V	D	A	E	I	A	A	G	Q	K	-
XP_024219052.1/11091358/1-250		-	-	-	F	I	P	-	-	-	L	K	W	P	A	-	G	E	I	R	F	E	G	V	T	L	R	Y	D	H	S	-	E	I	A	I	H	N	L	T	L	H	I	K	P	G	Q	K	V
KFO59125.1/12381487/1-250		-	-	K	L	Q	G	-	-	-	Q	V	W	L	T	-	G	R	I	E	F	K	N	Y	S	L	C	Y	R	P	G	-	E	L	A	L	R	H	I	S	V	T	I	N	G	H	E	-	-
XP_015265162.1/12051454/1-250		-	-	N	F	L	S	-	-	-	E	N	W	P	A	E	G	M	I	E	F	K	D	Y	G	L	R	C	R	P	D	-	E	L	S	L	K	N	I	N	I	K	I	N	G	Q	E	K	-
KFO98236.1/12361485/1-250		-	-	K	P	Q	G	-	-	-	Q	V	W	L	T	E	G	R	V	E	F	R	N	Y	S	L	R	Y	R	P	G	-	E	L	A	L	R	H	L	S	F	T	I	H	G	Q	E	K	-
XP_019854708.1/11261375/1-250		-	-	N	R	P	D	-	-	-	P	N	W	P	V	D	G	S	I	Q	F	D	E	Y	A	T	R	Y	R	P	G	-	D	L	V	L	K	N	V	S	C	Y	I	P	G	G	Q	K	-
XP_014750788.1/12281477/1-250		-	-	K	L	Q	G	-	-	-	Q	V	W	P	T	E	G	R	I	E	F	R	N	Y	S	L	C	Y	R	P	G	-	E	L	A	L	R	G	V	S	V	T	I	N	G	H	E	K	-
POI35375.1/9671216/1-250		-	-	K	L	Q	G	-	-	-	Q	V	W	L	T	E	G	R	I	E	F	R	N	Y	S	L	R	Y	R	P	N	-	E	L	A	L	K	H	I	N	L	T	I	N	G	K	E	K	-
EMG46193.1/13601609/1-250		-	E	T	E	P	K	-	-	-	P	S	W	P	E	-	G	Q	I	I	V	N	D	V	S	L	R	Y	A	P	D	-	P	R	V	I	K	N	V	S	F	E	V	Q	P	C	H	K	V
OVF06724.1/11461395/1-250		-	-	-	T	P	N	-	-	-	P	S	W	P	Q	Q	G	Q	I	D	F	N	H	V	N	L	A	Y	R	P	G	-	P	M	V	L	K	D	F	T	V	H	I	D	P	N	E	K	I
XP_011396873.1/11251374/1-250		G	G	P	P	P	P	-	-	-	K	G	W	P	G	A	G	M	L	Q	Y	D	D	V	T	A	V	Y	R	E	G	-	P	P	V	L	H	D	L	S	F	T	L	E	G	G	L	S	C
XP_024663673.1/11491398/1-250		E	E	T	K	P	A	-	-	-	P	D	W	P	S	K	G	G	V	V	F	D	Q	V	S	L	R	Y	R	P	N	-	P	V	V	L	N	N	L	S	V	E	I	K	P	G	E	K	V
XP_009269988.1/12601509/1-250		-	-	P	R	P	P	-	-	-	A	A	W	P	H	Q	G	N	V	R	F	E	D	F	N	L	S	Y	A	P	E	-	P	L	V	L	K	D	I	N	L	D	V	N	G	R	S	K	V
OCB86723.1/12371486/1-250		K	P	G	N	I	P	-	-	-	P	S	W	P	Q	N	G	E	V	K	F	K	N	V	K	L	A	Y	R	E	G	-	P	L	V	L	R	G	V	S	F	V	V	K	P	G	E	K	V
XP_001745465.1/12751524/1-250		-	-	-	-	P	P	-	-	-	P	E	W	P	T	-	G	V	V	E	F	A	S	V	S	A	R	Y	R	P	G	-	E	T	V	L	K	S	V	T	F	R	V	A	A	M	Q	H	V
OAF69475.1/9601209/1-250		-	-	V	I	L	P	-	-	-	Y	N	W	P	S	-	G	K	I	E	F	K	K	Y	S	M	Q	Y	K	P	D	-	P	F	A	L	N	N	V	Y	L	T	I	K	S	N	E	-	-
XP_012755376.1/9861235/1-250		-	-	-	R	P	S	-	-	-	A	D	W	P	Q	H	G	G	I	T	F	D	N	L	V	M	R	Y	R	E	G	-	D	P	V	L	K	G	I	S	C	E	I	K	P	K	E	K	-
OAF68604.1/11581407/1-250		-	-	E	M	N	L	-	-	-	R	N	W	P	S	-	G	K	I	V	F	Q	N	Y	T	M	S	Y	R	P	D	-	P	V	A	L	N	N	V	S	I	T	I	N	P	N	E	K	I
KIH59278.1/585834/1-250		-	-	-	R	P	P	-	-	-	A	G	W	P	S	K	G	E	V	D	I	S	G	Y	S	T	R	Y	R	P	G	-	D	L	V	L	K	G	L	S	V	H	I	S	A	G	E	K	-
PVD26872.1/8411090/1-250		-	-	-	R	P	P	-	-	-	T	G	W	P	Q	Q	G	E	V	C	F	Q	D	Y	K	T	R	Y	R	E	G	-	D	L	V	L	K	G	I	G	F	T	I	K	P	G	E	K	-
XP_022104006.1/11391388/1-250		-	-	-	L	P	D	-	-	-	P	S	W	P	E	-	G	A	V	A	M	D	D	I	S	V	R	Y	A	E	N	-	D	P	V	L	E	G	L	S	L	D	I	K	A	G	Q	K	I
XP_020428902.1/10321281/1-250		-	-	-	R	P	D	-	-	-	P	Q	W	P	Q	Q	G	G	I	V	F	D	N	L	V	M	R	Y	R	E	G	-	D	P	V	L	K	G	I	S	C	E	I	K	P	K	E	K	-
KFG80600.1/394643/1-250		-	-	-	R	P	P	-	-	-	G	S	W	P	A	-	G	A	V	K	F	V	N	Y	S	T	R	Y	R	P	E	-	D	P	V	L	R	N	I	N	L	D	I	R	A	K	E	K	I
AAL85706.1/10291278/1-250		-	-	-	R	P	A	-	-	-	P	D	W	P	P	H	G	A	I	T	F	D	N	L	V	M	R	Y	R	E	G	-	D	P	V	L	K	G	I	S	C	E	I	K	A	K	E	K	-
XP_637090.1/10511300/1-250		-	-	-	R	P	A	-	-	-	P	D	W	P	P	H	G	A	I	T	F	D	N	L	V	M	R	Y	R	E	G	-	D	P	V	L	K	G	I	S	C	E	I	K	A	K	E	K	-
XP_003288606.1/10501299/1-250		-	-	-	R	P	P	-	-	-	P	N	W	P	E	H	G	S	I	T	F	D	N	L	I	M	R	Y	R	E	G	-	D	P	V	L	K	G	I	S	C	E	I	K	P	K	E	K	-
OXB64192.1/660909/1-250		-	-	K	R	P	P	-	-	-	A	G	W	P	D	R	G	I	I	E	F	V	N	Y	R	A	Q	Y	R	K	D	-	G	L	A	L	N	D	I	S	F	Q	T	R	N	E	E	K	-
XP_006820964.1/13341583/1-250		-	-	Y	A	P	P	-	-	-	P	E	W	P	D	-	G	D	V	R	F	T	D	V	C	V	R	Y	S	T	D	-	G	A	V	L	R	D	V	T	V	H	F	K	A	G	E	K	I
XP_003284424.1/10421291/1-250		-	-	-	R	P	K	-	-	-	E	S	W	P	E	N	A	S	I	T	F	D	N	F	Y	M	S	Y	R	E	G	-	D	P	V	L	K	G	I	S	L	E	I	R	A	K	E	K	-
XP_004362113.1/10641313/1-250		-	-	-	R	P	E	-	-	-	S	D	W	P	Q	Q	G	G	I	A	L	D	N	V	V	M	S	Y	R	E	G	-	D	P	V	L	K	G	I	T	C	R	I	A	P	K	E	K	-
XP_003288359.1/10681317/1-250		-	-	-	R	P	P	-	-	-	P	N	W	P	E	Q	G	S	I	K	F	E	D	F	Y	M	S	Y	R	E	G	-	D	P	V	L	K	G	I	S	I	E	I	H	A	K	E	K	-
GAU87186.1/522771/1-250		-	-	-	R	P	P	-	-	-	P	K	W	P	Y	-	G	K	I	T	F	T	N	Y	E	A	R	Y	R	P	G	-	D	L	V	L	R	G	V	N	V	T	I	A	P	G	E	-	-
GAU94482.1/12991548/1-250		-	-	-	R	P	P	-	-	-	S	K	W	P	Y	-	G	N	I	A	F	T	D	Y	E	T	R	Y	R	P	G	-	D	L	V	L	Q	A	I	T	G	T	I	H	S	G	E	-	-
XP_022104044.1/9031152/1-250		-	-	-	L	P	N	-	-	-	P	S	W	P	E	-	G	A	V	A	M	D	T	I	S	V	R	Y	A	K	N	-	D	P	V	L	E	S	L	S	L	D	I	K	A	G	Q	K	I
XP_004359022.1/11331382/1-250		-	-	-	R	P	E	-	-	-	K	E	W	P	Q	H	G	Q	I	T	F	D	N	L	V	M	R	Y	R	E	G	-	D	P	V	L	K	G	I	S	C	N	I	L	P	Q	E	K	-
GAQ77581.1/12051454/1-250		-	-	-	R	P	P	-	-	-	P	G	W	P	D	K	G	A	I	E	F	K	D	V	V	M	R	Y	R	P	E	-	P	P	V	L	K	G	L	T	V	S	I	K	P	A	E	K	-
PRP78236.1/11541403/1-250		-	-	-	D	A	P	-	-	-	S	D	W	P	T	T	G	R	V	V	F	K	D	V	K	M	R	Y	R	E	G	-	E	L	V	L	K	G	V	N	V	S	I	Q	S	G	E	K	-
AXA49909.1/12961545/1-250		-	-	T	Q	P	P	-	-	-	P	S	W	P	S	-	G	V	V	E	F	R	H	Y	S	T	Q	Y	R	A	D	-	E	P	V	L	R	D	V	S	F	K	T	R	A	G	E	-	-
PJF19609.1/10401289/1-250		-	-	E	P	S	P	-	-	-	P	E	W	P	A	-	G	Q	I	K	F	D	T	I	S	M	R	Y	R	P	D	-	P	N	V	L	E	N	V	T	V	S	I	K	A	G	E	-	-
XP_012756194.1/9041153/1-250		-	-	-	-	P	D	-	-	-	E	G	W	P	N	-	G	E	I	E	F	K	N	I	E	V	R	Y	R	P	N	-	E	P	S	L	R	D	I	N	L	S	I	G	A	G	N	K	I
XP_021862129.1/12711520/1-250		-	-	S	K	P	S	-	-	-	P	N	W	P	T	H	G	N	I	E	L	N	N	L	Q	V	R	Y	R	S	N	T	P	L	V	L	K	G	I	T	L	G	I	R	G	G	E	K	I
XP_009060385.1/9981247/1-250		-	-	V	V	I	P	-	-	-	K	S	W	P	P	-	G	E	I	Q	V	K	N	L	C	V	S	Y	R	K	D	-	N	-	I	L	H	N	V	S	F	L	I	N	T	N	E	-	-
XP_002607606.1/10401289/1-250		-	-	-	D	P	S	-	-	-	G	T	W	P	E	-	G	S	I	Q	L	L	N	L	S	M	R	Y	R	E	N	-	P	L	V	L	K	S	V	T	C	Y	I	R	S	C	E	K	I
XP_022080966.1/13431592/1-250		-	-	-	L	P	K	-	-	-	P	E	W	P	D	-	G	A	V	S	V	N	N	I	S	V	R	Y	A	E	K	-	E	P	V	L	Q	N	I	S	L	D	I	Q	P	G	Q	K	I
XP_022919142.1/10201269/1-250		-	K	K	T	T	P	-	-	-	E	N	W	P	T	E	G	K	I	Q	F	K	Y	V	S	L	R	Y	S	-	-	E	S	-	V	L	K	N	L	S	F	T	I	E	P	Q	E	-	-
ETN57731.1/11171366/1-250		-	P	Q	N	T	G	-	-	-	A	N	W	P	E	A	G	R	I	E	F	R	N	V	T	Y	R	Y	F	-	-	A	T	-	V	L	K	E	L	S	F	E	I	Q	P	R	E	-	-
ORY40399.1/10571306/1-250		-	-	-	P	P	S	-	-	-	E	N	W	P	E	-	G	V	I	E	F	K	D	V	T	M	R	Y	A	P	N	-	P	I	V	L	D	A	I	S	F	K	I	G	N	G	E	-	-
XP_020431466.1/10091258/1-250		-	-	-	R	P	V	-	-	-	Q	E	W	P	Q	H	G	G	I	V	F	E	N	L	V	M	R	Y	R	E	G	-	D	P	V	L	K	G	I	S	C	E	I	K	P	K	E	R	-
XP_010666573.1/12811530/1-250		-	-	C	L	P	S	-	-	-	P	N	W	P	N	H	G	H	I	E	L	K	D	L	Q	V	R	Y	R	S	N	T	P	L	V	L	K	G	I	T	I	G	I	R	G	G	E	K	I
KYO23923.1/13861635/1-250		-	-	V	Q	V	P	-	-	-	P	D	W	P	S	Q	G	H	V	E	F	Q	Q	V	V	L	E	Y	R	P	G	-	P	H	A	L	D	G	V	T	F	T	V	Y	S	G	E	K	V
XP_795032.3/12091458/1-250		-	-	-	R	P	S	-	-	-	K	E	W	P	S	-	G	A	I	R	I	E	G	Y	K	M	R	Y	R	E	E	-	P	L	V	L	K	N	V	D	C	K	I	K	G	G	E	K	I
XP_019356116.1/12681517/1-250		-	-	V	Q	V	P	-	-	-	P	D	W	P	S	Q	G	H	V	E	F	Q	Q	V	V	L	E	Y	R	P	G	-	P	H	A	L	D	G	V	T	F	T	V	Y	S	G	E	K	V
XP_010894487.1/11301379/1-250		-	-	-	H	I	P	-	-	-	E	G	W	P	R	-	G	A	I	T	F	K	E	Y	T	M	R	Y	R	D	N	-	P	I	V	L	N	G	L	Q	L	N	I	Q	P	K	E	K	L
XP_005296338.1/12941543/1-250		-	-	V	Q	V	A	-	-	-	P	D	W	P	S	R	G	H	V	E	F	Q	Q	V	V	L	T	Y	R	P	G	-	P	N	A	L	D	G	V	T	F	T	I	Y	P	G	E	K	V
XP_025823724.1/12851534/1-250		-	-	H	L	P	S	-	-	-	P	N	W	P	T	H	G	D	I	D	I	K	D	L	K	V	R	Y	R	P	N	T	P	L	I	L	K	G	I	N	I	S	I	S	G	G	E	K	I
XP_017883367.1/10211270/1-250		-	D	K	K	P	P	-	-	-	E	E	W	P	T	K	G	L	V	E	F	K	D	V	R	L	K	Y	G	-	-	S	A	-	V	L	K	G	I	N	F	V	I	S	P	K	E	-	-
PSR92609.1/12461495/1-250		-	-	C	L	P	S	-	-	-	P	N	W	P	T	H	G	D	V	E	I	K	D	L	Q	V	R	Y	R	P	N	T	P	L	V	L	K	G	V	S	V	S	I	R	G	G	D	K	V
XP_005901965.1/10281277/1-250		-	E	N	R	P	L	-	-	-	P	S	W	P	H	E	G	D	I	F	F	-	D	I	N	F	R	Y	S	L	D	G	P	-	V	L	K	D	L	T	A	F	I	N	A	R	E	K	-
XP_020254853.1/555804/1-250		-	-	C	L	P	S	-	-	-	P	S	W	P	T	Q	G	D	I	D	V	S	G	L	Q	V	R	Y	R	E	N	T	P	L	V	L	N	G	I	T	L	S	I	R	G	G	E	K	I
XP_015223849.1/11891438/1-250		-	-	-	N	I	P	-	-	-	E	G	W	P	Q	-	G	A	I	T	F	N	D	Y	C	M	K	Y	R	E	N	-	P	V	V	L	D	G	L	K	L	K	I	K	P	M	E	K	V
XP_011551880.1/283532/1-250		-	-	H	K	P	P	-	-	-	P	G	W	P	E	E	G	R	V	E	F	R	H	M	S	L	Y	Y	N	-	-	E	G	-	V	L	K	D	L	T	L	V	I	E	P	K	E	-	-
PIA12845.1/234483/1-250		-	-	-	R	P	K	-	-	-	K	E	W	P	E	Q	G	L	V	E	F	K	N	F	S	M	R	Y	R	E	G	-	D	L	V	L	K	D	L	S	F	R	I	L	P	R	Q	K	-
XP_013062667.1/66315/1-250		-	-	-	Q	P	I	-	-	-	S	N	W	P	V	N	G	A	I	G	F	N	D	Y	K	T	R	Y	R	P	E	-	E	L	V	L	K	G	L	T	C	L	I	Q	G	G	E	K	-
PIA44408.1/12491498/1-250		-	-	C	L	P	S	-	-	-	P	E	W	P	T	H	G	D	V	R	I	N	D	L	Q	V	R	Y	R	P	N	T	P	L	I	L	K	G	L	T	L	S	I	K	G	G	E	K	I
XP_020113775.1/12131462/1-250		-	-	C	L	P	S	-	-	-	P	N	W	P	T	K	G	D	I	D	I	K	D	L	K	V	R	Y	R	P	N	T	P	L	V	L	N	G	I	T	I	S	I	H	G	G	E	K	I
XP_023646215.1/11341383/1-250		-	-	-	K	I	P	-	-	-	S	G	W	P	Q	-	G	A	I	T	F	R	S	Y	Q	M	R	Y	R	E	N	-	P	I	V	L	N	N	L	N	M	S	I	A	P	N	E	K	I
XP_008123598.1/12841533/1-250		-	-	I	Q	V	R	-	-	-	P	D	W	P	S	Q	G	H	I	E	F	Q	Q	V	V	L	A	Y	R	P	D	-	P	N	A	L	D	G	V	T	F	T	I	Y	P	G	E	K	V
XP_002446124.1/12951544/1-250		-	-	P	I	P	S	-	-	-	S	N	W	P	T	H	G	D	I	D	I	K	D	L	K	V	R	Y	R	P	N	T	P	L	I	L	K	G	I	N	I	S	I	N	G	G	E	K	I
XP_008112104.1/11831432/1-250		-	-	-	V	P	P	-	-	-	P	E	W	P	N	-	G	E	I	V	F	K	D	Y	Q	M	R	Y	R	E	N	-	P	I	V	L	H	G	I	N	V	T	I	R	G	K	Q	K	I
PKA57671.1/12471496/1-250		-	-	C	L	P	S	-	-	-	P	N	W	P	T	H	G	D	I	Y	L	R	D	L	K	V	R	Y	R	P	N	T	P	L	V	L	K	G	I	T	L	N	I	H	S	G	E	K	I
PWA56771.1/12551504/1-250		-	-	N	P	P	P	-	-	-	V	N	W	P	S	H	G	N	V	E	L	K	D	L	Q	V	R	Y	R	P	N	M	P	L	V	I	K	G	I	T	L	S	I	K	G	G	E	K	I
PIA61437.1/12591508/1-250		-	-	T	R	P	P	-	-	-	P	S	W	P	T	H	G	N	V	H	L	K	D	L	Q	V	R	Y	R	P	N	T	P	L	I	L	K	G	L	T	L	S	I	Q	G	G	E	K	I
XP_023927728.1/12561505/1-250		-	-	R	V	A	P	-	-	-	S	N	W	P	A	H	G	N	I	D	L	R	D	L	Q	V	R	Y	R	P	N	T	P	L	V	L	K	G	I	T	L	S	I	H	G	G	E	K	I
XP_004136172.2/12461495/1-250		-	-	K	L	P	P	-	-	-	P	N	W	P	T	H	G	D	I	H	L	Q	D	L	L	V	R	Y	R	P	N	T	P	L	V	L	K	G	I	T	V	S	I	H	G	G	E	K	V
XP_018433328.1/12761525/1-250		-	-	N	S	P	P	-	-	-	S	N	W	P	V	H	G	N	V	H	L	E	D	L	K	V	R	Y	R	P	N	T	P	L	V	L	K	G	I	T	L	D	I	K	G	G	E	K	V
XP_009617082.1/12161465/1-250		-	-	C	L	P	S	-	-	-	L	D	W	P	Y	R	G	D	I	D	I	N	N	L	K	V	R	Y	R	S	N	T	P	L	V	L	K	G	I	S	L	R	I	N	G	G	E	K	I
KKF10888.1/11311380/1-250		-	-	-	Q	I	P	-	-	-	E	H	W	P	K	-	G	A	I	T	F	Q	D	Y	K	M	R	Y	R	E	N	-	P	I	V	L	N	G	L	N	F	R	I	Q	A	G	E	K	L
XP_023526327.1/12491498/1-250		-	-	S	L	P	P	-	-	-	S	N	W	P	Y	R	G	N	V	D	L	K	N	L	Q	V	R	Y	R	P	N	T	P	L	V	L	K	G	L	T	L	S	I	I	G	G	E	K	I
XP_022954091.1/12381487/1-250		-	-	K	L	P	P	-	-	-	P	N	W	P	T	R	G	D	V	H	L	Q	D	L	L	V	R	Y	R	P	N	T	P	L	V	L	K	G	I	T	L	S	I	H	G	G	E	K	I
XP_007071789.1/12491498/1-250		-	-	V	Q	V	A	-	-	-	P	D	W	P	S	Q	G	H	V	E	F	Q	Q	V	V	L	T	Y	R	P	G	-	P	N	A	L	D	G	V	T	F	T	I	Y	P	G	E	K	V
XP_015522142.1/10931342/1-250		T	D	N	P	P	S	-	-	-	P	S	W	P	S	K	G	A	L	A	F	N	K	M	S	M	R	Y	A	-	-	K	P	-	V	L	K	D	L	N	V	A	I	E	P	G	Q	-	-
XP_009617080.1/12551504/1-250		-	-	C	L	P	S	-	-	-	L	D	W	P	Y	R	G	D	I	D	I	N	N	L	K	V	R	Y	R	S	N	T	P	L	V	L	K	G	I	S	L	R	I	N	G	G	E	K	I
PUZ46363.1/12791528/1-250		-	-	N	L	P	S	-	-	-	P	N	W	P	T	H	G	D	I	D	I	K	D	L	K	V	R	Y	R	P	N	T	P	L	I	L	K	G	I	N	V	S	I	S	G	G	E	K	I
XP_017223142.1/12461495/1-250		-	-	S	L	P	S	-	-	-	P	D	W	P	E	N	G	N	I	E	I	T	N	L	Q	V	R	Y	R	S	N	T	P	L	V	L	K	G	I	T	L	S	I	R	G	G	D	K	I
PHU30659.1/12541503/1-250		-	-	C	L	P	S	-	-	-	S	G	W	P	Y	H	G	D	I	E	I	K	N	L	K	V	R	Y	R	S	N	T	P	L	V	L	K	G	I	S	L	R	I	N	G	G	E	K	I
XP_003581195.1/12821531/1-250		-	-	H	L	P	S	-	-	-	P	S	W	P	I	H	G	D	I	D	I	K	D	L	K	V	R	Y	R	P	N	T	P	L	I	L	K	G	I	T	V	S	I	R	G	G	E	K	I
XP_013873442.1/11351384/1-250		-	-	-	H	V	P	-	-	-	D	G	W	P	K	-	G	A	I	T	F	R	D	Y	K	M	R	Y	R	D	N	-	P	I	V	L	N	G	L	D	F	R	I	R	A	G	E	K	V
PFX23866.1/547796/1-250		-	-	-	K	P	S	-	-	-	P	D	W	P	N	-	G	V	I	K	M	S	G	V	K	M	R	Y	R	D	G	-	P	L	V	L	D	D	I	N	F	E	I	R	K	C	E	K	I
XP_014335662.1/9811230/1-250		-	E	N	R	P	L	-	-	-	P	S	W	P	H	E	G	D	I	F	F	-	D	I	N	F	R	Y	S	L	D	G	P	-	V	L	K	D	L	T	A	F	I	N	A	R	E	K	-
OWF53482.1/11161365/1-250		-	-	S	Q	P	S	-	-	-	P	A	W	P	A	-	G	V	I	S	Y	S	D	V	H	M	K	Y	R	D	G	-	P	N	V	L	K	G	L	T	F	S	T	S	H	A	E	-	-
OEU06448.1/8821131/1-250		-	-	-	P	Q	S	-	-	-	G	T	W	P	V	-	G	E	I	E	F	S	H	A	S	M	R	Y	R	D	-	-	P	L	V	L	K	D	L	S	L	T	V	K	G	C	E	K	I
XP_008611064.1/651900/1-250		-	-	-	A	T	A	-	-	-	H	D	W	P	T	-	G	H	V	T	F	S	N	M	S	F	R	Y	K	E	H	-	A	L	V	L	K	D	V	N	V	D	I	A	S	G	E	K	I
XP_001632884.1/10071256/1-250		-	-	A	R	P	P	-	-	-	S	E	W	P	K	K	G	A	V	D	L	V	N	V	S	L	A	Y	Y	P	G	A	P	-	V	L	K	D	V	T	F	S	I	N	P	A	E	-	-
POM75559.1/558807/1-250		-	-	-	M	N	S	-	-	-	D	V	W	P	S	-	G	A	I	K	F	D	N	L	C	L	K	Y	R	P	E	-	P	L	V	L	R	G	V	T	M	D	I	N	G	G	E	K	V
XP_025832977.1/17822031/1-250		-	-	V	I	P	P	-	-	-	P	V	W	P	E	N	G	N	I	Q	F	K	S	V	F	L	K	Y	S	-	-	S	P	-	V	L	K	N	L	N	F	T	I	N	P	Q	E	-	-
XP_012900196.1/709958/1-250		-	-	-	R	P	P	-	-	-	S	Q	W	P	E	K	G	I	V	E	F	I	N	Y	Q	A	R	Y	R	D	D	-	G	L	A	L	R	D	I	T	F	Q	T	H	G	E	E	K	-
RDD42680.1/10161265/1-250		-	-	D	P	S	P	-	-	-	N	V	W	P	S	K	G	V	I	R	F	R	N	L	H	Y	S	H	H	-	-	L	P	-	V	L	K	R	I	N	C	K	I	Y	P	S	E	-	-
XP_017662167.1/12541503/1-250		R	L	V	Q	V	A	-	-	-	A	D	W	P	S	Q	G	L	L	E	F	Q	E	V	V	L	A	Y	R	A	G	-	P	N	A	L	D	G	V	S	F	T	V	Y	P	G	E	K	V
KXJ11258.1/10881337/1-250		-	-	S	R	P	P	-	-	-	S	D	W	P	K	S	G	Q	L	E	L	Q	D	V	S	L	A	Y	Y	P	G	A	P	-	V	L	N	D	V	N	F	K	V	N	P	Q	E	-	-
XP_019759864.1/10471296/1-250		-	-	M	A	P	L	-	-	-	K	T	W	P	E	H	G	Q	L	E	F	K	S	V	Y	L	R	Y	A	-	-	E	P	-	V	L	N	N	L	S	F	R	I	K	P	K	E	-	-
ENN78464.1/23382587/1-250		-	-	K	D	P	P	-	-	-	V	Y	W	P	T	N	G	G	V	R	F	E	K	L	S	L	K	Y	S	-	-	E	A	-	V	L	K	N	L	T	F	E	V	K	R	A	E	-	-
ORX63009.1/15391788/1-250		-	-	-	L	A	R	-	-	-	S	Q	W	P	E	-	G	L	V	Q	F	K	D	V	E	V	Q	Y	A	P	D	-	P	V	V	L	H	G	I	S	F	E	T	K	P	R	E	K	I
XP_012896926.1/8901139/1-250		-	D	V	H	P	P	-	-	-	E	N	W	P	S	-	G	A	I	E	I	K	D	A	K	L	R	Y	R	D	G	-	P	L	V	M	K	G	V	N	L	S	V	K	P	H	E	K	V
OQS04209.1/443692/1-250		-	-	-	A	N	L	-	-	-	S	S	W	P	A	-	G	K	L	E	F	Q	D	C	S	F	R	Y	K	P	N	-	P	L	V	L	N	N	I	N	F	I	V	Q	G	G	E	K	I
ERL90208.1/51535402/1-250		-	-	K	D	P	P	-	-	-	R	D	W	P	S	S	G	K	I	T	F	K	D	L	S	M	R	Y	A	-	-	E	P	-	I	L	K	G	L	T	F	T	I	Q	D	R	E	-	-
ENN79531.1/47655014/1-250		-	-	K	D	P	P	-	-	-	R	D	W	P	S	S	G	K	I	T	F	K	D	L	S	M	R	Y	A	-	-	E	P	-	I	L	K	G	L	T	F	T	I	Q	D	R	E	-	-
XP_015788861.1/10421291/1-250		-	-	K	R	P	P	-	-	-	P	E	W	P	T	K	G	L	I	K	F	D	H	L	T	L	Q	Y	P	T	A	P	K	-	T	L	E	N	I	T	I	T	I	H	S	G	E	-	-
ELA27286.1/11221371/1-250		-	-	E	G	M	P	-	-	-	K	S	W	P	S	Q	G	E	I	V	F	D	H	V	Q	M	R	Y	R	A	G	-	P	L	V	L	K	D	I	H	M	H	I	K	G	G	E	R	L
XP_973658.2/9771226/1-250		-	-	K	N	L	G	-	-	-	E	I	W	P	S	E	G	Q	I	K	F	Q	S	V	S	M	R	Y	P	Q	S	G	R	-	T	L	D	N	I	S	F	T	V	E	P	R	E	-	-
XP_015788850.1/10421291/1-250		-	-	K	K	P	P	-	-	-	P	E	W	P	T	K	G	L	I	K	F	D	H	L	T	L	Q	Y	P	T	A	P	K	-	T	L	K	N	I	T	I	T	I	Q	S	G	E	-	-
OQR84043.1/404653/1-250		-	-	-	A	V	A	-	-	-	H	D	W	P	A	-	G	R	L	T	F	R	N	M	S	F	R	Y	K	A	T	-	P	L	V	L	K	D	V	S	V	D	I	A	S	G	E	K	V
EQB51307.1/11461395/1-250		-	-	E	G	M	P	-	-	-	K	S	W	P	S	Q	G	E	I	V	F	D	H	V	Q	M	R	Y	R	A	G	-	P	L	V	L	K	D	I	H	M	H	I	K	G	G	E	R	L
XP_023018988.1/10451294/1-250		-	-	K	S	P	P	-	-	-	K	S	W	P	D	R	G	R	I	D	F	V	N	V	Y	M	K	Y	S	-	-	T	P	-	I	L	K	N	L	V	F	G	I	R	P	I	E	-	-
KPP78596.1/12141463/1-250		-	-	L	E	V	S	-	-	-	S	L	W	P	E	H	G	Q	V	E	F	Q	K	A	V	L	V	Y	R	S	G	-	P	N	A	L	D	E	L	S	V	V	I	Q	A	G	E	K	V
XP_023811555.1/13031552/1-250		-	-	A	Q	L	P	-	-	-	P	S	W	P	E	R	G	M	V	E	F	R	D	V	V	L	A	Y	R	E	D	-	P	N	A	L	D	G	V	S	L	L	V	R	P	G	E	K	I
XP_013879368.1/12971546/1-250		-	-	Q	Q	L	P	-	-	-	P	A	W	P	E	Q	G	S	L	E	F	H	N	V	V	L	A	Y	R	E	G	-	P	N	A	L	D	G	V	S	L	F	V	Q	P	G	E	K	I
XP_011642194.1/630879/1-250		-	E	A	K	P	P	-	-	-	D	N	W	P	T	K	G	L	V	E	F	K	N	V	S	L	K	Y	N	S	Q	G	A	-	I	L	S	N	V	S	F	V	V	M	P	E	E	-	-
XP_021935708.1/10501299/1-250		-	-	-	K	P	H	-	-	-	K	N	W	P	S	E	G	S	V	V	F	D	K	V	V	I	A	Y	S	K	D	D	P	-	V	L	K	C	V	S	F	T	V	K	S	S	E	-	-
XP_021935618.1/11081357/1-250		-	-	-	K	P	H	-	-	-	K	N	W	P	S	E	G	S	V	V	F	D	K	V	V	I	A	Y	S	K	D	D	P	-	V	L	K	C	V	S	F	T	V	K	S	S	E	-	-
KRT85836.1/9401189/1-250		-	-	I	P	K	N	-	-	-	P	K	W	P	E	H	G	R	V	V	F	K	N	L	C	L	R	Y	N	-	-	E	D	-	V	L	K	N	L	N	F	T	I	E	A	G	E	-	-
XP_016608159.1/10711320/1-250		D	S	D	P	P	C	-	-	-	E	A	W	P	K	-	G	E	I	A	I	R	D	I	E	L	R	Y	P	S	R	-	H	P	V	I	R	D	L	S	L	E	I	S	P	G	E	K	I
NP_001135594.1/12521501/1-250		-	-	L	Q	V	E	-	-	-	L	D	W	P	T	N	G	H	I	E	F	R	N	V	V	L	C	Y	R	L	G	-	P	N	A	L	D	G	I	S	F	T	I	S	P	G	E	K	I
XP_024116451.1/12861535/1-250		-	-	A	Q	L	P	-	-	-	P	S	W	P	E	R	G	M	V	E	F	R	D	V	V	L	A	Y	R	E	N	-	P	N	A	L	D	G	V	S	L	L	V	R	P	G	E	K	I
XP_022081040.1/13371586/1-250		-	-	T	N	P	P	-	-	-	A	D	W	P	D	-	G	R	V	T	F	S	N	V	S	L	R	Y	A	K	-	-	Q	A	V	V	E	G	V	N	V	E	L	R	P	G	E	K	V
XP_021145122.1/12321481/1-250		-	-	V	Q	V	A	-	-	-	V	D	W	P	S	Q	G	L	V	E	F	Q	Q	V	V	L	V	Y	R	A	G	-	P	N	A	L	D	G	V	S	F	T	V	Y	P	G	E	K	V
XP_022081038.1/13671616/1-250		-	-	T	N	P	P	-	-	-	A	D	W	P	D	-	G	R	V	T	F	S	N	V	S	L	R	Y	A	K	-	-	Q	A	V	V	E	G	V	N	V	E	L	R	P	G	E	K	V
XP_022052220.1/13021551/1-250		-	-	A	Q	L	P	-	-	-	P	A	W	P	K	Q	G	L	L	E	F	R	D	V	A	L	A	Y	R	E	G	-	P	N	A	L	D	G	V	S	L	V	V	R	P	G	E	K	I
XP_008641559.1/13051554/1-250		-	-	V	Q	V	S	-	-	-	A	D	W	P	S	Q	G	L	V	E	F	Q	Q	V	V	L	A	Y	R	A	G	-	P	N	A	L	D	G	V	S	F	T	V	Y	P	G	E	K	L
KJA16429.1/11501399/1-250		K	K	P	A	V	A	-	-	-	H	C	W	T	V	R	G	V	R	R	A	D	D	-	-	-	-	-	-	-	-	-	-	-	-	-	-	-	L	N	L	-	-	-	-	-	-	-	L
XP_011679319.1/12981547/1-250		-	-	I	E	P	P	-	-	-	G	S	W	P	D	-	G	Q	I	E	L	D	D	I	S	V	R	Y	A	N	D	-	D	P	V	L	K	G	V	T	L	T	I	P	E	K	E	K	L
KFP84241.1/12501499/1-250		-	-	V	Q	V	A	-	-	-	A	D	W	P	S	Q	G	L	V	E	F	Q	Q	V	V	L	A	Y	R	A	G	-	P	N	A	L	D	G	V	T	F	T	I	Y	P	G	E	K	V
XP_005416315.1/12531502/1-250		-	-	V	Q	V	S	-	-	-	A	D	W	P	S	K	G	L	V	E	F	Q	Q	V	V	L	A	Y	R	P	G	-	P	N	A	L	D	G	V	S	F	T	V	Y	P	G	E	K	L
XP_024525855.1/10051254/1-250		E	D	G	H	L	P	-	-	-	E	N	W	P	E	-	G	E	V	E	F	E	N	V	K	L	V	Y	R	P	E	-	P	P	A	L	I	D	I	S	F	K	I	A	A	G	E	K	V
XP_023714333.1/11121361/1-250		-	-	-	K	P	H	-	-	-	R	N	W	P	N	S	G	N	I	V	F	D	E	V	V	L	A	Y	S	K	D	G	P	-	V	L	K	C	V	S	F	T	V	M	S	S	E	-	-
XP_018571144.1/9891238/1-250		-	-	R	S	E	F	-	-	-	K	D	W	L	K	L	G	C	I	Q	F	K	N	V	S	L	K	Y	N	L	Q	-	L	-	V	L	N	N	I	N	V	T	I	K	A	K	E	-	-
XP_020335740.1/12271476/1-250		-	-	P	Q	V	P	-	-	-	T	S	W	P	E	Q	G	W	V	E	F	R	G	A	V	L	S	Y	R	E	G	-	P	N	A	L	D	G	V	S	L	V	V	R	P	G	E	K	V
XP_025015978.1/10711320/1-250		-	-	-	T	P	P	-	-	-	D	N	W	P	F	D	G	Q	I	E	F	K	N	L	T	L	Q	Y	P	S	A	P	K	-	T	L	S	D	I	S	I	T	I	N	A	K	E	-	-
XP_024855973.1/8821131/1-250		-	-	-	R	P	P	-	-	-	P	S	W	P	H	E	G	R	I	Y	I	T	Y	V	N	F	K	Y	S	L	D	G	P	-	V	L	K	N	L	D	T	L	I	D	P	R	E	K	-
XP_014863176.1/12851534/1-250		-	-	A	Q	L	P	-	-	-	A	A	W	P	Q	H	G	R	L	E	F	C	D	V	V	L	A	Y	R	E	G	-	P	N	A	L	D	G	V	S	L	A	V	R	P	G	E	K	I
XP_019856380.1/10131262/1-250		-	-	-	H	P	P	-	-	-	P	N	W	P	D	K	G	N	I	V	M	N	S	V	S	Y	K	H	S	-	-	G	P	-	V	L	N	D	I	S	C	T	V	I	S	R	E	-	-
XP_012951535.1/13161565/1-250		-	-	V	Q	V	A	-	-	-	A	D	W	P	S	R	G	L	V	E	F	Q	H	V	V	L	A	Y	R	A	G	-	P	N	A	L	D	G	V	S	F	T	V	Y	P	G	E	K	V
EFA03655.1/9931242/1-250		-	-	K	I	A	P	-	-	-	K	G	W	P	S	A	G	N	I	D	F	N	D	V	S	M	K	Y	S	-	-	G	P	-	V	L	K	N	L	N	C	R	I	A	S	S	E	-	-
XP_021175863.1/12411490/1-250		-	-	A	E	L	P	-	-	-	A	A	W	P	E	Q	G	S	L	E	F	C	D	V	V	L	A	Y	R	E	G	-	P	N	A	L	D	G	V	R	F	V	V	Q	P	G	E	K	I
XP_021924383.1/12801529/1-250		-	-	I	A	P	P	-	-	-	Y	A	W	P	S	Q	G	V	V	T	F	T	D	V	V	L	R	Y	R	E	H	-	A	P	S	L	K	G	V	S	F	T	T	R	P	A	E	K	I
XP_009685033.1/12671516/1-250		-	-	I	Q	V	A	-	-	-	A	D	W	P	S	Q	G	Y	V	E	F	Q	E	V	V	L	T	Y	R	A	G	-	P	N	A	L	D	G	V	S	F	T	V	Y	P	G	E	K	V
XP_012725263.1/12931542/1-250		-	-	A	E	L	P	-	-	-	A	A	W	P	E	Q	G	S	L	E	F	C	D	V	V	L	A	Y	R	E	G	-	P	N	A	L	D	G	V	R	F	V	V	Q	P	G	E	K	I
XP_023298495.1/10761325/1-250		-	-	K	P	K	D	-	-	-	P	S	W	P	S	K	G	R	I	E	F	V	N	F	Y	L	K	Y	S	-	-	G	E	-	I	L	K	N	L	N	F	T	I	E	S	E	Q	-	-
XP_021412759.1/12851534/1-250		-	-	P	Q	V	P	-	-	-	T	S	W	P	E	Q	G	W	V	E	F	R	G	A	V	L	S	Y	R	E	G	-	P	N	A	L	D	G	V	S	L	V	V	R	P	G	E	K	V
XP_002672575.1/11501399/1-250		-	S	D	P	I	P	-	-	-	S	Q	W	P	S	-	G	H	V	Q	F	N	S	L	S	A	R	Y	R	D	-	-	D	P	V	L	N	S	I	Q	L	E	I	K	P	G	T	K	I
XP_015431722.1/13771626/1-250		-	G	D	N	P	P	-	-	-	Y	A	W	P	S	Q	G	V	V	E	F	K	E	V	V	L	Q	Y	R	E	H	-	L	P	S	L	N	G	V	T	F	F	T	R	P	A	E	K	I
XP_011679309.1/220469/1-250		-	-	L	E	P	P	-	-	-	P	D	W	P	A	-	G	E	I	Q	F	D	D	I	S	V	R	Y	S	P	D	-	D	P	V	L	R	E	V	S	L	N	V	C	S	Q	E	K	I
OQR99803.1/9781227/1-250		S	T	D	A	L	A	-	-	-	F	P	W	P	T	-	G	A	V	A	F	E	G	V	A	L	R	Y	Q	P	-	-	P	R	V	L	Q	N	V	S	F	T	V	P	A	A	A	K	V
XP_002788824.1/9611210/1-250		-	-	-	R	T	P	-	-	-	K	D	W	P	H	-	G	K	I	T	Y	K	M	V	T	A	R	Y	R	S	D	-	A	P	V	L	R	N	V	S	F	S	I	A	G	G	E	-	-
XP_022198345.1/12231472/1-250		-	K	V	A	P	P	-	-	-	Y	A	W	P	S	-	G	V	I	I	F	N	N	V	Y	L	R	Y	R	Q	-	-	Q	P	S	L	R	G	I	S	F	S	T	R	P	A	E	R	I
XP_003769152.1/12351484/1-250		-	K	I	Q	V	E	-	-	-	V	N	W	L	S	Q	G	H	V	E	F	R	D	V	V	L	A	Y	R	P	G	-	P	N	A	L	D	G	V	T	F	S	I	L	P	G	E	K	I
XP_018392357.1/10651314/1-250		S	D	N	P	P	P	-	-	-	P	T	W	P	S	Q	G	Q	L	I	L	K	N	V	N	M	K	Y	H	E	D	D	P	-	V	L	K	N	L	N	V	S	I	E	P	G	W	-	-
EFA04472.2/10211270/1-250		T	K	K	T	V	S	-	-	-	F	P	W	P	S	K	G	M	I	E	F	Q	N	L	S	L	K	Y	S	-	-	D	P	-	V	L	R	H	L	N	L	T	I	A	P	G	A	-	-
XP_020012818.1/12381487/1-250		-	-	P	L	K	G	-	-	-	I	S	W	L	T	Q	G	S	V	E	F	Q	D	V	V	L	V	Y	R	P	G	-	P	N	A	L	D	G	V	S	F	R	V	Q	P	G	E	K	L
XP_015522137.1/11261375/1-250		T	D	N	P	P	P	-	-	-	P	T	W	P	S	N	G	G	L	V	F	N	Q	V	S	M	K	Y	A	-	-	K	P	-	V	L	K	D	L	N	L	R	I	K	P	G	W	-	-
XP_011066359.1/11241373/1-250		S	E	N	P	P	P	-	-	-	S	T	W	P	S	E	G	Q	L	I	L	K	D	V	N	M	K	Y	H	M	D	D	P	-	V	L	K	N	L	N	V	S	I	E	P	G	W	-	-
KYN05541.1/11091358/1-250		S	N	N	P	P	P	-	-	-	P	T	W	P	S	Q	G	Q	L	I	L	K	N	V	N	M	K	Y	H	E	D	D	P	-	V	L	K	N	L	N	V	S	I	E	P	G	W	-	-
XP_011352180.1/11201369/1-250		S	S	D	P	P	P	-	-	-	P	T	W	P	S	Q	G	R	L	I	F	K	N	V	N	M	K	Y	D	K	D	D	P	-	V	L	K	N	L	N	I	S	I	E	P	G	W	-	-
XP_002424437.1/10951344/1-250		-	K	I	N	V	E	-	-	-	S	D	W	P	S	-	G	L	I	E	F	K	N	V	K	L	N	Y	G	T	-	-	P	D	V	L	H	D	I	S	F	V	L	S	G	G	E	K	I
EDM07278.1/10901339/1-250		-	-	S	A	A	Q	-	-	-	P	L	W	P	C	G	G	Q	I	E	F	R	D	F	G	L	R	H	R	P	E	-	P	M	A	V	Q	G	V	S	L	K	I	H	A	G	E	K	-
EDM07276.1/11441393/1-250		-	-	S	A	A	Q	-	-	-	P	L	W	P	C	G	G	Q	I	E	F	R	D	F	G	L	R	H	R	P	E	-	P	M	A	V	Q	G	V	S	L	K	I	H	A	G	E	K	-
XP_012199804.1/9941243/1-250		V	T	T	T	V	D	-	-	-	A	S	W	P	A	-	G	V	V	T	F	D	H	Y	A	M	R	Y	R	D	H	-	N	L	V	L	K	D	V	S	F	T	V	P	A	G	A	K	V
XP_018392362.1/11231372/1-250		S	N	N	P	P	P	-	-	-	P	T	W	P	S	Q	G	Q	L	I	L	K	N	V	N	M	K	Y	H	E	D	D	P	-	V	L	K	N	L	N	V	S	I	E	P	G	W	-	-
XP_012534567.1/524773/1-250		S	N	D	P	P	P	-	-	-	A	T	W	P	S	I	G	Q	L	S	L	T	N	V	S	M	N	Y	H	K	D	D	P	-	V	L	K	N	L	N	V	T	I	E	P	G	W	-	-
KNE58867.1/12101459/1-250		-	S	F	D	L	D	-	-	-	A	A	W	P	Q	-	G	T	I	E	F	R	D	Y	S	T	Q	Y	S	D	T	-	D	P	V	L	K	H	I	N	L	K	I	N	A	G	E	-	-
XP_017777157.1/10141263/1-250		-	-	G	E	D	P	-	-	-	D	N	W	P	K	Q	G	L	I	E	Y	R	N	V	T	L	K	Y	T	-	-	D	K	-	V	L	D	D	V	N	F	V	I	Q	P	K	E	-	-
XP_014206367.1/11151364/1-250		S	P	T	P	L	P	-	-	-	K	E	W	P	R	R	G	K	L	A	L	R	H	V	S	M	R	Y	E	D	N	K	P	-	V	L	K	D	L	N	L	T	I	E	P	G	W	-	-
XP_020298220.1/11221371/1-250		S	S	N	P	P	P	-	-	-	P	T	W	P	T	Q	G	Q	L	T	L	K	N	V	C	M	T	Y	G	K	N	D	L	-	A	L	K	N	L	N	V	D	I	E	P	G	W	-	-
XP_011701005.1/11231372/1-250		S	S	D	S	P	P	-	-	-	S	T	W	P	H	Q	G	Q	L	I	L	K	N	V	N	M	K	Y	Y	R	N	D	S	-	V	L	K	N	L	N	I	S	V	E	P	G	W	-	-
XP_025405929.1/12421491/1-250		-	T	M	S	P	P	-	-	-	F	A	W	P	T	N	G	I	I	Q	F	S	N	V	F	L	K	Y	R	Q	D	-	P	M	S	L	N	G	I	S	F	E	T	T	S	S	E	K	I
OLQ07372.1/11571406/1-250		-	-	-	-	-	E	-	-	-	S	V	P	A	V	-	G	S	V	C	F	E	N	V	V	M	R	Y	R	P	D	-	P	T	V	L	R	G	L	S	F	A	I	P	G	G	S	S	L
XP_011259351.2/11211370/1-250		S	D	D	P	L	P	-	-	-	P	T	W	P	S	Q	G	R	L	T	F	K	N	V	S	M	K	Y	D	K	N	N	P	-	V	L	K	N	L	N	M	S	I	E	P	G	W	-	-
XP_022918851.1/10241273/1-250		-	-	-	A	P	K	-	-	-	T	D	W	P	S	-	G	K	I	E	Y	K	N	V	C	L	R	Y	P	K	-	-	D	L	I	L	K	G	V	N	F	F	I	K	P	G	E	K	I
XP_025205774.1/12491498/1-250		-	S	V	S	P	P	-	-	-	F	A	W	P	T	N	G	I	I	Q	F	S	N	V	F	L	K	Y	R	H	D	-	S	M	S	L	N	G	V	S	F	E	T	T	S	S	E	K	I
XP_009829583.1/9991248/1-250		-	-	H	S	T	A	-	-	-	S	L	I	L	T	-	G	A	I	S	F	N	K	V	Q	F	R	Y	K	P	T	-	E	L	V	L	R	D	L	S	C	D	I	A	G	G	E	K	I
XP_007450699.1/11121361/1-250		K	V	G	T	C	S	-	-	-	L	D	W	P	S	-	G	E	I	A	F	R	D	Y	Q	M	R	Y	R	D	N	-	P	L	V	L	N	G	L	N	L	N	I	Q	S	R	Q	R	V
XP_020151309.1/11811430/1-250		-	S	E	S	P	D	-	-	-	R	S	W	P	T	-	G	K	I	E	F	E	H	V	T	L	R	Y	K	A	D	-	P	P	A	L	N	E	I	S	F	H	I	E	S	G	M	Q	V
XP_020151308.1/12121461/1-250		-	S	E	S	P	D	-	-	-	R	S	W	P	T	-	G	K	I	E	F	E	H	V	T	L	R	Y	K	A	D	-	P	P	A	L	N	E	I	S	F	H	I	E	S	G	M	Q	V
XP_020530903.1/12311480/1-250		-	C	Q	S	V	N	-	-	-	S	D	W	P	S	-	G	E	V	E	F	H	H	V	S	L	R	Y	M	P	S	-	P	L	A	L	Q	D	V	S	F	C	I	S	A	G	T	Q	V
XP_015373973.1/12491498/1-250		-	S	V	S	P	P	-	-	-	F	A	W	P	T	N	G	I	I	Q	F	S	N	V	F	L	K	Y	K	H	D	-	P	M	S	L	N	G	V	S	F	E	T	T	S	S	E	K	I
PQQ11274.1/10891338/1-250		-	S	Q	P	L	H	-	-	-	P	S	W	P	Y	-	G	Q	I	E	F	Q	N	V	T	L	R	Y	K	P	S	-	P	A	A	L	R	D	I	S	F	T	I	E	G	G	M	Q	V
XP_015869226.1/12081457/1-250		-	D	R	S	L	S	-	-	-	P	N	W	P	F	-	G	L	I	E	F	Q	N	V	T	L	R	Y	M	P	S	-	P	A	A	L	K	D	V	T	F	T	I	E	G	G	M	Q	V
XP_022714738.1/12181467/1-250		-	F	Q	S	L	N	-	-	-	S	S	W	P	F	-	G	V	I	E	F	Q	N	V	T	M	K	Y	M	P	S	-	P	A	A	L	N	D	I	S	F	T	I	A	G	G	T	Q	V
XP_024019840.1/12171466/1-250		-	H	Q	S	L	S	-	-	-	P	N	W	P	Y	-	G	Q	I	E	F	R	N	V	T	L	R	Y	M	P	S	-	P	P	A	L	R	D	I	T	F	S	I	K	G	G	M	Q	V
PNT76345.1/12741523/1-250		-	S	E	S	P	H	-	-	-	R	S	W	P	T	-	G	N	I	E	F	E	H	V	T	L	R	Y	K	T	D	-	P	P	A	L	N	D	I	S	F	L	I	A	S	G	M	Q	V
KOM44579.1/10131262/1-250		-	G	L	Y	L	N	-	-	-	Q	D	W	P	N	-	G	F	I	E	F	Q	C	V	T	L	K	Y	L	P	S	-	P	A	A	L	C	N	L	S	F	R	I	A	G	G	T	Q	V
XP_008615956.1/9951244/1-250		-	-	V	P	A	P	-	-	-	D	M	W	P	T	-	P	T	I	A	F	E	N	V	G	M	R	Y	R	A	H	-	P	R	V	L	T	D	V	H	V	T	V	A	A	K	D	K	I
OWR50775.1/394643/1-250		D	G	P	M	P	P	-	-	-	K	D	W	P	K	R	A	K	L	V	F	K	D	L	Y	L	R	Y	D	T	E	A	E	-	V	L	K	N	L	N	I	V	I	E	S	G	W	-	-
XP_015837651.1/9951244/1-250		-	E	K	T	H	L	-	-	-	E	F	K	P	T	T	G	S	I	V	F	Q	D	V	S	L	Q	Y	N	-	-	H	S	-	V	L	K	E	L	S	F	T	I	N	P	G	E	-	-
ORY41910.1/9021151/1-250		-	-	-	L	P	R	-	-	-	E	S	W	P	D	-	G	S	I	S	F	C	N	A	E	M	R	Y	R	P	D	-	P	P	V	L	S	N	L	T	L	E	I	K	G	G	E	-	-
OMO85696.1/10251274/1-250		-	S	Q	S	L	N	-	-	-	S	S	W	P	F	-	G	V	I	E	F	Q	N	V	T	M	K	Y	M	P	S	-	P	A	A	L	N	D	I	T	F	T	I	A	G	G	T	Q	V
XP_024182069.1/11951444/1-250		-	L	Q	S	L	N	-	-	-	C	N	W	P	F	-	G	R	I	E	F	Q	N	V	T	L	R	Y	K	P	S	-	P	A	A	L	C	D	I	S	F	T	I	D	G	G	M	Q	V
RCV20334.1/11811430/1-250		-	S	E	S	P	S	-	-	-	R	S	W	P	T	-	G	R	I	D	F	V	H	V	T	L	R	Y	K	P	E	-	P	P	A	L	D	D	V	S	F	H	I	A	S	G	M	Q	V
XP_024182068.1/12161465/1-250		-	L	Q	S	L	N	-	-	-	C	N	W	P	F	-	G	R	I	E	F	Q	N	V	T	L	R	Y	K	P	S	-	P	A	A	L	C	D	I	S	F	T	I	D	G	G	M	Q	V
XP_015570863.1/11011350/1-250		-	S	Q	S	L	G	-	-	-	P	D	W	P	F	-	G	L	I	E	F	Q	N	V	T	M	R	Y	K	P	S	-	P	P	A	L	D	G	V	T	F	T	V	A	G	G	T	Q	V
XP_022681541.1/12431492/1-250		-	S	E	S	P	S	-	-	-	R	S	W	P	T	-	G	R	I	D	F	V	H	V	T	L	R	Y	K	P	E	-	P	P	A	L	D	D	V	S	F	H	I	A	S	G	M	Q	V
XP_014669594.1/10431292/1-250		-	S	E	K	P	P	-	-	-	C	Y	W	P	Q	H	G	I	V	T	F	E	G	V	Y	F	S	Y	S	P	D	-	A	R	T	L	R	N	V	F	A	C	I	R	A	K	E	K	V
XP_010533090.1/12091458/1-250		-	H	Q	S	L	S	-	-	-	H	D	W	P	F	-	G	T	V	E	F	H	D	V	S	M	R	Y	M	P	S	-	P	P	A	L	N	G	I	S	F	T	I	R	G	G	M	Q	V
XP_014237759.1/10661315/1-250		-	S	E	R	P	D	-	-	-	K	D	W	P	S	K	G	R	V	E	F	K	N	V	W	L	R	Y	S	E	E	D	E	-	V	L	K	N	L	N	F	V	V	E	A	G	T	-	-
EOA12313.1/11601409/1-250		-	R	Q	S	L	S	-	-	-	G	K	W	P	V	-	G	V	V	E	F	H	N	V	T	M	R	Y	I	P	T	-	P	P	A	L	N	N	I	S	F	I	V	Q	G	G	M	Q	V
KEH39649.1/12291478/1-250		-	C	Q	Y	L	N	-	-	-	P	D	W	P	N	-	G	V	I	E	F	Q	H	V	T	L	K	Y	M	P	S	-	P	A	A	L	C	N	I	S	F	K	I	E	G	G	T	Q	V
PWZ06331.1/11231372/1-250		-	S	E	P	P	P	-	-	-	R	S	W	P	T	-	G	K	I	E	F	E	H	V	T	L	K	Y	K	P	E	-	P	P	A	L	S	D	V	S	F	L	I	A	S	G	M	Q	V
XP_015570860.1/12101459/1-250		-	S	Q	S	L	G	-	-	-	P	D	W	P	F	-	G	L	I	E	F	Q	N	V	T	M	R	Y	K	P	S	-	P	P	A	L	D	G	V	T	F	T	V	A	G	G	T	Q	V
GAV71444.1/12131462/1-250		-	C	Q	S	P	I	-	-	-	P	G	W	P	F	-	G	L	I	E	F	Q	N	V	T	M	R	Y	M	P	S	-	P	A	A	L	N	D	I	T	F	A	I	A	G	G	T	Q	V
XP_008659189.1/12141463/1-250		-	S	E	P	P	P	-	-	-	R	S	W	P	T	-	G	K	I	E	F	E	H	V	T	L	K	Y	K	P	E	-	P	P	A	L	S	D	V	S	F	L	I	A	S	G	M	Q	V
XP_001640790.1/9941243/1-250		-	-	T	L	P	P	-	-	-	E	D	W	P	Y	-	G	A	L	S	I	Q	G	V	S	L	E	Y	L	E	G	-	T	R	V	L	D	G	V	S	L	E	V	L	P	K	E	K	V
PAN25430.1/12401489/1-250		-	S	E	S	P	P	-	-	-	R	N	W	P	T	-	G	K	I	E	F	V	H	V	T	L	R	Y	K	P	E	-	P	P	A	L	N	D	V	S	F	L	I	A	P	A	M	Q	V
XP_002613862.1/10621311/1-250		-	-	-	K	P	P	-	-	-	P	G	W	P	S	Y	G	A	I	D	L	D	G	V	Y	L	S	Y	D	E	H	D	P	-	V	L	R	N	I	N	L	N	I	V	G	G	E	-	-
PAN25429.1/12741523/1-250		-	S	E	S	P	P	-	-	-	R	N	W	P	T	-	G	K	I	E	F	V	H	V	T	L	R	Y	K	P	E	-	P	P	A	L	N	D	V	S	F	L	I	A	P	A	M	Q	V
XP_009844763.1/10241273/1-250		-	-	P	F	N	L	-	-	-	A	S	W	P	T	-	G	R	I	T	Y	T	N	V	S	F	R	Y	K	P	D	-	P	L	V	L	E	N	V	S	F	D	V	S	G	G	E	K	I
XP_019052126.1/8571106/1-250		-	C	Q	S	L	D	-	-	-	P	D	W	P	N	-	G	Q	I	E	F	Q	H	V	T	L	R	Y	M	P	S	-	P	P	A	L	R	D	I	T	F	T	I	T	G	G	M	Q	V
OQS00372.1/10461295/1-250		-	-	-	L	E	P	-	-	-	E	D	W	P	S	-	G	K	I	E	F	Y	D	V	A	F	Q	Y	K	P	N	-	A	L	S	L	K	N	V	T	F	R	I	D	G	G	E	K	I
XP_010655086.1/12191468/1-250		-	C	Q	S	L	S	-	-	-	P	N	W	P	S	-	G	Y	I	M	F	Q	N	V	S	L	R	Y	L	P	S	-	P	D	A	L	H	D	I	T	F	T	I	S	G	G	T	Q	V
XP_024004400.1/12021451/1-250		-	R	Q	S	L	N	-	-	-	G	K	W	P	V	-	G	L	V	E	F	H	N	V	T	M	R	Y	S	S	A	-	P	P	A	L	N	H	I	S	F	T	I	Q	G	G	I	Q	V
XP_010655084.1/12581507/1-250		-	C	Q	S	L	S	-	-	-	P	N	W	P	S	-	G	Y	I	M	F	Q	N	V	S	L	R	Y	L	P	S	-	P	D	A	L	H	D	I	T	F	T	I	S	G	G	T	Q	V
XP_021298115.1/12541503/1-250		-	F	Q	S	L	N	-	-	-	S	G	W	P	F	-	G	V	I	E	F	Q	N	V	T	M	K	Y	M	P	S	-	P	A	A	L	N	D	I	T	F	T	I	A	G	G	T	Q	V
CBI25172.3/9551204/1-250		-	C	Q	S	L	S	-	-	-	P	N	W	P	S	-	G	Y	I	M	F	Q	N	V	S	L	R	Y	L	P	S	-	P	D	A	L	H	D	I	T	F	T	I	S	G	G	T	Q	V
XP_017880583.1/14861735/1-250		N	A	S	K	L	P	-	-	-	D	D	W	P	N	-	G	E	I	I	F	D	N	V	S	L	K	Y	N	I	E	-	E	P	V	I	T	D	L	S	L	K	I	P	A	G	Q	K	I
XP_007150723.1/12451494/1-250		-	C	L	Y	L	N	-	-	-	P	D	W	P	N	-	G	F	I	E	F	Q	C	V	T	L	K	Y	I	P	S	-	P	A	A	L	C	N	L	S	F	R	I	A	G	G	T	Q	V
XP_024453817.1/11991448/1-250		-	S	Q	S	L	N	-	-	-	L	D	W	P	F	-	G	T	I	E	F	Q	N	V	T	M	R	Y	M	P	S	-	P	P	A	L	R	G	I	S	F	T	V	P	G	G	M	K	V
XP_019436152.1/12291478/1-250		-	C	L	K	L	N	-	-	-	P	Y	W	P	N	-	G	V	I	E	F	Y	N	V	T	L	K	Y	M	P	S	-	P	A	S	L	S	N	L	S	F	T	I	A	R	G	M	Q	V
KDP41967.1/685934/1-250		-	S	L	S	L	N	-	-	-	P	N	W	P	F	-	G	Q	I	K	F	Q	N	V	T	M	R	Y	M	P	S	-	P	P	A	L	N	C	V	T	F	T	I	L	G	G	T	Q	V
OMO74143.1/10601309/1-250		-	S	Q	S	L	N	-	-	-	S	S	W	P	F	-	G	V	I	E	F	Q	N	V	T	M	K	Y	M	P	S	-	P	A	A	L	N	D	I	T	F	T	I	A	G	G	T	Q	V
XP_012571450.1/12291478/1-250		-	C	L	H	L	N	-	-	-	P	D	W	P	H	-	G	V	I	E	F	Q	H	V	T	L	K	Y	M	P	S	-	P	P	A	L	C	N	L	S	F	K	I	E	G	G	A	Q	V
XP_022853949.1/12151464/1-250		-	E	N	S	L	D	-	-	-	P	T	W	P	L	-	G	E	I	Q	F	Q	N	V	T	L	R	Y	M	P	S	-	P	P	A	L	R	D	V	S	F	T	V	A	G	G	T	Q	V
XP_020082168.1/11871436/1-250		-	S	Q	P	L	D	-	-	-	L	N	W	P	N	-	G	Q	I	E	F	Q	H	V	T	L	K	Y	K	P	S	-	P	A	A	L	N	D	V	S	F	R	I	A	A	G	M	Q	V
XP_001626877.1/717966/1-250		I	D	R	H	P	P	-	-	-	D	R	W	P	L	-	G	I	V	E	F	R	N	V	S	L	R	Y	Y	E	G	-	P	Q	V	L	K	E	V	N	F	R	I	G	C	H	E	K	V
XP_020082165.1/12131462/1-250		-	S	Q	P	L	D	-	-	-	L	N	W	P	N	-	G	Q	I	E	F	Q	H	V	T	L	K	Y	K	P	S	-	P	A	A	L	N	D	V	S	F	R	I	A	A	G	M	Q	V
XP_017978945.1/11941443/1-250		-	F	Q	S	L	N	-	-	-	S	G	W	P	F	-	G	V	I	E	F	Q	N	V	T	M	K	Y	M	P	S	-	P	A	A	L	N	D	I	T	F	T	I	A	G	G	K	Q	V
XP_021653501.1/12301479/1-250		-	S	Q	S	L	N	-	-	-	L	D	W	P	F	-	G	L	I	E	F	Q	N	V	T	M	R	Y	M	P	S	-	P	P	A	L	N	G	V	T	F	T	I	L	G	G	T	Q	V
CDO98233.1/12011450/1-250		-	D	E	Q	L	Y	-	-	-	L	N	W	P	S	-	G	E	I	Q	F	Q	N	V	T	L	R	Y	M	P	S	-	P	P	A	L	R	G	V	S	F	I	I	T	G	G	T	Q	V
XP_020887118.1/11911440/1-250		-	R	Q	S	L	S	-	-	-	G	K	W	P	V	-	G	L	V	E	F	H	N	V	T	M	R	Y	I	S	T	-	P	P	A	L	N	H	I	S	F	T	I	Q	G	G	M	H	V
XP_017229486.1/10461295/1-250		-	C	Q	L	L	D	-	-	-	T	E	W	P	L	-	G	N	I	E	F	Q	N	V	T	L	K	Y	R	P	S	-	P	A	A	L	C	D	L	T	C	T	F	A	G	G	T	Q	T
XP_009034218.1/12631512/1-250		F	N	D	D	D	D	-	-	-	D	P	W	P	R	T	G	A	V	V	F	E	N	V	S	C	R	Y	R	H	D	-	P	L	V	L	S	Q	V	N	V	R	L	D	A	G	S	K	V
XP_018682118.1/10201269/1-250		-	S	Q	A	L	L	-	-	-	P	D	W	P	M	-	G	Q	I	E	F	E	H	V	T	L	R	Y	K	P	S	-	P	A	A	L	H	D	L	S	F	S	I	A	S	G	M	Q	V
PHU24194.1/8541103/1-250		-	G	H	P	L	H	-	-	-	L	Q	W	P	H	-	G	E	I	N	F	V	N	V	T	L	K	Y	K	P	Q	-	P	P	A	L	C	G	V	S	F	T	I	A	G	G	T	Q	V
XP_020232216.1/11901439/1-250		-	C	L	Y	L	N	-	-	-	T	D	W	P	N	-	G	V	I	E	F	Q	Y	V	T	L	K	Y	M	P	S	-	P	D	A	L	R	N	L	S	F	R	I	A	G	G	T	Q	V
XP_001737675.1/10101259/1-250		N	Y	Q	E	I	P	-	-	-	E	D	W	P	K	-	G	K	I	E	L	K	G	Y	Q	F	R	Y	R	E	G	-	P	L	V	L	K	G	V	D	A	I	I	N	D	K	E	K	I
XP_023523947.1/12171466/1-250		-	C	R	C	L	D	-	-	-	S	E	W	P	Y	-	G	R	I	E	F	Q	N	V	T	L	R	Y	K	P	S	-	P	A	A	L	R	D	I	S	F	T	I	L	G	G	A	Q	V
KFK39924.1/11771426/1-250		-	H	Q	S	L	N	-	-	-	G	K	W	P	V	-	G	L	V	E	F	H	N	V	T	M	R	Y	I	S	N	-	P	P	A	L	N	N	I	S	F	T	I	Q	E	G	M	Q	V
XP_008465143.1/10761325/1-250		-	C	R	S	L	D	-	-	-	S	K	W	P	Y	-	G	R	I	E	F	Q	N	V	T	L	R	Y	K	P	S	-	P	A	A	L	R	D	I	S	F	T	I	L	G	G	A	Q	V
XP_020232215.1/12171466/1-250		-	C	L	Y	L	N	-	-	-	T	D	W	P	N	-	G	V	I	E	F	Q	Y	V	T	L	K	Y	M	P	S	-	P	D	A	L	R	N	L	S	F	R	I	A	G	G	T	Q	V
XP_021628008.1/11821431/1-250		-	S	Q	P	L	K	-	-	-	L	D	W	P	L	-	G	L	I	Q	F	Q	N	V	T	M	R	Y	M	A	S	-	P	P	A	L	D	G	V	T	F	T	I	L	G	G	T	Q	V
KCW70811.1/607856/1-250		-	Q	P	P	P	N	-	-	-	L	D	W	P	S	-	G	L	I	E	F	Q	H	V	T	M	R	Y	M	P	S	-	P	A	A	L	N	D	V	T	F	T	I	P	G	G	M	Q	V
PHH62719.1/13031553/1-251		-	-	N	R	P	P	-	-	-	V	S	W	P	A	-	G	A	V	D	F	K	N	Y	S	T	R	Y	R	E	G	-	D	L	V	L	K	D	V	N	L	D	I	K	S	H	E	K	I
KJZ72821.1/16961946/1-251		-	-	K	R	P	P	-	-	-	V	A	W	P	A	-	G	E	V	D	F	K	N	F	S	T	R	Y	R	E	G	-	D	L	V	L	K	N	I	N	L	D	I	K	S	H	E	K	I
XP_018183938.1/15531803/1-251		-	-	K	R	P	P	-	-	-	V	A	W	P	A	-	G	E	V	D	F	K	N	Y	S	T	R	Y	R	E	G	-	D	L	V	L	K	N	I	S	L	D	I	K	S	H	E	K	I
XP_024405402.1/15841834/1-251		-	-	K	R	P	S	-	-	-	V	S	W	P	A	-	G	E	V	D	F	K	N	Y	S	T	R	Y	R	E	G	-	D	L	V	L	K	N	I	N	L	D	I	K	T	H	E	K	I
KFH41796.1/12941544/1-251		-	-	R	R	P	P	-	-	-	V	A	W	P	A	-	G	E	L	D	F	V	N	Y	S	T	R	Y	R	E	G	-	D	L	V	L	K	N	I	N	L	D	I	K	S	H	E	K	I
EQL01282.1/12941544/1-251		-	-	R	R	P	P	-	-	-	V	A	W	P	A	-	G	E	V	A	F	K	N	Y	S	T	R	Y	R	E	G	-	D	L	V	L	K	N	I	N	L	D	I	K	S	H	E	K	I
KZZ89644.1/12961546/1-251		-	-	C	R	P	P	-	-	-	I	A	W	P	A	-	G	E	V	D	F	K	N	Y	S	T	R	Y	R	E	G	-	D	L	V	L	K	N	I	N	L	D	I	K	T	H	E	K	I
PNY29503.1/13451595/1-251		-	-	K	R	P	P	-	-	-	V	A	W	P	A	-	G	E	V	E	F	R	N	Y	S	T	R	Y	R	E	G	-	D	L	V	L	K	N	I	N	L	D	I	K	S	H	E	K	I
PHH87585.1/12961546/1-251		-	-	K	R	P	A	-	-	-	V	A	W	P	A	-	G	E	V	D	F	R	N	Y	S	T	R	Y	R	E	G	-	D	L	V	L	K	N	I	N	L	D	I	K	S	H	E	K	I
KOS18981.1/12881538/1-251		-	-	K	R	P	P	-	-	-	G	G	W	P	A	-	G	E	V	D	F	K	N	Y	S	T	R	Y	R	E	G	-	D	L	V	L	K	N	I	N	L	D	I	K	S	R	E	K	I
CCE27003.1/12951545/1-251		-	-	R	R	P	P	-	-	-	V	A	W	P	A	-	G	E	V	D	F	Q	N	Y	S	T	R	Y	R	E	G	-	D	L	V	L	K	N	I	N	L	D	I	K	S	R	E	K	I
KKO97885.1/15841834/1-251		-	-	R	R	P	P	-	-	-	V	A	W	P	A	-	G	E	V	D	F	K	N	Y	S	T	R	Y	R	E	G	-	D	L	V	L	K	N	I	N	L	D	I	K	T	H	E	K	I
ODA81221.1/12961546/1-251		-	-	K	R	P	P	-	-	-	V	A	W	P	A	-	G	E	V	D	F	E	N	Y	S	T	R	Y	R	E	G	-	D	L	V	L	K	N	I	S	L	D	I	K	S	H	E	K	I
PHH75154.1/13071557/1-251		-	-	K	R	P	P	-	-	-	V	A	W	P	A	-	G	E	V	D	F	K	N	Y	S	T	R	Y	R	E	G	-	D	L	V	L	K	N	V	N	L	D	I	K	S	H	E	K	I
KJK87258.1/12831533/1-251		-	-	N	R	P	P	-	-	-	I	A	W	P	A	-	G	E	V	D	F	K	N	Y	S	T	R	Y	R	E	G	-	D	L	V	L	K	N	V	N	L	D	I	K	S	H	E	K	I
RDA87708.1/12691519/1-251		-	-	K	R	P	P	-	-	-	V	A	W	P	A	-	G	E	V	D	F	R	N	Y	S	T	R	Y	R	E	G	-	D	L	V	L	K	N	I	N	L	D	I	K	S	H	E	K	I
OTA93095.1/12971547/1-251		-	-	R	R	P	P	-	-	-	V	A	W	P	A	-	G	A	V	Q	F	H	N	F	S	T	R	Y	R	P	G	-	D	L	V	L	K	N	I	N	L	D	I	K	S	H	E	K	I
XP_018036022.1/12761526/1-251		-	-	N	R	P	P	-	-	-	I	S	W	P	S	-	G	A	V	S	F	H	N	Y	S	T	R	Y	R	P	G	-	D	L	V	L	K	N	I	N	L	D	I	K	P	H	E	K	I
PKS00878.1/13061556/1-251		-	-	N	R	P	P	-	-	-	N	S	W	P	S	-	G	A	V	S	F	N	N	Y	S	T	R	Y	R	Q	G	-	D	L	V	L	K	N	V	T	L	N	I	K	S	H	E	K	I
OCL10951.1/12811531/1-251		-	-	N	R	P	P	-	-	-	I	S	W	P	S	-	G	A	V	S	F	N	S	Y	S	T	R	Y	R	P	G	-	D	L	V	L	K	N	I	N	I	S	I	K	A	H	E	K	V
SLM38974.1/12941544/1-251		-	-	R	R	P	N	-	-	-	A	S	W	P	S	-	G	A	V	E	F	I	N	Y	S	T	R	Y	R	P	G	-	N	L	V	L	K	N	V	N	L	K	I	K	P	H	E	K	I
XP_016759759.1/12981548/1-251		-	-	N	R	P	P	-	-	-	N	S	W	P	S	-	G	A	V	S	F	N	N	Y	S	T	R	Y	R	P	G	-	D	L	V	L	K	N	V	S	L	N	I	R	S	H	E	K	I
ERT02040.1/13031553/1-251		-	-	N	R	P	P	-	-	-	V	S	W	P	A	-	G	E	V	E	F	R	N	Y	S	A	R	Y	R	E	G	-	D	L	V	L	K	N	I	S	L	D	I	K	P	H	E	K	I
KNG45079.1/13021552/1-251		-	-	N	R	P	P	-	-	-	I	S	W	P	S	-	G	A	V	A	F	N	D	Y	S	T	R	Y	R	P	G	-	D	L	V	L	K	N	V	N	L	S	I	K	P	K	E	K	I
PMD36758.1/13091559/1-251		-	-	H	R	P	P	-	-	-	T	S	W	P	A	-	G	A	V	N	F	N	N	Y	S	T	R	Y	R	E	G	-	D	L	V	L	K	G	I	N	L	D	I	K	P	H	E	K	I
XP_006693051.1/13011551/1-251		-	-	S	R	P	P	-	-	-	V	S	W	P	S	-	G	E	V	Q	F	N	N	Y	S	A	R	Y	R	E	G	-	D	L	V	L	K	N	I	N	L	D	I	K	S	H	E	K	I
XP_009851301.1/13031553/1-251		-	-	N	R	P	P	-	-	-	A	S	W	P	A	-	G	E	V	E	F	N	N	Y	S	A	R	Y	R	E	G	-	D	L	V	L	K	N	I	K	L	D	I	K	S	H	E	K	I
OIW33905.1/12971547/1-251		-	-	N	R	P	P	-	-	-	V	S	W	P	A	-	G	E	V	E	F	H	N	Y	S	A	R	Y	R	E	G	-	D	L	V	L	K	N	I	S	L	D	I	K	S	H	E	K	I
XP_018067240.1/12961546/1-251		-	-	S	R	P	P	-	-	-	I	S	W	P	A	-	G	A	V	Q	F	N	N	Y	S	T	R	Y	R	E	G	-	D	L	V	L	K	N	V	N	L	D	I	K	P	H	E	K	I
XP_003048744.1/12921542/1-251		-	-	N	R	P	A	-	-	-	V	S	W	P	A	-	G	E	V	D	F	V	N	Y	S	T	R	Y	R	E	G	-	D	L	V	L	K	N	I	N	L	D	I	K	S	H	E	K	I
PSS00944.1/13121562/1-251		-	-	N	R	P	P	-	-	-	A	S	W	P	A	-	G	A	I	H	F	N	N	Y	S	A	R	Y	R	E	G	-	D	L	V	L	K	N	I	K	L	D	I	K	S	H	E	K	I
GAD97404.1/12821532/1-251		-	-	N	R	P	S	-	-	-	L	G	W	P	S	-	G	A	V	S	F	N	H	Y	S	T	R	Y	R	P	G	-	D	L	V	L	K	D	V	T	L	D	I	K	P	H	E	K	I
XP_016258614.1/12841534/1-251		-	-	S	R	P	S	-	-	-	I	G	W	P	A	-	G	Q	I	T	F	K	D	Y	T	T	R	Y	R	E	G	-	D	P	V	L	K	N	I	N	L	S	I	Q	A	R	E	K	V
EOD51755.1/18552105/1-251		-	-	N	R	P	P	-	-	-	I	A	W	P	S	-	G	A	V	R	F	N	N	F	S	T	R	Y	R	S	G	-	D	L	V	L	K	N	I	S	L	D	I	N	A	R	E	K	I
ORY16179.1/12781528/1-251		-	-	N	R	P	A	-	-	-	I	S	W	P	S	-	G	A	V	S	F	N	N	Y	S	T	R	Y	R	P	G	-	D	L	V	L	K	N	I	N	L	R	I	R	A	R	E	K	I
GAW21801.1/12971547/1-251		-	-	H	R	P	P	-	-	-	V	A	W	P	A	-	G	T	V	D	F	R	N	F	S	A	R	Y	R	E	G	-	D	L	V	L	K	N	I	N	L	D	I	K	S	H	E	K	I
OJJ41555.1/12831533/1-251		-	-	N	R	P	G	-	-	-	I	G	W	P	A	-	G	A	V	S	F	K	N	Y	S	T	R	Y	R	E	G	-	D	L	V	L	K	D	I	S	L	D	I	K	P	H	E	K	I
XP_007288853.1/12871537/1-251		-	-	H	R	P	P	-	-	-	I	S	W	P	A	-	G	A	V	E	F	K	N	Y	S	T	R	Y	R	P	E	-	D	L	V	L	K	D	I	N	L	D	I	K	P	H	E	K	I
EME43176.1/12791529/1-251		-	-	N	R	P	P	-	-	-	S	S	W	P	S	-	G	A	L	S	F	N	N	Y	S	T	R	Y	R	P	G	-	D	T	V	L	K	N	V	S	L	S	I	N	S	H	E	K	I
GAP89237.1/12961546/1-251		-	-	R	R	P	P	-	-	-	V	A	W	P	A	-	G	A	V	E	F	R	N	Y	S	A	R	Y	R	E	G	-	D	L	V	L	K	N	I	N	L	D	I	K	S	H	E	K	I
KZZ96369.1/12851535/1-251		-	-	S	R	P	P	-	-	-	V	G	W	P	A	-	G	G	V	S	F	N	D	Y	S	A	K	Y	R	P	E	-	D	P	V	L	K	D	I	N	L	H	F	K	P	Q	E	K	I
ELA33326.1/12901540/1-251		-	-	N	R	P	P	-	-	-	V	A	W	P	S	-	G	S	L	E	F	K	N	Y	S	T	R	Y	R	E	G	-	D	N	V	L	K	N	I	N	L	D	I	K	S	H	E	K	I
XP_009657060.1/12931543/1-251		-	-	S	R	P	P	-	-	-	V	T	W	P	A	-	G	S	L	E	F	K	N	Y	S	T	R	Y	R	E	G	-	D	L	V	L	K	N	I	S	L	D	I	K	S	H	E	K	I
CZT12663.1/12791529/1-251		-	-	H	R	P	P	-	-	-	I	S	W	P	A	-	G	A	V	N	F	N	E	Y	S	T	R	Y	R	E	G	-	D	L	V	L	K	N	I	T	L	D	I	K	P	H	E	K	I
KUI64653.1/13721622/1-251		-	-	N	R	P	P	-	-	-	A	S	W	P	T	-	G	A	I	S	F	N	G	Y	S	A	R	Y	R	E	G	-	D	L	V	L	K	N	I	K	L	D	I	K	S	N	E	K	I
XP_016219240.1/12911541/1-251		-	-	K	R	P	P	-	-	-	T	S	W	P	S	-	G	A	V	S	F	E	N	F	S	A	R	Y	R	P	G	-	D	L	V	L	K	N	V	N	L	S	I	K	P	H	E	K	I
PGH07414.1/12811531/1-251		-	-	N	R	P	Q	-	-	-	I	S	W	P	S	-	G	A	V	T	F	K	D	Y	S	T	R	Y	R	E	G	-	N	L	V	L	K	G	V	N	L	E	F	K	P	H	E	K	I
KXL49545.1/12761526/1-251		-	-	H	R	P	P	-	-	-	V	S	W	P	S	-	G	A	I	S	F	N	G	Y	S	T	R	Y	R	P	G	-	D	L	V	L	K	N	I	N	L	N	I	K	S	H	E	K	I
EEQ85983.1/12781528/1-251		-	-	K	R	P	Q	-	-	-	I	S	W	P	S	-	G	G	V	Q	F	K	D	Y	S	T	R	Y	R	E	G	-	D	L	V	L	K	N	I	N	L	H	I	K	P	H	E	K	I
XP_014168716.1/12991549/1-251		-	-	H	R	P	P	-	-	-	V	S	W	P	S	-	G	E	V	E	F	R	D	Y	S	A	R	Y	R	E	G	-	D	L	V	L	K	N	I	T	L	D	I	K	P	R	E	K	I
XP_016642469.1/12911541/1-251		-	-	N	R	P	P	-	-	-	V	S	W	P	S	-	G	A	V	S	F	N	N	Y	S	T	R	Y	R	E	G	-	D	L	V	L	K	N	I	N	L	D	I	K	S	H	E	K	I
CUS10944.1/12471497/1-251		-	-	Q	R	P	S	-	-	-	T	S	W	P	A	-	G	A	V	S	F	H	N	Y	S	T	R	Y	R	P	G	-	D	L	V	L	K	D	I	N	I	D	I	K	P	R	E	K	I
OCK85487.1/12811531/1-251		-	-	N	R	P	P	-	-	-	I	S	W	P	S	-	G	A	V	S	F	N	N	Y	S	T	R	Y	R	P	G	-	D	L	V	L	K	N	I	N	I	K	I	K	A	H	E	K	V
OAA54100.1/13141564/1-251		-	-	N	R	P	P	-	-	-	V	S	W	P	S	-	G	E	V	E	F	R	D	Y	S	A	R	Y	R	E	G	-	D	L	V	L	K	N	V	N	L	D	I	K	P	H	E	K	I
KFY35529.1/12881538/1-251		-	-	K	R	V	P	-	-	-	I	S	W	P	A	-	G	A	V	E	F	D	N	Y	S	T	R	Y	R	E	G	-	D	L	V	L	K	N	V	T	L	K	I	K	P	H	E	K	I
OXV12151.1/12761526/1-251		-	-	N	R	P	N	-	-	-	I	G	W	P	A	-	G	S	V	L	F	S	N	Y	S	T	R	Y	R	P	G	-	D	L	V	L	K	D	I	N	L	D	I	K	L	H	E	K	I
PGH18265.1/12771527/1-251		-	-	K	R	P	Q	-	-	-	I	S	W	P	S	-	G	G	V	Q	F	K	D	Y	S	T	R	Y	R	Q	G	-	D	L	V	L	K	D	I	N	L	Q	I	K	P	H	E	K	I
EPS34615.1/12781528/1-251		-	-	R	R	P	A	-	-	-	V	G	W	P	A	-	G	A	V	S	F	Q	N	Y	S	T	R	Y	R	E	G	-	D	L	V	L	K	D	I	N	L	D	I	K	P	H	E	K	I
XP_003655192.1/13041554/1-251		-	-	C	R	P	P	-	-	-	V	S	W	P	S	-	G	E	I	E	F	H	N	Y	S	A	R	Y	R	E	G	-	D	L	V	L	K	N	I	N	L	D	I	K	S	H	E	K	I
PBP15863.1/13221572/1-251		-	-	H	R	P	P	-	-	-	I	S	W	P	A	-	G	A	V	N	F	K	N	Y	S	T	R	Y	R	D	G	-	D	L	V	L	K	N	V	N	L	D	I	K	P	H	E	K	I
ELQ43537.1/12941544/1-251		-	-	N	R	P	P	-	-	-	V	S	W	P	A	-	G	A	V	E	F	V	N	Y	S	T	R	Y	R	P	G	-	D	L	V	L	K	N	I	S	L	D	I	K	A	H	E	K	I
XP_003173334.1/12821532/1-251		-	-	N	R	P	T	-	-	-	L	G	W	P	S	-	G	A	V	T	F	N	N	Y	S	T	R	Y	R	P	G	-	D	L	V	L	K	G	I	N	L	S	I	K	P	H	E	K	I
PSK56719.1/12821532/1-251		-	-	H	R	P	P	-	-	-	T	S	W	P	S	-	G	A	L	S	F	N	N	Y	S	T	R	Y	R	P	G	-	D	L	V	L	R	D	V	N	L	T	I	K	S	H	E	K	I
XP_001274252.1/12821532/1-251		-	-	H	R	P	A	-	-	-	I	G	W	P	A	-	G	A	V	T	F	K	D	Y	S	T	R	Y	R	P	G	-	D	L	V	L	K	D	I	N	L	D	I	K	P	H	E	K	I
PZD50929.1/12741524/1-251		-	-	N	R	P	P	-	-	-	I	S	W	P	S	-	G	A	V	T	F	N	N	Y	S	T	R	Y	R	A	G	-	D	L	V	L	K	N	V	S	L	N	I	K	P	K	E	K	I
XP_016222752.1/12891539/1-251		-	-	S	R	P	S	-	-	-	I	G	W	P	A	-	G	Q	I	T	I	K	D	Y	S	T	R	Y	R	E	G	-	D	P	V	L	K	N	I	S	L	S	I	K	A	R	E	K	I
XP_023628511.1/12881538/1-251		-	-	N	R	P	P	-	-	-	N	S	W	P	S	-	G	A	V	S	F	N	N	Y	S	T	R	Y	R	P	G	-	D	L	V	L	K	N	I	N	L	S	I	K	S	H	E	K	I
RDW84670.1/12851535/1-251		-	-	N	R	P	P	-	-	-	I	S	W	P	A	-	G	A	V	H	F	N	N	Y	S	T	R	Y	R	P	G	-	G	L	V	L	K	G	I	N	L	D	I	K	P	H	E	K	I
KXT17555.1/14591709/1-251		-	-	N	R	P	P	-	-	-	N	S	W	P	S	-	G	A	V	S	F	N	N	Y	S	T	R	Y	R	P	G	-	D	L	V	L	R	N	V	N	L	G	I	K	S	H	E	K	I
OKP00906.1/12791529/1-251		-	-	R	R	P	A	-	-	-	V	G	W	P	A	-	G	A	V	S	F	K	N	Y	S	T	R	Y	R	E	G	-	D	L	V	L	K	D	I	N	L	D	I	K	P	H	E	K	I
XP_003069530.1/12741524/1-251		-	-	H	R	P	A	-	-	-	L	S	W	P	S	-	G	G	V	T	F	D	H	Y	S	T	R	Y	R	E	G	-	D	L	V	L	K	D	V	C	L	E	I	K	P	H	E	K	I
XP_007917068.1/12951545/1-251		-	-	N	R	P	P	-	-	-	V	S	W	P	A	-	G	S	V	A	F	N	N	Y	S	A	R	Y	R	E	G	-	D	L	V	L	K	N	I	K	L	D	I	K	S	H	E	K	I
EYE93096.1/12781528/1-251		-	-	N	R	P	A	-	-	-	I	G	W	P	G	-	G	A	V	S	F	N	N	Y	S	T	R	Y	R	P	G	-	D	L	V	L	K	D	I	S	L	D	I	K	P	H	E	K	I
EPE10310.1/13021552/1-251		-	-	N	R	P	P	-	-	-	V	S	W	P	V	-	G	E	V	E	F	R	N	Y	S	A	R	Y	R	E	G	-	D	L	V	L	K	N	I	S	I	D	I	K	P	H	E	K	I
XP_010761222.1/12771527/1-251		-	-	K	R	P	Q	-	-	-	I	G	W	P	S	-	G	G	V	Q	F	K	N	Y	S	T	R	Y	R	E	G	-	D	L	V	L	Q	D	I	N	L	D	I	K	P	H	E	K	I
KZL85924.1/13001550/1-251		-	-	N	R	P	P	-	-	-	A	A	W	P	S	-	G	S	L	E	F	K	N	Y	S	T	R	Y	R	E	G	-	D	N	V	L	K	N	I	N	L	D	I	K	S	H	E	K	I
XP_009217958.1/13031553/1-251		-	-	N	R	P	P	-	-	-	I	S	W	P	A	-	G	A	V	E	F	N	N	Y	S	T	R	Y	R	E	G	-	D	L	V	L	K	N	I	T	L	D	I	K	S	H	E	K	I
XP_007726538.1/12911541/1-251		-	-	S	R	P	S	-	-	-	I	G	W	P	A	-	G	Q	I	T	F	K	D	Y	S	T	R	Y	R	E	G	-	D	L	V	L	R	D	I	N	L	S	I	K	P	R	E	K	I
XP_003000930.1/13291579/1-251		-	-	S	R	P	P	-	-	-	V	T	W	P	A	-	G	S	L	E	F	K	N	Y	S	T	R	Y	R	E	G	-	D	L	V	L	K	N	I	S	L	D	I	K	S	H	E	K	I
PCG92553.1/12801530/1-251		-	-	N	R	P	T	-	-	-	I	G	W	P	A	-	G	G	V	S	F	Q	N	Y	S	T	R	Y	R	P	E	-	D	L	V	L	K	N	I	N	L	D	I	K	P	H	E	K	I
OOO06368.1/12941544/1-251		-	-	H	R	P	A	-	-	-	I	G	W	P	A	-	G	A	V	S	F	K	N	Y	S	T	R	Y	R	P	G	-	D	L	V	L	K	D	I	N	L	D	I	K	P	H	E	K	I
KIW71014.1/12921542/1-251		-	-	S	R	P	S	-	-	-	I	G	W	P	A	-	G	Q	I	T	F	K	N	Y	S	T	R	Y	R	D	G	-	D	P	V	L	R	D	I	N	L	S	I	K	S	R	E	K	I
OQD72813.1/12791529/1-251		-	-	R	R	P	A	-	-	-	I	G	W	P	A	-	G	A	V	S	F	K	N	Y	S	T	R	Y	R	E	G	-	D	L	V	L	K	D	I	N	L	D	I	K	P	H	E	K	I
XP_022492252.1/15981848/1-251		-	-	R	R	P	A	-	-	-	I	G	W	P	A	-	G	A	V	S	F	N	D	Y	S	T	R	Y	R	P	G	-	D	L	V	L	K	D	I	N	L	D	I	K	P	H	E	K	I
OBW67309.1/12811531/1-251		-	-	H	R	P	P	-	-	-	V	S	W	P	S	-	G	A	V	S	F	N	N	Y	S	T	R	Y	R	E	G	-	D	L	V	L	K	N	V	D	L	S	I	K	S	H	E	K	I
KIV77341.1/12901540/1-251		-	-	S	R	P	S	-	-	-	I	G	W	P	A	-	G	Q	I	T	F	E	N	Y	S	T	R	Y	R	E	G	-	D	P	V	L	K	D	V	N	L	S	I	K	A	R	E	K	I
XP_023889212.1/12831533/1-251		-	-	H	R	P	P	-	-	-	V	S	W	P	S	-	G	A	V	S	F	N	G	Y	S	T	K	Y	R	A	E	-	E	P	V	L	K	N	I	T	L	N	I	K	S	H	E	K	I
KXX78551.1/13031553/1-251		-	-	S	R	P	P	-	-	-	V	S	W	P	S	-	G	E	V	E	F	S	N	Y	S	A	R	Y	R	E	G	-	D	L	V	L	K	N	I	N	L	D	I	K	S	H	E	K	I
XP_017997738.1/17351985/1-251		-	-	K	R	P	N	-	-	-	I	G	W	P	A	-	G	Q	I	S	I	K	N	Y	S	T	R	Y	R	E	G	-	D	P	V	L	K	D	I	S	L	S	I	N	A	K	E	K	I
XP_007675558.1/12941544/1-251		-	-	N	R	P	P	-	-	-	N	S	W	P	S	-	G	A	V	S	F	N	G	Y	S	T	R	Y	R	P	G	-	D	L	V	L	K	N	V	N	L	N	I	K	S	H	E	K	I
RDI76999.1/12941544/1-251		-	-	K	R	P	P	-	-	-	I	S	W	P	A	-	G	A	V	A	F	E	N	L	S	V	R	Y	R	A	G	-	D	L	V	L	K	N	I	N	L	S	F	R	P	H	E	K	I
GAM86695.1/12841534/1-251		-	-	H	R	P	P	-	-	-	T	S	W	P	S	-	G	A	L	S	F	N	N	Y	S	T	R	Y	R	E	G	-	D	L	V	L	R	D	I	N	L	S	I	K	S	H	E	K	V
XP_013263185.1/12891539/1-251		-	-	S	R	P	S	-	-	-	I	G	W	P	A	-	G	Q	I	S	I	K	D	Y	S	T	K	Y	R	E	D	-	E	P	V	L	R	N	I	S	L	N	I	K	P	R	E	K	I
XP_013312183.1/12871537/1-251		-	-	S	R	P	S	-	-	-	I	G	W	P	A	-	G	Q	I	T	F	K	D	Y	S	T	R	Y	R	E	G	-	D	P	V	L	R	D	I	N	L	S	I	K	A	R	E	K	I
OQE19389.1/12801530/1-251		-	-	R	R	P	A	-	-	-	I	G	W	P	A	-	G	A	V	S	F	K	N	Y	S	T	R	Y	R	D	G	-	D	L	V	L	K	D	I	N	L	D	I	K	P	H	E	K	I
XP_022582780.1/12861536/1-251		-	-	N	R	P	T	-	-	-	I	G	W	P	A	-	G	A	V	S	F	K	N	Y	S	T	R	Y	R	E	G	-	D	L	V	L	K	D	I	N	L	D	I	K	P	R	E	K	I
XP_007927868.1/12731523/1-251		-	-	N	R	P	P	-	-	-	N	S	W	P	S	-	G	A	V	S	F	N	N	Y	S	T	R	Y	R	P	G	-	D	L	V	L	K	N	V	S	L	G	I	K	S	H	E	K	I
XP_022495803.1/13111561/1-251		-	-	S	R	P	S	-	-	-	I	G	W	P	A	-	G	Q	I	T	F	K	N	Y	S	T	R	Y	R	E	G	-	D	P	V	L	K	D	I	N	L	N	I	K	P	H	E	K	I
RDW74334.1/12781528/1-251		-	-	N	R	P	P	-	-	-	T	G	W	P	A	-	G	A	V	S	F	H	N	Y	S	T	R	Y	R	E	G	-	D	L	V	L	K	D	V	S	L	D	I	K	P	H	E	K	I
PYI00789.1/12781528/1-251		-	-	H	R	P	A	-	-	-	I	G	W	P	A	-	G	A	V	S	F	N	N	Y	S	T	R	Y	R	P	G	-	D	L	V	L	K	D	I	N	L	D	I	K	P	H	E	K	I
XP_024668108.1/12851535/1-251		-	-	N	R	P	A	-	-	-	I	G	W	P	A	-	G	A	V	S	F	N	N	Y	S	T	R	Y	R	P	G	-	D	L	V	L	R	D	I	N	L	D	I	K	P	H	E	K	I
KPM46020.1/12921542/1-251		-	-	K	R	P	A	-	-	-	V	S	W	P	A	-	G	E	V	D	F	V	N	Y	S	T	R	Y	R	E	G	-	D	L	V	L	K	N	I	N	L	D	I	K	S	H	E	K	I
OAL22550.1/12831533/1-251		-	-	S	R	P	S	-	-	-	I	G	W	P	A	-	G	Q	I	T	F	K	N	Y	S	T	R	Y	R	E	G	-	D	P	V	L	K	D	I	N	L	N	I	K	A	H	E	K	I
XP_001216950.1/12731523/1-251		-	-	H	R	P	A	-	-	-	I	G	W	P	A	-	G	A	V	S	F	K	G	Y	S	T	R	Y	R	P	G	-	D	L	V	L	K	D	I	D	L	D	I	K	P	H	E	K	I
OQO04573.1/12771527/1-251		-	-	N	R	P	P	-	-	-	V	S	W	P	A	-	G	A	V	S	F	N	N	F	S	T	R	Y	R	P	G	-	G	P	V	L	R	N	I	N	L	S	I	K	S	H	E	K	I
KKK26753.1/12761526/1-251		-	-	S	R	P	A	-	-	-	I	G	W	P	A	-	G	A	V	S	F	Q	N	Y	S	T	R	Y	R	E	G	-	D	L	V	L	K	D	I	N	L	D	I	K	P	H	E	K	I
CRG87212.1/12741524/1-251		-	-	S	R	P	T	-	-	-	I	G	W	P	A	-	G	G	V	S	F	K	N	Y	S	T	R	Y	R	P	E	-	D	L	V	L	K	D	V	N	L	D	I	K	P	H	E	K	I
XP_007805256.1/12761526/1-251		-	-	N	R	P	N	-	-	-	I	G	W	P	A	-	G	A	V	Q	F	N	N	Y	S	T	R	Y	R	E	G	-	D	L	V	L	K	D	I	C	L	D	I	K	A	H	E	K	V
XP_007838542.1/12961546/1-251		-	-	H	R	P	P	-	-	-	V	A	W	P	A	-	G	A	V	Q	F	Q	N	Y	S	T	R	Y	R	A	G	-	D	L	V	L	K	N	I	N	L	D	I	K	S	H	E	K	I
XP_024708982.1/12811531/1-251		-	-	N	R	P	A	-	-	-	I	G	W	P	A	-	G	A	V	T	F	N	N	Y	S	T	R	Y	R	P	G	-	D	L	V	L	K	D	I	T	L	D	I	K	P	R	E	K	I
EER36647.1/12561506/1-251		-	-	K	R	P	Q	-	-	-	I	G	W	P	S	-	G	G	V	Q	F	K	D	Y	S	T	R	Y	R	E	G	-	D	L	V	L	K	N	I	N	L	Q	I	Q	P	H	E	K	I
CEL04775.1/12751525/1-251		-	-	N	R	P	A	-	-	-	I	G	W	P	A	-	G	A	V	S	F	Q	N	Y	S	T	R	Y	R	E	G	-	D	L	V	L	K	D	V	S	L	D	I	K	P	R	E	K	I
XP_003663224.1/12641514/1-251		-	-	S	R	P	P	-	-	-	V	S	W	P	S	-	G	E	V	E	F	I	N	Y	S	A	R	Y	R	E	G	-	D	L	V	L	K	N	I	N	L	D	I	K	S	H	E	K	I
XP_008087255.1/12661516/1-251		-	-	N	R	P	P	-	-	-	I	S	W	P	A	-	G	A	V	E	F	K	N	Y	S	T	R	Y	R	E	G	-	D	P	V	L	K	N	I	N	L	D	I	K	P	H	E	K	I
XP_018188169.1/12851535/1-251		-	-	H	R	P	P	-	-	-	I	S	W	P	S	-	G	A	V	T	F	H	S	Y	S	T	R	Y	R	P	E	-	D	L	A	L	K	D	I	N	L	H	I	R	P	R	E	K	I
XP_008717149.1/12831533/1-251		-	-	K	R	P	N	-	-	-	I	G	W	P	A	-	G	Q	I	T	L	K	N	Y	S	T	R	Y	R	E	N	-	D	P	V	L	R	D	I	S	L	S	I	N	A	K	E	K	I
XP_001799576.1/12531503/1-251		-	-	N	R	P	P	-	-	-	I	S	W	P	S	-	G	A	V	A	F	N	N	Y	S	T	R	Y	R	P	G	-	D	L	V	L	K	N	I	N	L	E	I	K	P	N	E	K	I
OWP05383.1/13701620/1-251		-	-	H	R	P	P	-	-	-	I	S	W	P	A	-	G	A	V	N	F	K	N	Y	S	A	R	Y	R	E	G	-	D	L	V	L	K	N	V	N	L	D	I	K	P	H	E	K	I
KXT04941.1/13241574/1-251		-	-	N	R	P	P	-	-	-	N	S	W	P	S	-	G	A	V	A	F	N	N	Y	S	T	R	Y	R	P	G	-	D	L	V	L	K	N	I	S	L	G	I	K	S	H	E	K	I
ESZ90783.1/12861536/1-251		-	-	H	R	P	P	-	-	-	I	S	W	P	A	-	G	G	V	N	F	N	N	Y	S	T	R	Y	R	E	G	-	D	L	V	L	K	N	I	T	L	D	I	K	P	H	E	K	I
XP_001592006.1/10111261/1-251		-	-	H	R	P	P	-	-	-	I	S	W	P	A	-	G	G	V	N	F	N	N	Y	S	T	R	Y	R	E	G	-	D	L	V	L	K	N	I	N	L	D	I	K	P	H	E	K	I
EMR84587.1/12581508/1-251		-	-	H	R	P	P	-	-	-	I	S	W	P	A	-	G	G	V	N	F	N	N	Y	S	T	R	Y	R	E	G	-	D	L	V	L	K	N	V	N	L	D	I	K	P	H	E	K	I
OQE12378.1/12761526/1-251		-	-	R	R	P	S	-	-	-	T	G	W	P	G	-	G	A	V	E	F	K	N	Y	S	T	R	Y	R	P	G	-	D	L	V	L	K	D	V	S	L	D	I	K	P	K	E	K	I
OTA25591.1/8071057/1-251		-	-	Q	R	P	P	-	-	-	N	S	W	P	S	-	G	G	V	S	F	D	G	Y	S	T	R	Y	R	E	G	-	D	L	V	L	K	N	V	N	L	D	I	K	S	H	E	K	I
XP_019646652.1/13591609/1-251		-	N	V	I	P	D	-	-	-	D	N	W	P	S	-	G	E	V	T	F	E	G	V	S	V	R	Y	D	K	T	-	D	P	V	L	T	D	V	S	A	T	F	E	A	G	E	K	V
XP_010512665.1/12931543/1-251		-	E	S	R	P	P	-	-	-	P	S	W	P	Y	K	G	N	I	R	L	E	D	V	K	V	R	Y	R	P	N	T	P	L	V	L	K	G	L	T	M	D	I	K	G	G	E	K	I
XP_006840556.1/12671517/1-251		-	D	S	L	P	S	-	-	-	P	Q	W	P	I	H	G	N	M	D	I	I	D	L	Q	V	R	Y	R	P	S	T	P	L	V	L	K	G	I	S	L	S	I	N	G	G	E	K	I
XP_022081111.1/13161566/1-251		-	I	Q	N	P	G	-	-	-	P	D	W	P	N	-	G	N	I	V	Y	N	N	I	S	A	R	Y	A	S	H	-	D	A	V	L	H	G	I	S	I	H	F	N	A	G	E	K	I
XP_020552819.1/12561506/1-251		-	D	S	A	P	S	-	-	-	P	D	W	P	N	R	G	E	I	E	I	K	N	L	Q	V	R	Y	R	H	N	T	P	L	V	L	K	G	I	S	L	T	I	N	G	G	E	K	I
XP_002595526.1/13561606/1-251		-	N	V	I	P	D	-	-	-	D	N	W	P	S	-	G	E	V	S	F	E	N	V	S	V	R	Y	D	K	T	-	D	P	V	L	T	D	V	S	A	T	I	E	A	G	E	K	V
XP_019709005.1/12611511/1-251		-	D	C	L	P	S	-	-	-	P	K	W	P	T	R	G	D	V	I	I	K	D	L	K	V	R	Y	R	P	N	T	P	L	V	L	K	G	I	T	I	S	I	H	G	G	E	K	I
XP_010545031.1/12661516/1-251		-	E	T	L	P	P	-	-	-	P	N	W	P	F	H	G	N	V	H	L	Q	D	L	K	V	R	Y	R	P	N	T	P	L	V	L	K	G	I	T	L	D	I	N	G	G	E	K	I
XP_009381892.1/12651515/1-251		-	N	C	L	P	S	-	-	-	P	N	W	P	T	H	G	D	I	E	I	K	N	L	K	V	K	Y	R	P	N	T	P	F	V	L	H	G	I	T	V	S	I	R	G	G	E	K	I
XP_008812600.1/12551505/1-251		-	D	C	L	V	L	-	-	-	P	N	W	P	T	R	G	D	V	I	I	K	D	L	K	V	R	Y	R	S	N	T	P	L	V	L	K	G	I	S	I	R	I	H	G	G	E	K	I
XP_018490534.1/12851535/1-251		-	E	N	R	P	P	-	-	-	P	T	W	P	Y	K	G	N	I	R	L	D	D	V	K	V	R	Y	R	P	N	T	P	L	V	L	K	G	L	T	I	D	I	K	G	G	E	K	V
AOV85907.1/12521502/1-251		-	D	C	L	P	V	-	-	-	A	N	W	P	T	R	G	D	I	E	V	I	D	L	K	V	R	Y	R	H	N	T	P	L	V	L	K	G	I	T	L	S	I	H	G	G	E	K	I
XP_022081013.1/13121562/1-251		-	A	A	T	A	P	-	-	-	R	G	W	P	N	-	G	L	I	L	F	E	G	V	S	A	R	Y	A	T	E	-	D	P	V	L	H	D	V	N	I	H	F	L	P	G	E	K	I
KFK37535.1/12601510/1-251		-	E	N	K	P	P	-	-	-	S	N	W	P	F	Y	G	N	V	H	L	E	D	L	K	V	R	Y	R	P	N	T	P	L	V	L	K	G	I	T	L	D	I	K	G	G	E	K	V
KZV32355.1/12491499/1-251		-	S	F	L	P	P	-	-	-	V	S	W	P	T	N	G	N	V	D	L	K	D	L	Q	V	R	Y	R	P	D	T	P	L	V	L	K	G	I	T	L	S	I	I	G	G	E	K	I
XP_004247427.1/12581508/1-251		-	D	F	V	P	P	-	-	-	S	D	W	P	N	H	G	N	V	E	L	E	D	L	Q	V	R	Y	R	P	N	T	P	L	V	L	K	G	I	T	L	N	I	R	G	G	E	K	I
XP_017483317.1/10181268/1-251		-	-	E	K	L	S	-	-	-	P	D	W	P	E	V	G	R	L	C	F	E	A	Y	G	T	R	Y	R	P	G	-	D	L	V	L	R	S	V	D	L	T	T	T	R	A	E	K	-
RGB37500.1/12211471/1-251		-	-	N	R	P	D	-	-	-	P	T	W	P	Q	N	G	L	I	E	Y	Q	N	Y	S	T	R	Y	R	Q	G	-	E	L	V	L	K	G	V	S	F	V	I	N	P	R	E	K	-
PAV84152.1/11071357/1-251		-	-	S	R	P	P	-	-	-	G	G	W	P	S	K	G	E	V	H	F	S	N	Y	S	T	R	Y	R	E	G	-	D	L	V	L	K	G	V	T	A	D	V	S	A	G	E	K	-
ADB03433.1/12471497/1-251		-	-	N	R	P	D	-	-	-	P	T	W	P	Q	N	G	L	I	E	Y	Q	N	Y	S	T	R	Y	R	Q	G	-	E	L	V	L	K	G	V	S	F	V	I	N	P	R	E	K	-
KPM08018.1/9491199/1-251		-	-	T	H	L	E	-	-	-	K	S	W	P	S	K	G	R	I	E	F	S	N	Y	A	T	R	Y	R	P	G	-	D	L	V	L	K	G	I	D	F	S	I	R	S	G	E	K	-
XP_002116822.1/11971447/1-251		-	-	S	R	P	P	-	-	-	P	G	W	P	S	-	G	E	I	E	F	E	S	Y	S	V	S	Y	N	K	N	-	R	L	V	L	R	N	I	N	V	K	V	E	A	R	E	-	-
XP_015791432.1/12761526/1-251		-	-	N	R	P	S	-	-	-	D	F	W	P	H	K	G	E	I	V	F	K	D	Y	S	T	R	Y	R	P	G	-	D	K	I	L	N	N	I	N	L	K	I	K	A	T	E	K	-
GBC35757.1/12141464/1-251		-	-	N	R	P	D	-	-	-	P	T	W	P	Q	N	G	L	I	E	Y	Q	N	Y	S	T	R	Y	R	Q	G	-	E	L	V	L	K	G	V	S	F	V	I	N	P	R	E	K	-
CDO52790.1/12741524/1-251		-	-	H	R	P	P	-	-	-	A	H	W	P	S	-	G	R	V	E	F	K	N	Y	S	T	R	Y	R	P	E	-	D	L	V	L	K	N	I	N	L	S	I	K	S	K	E	-	-
KHN85919.1/13101560/1-251		-	-	C	K	P	P	-	-	-	H	S	W	P	D	S	G	R	I	E	L	R	R	Y	S	T	R	Y	R	P	G	-	N	L	V	L	K	R	L	S	V	S	I	F	A	H	E	K	-
ELT91662.1/9721222/1-251		-	-	T	K	P	P	-	-	-	A	D	W	P	R	D	G	K	I	V	I	K	N	Y	S	T	R	Y	R	P	G	-	D	L	V	L	K	R	I	S	C	V	F	N	P	R	E	R	-
XP_023344435.1/12681518/1-251		-	-	K	D	P	K	-	-	-	G	D	W	P	E	F	G	A	V	Q	F	K	G	L	Q	T	R	Y	R	E	G	-	D	L	V	L	K	G	V	D	L	H	I	S	P	G	M	K	-
GAA94216.1/18072057/1-251		-	-	N	R	P	P	-	-	-	A	D	W	P	S	-	G	A	I	E	F	V	D	Y	A	T	R	Y	R	A	G	-	D	L	I	L	K	D	I	N	F	K	I	K	P	G	E	-	-
XP_013088675.1/10721322/1-251		-	-	Q	E	L	S	-	-	-	P	H	W	P	T	-	G	E	I	V	F	E	S	Y	C	C	R	H	R	P	D	-	D	L	V	L	D	H	I	S	C	H	I	E	S	G	D	-	-
ORY80748.1/11691419/1-251		-	-	T	Q	P	S	-	-	-	D	D	W	P	Q	-	G	S	L	K	F	E	G	I	S	A	R	Y	R	E	N	-	D	L	V	L	R	G	I	D	F	E	V	K	G	G	Q	-	-
POY70789.1/13431593/1-251		-	-	K	K	P	T	-	-	-	D	E	W	P	Q	-	G	S	I	R	F	D	H	V	N	A	R	Y	R	K	D	-	D	L	V	L	R	D	V	N	F	E	I	K	A	G	E	-	-
XP_002116821.1/10721322/1-251		-	-	C	C	P	D	-	-	-	A	N	W	P	M	-	G	S	I	Q	F	N	N	F	S	T	R	Y	R	P	E	-	D	L	A	L	K	N	V	N	F	T	I	A	S	G	E	-	-
KWU42263.1/10691319/1-251		-	-	E	K	P	S	-	-	-	E	D	W	P	Q	-	G	S	I	R	F	D	H	V	N	A	R	Y	R	K	D	-	D	L	V	L	R	D	V	N	F	E	I	K	A	G	E	-	-
XP_013388504.1/15221772/1-251		-	-	N	R	P	P	-	-	-	P	E	W	P	Q	Q	G	K	V	V	F	N	Q	F	S	L	R	Y	R	P	G	-	D	L	V	L	R	D	I	N	C	E	V	H	P	G	E	K	-
XP_012942425.1/13241574/1-251		-	-	K	K	D	S	-	-	-	S	H	W	P	S	E	G	K	I	E	F	L	N	Y	S	T	R	Y	R	P	G	-	D	L	V	L	R	G	L	T	C	T	I	N	P	G	E	K	-
EYC38266.1/11911441/1-251		-	-	A	K	P	P	-	-	-	V	D	W	P	S	H	G	C	V	K	F	S	D	Y	S	T	R	Y	R	E	G	-	D	L	V	L	R	G	I	S	A	D	V	H	E	G	E	K	-
XP_016275403.1/13331583/1-251		-	-	R	Q	P	P	-	-	-	A	D	W	P	Q	-	G	T	I	R	F	D	H	V	K	A	R	Y	R	E	N	-	D	L	V	L	K	D	V	S	F	E	I	K	A	G	E	-	-
XP_018272868.1/11131363/1-251		-	-	N	K	L	S	-	-	-	P	D	W	P	Q	-	G	V	I	R	F	D	H	V	K	A	R	Y	R	E	D	-	D	L	V	L	R	D	V	N	F	E	I	K	A	G	E	-	-
RDD40609.1/12761526/1-251		-	-	C	C	P	D	-	-	-	A	N	W	P	M	-	G	S	I	Q	F	N	N	F	S	T	R	Y	R	P	E	-	D	L	A	L	K	N	V	N	F	T	I	A	S	G	E	-	-
SDA03579.1/12961546/1-251		-	-	T	E	P	D	-	-	-	A	S	W	P	Q	-	G	S	L	A	Y	D	H	I	A	A	R	Y	R	E	N	-	D	L	V	L	R	D	V	S	F	E	I	K	G	G	E	-	-
XP_015781053.1/12391489/1-251		-	-	H	R	P	Q	-	-	-	K	D	W	P	S	K	G	N	I	T	F	N	K	Y	S	T	R	Y	R	P	G	-	D	L	V	L	K	E	I	T	C	C	I	N	S	N	E	K	-
PIA15475.1/12701520/1-251		-	-	R	R	P	E	-	-	-	D	A	W	P	E	Q	G	L	I	E	F	N	D	Y	S	T	R	Y	R	E	G	-	D	L	V	L	K	G	L	S	F	R	V	L	P	R	Q	K	-
ORX44613.1/12241474/1-251		-	-	L	S	A	Q	-	-	-	D	P	W	P	Q	-	G	T	I	A	F	E	G	Y	G	T	Q	Y	R	P	G	-	P	M	C	L	D	K	V	S	F	T	V	Q	G	G	M	-	-
ORX44614.1/12351485/1-251		-	-	L	D	P	Q	-	-	-	D	P	W	P	Q	-	G	T	I	A	F	E	G	Y	G	T	Q	Y	R	P	G	-	P	M	C	L	D	D	V	S	F	T	V	Q	S	G	M	-	-
GAA54906.1/11701420/1-251		-	-	N	L	L	P	-	-	-	Q	N	W	P	T	V	G	E	V	V	F	D	R	Y	S	T	R	Y	R	P	G	-	D	L	V	L	R	N	I	N	F	R	V	N	G	G	E	R	-
SCV73559.1/13211571/1-251		-	-	T	E	P	D	-	-	-	A	S	W	P	Q	-	G	S	L	T	Y	D	H	I	A	A	R	Y	R	E	N	-	D	L	V	L	R	D	V	S	F	D	I	K	G	G	E	-	-
SGZ01996.1/13201570/1-251		-	-	T	E	P	D	-	-	-	A	S	W	P	Q	-	G	S	L	K	Y	D	H	V	A	A	R	Y	R	E	N	-	D	L	V	L	R	D	V	S	F	E	I	K	G	G	E	-	-
XP_015793767.1/12371487/1-251		-	-	H	R	P	Q	-	-	-	K	D	W	P	S	K	G	N	I	T	F	N	K	Y	S	T	R	Y	R	P	G	-	D	L	V	L	K	E	I	T	C	C	I	N	S	N	E	K	-
ODQ76817.1/12261476/1-251		-	-	S	R	P	P	-	-	-	V	D	W	P	T	-	G	S	V	E	F	H	D	Y	S	T	R	Y	R	P	G	-	D	L	V	L	K	G	V	N	L	R	I	K	P	R	E	-	-
KZT52688.1/13091559/1-251		-	-	K	T	P	E	-	-	-	P	S	W	P	K	-	G	H	V	Q	F	A	H	Y	S	T	R	Y	R	K	D	-	N	L	V	L	K	D	V	E	L	D	I	K	P	G	E	-	-
PDM60902.1/14741724/1-251		-	-	R	R	P	K	-	-	-	Q	G	W	P	S	N	G	A	V	H	F	K	N	Y	E	T	R	Y	R	P	G	-	E	L	V	I	K	G	I	D	C	K	M	E	P	G	E	K	-
XP_025364227.1/13771627/1-251		-	D	N	A	P	P	-	-	-	R	E	W	P	T	-	G	A	I	E	F	K	D	Y	S	T	R	Y	R	E	H	-	P	L	V	L	K	K	L	S	L	S	I	K	P	G	E	-	-
EJU05282.1/10421292/1-251		-	-	K	T	P	E	-	-	-	P	A	W	P	E	-	G	R	I	Q	F	E	H	Y	S	T	R	Y	R	K	D	-	N	L	V	L	K	D	V	V	L	D	I	Q	P	G	E	-	-
PVD27626.1/11851435/1-251		-	-	R	R	P	D	-	-	-	P	S	W	P	E	R	G	R	L	L	F	S	E	Y	S	T	R	Y	R	P	G	-	D	L	V	L	R	D	I	S	F	V	V	E	A	G	Q	K	-
CED82203.1/13091559/1-251		-	-	T	T	P	R	-	-	-	E	S	W	P	E	-	G	A	I	E	F	N	N	Y	T	T	R	Y	R	P	D	-	P	A	C	V	S	D	V	S	I	S	I	K	P	A	E	-	-
XP_025350126.1/16491899/1-251		-	E	D	A	P	P	-	-	-	T	H	W	P	S	-	G	A	I	E	F	K	N	Y	S	T	R	Y	K	P	S	-	P	L	V	L	K	K	L	N	M	S	I	K	P	G	E	-	-
ORX70653.1/12051455/1-251		-	-	N	R	P	T	-	-	-	E	Q	W	P	E	Q	G	A	V	E	F	R	N	Y	S	T	R	Y	R	E	G	-	D	L	V	L	R	E	I	S	F	T	I	R	P	K	E	K	-
ODQ72301.1/12281478/1-251		-	-	N	R	P	P	-	-	-	A	G	W	P	M	-	G	A	V	E	F	H	D	Y	S	T	R	Y	R	P	G	-	D	L	V	L	K	G	I	N	L	K	I	N	P	R	E	-	-
GAQ87274.1/11681418/1-251		-	-	-	R	P	P	-	-	-	P	A	W	P	T	-	G	A	I	Q	A	E	G	L	V	V	R	Y	R	P	D	-	D	P	V	L	K	G	L	S	F	S	L	R	G	G	E	-	-
PCH44281.1/12321482/1-251		-	-	-	V	V	P	-	-	-	V	E	W	P	A	-	G	E	I	E	F	R	E	Y	N	A	R	Y	R	P	E	-	D	L	A	L	K	D	I	S	I	K	I	N	R	A	E	-	-
OSD03047.1/12361486/1-251		-	-	-	T	V	P	-	-	-	E	D	W	P	S	-	G	E	V	E	F	R	Q	Y	S	A	R	Y	R	P	E	-	D	L	V	L	R	D	I	N	V	K	I	N	A	S	E	-	-
NP_593943.3/12271477/1-251		-	-	H	R	P	P	-	-	-	E	G	W	P	S	-	G	A	I	K	F	D	H	Y	S	V	R	Y	R	E	N	-	P	L	V	L	N	D	I	S	V	N	I	K	P	Q	E	-	-
RDI78769.1/12691519/1-251		-	-	N	R	P	Q	-	-	-	P	T	W	P	A	-	G	A	I	Q	F	N	D	Y	S	M	R	Y	R	P	G	-	D	L	V	L	K	N	I	G	L	S	I	N	A	R	E	K	I
XP_025018251.1/11881438/1-251		-	-	H	R	P	Q	-	-	-	K	D	W	P	S	K	G	N	I	T	F	N	K	Y	S	T	R	Y	R	P	G	-	D	L	V	L	K	E	I	T	C	C	I	N	S	N	E	K	-
XP_007363010.1/12431493/1-251		-	-	-	T	V	P	-	-	-	E	D	W	P	A	-	G	E	I	E	F	R	Q	Y	S	T	R	Y	R	P	E	-	D	L	V	L	K	D	L	N	I	K	I	K	A	C	E	-	-
XP_002172593.1/12241474/1-251		-	-	R	R	P	P	-	-	-	T	D	W	P	S	-	G	A	V	D	F	N	H	Y	S	V	R	Y	R	E	N	-	P	L	V	L	Q	D	I	N	I	S	V	K	P	Q	E	-	-
SCO87706.1/11741424/1-251		-	-	H	R	P	G	-	-	-	I	S	W	P	S	-	G	S	V	D	F	V	H	Y	S	T	R	Y	R	P	E	-	G	L	V	L	R	D	L	N	L	S	F	K	P	G	E	K	I
XP_003106767.1/12761526/1-251		-	-	Y	N	L	P	-	-	-	Q	A	W	P	I	-	G	A	V	N	I	E	D	Y	S	C	R	Y	R	D	E	-	N	L	V	L	K	Q	I	S	L	N	I	L	P	G	Q	-	-
KEP48023.1/12471497/1-251		-	-	A	A	P	P	-	-	-	V	G	W	P	K	-	G	E	I	E	F	K	N	Y	S	M	R	Y	R	P	E	-	P	L	V	L	N	N	L	T	M	S	I	R	S	G	E	-	-
PIL25024.1/12351485/1-251		-	-	-	T	V	P	-	-	-	E	D	W	P	A	-	G	E	I	E	F	K	Q	Y	S	T	R	Y	R	P	E	-	D	L	V	L	K	D	L	N	I	K	I	N	P	N	E	-	-
CEL52830.1/12701520/1-251		-	-	A	T	L	P	-	-	-	V	D	W	P	R	-	G	D	I	E	F	K	D	Y	C	M	R	Y	R	P	E	-	P	L	V	L	K	N	L	T	M	N	I	R	S	G	E	-	-
XP_024341045.1/12481498/1-251		-	-	-	A	V	P	-	-	-	Q	E	W	P	S	-	G	S	I	E	F	K	E	Y	C	A	R	Y	R	P	E	-	D	L	A	L	R	D	I	T	I	K	I	N	H	R	E	-	-
XP_008038859.1/12351485/1-251		-	-	-	N	V	P	-	-	-	E	Q	W	P	A	-	G	E	L	E	F	R	Q	Y	S	A	R	Y	R	P	E	-	D	L	V	L	K	D	I	N	V	K	I	G	A	S	E	-	-
XP_007400633.1/10771327/1-251		-	-	-	I	D	P	-	-	-	E	S	W	P	S	-	G	E	V	E	F	K	D	Y	G	T	R	Y	R	P	G	-	D	L	V	L	K	D	I	N	I	K	I	N	A	K	E	-	-
XP_025595622.1/13381588/1-251		-	E	Q	Q	P	P	-	-	-	K	G	W	P	G	-	G	K	V	E	F	R	G	Y	S	T	R	Y	R	A	G	-	P	L	V	L	K	D	L	N	L	S	I	A	P	G	E	-	-
KZT65750.1/12301480/1-251		-	-	-	A	V	P	-	-	-	E	D	W	P	T	-	G	E	I	E	F	R	D	Y	C	A	R	Y	R	P	E	-	D	L	A	L	K	K	I	S	I	K	I	N	H	R	E	-	-
XP_003026018.1/12311481/1-251		-	-	-	N	K	L	-	-	-	E	D	W	P	K	-	G	K	V	E	F	R	H	Y	S	T	R	Y	R	P	E	-	D	L	V	L	K	D	I	N	V	V	I	E	P	K	Q	-	-
KZT10040.1/12321482/1-251		-	-	-	T	V	P	-	-	-	E	K	W	P	S	-	G	E	I	E	Y	R	D	Y	C	A	R	Y	R	P	E	-	D	L	A	L	Q	D	I	S	V	K	I	N	H	S	E	-	-
RDX54318.1/12331483/1-251		-	-	-	N	V	P	-	-	-	E	D	W	P	S	-	G	D	V	E	F	R	H	Y	S	C	R	Y	R	P	E	-	D	L	V	L	K	D	L	N	I	K	I	N	A	H	E	-	-
XP_024662419.1/12451495/1-251		-	-	T	Q	P	A	-	-	-	E	S	W	P	S	-	G	A	V	Q	F	K	E	Y	S	C	R	Y	R	P	E	-	P	V	I	L	K	N	I	N	L	D	I	K	P	R	E	-	-
EXU98031.1/12611511/1-251		-	-	H	R	P	P	-	-	-	G	S	W	P	A	-	G	A	V	K	F	V	N	Y	S	T	R	Y	R	P	E	-	D	P	V	L	R	N	I	N	L	D	I	R	A	K	E	K	I
GBG71636.1/11391389/1-251		-	-	-	R	P	P	-	-	-	H	D	W	P	Q	-	G	T	I	E	A	V	D	V	W	V	R	Y	R	P	E	-	D	P	V	L	K	G	L	T	F	T	V	Q	G	G	E	-	-
KIP05505.1/12401490/1-251		-	-	-	I	D	P	-	-	-	E	G	W	P	S	-	G	A	V	E	F	R	D	Y	C	T	R	Y	R	P	E	-	D	L	V	L	K	N	L	N	I	K	I	N	A	K	E	-	-
KIJ55549.1/12531503/1-251		-	-	-	M	L	P	-	-	-	D	G	W	P	S	-	G	K	V	E	F	K	D	Y	S	M	R	Y	R	P	G	-	D	L	V	L	K	D	I	N	L	S	I	R	P	R	E	-	-
NP_595055.1/12141464/1-251		-	-	N	R	P	P	-	-	-	C	E	W	P	T	-	G	A	V	S	F	N	H	Y	S	A	K	Y	R	E	D	-	S	F	A	L	N	N	I	N	I	E	I	S	P	R	E	-	-
XP_022257862.1/11341384/1-251		-	E	Q	Q	P	P	-	-	-	P	D	W	P	Q	R	G	M	I	R	F	E	N	V	C	L	K	Y	S	P	E	D	F	-	V	L	K	N	L	S	C	L	I	K	S	Q	E	-	-
NP_499598.2/12091459/1-251		-	-	L	E	N	E	-	-	-	E	K	W	P	V	-	G	K	I	E	L	D	G	F	S	M	R	Y	R	K	N	-	P	L	V	L	K	N	I	D	L	K	I	E	G	G	E	R	I
EPT01038.1/12311481/1-251		-	-	-	A	V	P	-	-	-	E	H	W	P	T	-	G	E	I	E	F	N	D	Y	C	T	R	Y	R	P	E	-	D	L	A	L	K	N	I	S	I	K	I	N	H	R	E	-	-
PVG00760.1/12461496/1-251		-	-	T	K	P	K	-	-	-	Q	P	W	P	N	-	G	V	I	E	F	R	S	M	S	M	R	Y	R	P	E	-	D	T	V	L	K	N	M	N	L	K	I	P	K	H	A	-	-
KIM34352.1/12291479/1-251		-	-	T	E	P	T	-	-	-	Q	P	W	P	S	-	G	A	I	E	F	K	S	M	S	M	R	Y	R	P	D	-	D	F	V	L	K	D	M	N	L	K	I	P	G	G	A	R	-
XP_018988302.1/12641514/1-251		-	-	K	R	P	V	-	-	-	H	N	W	P	A	-	G	S	V	R	F	D	H	Y	T	T	K	Y	R	A	N	-	D	P	V	L	L	N	I	S	L	E	I	R	P	R	E	-	-
KFM75623.1/10921342/1-251		-	D	K	K	P	P	-	-	-	K	D	W	P	S	K	G	Y	V	V	Y	H	N	V	N	L	K	Y	S	P	N	E	P	-	V	L	K	N	L	N	F	E	I	Y	P	E	E	-	-
OXU29975.1/14831733/1-251		-	-	N	D	P	D	-	-	-	K	E	W	P	S	R	G	S	V	D	F	N	D	F	K	V	R	Y	R	E	G	-	D	L	V	L	N	G	L	T	F	S	V	N	G	G	E	K	-
PRW61038.1/11491399/1-251		-	-	-	R	P	L	-	-	-	P	G	W	P	Q	Q	G	A	I	E	V	Q	D	L	V	V	R	Y	R	A	D	-	D	P	V	L	K	G	I	S	F	G	V	R	G	R	E	K	-
KDQ61657.1/12281478/1-251		-	-	-	A	K	P	-	-	-	M	D	W	P	S	-	G	A	V	E	Y	R	N	Y	S	T	R	Y	R	P	E	-	D	L	V	L	K	D	I	S	I	T	V	K	P	K	E	-	-
XP_020788831.1/12591509/1-251		-	P	G	H	Q	P	-	-	-	D	P	W	P	S	A	G	C	I	D	I	K	N	F	G	L	R	Y	R	H	D	-	D	M	A	L	H	N	I	S	L	S	I	K	G	G	E	K	-
XP_022257885.1/11091359/1-251		-	E	Q	Q	P	P	-	-	-	P	D	W	P	Q	Q	G	M	I	R	F	E	N	M	C	L	K	Y	S	-	-	D	L	-	V	L	K	D	L	S	C	L	I	K	P	Q	E	-	-
XP_018398427.1/14351685/1-251		-	-	F	T	P	S	-	-	-	K	E	W	P	K	H	G	R	V	D	F	K	D	F	K	V	R	Y	R	E	G	-	D	L	V	L	N	G	L	T	F	S	V	L	G	G	E	K	-
KYQ59901.1/13511601/1-251		-	-	F	T	P	S	-	-	-	K	E	W	P	K	H	G	R	V	D	F	K	D	F	K	V	R	Y	R	E	G	-	E	L	V	L	N	G	L	T	F	S	V	L	G	G	E	K	-
XP_004927667.2/11211371/1-251		-	D	K	K	P	P	-	-	-	P	S	W	P	E	A	G	G	V	Q	F	R	H	V	H	L	Y	Y	A	-	-	E	P	-	V	L	R	D	L	S	F	I	I	L	P	K	E	-	-
PCG79892.1/11181368/1-251		-	D	K	K	P	P	-	-	-	P	S	W	P	E	A	G	R	I	E	F	R	H	V	C	L	Y	Y	A	-	-	D	P	-	V	L	N	D	L	S	F	V	I	E	P	R	E	-	-
XP_014612660.1/14261676/1-251		-	-	T	A	P	P	-	-	-	K	E	W	P	V	T	G	Q	V	E	F	K	D	Y	K	V	R	Y	R	E	G	-	D	L	I	L	H	G	L	T	F	T	I	K	G	G	E	K	-
XP_021375006.1/14081658/1-251		-	-	K	K	P	D	-	-	-	P	K	W	P	E	T	G	K	V	T	F	E	N	Y	G	T	R	Y	R	E	G	-	D	L	V	L	K	G	I	T	C	E	V	Q	P	G	E	K	-
XP_022250125.1/12081458/1-251		-	-	K	K	P	K	-	-	-	Q	P	W	P	A	E	G	A	V	Q	F	Q	N	Y	S	T	R	Y	R	E	G	-	N	L	V	L	C	D	I	N	L	S	I	K	A	E	E	K	-
ODN02105.1/11101360/1-251		-	G	L	K	P	P	-	-	-	P	S	W	P	S	K	G	E	V	V	F	K	N	L	V	M	R	Y	G	N	D	-	S	-	V	L	K	N	I	T	C	V	F	K	S	Q	E	-	-
XP_013195006.1/11311381/1-251		-	E	K	K	P	P	-	-	-	P	S	W	P	E	S	G	R	L	E	F	R	H	V	H	L	Y	Y	A	-	-	E	P	-	V	L	K	D	L	T	L	V	I	Q	P	K	E	-	-
ASS36021.1/11051355/1-251		-	D	L	K	P	P	-	-	-	P	S	W	P	E	S	G	A	I	Q	F	R	H	V	F	L	Y	Y	A	-	-	E	P	-	I	L	K	D	L	N	I	N	I	K	P	K	E	-	-
OXA59962.1/10611311/1-251		G	K	T	P	P	P	-	-	-	N	D	W	P	S	S	G	E	I	I	F	E	H	V	Q	L	K	Y	G	-	-	-	E	-	V	L	K	D	I	T	C	V	I	K	P	S	E	-	-
KFH72327.1/11431393/1-251		-	-	-	K	T	E	-	-	-	D	A	W	P	Q	-	G	K	I	Q	F	S	N	Y	S	T	R	Y	R	D	G	-	D	L	V	L	K	D	L	D	F	T	V	S	A	G	E	-	-
XP_013089440.1/12741524/1-251		-	-	N	T	S	P	-	-	-	A	G	W	P	Q	S	G	H	V	S	V	E	N	L	S	L	R	Y	R	E	G	-	D	L	V	L	K	R	I	S	F	E	V	K	T	N	E	K	-
KDR20353.1/10531303/1-251		-	D	K	N	V	P	-	-	-	R	S	W	P	Y	Q	G	R	I	D	F	E	K	V	Y	L	R	Y	G	-	-	E	P	-	V	L	K	N	L	N	L	S	I	Q	P	R	E	-	-
OAQ29597.1/12241474/1-251		-	-	-	K	T	D	-	-	-	P	A	W	P	R	-	G	A	I	E	F	R	D	Y	S	V	R	Y	R	E	G	-	E	L	V	L	K	D	I	N	V	T	I	Q	P	G	E	-	-
KPI93378.1/16181868/1-251		-	D	R	K	P	P	-	-	-	A	S	W	P	E	A	G	R	L	E	F	R	R	V	S	L	H	Y	A	-	-	E	P	-	V	L	R	D	L	S	F	L	V	L	P	R	E	-	-
XP_023937671.1/11241374/1-251		-	K	K	K	P	P	-	-	-	P	S	W	P	E	T	G	K	L	A	F	N	H	V	F	L	Y	Y	A	-	-	E	P	-	V	L	K	D	L	T	L	E	I	L	P	K	E	-	-
XP_018667175.1/11151365/1-251		-	-	S	S	L	P	-	-	-	R	G	W	P	Q	Y	G	I	V	T	F	D	N	L	S	Y	A	H	Y	-	-	G	P	-	I	L	H	D	I	R	A	N	I	R	A	H	E	-	-
PNF20422.1/10531303/1-251		-	G	T	N	I	P	-	-	-	R	G	W	P	S	E	G	R	I	E	F	E	K	L	Y	L	R	Y	G	E	S	E	P	-	A	I	K	N	L	N	I	T	I	Q	S	K	E	-	-
PSN42283.1/10541304/1-251		-	D	K	Q	I	P	-	-	-	K	N	W	P	T	E	G	R	I	E	F	E	N	M	Y	L	R	Y	G	-	-	D	P	-	V	L	K	N	L	N	L	T	I	Q	P	K	E	-	-
XP_025407556.1/10741324/1-251		-	D	K	K	P	P	-	-	-	K	E	W	P	S	N	G	Q	I	I	F	K	N	F	Y	L	R	Y	G	-	-	T	R	-	V	V	K	N	L	N	I	K	I	E	S	M	E	-	-
RDD45365.1/12891539/1-251		Y	I	C	Q	V	P	-	-	-	S	L	W	P	S	K	G	T	L	Q	F	N	N	V	T	L	I	Y	R	Q	G	-	P	P	A	L	N	K	V	S	F	T	T	R	P	S	E	K	I
GBG27316.1/11541404/1-251		Q	G	A	P	P	P	-	-	-	K	D	W	P	S	-	G	A	I	R	F	D	D	V	T	L	R	Y	R	D	N	-	E	P	A	L	R	N	M	T	L	D	V	P	A	G	T	R	V
KFH72941.1/10881338/1-251		-	-	R	S	R	L	-	-	-	R	S	W	P	S	-	G	A	I	E	F	R	N	V	S	M	R	Y	R	P	E	-	P	Y	V	L	R	D	V	S	F	S	V	Q	A	G	Q	-	-
OAQ27712.1/11171367/1-251		-	-	R	S	R	L	-	-	-	R	Y	W	P	S	-	G	A	L	E	F	R	N	V	S	M	R	Y	R	P	E	-	P	Y	V	L	R	D	V	S	F	S	V	Q	A	G	Q	-	-
ORZ34573.1/12181468/1-251		T	N	F	D	L	P	-	-	-	P	A	W	P	S	-	G	E	I	E	F	Q	D	Y	Q	T	T	Y	R	E	G	-	P	P	V	L	K	G	I	D	L	K	I	K	A	G	A	-	-
ORZ34302.1/12771527/1-251		T	D	Y	P	L	D	-	-	-	A	A	W	P	A	-	G	A	I	E	F	R	D	Y	A	T	R	Y	R	A	G	-	D	L	V	L	R	N	V	S	L	S	I	G	G	G	E	K	I
XP_019795145.1/11951445/1-251		-	D	K	R	P	P	-	-	-	E	G	W	P	S	K	G	E	I	Q	F	S	N	Y	Q	V	R	Y	R	P	E	-	D	L	V	L	K	G	I	T	C	D	I	K	S	T	E	K	-
XP_006741215.1/8251075/1-251		-	D	K	R	P	P	-	-	-	P	G	W	P	S	K	G	E	I	R	F	S	N	Y	Q	V	R	Y	R	P	E	-	D	L	V	L	R	G	I	T	C	D	I	R	S	M	E	K	-
ODN01206.1/13891639/1-251		T	R	I	S	L	P	-	-	-	Y	L	W	P	A	Q	G	V	I	H	F	R	S	V	F	L	K	Y	R	P	D	-	P	Y	V	L	N	N	V	T	F	E	T	R	P	A	E	K	I
XP_003348944.1/747997/1-251		-	-	N	R	P	P	-	-	-	A	S	W	P	A	-	G	E	V	E	F	N	N	Y	S	A	R	Y	R	E	G	-	D	L	V	L	K	N	I	K	L	D	I	K	S	H	E	K	I
PVD27622.1/736986/1-251		-	-	R	R	P	F	-	-	-	P	S	W	P	D	R	G	R	L	I	V	T	D	Y	S	T	R	Y	R	P	G	-	H	L	V	L	R	G	V	T	F	T	I	E	A	G	Q	K	-
XP_023210442.1/453703/1-251		-	-	T	K	P	D	-	-	-	D	S	W	P	K	N	G	N	I	K	F	E	N	Y	S	T	R	Y	R	E	G	-	D	L	I	L	N	D	I	T	C	D	F	S	A	G	D	K	-
XP_553715.3/16261876/1-251		-	-	S	T	L	P	-	-	-	R	D	W	P	E	Q	G	M	V	E	F	R	D	F	Q	V	R	Y	R	E	G	-	E	L	V	L	R	G	I	S	F	T	V	N	G	G	E	K	-
KZS17365.1/11691419/1-251		-	-	R	E	P	P	-	-	-	N	T	W	P	E	K	G	K	V	S	F	E	K	Y	E	V	R	Y	R	E	G	-	D	L	V	I	K	G	I	S	C	E	I	E	G	G	E	K	-
XP_018102590.1/11681418/1-251		-	-	E	I	T	P	-	-	-	Q	T	W	P	Q	-	G	A	I	M	F	E	N	V	G	M	R	Y	R	D	K	-	P	L	V	L	K	N	I	S	F	S	I	R	P	K	E	K	I
KRY46831.1/12021452/1-251		-	-	C	R	P	P	-	-	-	P	D	W	P	N	A	G	M	V	E	F	K	N	Y	S	M	R	Y	R	A	E	-	E	P	A	L	K	N	I	S	F	V	A	Q	P	R	E	K	-
XP_002937916.2/11701420/1-251		-	-	E	I	T	P	-	-	-	K	T	W	P	Q	-	G	A	I	T	F	E	N	V	E	M	R	Y	R	D	K	-	P	L	V	L	K	N	I	S	F	S	I	R	P	K	E	K	I
KHN88859.1/15051755/1-251		-	-	L	E	L	A	-	-	-	K	G	W	P	R	N	G	A	I	E	L	H	E	Y	S	T	R	Y	R	E	G	-	D	F	V	V	R	K	L	S	A	T	I	K	P	A	E	K	-
KFB39078.1/12271477/1-251		-	-	G	N	V	D	-	-	-	K	N	W	P	D	N	G	Q	V	E	F	K	D	Y	Q	I	R	Y	R	D	G	-	D	L	V	I	R	G	I	S	L	N	V	Q	G	G	E	K	-
XP_019900520.1/13691619/1-251		-	A	S	Q	V	P	-	-	-	E	G	W	P	Q	-	G	E	I	Q	I	Q	N	L	S	V	R	Y	D	T	T	-	K	P	V	L	K	Q	V	N	A	H	I	S	P	G	Q	K	V
XP_023716210.1/14131663/1-251		-	-	N	Q	P	S	-	-	-	S	S	W	P	E	K	G	E	V	E	F	K	D	Y	Q	V	R	Y	R	E	G	-	D	L	V	L	R	G	I	S	F	T	V	K	G	G	E	K	-
XP_013071840.1/13601610/1-251		-	-	H	R	P	N	-	-	-	P	E	W	P	E	Q	G	V	V	E	F	K	D	Y	Q	F	R	Y	R	E	G	-	D	L	V	L	K	G	I	N	C	R	I	E	S	G	E	K	-
KNC27491.1/10941344/1-251		-	E	S	K	P	Q	-	-	-	E	P	W	P	S	K	G	R	V	E	F	V	N	F	S	L	R	Y	N	-	-	D	D	-	I	L	K	N	L	N	F	I	I	E	P	K	Q	-	-
KFB46633.1/318568/1-251		-	-	S	T	L	P	-	-	-	R	D	W	P	E	H	G	Q	V	E	F	R	D	F	Q	V	R	Y	R	E	G	-	E	L	V	L	R	G	I	S	F	T	V	N	G	G	E	K	-
XP_002116818.1/10911341/1-251		-	-	S	K	P	D	-	-	-	D	Q	W	P	K	T	G	E	V	R	F	M	D	Y	K	T	R	Y	R	A	N	-	D	L	V	L	K	G	I	D	C	V	I	S	G	G	E	K	-
XP_020860951.1/13461596/1-251		-	P	S	L	I	P	-	-	-	K	N	W	P	V	-	G	K	I	Q	I	Q	N	L	S	V	R	Y	D	S	S	-	K	P	V	L	N	H	V	N	A	H	I	S	P	G	Q	K	I
XP_014857737.1/13491599/1-251		-	A	S	Q	V	P	-	-	-	E	N	W	P	H	-	G	E	I	K	I	H	D	L	C	V	R	Y	D	P	M	-	K	P	V	L	K	H	V	N	A	Y	I	K	P	G	Q	K	V
XP_015785719.1/12691519/1-251		-	-	V	K	P	D	-	-	-	D	S	W	P	E	K	G	S	I	K	F	N	N	Y	E	T	R	Y	R	E	G	-	E	L	V	L	K	G	I	T	A	D	I	K	S	K	E	K	-
KNC27832.1/18892139/1-251		-	-	S	N	V	P	-	-	-	K	N	W	P	L	E	G	E	V	V	F	E	N	F	K	V	R	Y	R	E	G	-	D	L	V	L	R	G	I	S	F	K	I	A	G	G	E	K	-
XP_014857718.1/13751625/1-251		-	A	S	Q	V	P	-	-	-	E	N	W	P	H	-	G	E	I	K	I	H	D	L	C	V	R	Y	D	P	M	-	K	P	V	L	K	H	V	N	A	Y	I	K	P	G	Q	K	V
XP_019898347.1/13831633/1-251		-	N	S	Q	V	P	-	-	-	E	D	W	P	Q	-	G	D	I	K	I	Q	D	L	S	V	R	Y	D	P	L	-	K	P	V	L	K	H	V	S	A	Y	I	N	P	G	Q	K	V
ETN58312.1/332582/1-251		-	-	S	T	L	P	-	-	-	R	E	W	P	E	H	G	M	V	E	F	K	D	F	Q	V	R	Y	R	E	G	-	E	L	V	L	R	G	I	S	F	V	V	E	G	G	E	K	-
XP_024392933.1/10631313/1-251		-	-	V	R	P	A	-	-	-	R	D	W	P	S	Q	G	T	V	E	I	N	R	L	Q	V	R	Y	N	A	H	S	P	L	V	L	H	G	V	S	C	T	F	N	G	G	E	R	V
XP_012694121.1/13311581/1-251		-	A	S	K	V	P	-	-	-	D	D	W	P	Q	-	G	E	I	K	I	Q	D	L	C	V	R	Y	D	P	A	-	K	P	V	L	K	H	V	N	A	Y	I	N	P	G	Q	K	V
XP_020860954.1/12651515/1-251		-	P	S	L	I	P	-	-	-	K	N	W	P	V	-	G	K	I	Q	I	Q	N	L	S	V	R	Y	D	S	S	-	K	P	V	L	N	H	V	N	A	H	I	S	P	G	Q	K	I
PAV85011.1/513763/1-251		-	-	S	R	P	P	-	-	-	G	G	W	P	S	K	G	E	V	H	F	S	N	Y	S	T	R	Y	R	E	G	-	D	L	V	L	K	G	V	T	A	D	V	S	A	G	E	K	-
XP_024913071.1/13321582/1-251		-	S	S	Q	V	P	-	-	-	D	D	W	P	K	-	G	E	I	M	I	Q	D	L	C	V	R	Y	D	P	S	-	K	P	V	L	K	H	V	N	A	Y	I	E	P	G	Q	K	V
XP_013980105.1/13861636/1-251		-	A	S	Q	V	P	-	-	-	D	G	W	P	Q	-	G	E	I	Q	I	E	N	L	S	V	R	Y	D	T	T	-	K	P	V	L	K	Q	V	N	A	H	I	S	P	G	Q	K	V
ODM97614.1/571821/1-251		-	-	K	K	P	E	-	-	-	K	E	W	P	Q	A	G	K	I	V	F	D	S	Y	Q	T	K	Y	R	P	G	-	E	L	V	L	R	N	V	S	C	T	I	N	P	G	E	K	-
XP_018519497.1/13711621/1-251		-	V	S	Q	V	P	-	-	-	D	G	W	P	R	-	G	E	I	K	I	Q	N	L	S	V	R	Y	D	A	T	-	K	P	V	L	K	N	V	N	A	H	I	S	P	G	Q	K	V
XP_004342702.1/12361486/1-251		-	-	A	R	P	S	-	-	-	I	G	W	P	D	R	G	A	I	S	F	K	D	Y	A	V	R	Y	R	P	G	-	D	L	V	L	R	G	I	N	A	E	I	Q	P	G	E	K	-
XP_011329905.1/14721722/1-251		-	-	L	R	V	T	-	-	-	D	T	W	P	N	-	G	E	I	I	F	E	D	V	S	L	R	Y	D	A	D	-	N	P	V	I	T	D	L	S	L	K	I	P	A	G	Q	K	L
XP_022411338.1/13881638/1-251		-	P	S	L	I	P	-	-	-	K	N	W	P	D	-	G	K	I	Q	I	Q	N	L	S	V	R	Y	D	S	S	-	K	P	V	L	K	H	V	N	A	L	I	S	P	G	Q	K	I
ODM94820.1/11921442/1-251		-	-	C	K	P	E	-	-	-	K	D	W	P	Q	A	G	K	I	I	F	D	S	Y	E	T	K	Y	R	P	G	-	D	L	V	L	R	N	V	S	C	T	I	N	P	G	E	K	-
XP_021179386.1/13341584/1-251		-	A	S	Q	V	P	-	-	-	E	N	W	P	H	-	G	E	I	K	I	H	D	L	C	V	R	Y	D	P	M	-	K	P	V	L	K	H	V	N	A	Y	I	K	P	G	Q	K	V
XP_015783067.1/12421492/1-251		-	-	V	K	P	D	-	-	-	D	N	W	P	E	K	G	S	I	K	F	N	N	Y	E	T	R	Y	R	E	G	-	E	L	V	L	K	G	I	T	A	D	I	K	S	K	E	K	-
XP_021323606.1/13361586/1-251		-	P	A	Q	V	P	-	-	-	A	G	W	P	K	-	G	E	I	Q	I	Q	N	L	S	V	R	Y	D	S	S	-	K	P	V	L	K	H	V	S	A	H	I	R	P	G	Q	K	V
ORZ34042.1/12971547/1-251		-	A	A	Q	L	S	-	-	-	P	S	W	P	Q	-	G	R	I	E	F	K	N	Y	S	T	R	Y	R	E	G	-	P	L	V	L	D	G	V	N	V	V	I	E	P	G	A	-	-
XP_002110552.1/10781328/1-251		-	-	E	N	L	S	-	-	-	S	D	W	P	S	H	G	D	I	T	F	N	N	F	K	V	R	Y	R	A	D	-	D	L	V	L	K	G	I	S	C	N	I	R	P	T	E	K	-
XP_021323602.1/13571607/1-251		-	P	A	Q	V	P	-	-	-	A	G	W	P	K	-	G	E	I	Q	I	Q	N	L	S	V	R	Y	D	S	S	-	K	P	V	L	K	H	V	S	A	H	I	R	P	G	Q	K	V
XP_012240936.1/14691719/1-251		-	-	F	H	V	S	-	-	-	D	S	W	P	G	-	G	E	I	I	F	E	N	V	S	L	R	Y	V	S	Q	-	E	P	V	I	S	N	L	S	L	K	I	T	P	G	Q	K	I
OQV17381.1/438688/1-251		-	-	S	R	P	P	-	-	-	S	D	W	P	S	E	G	K	I	E	F	H	G	Y	K	T	R	Y	R	P	E	-	D	L	V	L	K	G	V	D	A	Q	I	S	P	G	E	K	-
XP_004995025.1/14001650/1-251		-	-	K	R	P	D	-	-	-	S	N	W	P	Q	D	G	R	V	V	F	S	N	Y	S	V	R	Y	R	E	G	-	E	L	V	I	R	G	I	S	A	D	I	R	S	G	E	K	-
EYC12707.1/381631/1-251		-	-	K	R	P	P	-	-	-	P	G	W	P	N	E	G	R	I	Q	I	E	N	Y	S	T	R	Y	R	P	G	-	D	L	V	V	K	S	L	N	A	Y	I	G	P	H	E	K	-
APD26519.1/11081358/1-251		-	-	S	R	P	P	-	-	-	P	E	W	P	T	Q	G	H	I	N	F	D	H	F	S	V	K	Y	R	Q	E	-	D	F	V	L	K	D	I	N	C	D	I	S	P	G	E	K	-
XP_013755015.1/18972147/1-251		-	-	P	V	A	E	-	-	-	P	A	W	A	R	-	G	A	I	E	Y	T	E	V	T	M	R	Y	R	P	-	-	P	L	A	L	S	R	V	S	F	S	I	K	S	G	E	K	V
XP_022253508.1/332582/1-251		-	-	K	K	P	R	-	-	-	Q	P	W	P	S	K	G	V	V	E	F	R	N	Y	S	T	R	Y	R	E	G	-	D	L	V	L	R	D	V	D	I	A	I	K	S	G	E	K	-
XP_021950748.1/12321482/1-251		-	-	K	R	P	P	-	-	-	K	E	W	P	Q	N	G	E	V	V	F	Q	K	Y	E	T	R	Y	R	E	G	-	D	L	V	L	R	G	I	S	C	S	F	N	P	G	E	R	-
XP_009057887.1/11511401/1-251		-	-	N	R	P	C	-	-	-	L	T	W	P	D	A	G	H	I	Q	F	Q	L	Y	S	T	R	Y	R	P	E	-	D	L	V	L	R	A	I	T	F	E	V	K	P	G	E	K	-
XP_016911328.1/14781728/1-251		-	-	F	Y	I	S	-	-	-	K	N	W	P	N	-	G	E	I	I	F	E	N	V	S	L	R	Y	A	S	Q	-	Q	P	V	I	S	N	F	S	L	K	I	S	A	G	Q	K	I
XP_015785720.1/12491499/1-251		-	-	V	K	P	D	-	-	-	E	R	W	P	E	K	G	S	I	K	F	N	N	Y	E	T	R	Y	R	E	G	-	E	L	V	L	K	G	I	T	A	D	I	K	S	K	E	K	-
PVD37039.1/10251275/1-251		-	-	V	R	P	R	-	-	-	L	G	W	P	S	H	G	N	V	I	L	A	N	Y	S	T	R	Y	R	P	G	-	D	L	V	L	K	H	I	D	V	N	I	R	G	G	E	K	-
XP_013404189.2/15921842/1-251		-	-	H	R	P	P	-	-	-	P	E	W	P	Q	K	G	E	V	K	F	D	Q	Y	S	V	R	Y	R	P	G	-	D	L	V	L	K	K	V	T	F	Q	V	E	P	G	E	K	-
APD26528.1/12381488/1-251		-	-	T	K	P	D	-	-	-	E	H	W	P	Q	R	G	E	V	K	F	E	N	Y	S	V	K	Y	R	E	V	-	D	N	V	L	K	N	I	N	I	V	I	N	P	A	E	K	-
XP_001650218.2/12021452/1-251		-	-	A	T	V	E	-	-	-	K	G	W	P	Q	D	G	E	I	E	F	Q	E	Y	K	L	R	Y	R	E	G	-	D	L	V	I	K	G	I	S	L	K	V	E	S	G	E	K	-
XP_022324434.1/11901440/1-251		-	-	D	T	P	A	-	-	-	D	S	W	P	N	-	G	R	I	V	F	S	N	V	Q	M	K	Y	R	A	D	-	E	P	V	L	N	E	I	K	F	D	I	H	P	R	Q	K	V
XP_010903492.1/13581608/1-251		-	N	S	Q	V	P	-	-	-	E	D	W	P	Q	-	G	D	I	K	I	Q	D	L	S	V	R	Y	D	P	L	-	K	P	V	L	K	H	V	S	A	Y	I	N	P	G	Q	K	V
XP_015520817.1/14671717/1-251		-	-	Q	A	V	P	-	-	-	G	T	W	P	E	-	G	E	V	L	F	E	N	V	S	L	R	Y	G	T	E	-	E	P	I	V	T	N	L	Q	L	L	I	P	A	R	Q	K	L
PDM78044.1/12281478/1-251		-	-	K	R	P	P	-	-	-	T	E	W	P	T	E	G	G	V	K	L	V	N	Y	S	T	R	Y	R	P	G	-	D	L	V	L	K	N	I	N	A	D	V	K	K	G	E	K	-
PVD27629.1/11541404/1-251		-	-	R	R	P	D	-	-	-	P	S	W	P	E	R	G	R	L	L	F	S	E	Y	S	T	R	Y	R	P	G	-	D	L	V	L	R	D	I	S	F	I	V	E	A	G	Q	K	-
XP_008552607.1/14991749/1-251		-	-	Y	E	A	D	-	-	-	E	S	W	P	E	-	G	E	I	I	F	E	N	V	S	L	R	Y	H	P	D	-	E	A	V	V	K	N	L	N	L	R	I	P	A	G	Q	K	L
XP_011307390.1/14881738/1-251		-	-	Y	E	A	E	-	-	-	E	T	W	P	E	-	G	E	I	I	F	E	N	V	S	L	R	Y	H	P	Q	-	E	P	V	V	K	D	L	D	L	R	I	P	P	G	Q	K	L
GBG25519.1/11841434/1-251		V	A	S	D	L	D	-	-	-	D	Q	W	P	S	-	G	R	I	E	M	Q	G	L	V	I	G	Y	R	K	-	-	P	D	V	L	H	G	V	S	L	T	I	E	P	G	E	K	I
XP_017320856.1/13431593/1-251		-	P	A	Q	V	P	-	-	-	A	G	W	P	K	-	G	E	I	Q	I	K	N	L	S	V	R	Y	D	S	S	-	K	P	V	L	K	R	V	H	A	H	I	K	P	G	Q	K	V
PDM84736.1/14361686/1-251		-	-	A	P	A	D	-	-	-	P	E	W	P	R	D	G	A	I	S	L	V	D	Y	R	M	R	Y	R	E	G	-	D	L	V	L	K	G	V	T	A	H	I	E	P	G	K	K	-
AHK05646.1/12231473/1-251		-	-	K	E	L	S	-	-	-	Q	T	W	P	N	R	G	K	V	E	F	D	S	L	A	I	R	Y	R	K	G	-	D	L	V	L	K	G	I	S	M	E	I	Q	G	Q	E	K	-
XP_007497083.1/13201570/1-251		-	P	S	L	I	P	-	-	-	K	N	W	P	V	-	G	K	I	Q	I	Q	N	L	S	V	R	Y	D	S	S	-	K	P	V	L	N	H	V	N	A	H	I	S	P	G	Q	K	I
XP_012055355.1/14891739/1-251		-	-	L	R	V	A	-	-	-	S	D	W	P	N	-	G	E	I	V	F	E	N	V	F	L	R	Y	D	A	D	-	N	P	V	I	T	D	L	S	L	K	I	P	A	G	Q	K	L
XP_005998910.1/13011551/1-251		-	P	S	Q	I	P	-	-	-	E	D	W	P	Q	-	G	E	I	K	I	Q	N	L	C	V	R	Y	D	T	S	-	K	P	V	L	K	H	V	T	A	Y	I	K	P	G	Q	K	V
XP_018335876.1/305555/1-251		-	-	M	T	P	S	-	-	-	P	D	W	P	E	N	G	S	I	E	F	N	N	C	W	V	R	Y	R	P	N	-	K	P	V	L	K	G	L	S	I	S	I	K	G	G	E	K	-
ELU10450.1/11901440/1-251		-	-	R	R	P	P	-	-	-	R	S	W	P	E	F	G	N	I	E	F	K	R	Y	S	V	R	Y	R	P	G	-	D	L	I	L	K	N	I	S	M	K	L	Q	P	Q	E	K	-
XP_016298577.1/13101560/1-251		-	V	S	Q	V	P	-	-	-	E	D	W	P	Q	-	G	E	I	K	I	H	D	L	C	V	R	Y	D	T	M	-	K	P	V	L	K	H	V	N	A	H	I	N	P	G	Q	K	V
PIO76790.1/12021452/1-251		-	-	L	P	P	P	-	-	-	D	G	W	P	R	D	G	E	V	S	F	E	S	Y	S	T	R	Y	R	P	G	-	D	L	V	L	R	E	V	T	I	H	I	S	P	G	E	K	-
XP_016611876.1/12351485/1-251		-	-	H	H	P	P	-	-	-	A	N	W	P	E	R	G	R	I	D	F	E	H	Y	S	A	R	Y	R	P	G	-	D	L	V	L	K	D	V	T	F	S	V	H	E	R	E	K	-
EYC10166.1/12941544/1-251		-	-	R	S	P	P	-	-	-	A	G	W	P	S	K	G	E	V	D	I	S	D	Y	S	T	R	Y	R	P	G	-	D	L	V	L	K	G	L	S	V	H	I	A	A	G	E	K	-
XP_007167695.1/11061356/1-251		-	V	G	T	C	P	-	-	-	H	D	W	P	S	-	G	E	I	T	F	R	D	Y	Q	M	R	Y	R	D	N	-	P	L	V	L	S	G	L	N	L	N	I	Q	S	G	Q	T	V
XP_001018172.3/11561406/1-251		E	D	P	L	K	K	-	-	-	L	N	F	P	S	N	G	K	L	E	F	T	N	V	T	M	K	Y	R	E	G	-	K	P	V	L	N	K	L	S	F	N	I	E	P	G	M	K	V
XP_001017858.1/11421392/1-251		G	V	V	L	Q	E	-	-	-	Q	K	F	P	S	D	G	K	V	E	F	I	N	V	R	M	R	Y	R	E	G	-	D	P	V	L	N	Q	L	S	F	T	I	N	P	G	Q	R	V
XP_015466135.1/11431393/1-251		-	-	-	T	P	H	-	-	-	P	E	W	P	Q	K	G	G	I	K	F	D	K	A	S	M	A	Y	R	P	G	-	P	L	V	L	K	D	L	N	L	D	I	K	P	A	E	K	V
SGZ47002.1/13681618/1-251		-	E	T	E	P	R	-	-	-	A	S	W	P	E	-	G	E	I	D	V	K	D	V	S	L	R	Y	A	P	D	-	P	R	V	I	K	N	V	T	F	H	V	K	P	C	N	K	I
XP_013756030.1/11321382/1-251		A	E	V	E	V	P	-	-	-	D	G	W	P	A	A	A	A	I	A	F	D	N	V	S	M	R	Y	R	D	G	-	E	L	A	L	R	K	V	S	F	S	I	P	R	G	A	R	V
XP_005778495.1/8501100/1-251		G	D	A	P	P	A	-	-	-	A	S	W	P	S	-	G	V	I	V	V	T	N	L	T	V	R	Y	R	P	-	-	P	P	A	L	R	G	V	S	C	A	I	P	A	K	A	K	V
XP_002770127.1/11501400/1-251		-	-	-	S	P	P	-	-	-	T	S	W	P	E	K	G	Q	I	T	F	S	H	A	S	M	A	Y	R	P	G	-	P	L	V	L	K	D	L	N	L	N	I	K	S	M	E	K	I
KIO17376.1/13461596/1-251		-	-	P	R	P	A	-	-	-	A	S	W	P	H	-	G	A	I	D	V	E	N	L	V	I	R	Y	A	P	D	-	P	N	V	L	H	G	L	N	F	S	I	E	P	R	S	K	-
KIM28242.1/14291679/1-251		-	N	R	R	P	P	-	-	-	A	Y	W	P	S	S	S	G	I	M	V	N	D	L	W	V	R	Y	S	A	N	-	P	D	V	L	R	G	L	S	F	Q	I	A	P	G	E	K	-
KJE89478.1/21792429/1-251		S	R	P	D	L	D	-	-	-	L	S	W	P	S	-	G	N	I	E	F	E	N	V	T	V	C	Y	R	P	-	-	A	P	V	L	Q	G	V	S	L	T	V	K	A	G	E	R	I
CBY08038.1/10511301/1-251		-	-	-	K	K	G	-	-	-	T	D	W	M	K	-	G	Y	T	T	M	V	D	Y	A	L	R	Y	R	D	G	-	P	L	V	L	K	G	L	D	C	K	I	S	A	G	E	-	-
ODV93459.1/12201470/1-251		E	N	H	R	P	P	-	-	-	A	Y	W	P	S	-	G	R	V	K	F	D	H	Y	S	T	K	Y	R	A	N	-	D	P	V	L	N	D	I	N	L	D	I	Q	P	S	E	-	-
XP_021876060.1/10101260/1-251		-	D	R	N	L	P	-	-	-	Q	N	W	P	S	-	G	H	I	V	F	S	H	Y	S	A	K	Y	R	E	H	-	S	L	V	L	K	D	I	S	L	E	V	Q	P	G	E	-	-
XP_020079075.1/12781528/1-251		-	E	L	V	P	Y	-	-	-	K	D	W	P	R	E	G	S	I	K	F	V	N	F	T	L	K	Y	A	N	S	-	K	P	V	L	K	N	I	N	C	E	I	T	P	G	T	K	V
XP_024657276.1/10421292/1-251		-	Q	K	R	P	P	-	-	-	P	D	W	P	S	Q	G	M	I	T	F	D	R	V	N	F	F	Y	S	K	D	G	P	-	V	L	K	D	I	N	A	T	F	Q	P	K	E	-	-
XP_011604440.1/10211271/1-251		-	Q	K	R	P	P	-	-	-	P	D	W	P	S	K	G	L	V	T	F	D	Q	V	S	F	S	Y	S	D	D	S	P	-	V	L	H	S	L	K	A	M	F	L	P	Q	E	-	-
XP_020443413.1/10281278/1-251		-	Q	K	R	P	P	-	-	-	P	D	W	P	S	K	G	L	V	T	F	D	R	V	S	F	S	Y	S	A	D	G	P	-	V	L	K	D	L	R	A	V	F	R	P	K	E	-	-
XP_023122967.1/10381288/1-251		-	Q	R	R	P	P	-	-	-	P	D	W	P	S	K	G	L	V	T	F	E	Q	V	S	L	S	Y	S	T	D	G	P	-	I	L	K	D	I	S	A	T	F	E	P	N	E	-	-
XP_020606701.1/10641314/1-251		-	-	K	K	P	A	-	-	-	P	N	W	P	D	-	G	A	I	R	L	S	G	I	K	M	R	Y	R	D	G	-	P	L	V	L	N	D	I	N	C	E	I	R	S	C	E	K	I
XP_020490124.1/10211271/1-251		-	D	K	Q	P	P	-	-	-	P	D	W	P	K	T	G	S	I	T	F	D	R	V	N	F	S	Y	S	A	S	E	P	-	V	L	K	N	L	T	V	V	F	T	P	R	E	-	-
XP_012861908.1/9811231/1-251		-	Q	K	R	P	P	-	-	-	P	A	W	P	H	E	G	T	I	V	F	D	N	V	N	F	T	Y	S	L	D	G	P	-	V	L	K	H	L	T	A	L	I	K	S	K	E	-	-
XP_024142478.1/10251275/1-251		-	D	F	Q	P	P	-	-	-	D	E	W	P	Q	T	G	T	I	T	F	D	R	V	N	F	S	Y	G	A	S	E	P	-	V	L	K	D	L	S	V	T	F	A	S	R	E	-	-
XP_019616412.1/10231273/1-251		-	S	T	K	P	P	-	-	-	G	D	W	P	Q	H	G	R	I	E	L	E	A	A	S	F	S	Y	F	-	-	G	P	-	I	L	K	N	L	C	F	R	I	R	K	Q	E	-	-
XP_008323732.1/10341284/1-251		-	E	K	C	P	P	-	-	-	S	N	W	P	S	Q	G	K	I	T	F	N	R	V	N	L	S	Y	N	C	D	S	P	-	V	L	K	D	I	N	V	T	F	K	P	Q	E	-	-
XP_017519208.1/10261276/1-251		-	E	K	R	P	P	-	-	-	P	A	W	P	H	E	G	V	I	V	F	D	N	V	N	F	A	Y	S	L	D	G	P	-	V	L	K	H	L	T	A	L	I	K	S	R	E	-	-
CDP32232.1/13081558/1-251		-	-	N	R	P	P	-	-	-	V	S	W	P	A	-	G	E	V	E	F	N	N	Y	S	T	R	Y	R	E	G	-	D	L	V	L	K	N	I	N	L	D	I	K	S	H	E	K	I
XP_015241899.1/10291279/1-251		-	D	K	K	P	P	-	-	-	A	D	W	P	Q	K	G	S	I	S	F	D	N	V	S	F	S	Y	S	D	S	T	P	-	V	L	K	N	L	S	I	V	F	A	S	K	E	-	-
XP_025118460.1/11211371/1-251		-	E	F	R	P	P	-	-	-	P	D	W	P	N	N	G	M	I	A	L	S	N	V	N	F	K	Y	S	S	D	G	P	-	V	L	K	D	L	T	T	D	I	K	P	G	E	-	-
XP_024299663.1/10001250/1-251		-	Q	K	H	P	P	-	-	-	P	E	W	P	S	Q	G	L	I	T	F	D	R	V	S	F	S	Y	S	S	D	G	P	-	V	L	K	D	M	K	A	M	F	R	P	K	E	-	-
XP_025118461.1/10871337/1-251		-	E	F	R	P	P	-	-	-	P	D	W	P	N	N	G	M	I	A	L	S	N	V	N	F	K	Y	S	S	D	G	P	-	V	L	K	D	L	T	T	D	I	K	P	G	E	-	-
XP_021037168.1/9811231/1-251		-	K	K	R	P	P	-	-	-	P	G	W	P	H	E	G	V	I	V	F	D	N	V	N	F	T	Y	S	L	D	G	P	-	V	L	K	H	L	T	A	L	I	K	S	R	E	-	-
XP_006811248.1/7841034/1-251		-	-	Y	E	P	P	-	-	-	P	D	W	P	Q	-	G	S	V	S	Y	Q	D	Y	K	L	K	Y	R	D	G	-	P	N	V	L	K	G	I	T	F	N	I	N	P	K	E	K	I
XP_001627350.1/492742/1-251		-	C	S	D	V	P	-	-	-	P	I	W	P	V	H	G	L	I	T	A	E	S	L	S	L	Q	Y	H	-	-	L	P	-	V	L	K	N	M	C	F	C	V	R	P	K	E	-	-
OIT33011.1/19292179/1-251		-	-	S	R	P	P	-	-	-	P	G	W	P	S	S	G	F	I	K	F	E	D	V	V	L	R	Y	R	P	G	-	P	P	V	L	H	G	L	S	F	T	I	S	S	G	Q	K	-
XP_013866191.1/10521302/1-251		-	Q	Q	R	P	P	-	-	-	P	D	W	P	N	K	G	L	V	T	F	D	R	V	S	F	S	Y	S	D	D	S	P	-	V	L	Q	S	L	E	A	T	F	K	P	K	Q	-	-
XP_007579108.1/10311281/1-251		-	E	K	R	P	P	-	-	-	P	D	W	P	S	E	G	A	V	T	F	D	T	V	S	F	S	Y	T	A	D	G	P	-	V	L	K	D	V	S	A	A	I	K	P	S	E	-	-
XP_022358424.1/9811231/1-251		-	Q	N	R	P	P	-	-	-	P	N	W	P	Q	D	G	T	I	V	F	D	N	V	N	F	S	Y	S	L	D	G	P	-	V	L	K	H	L	T	A	L	I	K	S	K	E	-	-
XP_019738044.1/10311281/1-251		-	D	T	M	P	P	-	-	-	H	D	W	P	K	R	G	S	I	T	F	D	S	V	N	F	S	Y	S	A	S	E	P	-	V	L	K	N	L	T	V	V	F	P	S	R	E	-	-
XP_016045382.1/9821232/1-251		-	Q	R	R	P	P	-	-	-	P	S	W	P	H	E	G	V	I	V	F	D	N	V	N	F	S	Y	S	L	D	G	P	-	V	L	K	H	L	T	A	L	I	K	S	R	E	-	-
XP_023933084.1/485735/1-251		-	-	N	R	P	P	-	-	-	A	N	W	P	S	-	G	H	V	T	F	Q	R	V	R	M	K	Y	R	P	N	-	P	L	V	L	K	G	I	S	F	E	I	K	P	R	K	K	I
XP_026150701.1/10321282/1-251		-	D	K	Q	P	P	-	-	-	L	D	W	P	E	T	G	S	I	T	F	D	K	V	N	F	S	Y	D	A	S	E	P	-	V	L	K	N	L	T	V	L	F	T	S	R	E	-	-
AWO95561.1/10291279/1-251		-	Q	K	R	P	P	-	-	-	P	D	W	P	R	K	G	L	V	T	F	D	Q	V	S	F	S	Y	S	K	D	G	P	-	V	L	Q	D	L	K	V	M	F	R	P	K	E	-	-
XP_019616433.1/10661316/1-251		-	S	T	K	P	P	-	-	-	G	D	W	P	Q	H	G	R	V	E	L	E	A	V	S	F	S	Y	S	-	-	G	P	-	V	L	K	N	L	C	A	I	I	R	P	Q	E	-	-
XP_009775081.1/11751425/1-251		-	-	S	R	P	P	-	-	-	P	G	W	P	S	S	G	F	I	K	F	E	D	V	V	L	R	Y	R	P	G	-	P	P	V	L	H	G	L	S	F	T	I	S	S	G	Q	K	-
XP_017911934.1/10281278/1-251		-	E	F	R	P	P	-	-	-	P	D	W	P	N	N	G	M	I	A	L	S	K	V	N	F	K	Y	S	S	D	G	P	-	V	L	K	D	L	T	T	D	I	K	P	G	E	-	-
XP_009775080.1/12221472/1-251		-	-	S	R	P	P	-	-	-	P	G	W	P	S	S	G	F	I	K	F	E	D	V	V	L	R	Y	R	P	G	-	P	P	V	L	H	G	L	S	F	T	I	S	S	G	Q	K	-
XP_006819150.1/10631313/1-251		-	H	C	K	P	E	-	-	-	P	E	W	P	K	H	G	I	I	T	M	E	T	M	S	F	K	Y	S	-	-	S	P	-	V	L	K	N	I	Y	L	C	I	R	A	K	E	-	-
PVD18354.1/645895/1-251		-	-	-	R	C	Q	-	-	-	L	I	G	L	T	-	G	P	S	T	F	N	K	Y	R	M	R	Y	N	D	N	-	P	L	A	L	K	G	V	T	L	G	I	K	P	N	E	K	I
XP_011681068.1/11571407/1-251		-	E	K	E	P	D	-	-	-	A	D	W	P	K	H	G	I	I	T	F	E	D	V	S	V	S	Y	S	D	D	G	P	-	V	L	K	N	L	R	C	C	I	R	A	E	E	-	-
XP_019724109.1/9351185/1-251		-	K	K	R	P	P	-	-	-	P	G	W	P	S	K	G	L	V	T	F	D	G	V	S	F	S	Y	S	A	D	G	P	-	V	L	D	N	L	K	V	T	F	Q	P	K	E	-	-
XP_019724108.1/10291279/1-251		-	K	K	R	P	P	-	-	-	P	G	W	P	S	K	G	L	V	T	F	D	G	V	S	F	S	Y	S	A	D	G	P	-	V	L	D	N	L	K	V	T	F	Q	P	K	E	-	-
XP_023231775.1/10421292/1-251		-	D	K	R	P	P	-	-	-	P	D	W	P	N	K	G	M	I	T	F	D	D	V	S	L	Q	Y	L	E	N	D	P	-	V	L	K	N	L	N	W	H	V	K	P	Q	E	-	-
XP_019716236.1/10181268/1-251		-	P	T	R	P	P	-	-	-	R	D	W	P	S	R	G	Q	V	T	F	D	R	V	H	L	A	Y	R	V	D	G	P	-	I	L	K	D	I	N	A	V	F	R	P	N	E	-	-
XP_024150028.1/10701320/1-251		-	Q	R	R	P	P	-	-	-	P	D	W	P	S	Q	G	T	V	S	F	N	R	V	N	F	S	H	S	P	D	G	P	-	V	L	R	D	I	S	A	T	F	Q	P	S	E	-	-
XP_022093426.1/10081258/1-251		-	D	H	K	P	P	-	-	-	P	D	W	P	R	D	G	C	I	T	L	Q	D	T	S	L	R	Y	T	-	-	G	P	-	V	L	Q	N	I	S	C	S	I	K	P	K	E	-	-
XP_019140119.2/11811431/1-251		-	-	K	T	P	P	-	-	-	L	D	W	P	Q	-	G	E	V	V	F	E	N	A	E	M	R	Y	R	E	N	-	P	L	V	L	K	K	V	S	F	T	I	K	P	K	E	K	I
XP_005996825.1/11751425/1-251		-	-	K	S	P	P	-	-	-	A	A	W	P	Q	-	G	E	I	V	F	E	D	A	E	M	R	Y	R	E	N	-	P	L	V	L	K	K	V	S	F	T	V	K	P	K	E	K	I
XP_020794814.1/10311281/1-251		-	D	T	Q	P	P	-	-	-	C	D	W	P	K	T	G	S	I	T	F	D	E	V	N	F	S	Y	S	P	S	K	P	-	V	L	K	N	L	N	I	T	F	S	S	R	E	-	-
XP_010809206.2/9911241/1-251		-	Q	K	R	P	L	-	-	-	P	S	W	P	H	E	G	V	I	I	F	D	N	V	N	F	S	Y	S	L	D	G	P	-	V	L	K	H	L	T	A	L	I	K	S	K	E	-	-
EWM27372.1/8161066/1-251		D	A	S	L	V	A	-	-	-	S	G	W	P	W	-	G	G	I	Y	F	R	R	A	V	M	R	Y	R	E	D	-	S	P	I	L	Q	G	F	T	A	A	I	R	P	K	E	K	I
XP_001633320.1/10201270/1-251		-	D	V	I	P	P	-	-	-	P	D	W	P	D	K	G	K	I	T	F	D	N	M	S	F	S	Y	H	Q	S	L	P	-	V	L	H	N	V	T	C	V	I	K	P	S	E	-	-
PKU39505.1/570820/1-251		-	-	K	T	P	P	-	-	-	L	D	W	P	Q	-	G	E	V	V	F	E	N	A	E	M	R	Y	R	E	N	-	P	L	V	L	K	K	V	S	F	T	I	K	P	K	E	K	I
XP_022081211.1/11091359/1-251		-	-	-	E	P	S	-	-	-	P	D	W	P	H	-	G	R	I	Q	L	E	N	V	S	V	R	Y	A	I	D	-	D	T	V	L	N	D	I	T	V	D	F	Q	P	G	E	K	I
XP_016524096.1/10171267/1-251		-	D	K	R	P	P	-	-	-	G	D	W	P	Q	K	G	S	I	T	F	D	S	V	S	F	S	Y	S	D	S	S	P	-	V	L	K	N	L	S	F	V	F	T	S	R	E	-	-
XP_022521697.1/11711421/1-251		-	-	K	A	P	P	-	-	-	P	E	W	P	Q	-	G	E	V	V	F	D	G	V	E	M	R	Y	R	E	N	-	P	L	V	L	K	K	L	S	C	T	I	R	P	K	E	K	V
ETE65915.1/9621212/1-251		-	N	K	R	P	P	-	-	-	A	E	W	P	A	E	G	V	I	A	F	D	D	V	N	F	A	Y	S	A	D	G	P	-	V	L	K	H	L	S	A	L	I	K	S	R	E	-	-
XP_008280705.1/10511301/1-251		-	D	K	Q	P	P	-	-	-	S	D	W	P	R	T	G	S	I	T	F	D	R	V	N	F	S	Y	G	A	S	E	P	-	V	L	K	N	L	T	V	I	F	T	S	R	E	-	-
XP_001630418.1/10151265/1-251		-	P	L	T	A	P	-	-	-	D	D	W	P	H	T	G	T	I	T	A	E	S	L	Y	Y	S	Y	H	-	-	L	P	-	V	L	K	N	V	K	F	S	I	R	N	N	E	-	-
XP_022343369.1/10401290/1-251		-	D	E	P	P	P	-	-	-	P	T	W	P	E	N	G	K	I	V	A	R	H	A	R	L	R	Y	G	-	-	L	P	-	V	L	H	G	L	D	F	V	I	N	G	R	E	-	-
XP_022343366.1/10401290/1-251		-	D	E	P	P	P	-	-	-	P	T	W	P	E	N	G	K	I	V	A	R	H	A	R	L	R	Y	G	-	-	L	P	-	V	F	H	G	L	D	F	V	I	N	G	R	E	-	-
XP_019646602.1/10411291/1-251		-	D	Y	S	L	P	-	-	-	P	N	W	P	V	H	G	I	I	T	F	E	G	V	S	F	C	Y	S	-	-	G	P	-	V	L	K	N	L	Y	G	C	I	R	A	K	E	-	-
XP_024982350.1/12251475/1-251		-	S	N	R	P	P	-	-	-	P	G	W	P	S	S	G	L	V	E	F	E	N	V	G	F	R	Y	R	P	G	-	P	P	V	L	H	G	L	S	F	T	I	S	P	T	E	K	-
XP_019921818.1/10401290/1-251		-	D	T	P	P	P	-	-	-	P	S	W	P	Q	N	G	K	I	V	A	K	N	A	R	L	R	Y	G	P	N	L	P	-	V	F	H	G	L	N	F	V	I	N	G	R	E	-	-
XP_019616414.1/10631313/1-251		-	S	T	K	P	P	-	-	-	R	D	W	P	Q	H	G	R	I	E	L	E	A	A	S	F	S	Y	S	-	-	G	P	-	I	L	K	N	L	C	F	R	T	R	R	Q	E	-	-
XP_025926684.1/11561406/1-251		-	-	K	T	P	P	-	-	-	L	D	W	P	Q	-	G	E	V	V	F	E	N	A	E	M	R	Y	R	E	N	-	P	L	V	L	K	K	V	S	F	T	I	K	P	K	E	K	I
XP_015904717.1/8431093/1-251		-	E	K	K	P	P	-	-	-	K	G	W	P	S	K	G	Y	I	V	Y	Q	N	V	N	L	R	Y	S	P	D	E	P	-	V	L	K	N	L	N	F	E	I	Y	P	E	E	-	-
XP_017321274.1/11671417/1-251		-	-	K	A	P	P	-	-	-	S	D	W	P	Q	-	G	E	I	V	F	D	N	V	E	M	K	Y	R	E	D	-	P	V	V	L	K	K	L	S	C	T	I	R	P	K	E	K	V
XP_015167598.1/12011451/1-251		-	-	S	Q	P	P	-	-	-	P	D	W	P	S	S	G	F	I	K	F	E	D	V	V	L	R	Y	R	P	G	-	P	P	V	L	H	G	L	S	F	E	I	S	S	G	Q	K	-
XP_006354992.1/11721422/1-251		-	-	S	Q	P	P	-	-	-	P	D	W	P	S	S	G	F	I	K	F	E	D	V	V	L	R	Y	R	P	G	-	P	P	V	L	H	G	L	S	F	E	I	S	S	G	Q	K	-
KYO47192.1/12171467/1-251		-	-	K	A	P	P	-	-	-	L	D	W	P	Q	-	G	E	V	A	F	E	N	A	E	M	R	Y	R	E	N	-	P	L	V	L	K	K	V	S	F	T	I	K	P	K	E	K	I
KYO47190.1/11781428/1-251		-	-	K	A	P	P	-	-	-	L	D	W	P	Q	-	G	E	V	A	F	E	N	A	E	M	R	Y	R	E	N	-	P	L	V	L	K	K	V	S	F	T	I	K	P	K	E	K	I
XP_023762411.1/12251475/1-251		-	N	N	R	P	P	-	-	-	P	G	W	P	S	L	G	L	V	E	F	E	N	V	G	F	R	Y	R	H	G	-	P	P	V	L	H	G	V	S	F	A	V	S	P	S	E	K	-
PLY86558.1/11511401/1-251		-	N	N	R	P	P	-	-	-	P	G	W	P	S	L	G	L	V	E	F	E	N	V	G	F	R	Y	R	H	G	-	P	P	V	L	H	G	V	S	F	A	V	S	P	S	E	K	-
KYO47194.1/12171467/1-251		-	-	K	A	P	P	-	-	-	L	D	W	P	Q	-	G	E	V	A	F	E	N	A	E	M	R	Y	R	E	N	-	P	L	V	L	K	K	V	S	F	T	I	K	P	K	E	K	I
XP_017911935.1/9811231/1-251		-	E	F	R	P	P	-	-	-	P	D	W	P	N	N	G	M	I	A	L	S	K	V	N	F	K	Y	S	S	D	G	P	-	V	L	K	D	L	T	T	D	I	K	P	G	E	-	-
XP_003224402.1/11801430/1-251		-	-	K	A	P	P	-	-	-	L	D	W	P	Q	-	G	E	V	T	F	E	N	A	E	M	R	Y	R	E	N	-	P	L	V	L	K	K	V	C	F	T	I	K	P	K	E	K	I
XP_022806581.1/10291279/1-251		-	T	V	S	V	P	-	-	-	D	S	W	P	Q	Y	G	I	I	T	F	E	G	F	Y	Y	R	H	H	-	-	M	P	-	V	L	K	R	L	N	L	C	I	R	A	Q	E	-	-
XP_018432035.1/11801430/1-251		-	-	K	A	P	P	-	-	-	A	D	W	P	Q	-	G	E	I	S	F	E	N	S	E	M	R	Y	R	E	N	-	P	L	V	L	K	K	V	S	F	T	I	K	P	K	E	K	I
XP_017582477.1/11271377/1-251		-	-	K	T	P	P	-	-	-	L	D	W	P	Q	-	G	E	V	V	F	E	N	A	E	M	R	Y	R	E	N	-	P	L	V	L	K	K	V	S	F	T	I	K	P	K	E	K	I
XP_020477494.1/11171367/1-251		-	-	R	A	P	P	-	-	-	A	D	W	P	Q	-	G	E	L	V	F	R	E	L	E	M	R	Y	Q	E	N	-	P	L	V	L	N	K	I	S	C	T	I	R	P	K	E	K	V
XP_020477493.1/11501400/1-251		-	-	R	A	P	P	-	-	-	A	D	W	P	Q	-	G	E	L	V	F	R	E	L	E	M	R	Y	Q	E	N	-	P	L	V	L	N	K	I	S	C	T	I	R	P	K	E	K	V
XP_015216871.1/11701420/1-251		-	-	K	A	P	P	-	-	-	K	E	W	P	Q	-	G	E	I	V	F	D	N	T	E	M	R	Y	R	E	N	-	P	L	V	L	K	K	I	C	C	T	I	R	P	K	E	K	I
XP_016149995.1/11711421/1-251		-	-	Q	A	P	P	-	-	-	S	D	W	P	Q	-	G	E	I	V	F	D	R	T	E	M	K	Y	R	D	N	-	P	M	I	L	K	K	V	S	C	S	I	R	P	K	E	K	V
EPQ11391.1/12861536/1-251		-	-	K	A	P	P	-	-	-	P	D	W	P	Q	-	G	E	V	T	F	E	N	A	E	M	R	Y	Q	E	N	-	P	L	V	L	K	K	V	S	F	T	I	K	P	K	E	K	I
XP_025884380.1/12011451/1-251		-	-	S	Q	P	P	-	-	-	P	H	W	P	S	S	G	F	I	K	F	E	D	V	V	L	R	Y	R	P	G	-	P	P	V	L	H	G	L	S	F	E	I	S	S	G	Q	K	-
XP_020385202.1/11301380/1-251		-	-	K	T	P	P	-	-	-	A	D	W	P	Q	-	G	Q	I	T	F	A	N	V	E	M	R	Y	R	E	N	-	P	L	V	L	K	K	V	S	F	T	I	K	P	Q	E	K	I
XP_014345344.1/9091159/1-251		-	-	V	K	I	P	-	-	-	K	W	W	P	D	-	G	E	I	S	F	K	N	Y	H	M	R	Y	R	E	N	-	P	I	V	L	K	G	L	N	L	H	I	N	A	K	E	K	I
KXS17986.1/10971347/1-251		-	-	-	-	P	P	-	-	-	K	G	W	P	D	K	G	Q	I	E	L	K	N	L	E	M	R	Y	R	P	D	-	P	P	V	L	S	D	V	N	L	T	I	K	P	G	E	K	-
XP_012754535.1/10831333/1-251		-	D	N	R	P	P	-	-	-	D	S	W	P	T	-	G	R	I	E	F	R	N	L	E	V	R	Y	R	P	G	-	D	P	S	L	R	D	L	N	C	K	I	E	S	K	H	K	V
ELT99037.1/9671217/1-251		-	D	K	K	P	S	-	-	-	D	S	W	P	Q	E	G	V	L	E	A	E	N	L	S	L	H	Y	D	-	-	S	P	-	V	L	K	N	L	N	F	K	I	N	A	Q	E	-	-
XP_020434311.1/11511401/1-251		-	D	H	R	P	P	-	-	-	E	D	W	P	T	-	G	E	I	K	F	R	N	V	E	V	R	Y	R	P	H	-	D	P	S	L	R	E	L	N	C	T	V	N	A	G	E	K	I
XP_019207868.1/10431293/1-251		-	D	K	Q	P	S	-	-	-	S	D	W	P	K	A	G	C	I	T	F	D	R	V	N	F	S	Y	S	A	S	E	P	-	V	L	K	N	L	S	L	V	F	K	S	R	E	-	-
XP_015993477.1/12501500/1-251		-	-	K	A	P	S	-	-	-	P	D	W	P	Q	-	G	E	V	T	F	E	N	A	E	M	R	Y	Q	E	N	-	P	L	V	L	K	K	V	S	F	T	I	R	P	K	E	K	I
XP_012988403.1/11681418/1-251		-	-	K	A	P	P	-	-	-	P	D	W	P	Q	-	G	E	V	V	F	D	G	T	E	M	R	Y	R	D	N	-	P	L	V	L	K	K	V	S	C	I	I	R	P	K	E	K	I
XP_002586078.1/10521302/1-251		-	-	T	A	P	A	-	-	-	Q	S	W	P	S	-	G	S	V	R	F	Q	K	Y	N	M	R	Y	R	E	G	-	P	L	V	L	K	D	V	S	F	S	T	K	T	S	E	K	V
XP_021968872.1/12251475/1-251		-	E	N	R	P	P	-	-	-	P	G	W	P	S	L	G	L	V	E	F	E	N	V	G	F	R	Y	R	P	G	-	P	S	V	L	H	G	L	S	F	S	I	S	P	T	E	K	-
XP_009829276.1/10481298/1-251		R	V	V	P	P	T	-	-	-	A	A	W	P	A	-	G	R	I	V	F	D	N	V	T	L	Q	Y	R	A	G	-	P	P	V	L	R	Q	L	T	F	A	I	E	P	Q	E	-	-
XP_021169464.1/11771427/1-251		-	-	R	A	P	P	-	-	-	P	D	W	P	Q	-	G	E	L	V	F	R	D	L	E	M	R	Y	Q	E	N	-	P	L	V	L	N	R	I	S	C	S	I	R	P	K	E	K	I
XP_012695258.1/11621412/1-251		-	-	K	A	P	P	-	-	-	E	D	W	P	H	-	G	E	V	V	F	D	E	T	E	M	R	Y	R	E	N	-	P	L	V	L	K	K	I	S	C	T	I	R	P	K	E	K	V
XP_024897990.1/11311381/1-251		-	-	K	A	P	S	-	-	-	P	D	W	P	Q	-	G	E	V	T	F	E	N	A	E	M	R	Y	Q	E	N	-	P	L	V	L	K	K	V	S	F	T	I	R	P	K	E	K	I
PVD18522.1/10911341/1-251		-	-	K	R	P	P	-	-	-	M	D	W	P	R	-	G	G	V	K	F	K	N	V	Q	M	R	Y	R	D	N	-	P	L	C	L	K	G	L	T	F	K	I	K	P	Q	E	K	I
XP_013095399.1/12401490/1-251		-	-	N	S	T	L	-	-	-	E	E	W	P	S	-	G	S	I	E	F	V	H	Y	S	S	R	Y	R	E	G	-	D	L	V	L	K	D	I	N	I	Y	I	K	P	G	E	-	-
XP_002603541.1/10361286/1-251		-	-	T	A	P	A	-	-	-	Q	S	W	P	S	-	G	R	V	R	F	Q	K	Y	N	M	R	Y	R	E	G	-	P	L	V	L	K	D	V	S	F	S	T	R	P	S	E	K	V
ELK00752.1/11891439/1-251		-	-	K	A	P	S	-	-	-	P	D	W	P	Q	-	G	E	V	T	F	E	N	A	E	M	R	Y	Q	E	N	-	P	L	V	L	K	K	V	S	F	T	I	R	P	K	E	K	I
XP_002585949.1/354604/1-251		-	-	T	A	P	P	-	-	-	E	S	W	P	V	-	G	R	V	Q	F	Q	K	Y	N	M	R	Y	R	E	G	-	P	L	V	L	K	H	V	S	F	S	T	R	L	S	E	K	V
ELT90554.1/523773/1-251		-	G	K	K	P	A	-	-	-	E	A	W	P	E	S	G	V	V	E	A	K	N	L	S	L	R	Y	D	Q	E	T	P	-	V	L	R	D	L	T	F	T	I	R	A	Q	E	-	-
XP_012818083.1/11811431/1-251		-	-	K	A	P	P	-	-	-	A	D	W	P	Q	-	G	E	I	K	F	E	N	A	E	M	R	Y	R	E	N	-	P	L	V	L	K	K	V	S	F	T	I	K	P	K	E	K	I
XP_008296676.1/11441394/1-251		-	-	R	P	P	L	-	-	-	M	D	W	P	Q	-	G	E	L	V	F	K	E	V	E	M	R	Y	Q	E	N	-	P	L	V	L	N	K	I	S	C	T	I	R	P	K	E	K	V
XP_019203042.1/11601410/1-251		-	-	R	A	P	P	-	-	-	P	N	W	P	Q	-	G	K	L	V	M	K	E	V	E	M	R	Y	Q	E	N	-	P	L	V	L	N	K	I	S	C	T	I	R	P	K	E	K	V
XP_019118576.1/11381388/1-251		-	-	R	A	P	P	-	-	-	A	D	W	P	Q	-	G	E	L	V	F	R	E	V	D	M	R	Y	Q	E	N	-	P	L	V	L	N	K	I	S	C	T	I	R	P	K	E	K	V
XP_002740617.1/10141264/1-251		-	-	Y	N	P	P	-	-	-	P	D	W	P	T	-	G	D	I	K	I	E	N	I	S	V	R	Y	D	P	S	-	E	P	V	L	R	D	V	S	I	H	F	K	G	G	Q	R	V
XP_011668831.1/10521302/1-251		-	E	N	E	P	D	-	-	-	A	D	W	P	K	H	G	I	I	T	F	E	D	V	S	V	S	Y	S	D	D	G	P	-	V	L	K	N	L	R	C	S	I	R	A	E	E	-	-
XP_026150703.1/9931243/1-251		-	D	K	Q	P	P	-	-	-	L	D	W	P	E	T	G	S	I	T	F	D	K	V	N	F	S	Y	D	A	S	E	P	-	V	L	K	N	L	T	V	L	F	T	S	R	E	-	-
XP_018117253.1/11451395/1-251		-	-	K	A	P	P	-	-	-	A	D	W	P	Q	-	G	E	I	A	F	E	N	A	E	M	R	Y	R	E	N	-	P	L	V	L	K	K	I	S	F	T	V	K	P	K	E	K	I
XP_973693.2/10031253/1-251		-	R	K	N	V	P	-	-	-	E	T	W	P	T	S	G	R	I	E	F	Q	S	V	F	M	Q	Y	S	-	-	D	P	-	V	L	K	N	L	T	F	V	I	N	S	K	E	-	-
XP_015061010.1/12251475/1-251		-	-	S	Q	P	P	-	-	-	P	H	W	P	S	S	G	F	I	K	F	E	D	V	V	L	R	Y	R	P	G	-	P	P	V	L	H	G	L	S	F	E	I	S	S	G	Q	K	-
XP_008829482.1/11231373/1-251		-	-	K	A	P	P	-	-	-	R	D	W	P	Q	-	G	E	I	T	F	E	N	A	E	M	R	Y	R	E	N	-	P	L	V	L	K	K	V	S	F	T	I	K	P	K	E	K	I
XP_002585946.1/10691319/1-251		-	-	T	A	P	A	-	-	-	Q	S	W	P	S	-	G	R	V	R	F	Q	K	Y	N	M	R	Y	R	E	G	-	P	L	V	L	K	D	V	S	F	S	T	R	P	S	E	K	V
XP_023677728.1/11671417/1-251		-	-	K	A	P	P	-	-	-	T	D	W	P	Q	-	G	E	I	V	F	H	D	T	E	M	R	Y	R	E	N	-	P	L	V	L	K	K	L	S	C	T	I	R	P	K	E	K	I
XP_020861518.1/12261476/1-251		-	-	K	A	P	P	-	-	-	P	D	W	P	Q	-	G	E	V	V	F	E	N	A	E	M	R	Y	R	E	N	-	P	L	V	L	K	K	V	S	F	T	I	K	P	K	E	K	I
XP_015259290.1/11421392/1-251		-	-	R	A	P	P	-	-	-	P	D	W	P	Q	-	G	E	L	V	F	R	D	V	E	M	R	Y	Q	E	N	-	P	L	V	L	N	K	I	S	C	S	I	R	P	K	E	K	V
XP_012888484.1/12421492/1-251		-	-	K	A	P	P	-	-	-	H	D	W	P	Q	-	G	E	V	T	F	E	N	A	E	M	R	Y	R	E	N	-	P	L	V	L	K	K	V	S	F	T	I	K	P	K	E	K	I
XP_019129717.1/10621312/1-251		-	D	K	Q	P	P	-	-	-	P	D	W	P	K	T	G	S	I	T	F	D	R	V	N	F	S	Y	S	A	S	E	P	-	V	L	K	N	L	T	V	V	F	T	S	R	E	-	-
XP_015446388.1/9781228/1-251		-	P	K	R	P	P	-	-	-	P	G	W	P	H	E	G	V	I	V	F	D	N	V	N	F	T	Y	S	L	D	G	P	-	V	L	K	H	L	T	A	L	I	K	S	R	E	-	-
XP_010799596.1/10621312/1-251		-	-	K	A	P	S	-	-	-	P	D	W	P	Q	-	G	E	I	T	F	E	N	A	E	M	R	Y	Q	E	N	-	P	L	V	L	K	K	V	S	F	T	I	K	P	K	E	K	I
XP_022085078.1/10451295/1-251		-	K	T	E	P	P	-	-	-	P	T	W	P	Q	F	G	A	F	T	F	N	S	L	S	L	N	Y	S	-	-	G	P	-	V	L	K	N	I	T	C	N	I	M	A	K	E	-	-
XP_024844980.1/11251375/1-251		-	V	Y	R	P	P	-	-	-	P	S	W	P	N	K	G	M	I	S	F	Y	D	V	N	F	R	H	M	L	D	R	P	-	V	L	K	N	L	Y	P	D	F	H	P	R	Q	K	-
XP_018604183.1/11651415/1-251		-	-	K	A	P	S	-	-	-	A	D	W	P	Q	-	G	E	I	V	F	Q	E	T	E	M	R	Y	R	E	N	-	P	L	V	L	K	K	L	S	C	T	I	R	P	K	E	K	V
PWA85089.1/12251475/1-251		-	N	N	R	P	P	-	-	-	P	G	W	P	S	S	G	L	V	E	F	E	N	V	A	F	R	Y	R	P	G	-	P	P	V	L	H	N	L	S	F	S	I	S	P	T	E	K	-
XP_025056143.1/9841234/1-251		-	S	R	R	P	P	-	-	-	P	E	W	P	A	Q	G	M	I	A	F	E	N	V	N	F	T	Y	S	L	D	G	P	-	V	L	R	H	F	S	A	L	I	R	S	K	E	-	-
PVU90185.1/12361486/1-251		-	D	V	V	L	A	-	-	-	K	N	W	P	V	-	G	E	I	E	I	L	D	L	V	L	R	Y	R	P	N	-	S	P	V	L	T	G	I	S	L	K	I	S	S	G	E	-	-
XP_020937745.1/11171367/1-251		-	K	Y	H	P	P	-	-	-	P	S	W	P	H	E	G	L	I	G	F	Y	N	V	R	F	R	Y	S	S	D	G	P	-	V	L	K	N	F	T	A	P	I	S	P	N	E	K	-
GAU91810.1/268518/1-251		-	-	N	R	P	P	-	-	-	P	K	W	P	Y	K	G	Q	I	T	F	Q	N	Y	S	T	R	Y	R	P	G	-	E	L	V	L	E	G	I	N	G	T	I	A	S	G	E	K	-
XP_018565536.1/9971247/1-251		-	S	I	D	P	P	-	-	-	K	L	W	P	E	K	G	E	I	K	F	V	K	L	C	L	R	Y	S	-	-	D	P	-	V	L	K	D	L	T	F	E	I	K	P	K	E	-	-
XP_015233347.1/10881338/1-251		-	K	N	R	P	P	-	-	-	A	D	W	P	S	K	G	M	V	T	F	D	R	V	N	F	S	Y	T	P	D	A	S	-	V	L	K	D	I	S	A	T	I	E	P	S	E	-	-
XP_008524209.1/12451495/1-251		-	-	K	A	P	S	-	-	-	P	D	W	P	Q	-	G	E	V	T	F	E	N	A	E	M	R	Y	Q	E	N	-	P	L	V	L	K	K	V	S	F	T	I	K	P	K	E	K	I
ERE76666.1/11181368/1-251		-	-	K	A	P	P	-	-	-	P	D	W	P	Q	-	G	E	I	T	F	E	N	A	E	M	R	Y	R	E	N	-	P	L	V	L	K	K	V	S	F	T	I	K	P	K	E	K	I
XP_026157929.1/10271277/1-251		-	R	Q	R	P	P	-	-	-	P	D	W	P	S	K	G	L	V	T	F	D	Q	V	D	F	S	H	T	V	D	G	P	-	V	L	R	D	V	K	V	T	F	R	P	K	E	-	-
XP_013884203.1/11401390/1-251		-	-	R	S	P	P	-	-	-	P	D	W	P	Q	-	G	Q	L	V	F	R	D	V	E	M	R	Y	Q	E	N	-	P	L	V	L	N	K	I	S	C	T	I	R	S	K	E	K	V
XP_023273323.1/11511401/1-251		-	-	R	A	P	P	-	-	-	A	G	W	P	H	-	G	E	L	V	F	R	E	V	E	M	R	Y	Q	E	N	-	P	L	V	L	N	R	I	S	C	T	I	R	P	K	E	K	V
XP_020785056.1/546796/1-251		-	T	S	D	L	P	-	-	-	P	S	W	P	E	Q	G	W	V	E	F	R	S	V	V	L	C	Y	R	E	G	-	P	N	A	L	E	G	V	S	V	V	V	R	P	G	E	K	V
XP_020767945.1/584834/1-251		-	K	F	R	P	P	-	-	-	P	D	W	P	N	N	G	M	I	A	L	S	N	V	N	F	K	Y	S	S	D	G	P	-	V	L	K	D	L	T	T	D	I	K	P	G	E	-	-
XP_017911789.1/9971247/1-251		-	E	Y	R	P	P	-	-	-	P	S	W	P	N	K	G	L	I	S	F	N	N	V	R	F	R	H	T	S	D	G	P	-	V	L	R	N	M	Y	P	D	F	Y	S	G	Q	K	-
XP_023023852.1/10401290/1-251		-	T	V	N	P	P	-	-	-	R	F	W	P	D	A	G	K	V	R	F	A	D	L	S	L	R	Y	S	-	-	D	P	-	V	L	K	N	L	S	F	E	I	K	P	R	E	-	-
XP_019631605.1/570820/1-251		-	H	P	R	P	P	-	-	-	S	D	W	P	S	R	G	R	I	H	L	N	N	V	T	M	R	Y	G	-	-	L	P	-	A	L	N	N	V	S	V	S	I	S	P	G	E	-	-
XP_020747156.1/10101260/1-251		-	N	F	R	P	P	-	-	-	P	A	W	P	Y	G	G	E	I	D	F	Y	H	V	N	F	R	Y	S	L	D	E	P	-	V	L	K	D	L	I	P	H	I	F	A	S	E	K	-
EDL00575.1/10051255/1-251		-	K	K	R	P	P	-	-	-	P	G	W	P	H	E	G	V	I	V	F	D	N	V	N	F	T	Y	S	L	D	G	P	-	V	L	K	H	L	T	A	L	I	K	S	R	E	-	-
AHK05639.1/12431493/1-251		-	V	D	P	K	D	-	-	-	R	R	W	V	K	-	G	D	I	Q	F	H	N	L	T	L	S	Y	D	E	D	-	D	P	V	L	K	G	V	N	L	T	I	K	S	G	E	K	V
XP_021178920.1/10561306/1-251		-	E	K	R	P	P	-	-	-	P	D	W	P	S	R	G	T	V	I	F	D	S	V	N	F	S	Y	T	G	D	G	P	-	V	L	K	D	I	S	A	T	I	Q	P	S	E	-	-
XP_012731319.1/10361286/1-251		-	E	K	R	P	P	-	-	-	P	D	W	P	S	R	G	T	V	I	F	D	S	V	N	F	S	Y	T	G	D	G	P	-	V	L	K	D	I	S	A	T	I	Q	P	S	E	-	-
XP_002508219.1/10391289/1-251		-	-	Q	A	L	P	-	-	-	T	A	W	P	R	-	G	K	L	V	V	T	G	L	N	M	R	Y	R	P	G	-	P	L	V	L	K	D	L	T	F	T	A	L	A	G	E	-	-
XP_019875080.1/10371287/1-251		-	I	K	E	P	P	-	-	-	K	F	W	P	E	Q	G	N	I	R	F	D	G	V	S	M	R	Y	S	-	-	E	P	-	V	L	K	D	L	N	F	N	V	R	C	R	E	-	-
EFA03948.2/10371287/1-251		-	S	K	K	P	P	-	-	-	Q	G	W	P	T	M	G	V	I	E	F	R	S	V	S	M	R	Y	A	P	E	E	P	-	V	L	K	K	L	N	F	R	V	N	S	G	E	-	-
XP_025336722.1/8101060/1-251		-	-	-	Q	P	G	-	-	-	S	G	W	P	R	-	G	A	I	D	V	K	D	F	S	A	R	Y	A	K	N	-	D	T	V	L	N	N	I	S	F	S	V	K	A	G	E	-	-
XP_017911779.1/9821232/1-251		-	E	Y	R	P	P	-	-	-	P	F	W	P	P	N	G	G	I	S	F	S	S	V	N	F	R	Y	N	S	D	S	P	-	V	L	R	N	L	E	A	S	I	Y	P	R	E	K	-
XP_018495922.1/10391289/1-251		-	Q	K	R	P	P	-	-	-	R	D	W	P	T	K	G	A	V	S	F	R	D	V	S	L	R	Y	K	P	G	Q	Q	-	V	L	H	Q	I	S	W	D	L	L	P	K	E	-	-
ELW46895.1/10351285/1-251		-	-	K	A	P	S	-	-	-	P	D	W	P	Q	-	G	E	V	T	F	E	N	A	E	M	R	Y	R	E	N	-	P	L	V	L	K	K	V	S	F	T	I	K	P	K	E	K	I
XP_010809230.1/10241274/1-251		-	E	H	R	P	P	-	-	-	P	S	W	P	L	D	G	R	I	S	I	D	N	L	K	F	R	Y	S	L	D	G	P	-	V	L	K	N	L	D	T	F	I	G	S	R	E	K	-
XP_020506427.1/10461296/1-251		-	E	K	Q	P	P	-	-	-	P	D	W	P	D	K	G	L	V	V	F	D	Q	V	S	F	S	Y	S	G	D	G	P	-	I	L	K	D	V	S	A	T	F	Q	P	N	E	-	-
XP_017911786.1/456706/1-251		-	E	Y	R	P	P	-	-	-	P	S	W	P	N	K	G	M	I	S	F	N	Y	V	N	F	R	H	N	S	D	G	R	-	V	L	K	N	M	Y	P	D	F	H	P	R	Q	K	-
XP_002295941.1/8501100/1-251		-	-	-	D	P	K	-	-	-	V	E	W	P	S	-	G	E	I	V	I	Q	H	A	S	M	R	Y	R	D	G	-	P	L	V	L	K	D	L	S	L	S	I	K	G	G	E	-	-
XP_020732967.1/9821232/1-251		-	E	Y	R	P	P	-	-	-	P	F	W	P	N	N	G	E	I	Y	F	N	N	V	N	F	R	Y	K	S	D	S	P	-	V	L	R	N	M	E	T	S	I	Y	S	R	E	K	-
XP_002590038.1/723973/1-251		-	G	T	K	P	P	-	-	-	R	D	W	P	Q	C	G	G	I	E	L	E	A	A	S	F	S	Y	S	-	-	G	P	-	V	L	K	K	L	C	A	V	I	R	P	Q	E	-	-
XP_014333147.1/458708/1-251		-	E	Y	R	P	P	-	-	-	P	S	W	P	N	E	G	L	I	S	F	I	N	V	N	F	R	H	K	S	D	G	P	-	V	L	K	N	V	Y	A	Y	I	H	P	G	R	K	-
XP_020376317.1/725975/1-251		-	-	T	A	P	P	-	-	-	P	D	W	P	Q	-	G	K	I	Q	F	E	E	V	E	M	C	Y	R	D	T	-	P	V	V	L	K	K	V	T	F	T	I	K	P	R	E	K	I
XP_020907674.1/732982/1-251		-	N	E	E	L	P	-	-	-	S	S	W	P	E	H	G	I	I	T	A	E	Q	L	S	L	Q	Y	H	-	-	L	P	-	A	L	K	N	V	Y	F	C	I	R	A	K	E	-	-
XP_014337301.1/382632/1-251		-	E	Y	R	P	P	-	-	-	P	S	W	P	H	E	G	K	I	D	F	Y	Y	I	N	F	R	Y	S	L	D	G	P	-	V	L	K	N	L	R	V	L	T	A	P	R	E	K	-
XP_012940811.1/152402/1-251		-	-	S	D	E	K	-	-	-	N	R	W	S	E	-	G	S	V	Q	F	V	N	Y	S	T	R	Y	R	E	D	-	D	C	V	L	K	N	I	T	C	K	I	H	G	G	E	-	-
KGL91926.1/12001450/1-251		-	-	K	T	P	P	-	-	-	L	D	W	P	Q	-	G	E	V	V	F	E	N	A	E	M	R	Y	R	E	N	-	P	L	V	L	K	K	V	S	F	T	I	K	P	K	E	K	I
XP_019299622.1/11471397/1-251		-	Q	N	H	P	P	-	-	-	P	T	W	P	Q	E	G	M	I	V	F	D	N	V	N	F	T	Y	S	L	D	G	P	-	V	L	K	H	M	T	A	L	I	K	P	R	E	-	-
XP_024844937.1/10241274/1-251		-	E	Y	R	P	P	-	-	-	P	S	W	P	D	E	G	W	I	Y	F	I	N	V	N	F	R	Y	S	L	D	G	P	-	V	L	K	E	L	E	A	S	I	D	T	G	E	K	-
XP_024132648.1/11271377/1-251		-	-	R	S	P	P	-	-	-	P	D	W	P	Q	-	G	E	L	V	F	S	D	V	E	L	R	Y	Q	E	N	-	P	L	V	L	N	K	I	S	C	T	V	R	P	K	E	K	V
AAZ75676.1/108358/1-251		-	-	T	H	L	E	-	-	-	K	S	W	P	S	K	G	R	I	E	F	S	N	Y	A	T	R	Y	R	P	G	-	D	L	V	L	K	G	I	D	F	S	I	R	S	G	E	K	-
XP_010809231.3/9091159/1-251		-	E	Y	R	P	P	-	-	-	P	F	W	P	P	N	G	R	I	S	F	S	S	V	N	F	R	Y	N	S	D	S	P	-	V	L	R	N	L	E	E	I	I	N	S	G	E	K	-
XP_010809239.3/10251275/1-251		-	E	C	R	P	P	-	-	-	P	F	W	P	T	N	G	R	I	S	L	F	N	V	N	F	R	Y	N	S	D	S	P	-	I	L	R	N	L	E	T	S	I	Y	S	R	E	K	-
XP_025405402.1/10511301/1-251		-	T	K	E	P	P	-	-	-	N	E	W	P	V	S	G	K	I	V	F	K	N	F	N	L	R	Y	N	-	-	T	P	-	I	L	K	N	L	N	I	Q	I	E	P	M	E	-	-
XP_017911775.1/10231273/1-251		-	E	Y	R	P	P	-	-	-	P	S	W	P	H	G	G	E	I	N	F	N	S	M	N	F	R	Y	S	L	D	G	P	-	V	L	K	N	V	G	M	S	I	D	P	R	Q	K	-
XP_017911932.1/10241274/1-251		-	E	Y	R	P	P	-	-	-	P	I	W	P	P	N	G	R	I	S	F	F	S	V	N	L	R	Y	N	L	D	N	P	-	V	L	K	N	L	E	A	F	I	Y	P	G	G	-	-
XP_022166683.1/10731323/1-251		-	D	K	L	P	P	-	-	-	T	D	W	P	N	N	G	Q	I	I	F	K	Q	L	Y	L	R	Y	D	-	-	T	P	-	V	L	K	N	L	N	I	N	I	E	A	A	E	-	-
XP_012496962.1/11321382/1-251		-	-	K	A	P	S	-	-	-	P	D	W	P	Q	-	G	E	V	T	F	E	N	A	E	M	R	Y	R	E	N	-	P	L	V	L	K	K	V	S	F	T	I	K	P	K	E	K	I
XP_025118901.1/10241274/1-251		-	K	N	H	P	P	-	-	-	P	A	W	S	N	E	G	S	I	H	F	Y	T	V	N	F	R	Y	T	L	D	G	P	-	V	L	K	N	L	T	T	D	I	E	S	R	K	K	-
XP_004713507.1/11811431/1-251		-	-	K	A	P	S	-	-	-	P	D	W	P	Q	-	G	E	V	T	F	E	E	A	E	M	R	Y	R	E	N	-	P	L	V	L	K	K	V	S	F	T	I	K	P	K	E	K	I
XP_020921059.1/10911341/1-251		-	K	H	R	P	P	-	-	-	P	S	W	P	Q	Q	G	D	I	D	F	S	N	V	S	F	R	Y	S	S	D	G	P	-	V	L	K	D	L	I	P	L	I	D	L	R	K	K	-
XP_001662529.1/10781328/1-251		-	K	Y	R	P	Q	-	-	-	G	D	W	P	E	H	G	V	V	K	F	I	N	V	D	L	R	Y	S	E	D	G	E	-	V	L	K	D	L	N	F	S	I	R	S	N	E	-	-
XP_023023834.1/10441294/1-251		-	T	K	E	P	P	-	-	-	I	C	W	P	E	A	G	S	I	K	F	L	N	V	F	L	R	Y	S	-	-	D	P	-	V	L	K	N	L	V	F	E	I	K	P	R	E	-	-
XP_018010740.1/581831/1-251		-	D	A	N	I	K	-	-	-	P	G	W	P	T	T	G	Q	I	D	F	R	N	V	S	L	R	Y	E	-	-	Q	P	-	V	L	K	N	I	S	F	T	I	S	S	G	E	-	-
XP_020747155.1/10301280/1-251		-	E	Y	R	P	P	-	-	-	P	S	W	P	H	E	G	E	I	Y	F	N	N	V	N	F	R	H	K	L	D	G	P	-	I	L	R	N	V	Y	A	A	F	Y	P	G	R	K	-
KKF26205.1/19352185/1-251		-	-	R	A	P	P	-	-	-	A	D	W	P	Q	-	G	E	L	V	F	R	E	V	D	M	R	Y	Q	E	N	-	P	L	V	L	N	K	I	S	C	T	I	R	P	K	E	K	V
XP_025118895.1/9931243/1-251		-	K	F	R	P	P	-	-	-	L	A	W	P	H	T	G	V	I	D	F	Y	S	V	N	F	R	Y	S	L	D	E	P	-	V	L	K	D	L	T	P	Y	I	F	S	S	E	K	-
KNE66220.1/10741324/1-251		I	E	G	A	V	P	-	-	-	K	D	W	P	M	-	G	E	V	V	M	Q	D	V	T	M	A	Y	R	A	-	-	E	P	V	L	R	G	V	S	L	R	I	P	A	G	C	K	C
XP_025118892.1/10271277/1-251		-	K	F	R	P	P	-	-	-	L	A	W	P	H	T	G	V	I	D	F	Y	S	V	N	F	R	Y	S	L	D	E	P	-	V	L	K	D	L	T	P	Y	I	F	S	S	E	K	-
XP_018565521.1/10441294/1-251		-	T	K	T	L	P	-	-	-	R	L	W	P	E	E	G	T	I	K	F	I	K	M	C	L	R	Y	S	-	-	D	D	-	V	L	K	D	L	N	F	E	I	K	S	N	E	-	-
XP_001849397.1/10561306/1-251		-	K	H	R	P	Q	-	-	-	R	N	W	P	E	N	G	V	I	K	F	F	N	V	D	L	R	Y	S	E	D	G	E	-	V	L	K	D	L	S	F	T	V	Q	S	N	E	-	-
XP_005908892.1/10291279/1-251		-	E	Y	R	P	P	-	-	-	L	D	W	P	H	E	G	E	L	A	F	E	N	V	N	F	R	H	T	L	D	G	P	-	V	L	K	D	L	T	E	C	T	E	S	K	E	K	-
XP_025118891.1/10571307/1-251		-	K	F	R	P	P	-	-	-	L	A	W	P	H	T	G	V	I	D	F	Y	S	V	N	F	R	Y	S	L	D	E	P	-	V	L	K	D	L	T	P	Y	I	F	S	S	E	K	-
XP_014946672.1/9131163/1-251		-	E	F	R	P	P	-	-	-	P	Y	W	P	P	E	G	E	I	V	F	D	N	I	N	F	R	Y	S	L	S	G	P	-	V	L	M	D	L	E	A	P	T	E	P	R	E	K	-
XP_025830829.1/13161566/1-251		F	V	C	D	P	P	-	-	-	Y	A	W	P	A	Q	G	V	V	V	F	N	N	V	V	L	K	Y	R	E	H	-	S	P	S	L	K	G	V	S	F	E	T	R	P	A	E	K	I
XP_025830828.1/13381588/1-251		F	V	C	D	P	P	-	-	-	Y	A	W	P	A	Q	G	V	V	V	F	N	N	V	V	L	K	Y	R	E	H	-	S	P	S	L	K	G	V	S	F	E	T	R	P	A	E	K	I
XP_008192060.1/13041554/1-251		F	V	V	D	P	P	-	-	-	F	G	W	P	S	Q	G	V	I	A	F	K	N	V	V	L	K	Y	R	E	H	-	P	P	S	L	R	F	V	S	F	E	T	R	P	S	E	K	I
XP_019881063.1/13261576/1-251		F	V	T	D	P	P	-	-	-	F	G	W	P	S	-	G	V	I	C	F	K	D	V	I	V	K	Y	R	D	-	-	V	P	C	L	K	K	V	S	F	E	T	R	P	C	E	K	V
XP_024844978.1/11741424/1-251		-	V	Y	R	P	P	-	-	-	P	S	W	P	N	K	G	M	I	S	F	Y	D	V	N	F	R	H	M	L	D	R	P	-	V	L	K	N	L	Y	P	D	F	H	P	R	Q	K	-
XP_024844981.1/11081358/1-251		-	V	Y	R	P	P	-	-	-	P	S	W	P	N	K	G	M	I	S	F	Y	D	V	N	F	R	H	M	L	D	R	P	-	V	L	K	N	L	Y	P	D	F	H	P	R	Q	K	-
XP_020757131.1/412662/1-251		-	E	N	R	P	L	-	-	-	P	S	W	P	N	K	G	V	I	S	F	K	T	V	N	F	R	Y	K	S	D	G	P	-	V	L	K	N	I	E	G	S	I	D	A	R	Q	K	-
XP_020921058.1/10981348/1-251		-	E	Y	R	P	L	-	-	-	P	S	W	P	H	E	G	R	I	H	F	S	Y	V	S	F	R	Y	S	S	D	G	P	-	V	L	S	E	L	V	P	W	I	T	S	R	S	K	-
XP_020937968.1/9051155/1-251		-	E	Y	R	P	P	-	-	-	P	S	W	P	H	V	G	R	I	R	F	S	N	V	S	F	R	Y	S	S	D	G	P	-	V	L	R	E	L	M	P	Q	I	T	S	G	S	K	-
KFH67754.1/10641314/1-251		-	-	S	K	P	P	-	-	-	G	C	W	P	E	H	G	R	I	V	F	K	N	V	S	M	R	Y	R	P	E	-	P	L	V	L	N	N	V	S	F	D	I	Q	A	G	D	K	-
XP_020629410.1/10531303/1-251		-	H	V	S	V	P	-	-	-	A	S	W	P	Q	L	G	L	I	T	A	E	G	V	S	F	K	Y	H	-	-	L	P	-	V	L	K	N	M	N	F	C	I	R	A	Q	E	-	-
XP_019966503.1/12921542/1-251		Q	S	A	Q	L	P	-	-	-	P	A	W	P	E	Q	G	W	L	E	Y	R	G	A	V	L	A	Y	R	D	G	-	P	N	A	L	D	E	V	S	L	V	V	R	P	G	E	K	V
XP_014953483.1/552802/1-251		-	K	D	H	S	P	-	-	-	S	P	W	T	N	E	G	I	I	E	F	Y	T	V	N	F	R	H	T	L	D	G	P	-	V	L	K	N	L	T	A	V	I	E	S	K	K	K	-
XP_025118886.1/11301380/1-251		-	E	Y	R	P	P	-	-	-	P	S	W	P	H	E	G	E	I	N	F	Q	N	M	N	F	R	Y	S	L	D	G	P	-	V	L	K	N	L	G	M	S	I	D	P	R	E	K	-
XP_017911811.1/10221272/1-251		-	G	Y	R	P	P	-	-	-	P	S	W	P	N	E	G	L	I	S	F	I	N	V	N	F	R	H	K	S	D	G	P	-	V	L	K	N	V	Y	A	Y	I	H	P	G	L	K	-
XP_020732975.1/10251275/1-251		-	K	D	H	P	P	-	-	-	P	P	W	S	N	E	A	R	I	R	F	N	A	V	N	F	K	Y	T	V	D	G	P	-	V	L	K	N	L	T	A	T	I	E	A	T	K	K	-
ETE68516.1/11771427/1-251		E	L	L	P	V	S	-	-	-	P	N	W	P	V	R	G	H	M	E	F	Q	Q	V	I	L	G	Y	R	P	D	-	P	N	A	L	D	G	V	T	F	T	I	Y	P	G	E	K	I
ORZ03369.1/13071557/1-251		-	E	T	C	P	P	-	-	-	A	S	W	P	E	-	G	A	V	K	V	E	D	L	V	M	Q	Y	A	P	E	-	P	A	V	L	R	N	I	N	F	E	T	R	P	R	E	K	I
XP_014946512.1/10431293/1-251		-	K	D	R	P	P	-	-	-	P	P	W	T	N	E	G	R	I	W	F	H	T	V	Y	F	R	H	T	L	D	G	P	-	V	L	K	N	L	T	A	V	I	E	S	R	K	K	-
XP_018277523.1/11971447/1-251		-	P	D	E	P	G	-	-	-	P	E	W	P	A	R	G	S	I	A	F	E	D	V	V	M	S	Y	R	K	G	-	P	P	V	L	K	G	I	S	A	H	I	E	H	G	E	K	I
EFX70472.1/474724/1-251		K	N	C	R	P	P	-	-	-	S	D	W	P	Q	-	G	C	V	T	F	S	N	V	K	M	R	C	R	P	N	-	P	L	V	L	K	N	V	S	F	V	I	K	P	K	E	K	I
XP_018573016.1/13241574/1-251		F	V	I	D	P	P	-	-	-	F	A	W	P	S	Q	G	V	V	F	F	N	D	V	V	L	S	Y	R	E	H	-	T	P	S	L	K	G	V	S	F	E	T	R	P	C	E	K	I
AHK05654.1/12461496/1-251		G	Q	S	S	C	P	-	-	-	A	H	W	P	D	Q	G	V	L	E	F	R	N	V	S	M	R	Y	R	D	N	-	P	W	A	L	Q	G	L	N	L	K	T	Q	P	H	E	K	V
KFO18672.1/424674/1-251		-	P	S	L	I	P	-	-	-	K	N	W	P	D	-	G	K	I	Q	I	Q	N	L	S	V	R	Y	D	S	S	-	K	P	V	L	K	H	V	N	A	L	I	S	P	G	Q	K	I
XP_017538421.1/582832/1-251		-	A	S	Q	V	P	-	-	-	E	G	W	P	Q	-	G	E	I	Q	I	Q	N	L	S	V	R	Y	D	S	T	-	K	P	V	L	K	H	V	S	A	H	I	K	P	G	E	K	V
RCK67856.1/11891439/1-251		P	E	V	K	I	A	-	-	-	E	E	W	P	Q	S	G	Y	I	Q	F	K	D	V	Y	L	R	Y	R	P	N	-	P	L	V	L	K	G	L	S	V	N	F	Y	P	G	E	K	V
XP_023320422.1/12091459/1-251		-	-	N	E	E	V	-	-	-	L	K	W	I	K	-	G	E	I	I	L	E	N	Y	S	M	R	Y	R	D	G	-	N	L	V	V	K	K	L	S	A	K	I	N	P	G	E	-	-
ORY50511.1/10741324/1-251		-	Q	H	K	L	P	-	-	-	T	N	W	P	T	-	G	S	I	E	F	K	G	V	T	M	R	Y	A	P	H	-	P	V	V	L	D	D	V	S	F	K	I	R	Q	K	E	-	-
KNE72658.1/10031253/1-251		T	A	V	A	L	D	-	-	-	A	K	W	P	A	-	G	A	I	E	I	D	D	Y	S	T	T	Y	R	E	G	-	D	P	V	L	K	H	V	S	V	H	V	R	A	G	E	-	-
KNE65489.1/12121462/1-251		T	A	V	A	L	D	-	-	-	A	K	W	P	A	-	G	A	I	E	I	E	D	Y	S	T	T	Y	R	E	G	-	D	P	V	L	K	H	V	S	V	H	V	R	A	G	E	-	-
XP_017911812.1/9751225/1-251		-	G	Y	R	P	P	-	-	-	P	S	W	P	N	E	G	L	I	S	F	I	N	V	N	F	R	H	K	S	D	G	P	-	V	L	K	N	V	Y	A	Y	I	H	P	G	L	K	-
XP_023222835.1/503753/1-251		-	D	K	Q	P	P	-	-	-	P	D	W	P	Q	K	G	E	I	H	F	D	N	V	S	L	Q	Y	S	-	-	K	N	-	V	L	K	H	L	T	F	R	I	Y	S	G	E	-	-
XP_024914205.1/12351485/1-251		Q	N	A	Q	L	P	-	-	-	P	A	W	P	E	Q	G	W	V	E	F	R	G	A	I	L	V	Y	R	E	G	-	P	N	A	L	D	G	V	N	L	V	V	R	P	G	E	K	V
XP_024589157.1/12541504/1-251		-	P	S	Q	V	P	-	-	-	E	H	W	P	Q	-	G	E	I	K	I	H	D	L	C	V	R	Y	E	N	N	-	K	P	V	L	K	H	V	K	A	Y	I	K	P	G	Q	K	V
XP_005328961.2/10631313/1-251		-	P	S	Q	V	P	-	-	-	E	H	W	P	Q	-	G	E	I	K	I	H	D	L	C	V	R	Y	E	N	N	-	K	P	V	L	K	H	V	K	A	Y	I	K	P	G	Q	K	V
XP_009527323.1/8721122/1-251		-	Q	K	S	L	P	-	-	-	E	D	W	P	R	-	G	A	V	V	F	E	N	V	S	M	R	Y	R	D	D	-	P	L	V	L	K	G	V	S	F	S	V	A	S	G	E	K	V
EKC31073.1/149399/1-251		-	-	T	T	P	E	-	-	-	K	T	W	P	Q	K	G	E	I	V	F	S	N	Y	C	V	R	Y	R	D	G	-	D	L	V	L	K	D	I	T	C	R	I	Q	P	S	E	K	-
EAW96460.1/12341484/1-251		-	P	S	Q	V	P	-	-	-	E	H	W	P	Q	-	G	E	I	K	I	H	D	L	C	V	R	Y	E	N	N	-	K	P	V	L	K	H	V	K	A	Y	I	K	P	G	Q	K	V
ELK11988.1/13881638/1-251		-	P	S	Q	V	P	-	-	-	E	H	W	P	Q	-	G	E	I	K	I	H	D	L	C	V	R	Y	E	N	N	-	K	P	V	L	K	H	V	K	A	Y	I	K	P	G	Q	K	V
XP_002605793.1/10991349/1-251		-	N	V	E	P	H	-	-	-	R	E	W	P	G	-	G	E	I	V	L	E	N	L	S	T	R	Y	A	P	-	-	P	A	V	L	R	E	V	D	L	R	I	K	P	G	E	K	V
XP_010903447.2/13461596/1-251		-	A	S	Q	V	P	-	-	-	E	G	W	P	Q	-	G	E	I	Q	I	Q	N	L	S	V	R	Y	D	T	T	-	K	P	V	L	K	Q	V	N	A	H	I	S	P	G	Q	K	V
XP_026182348.1/13461596/1-251		-	T	S	Q	V	P	-	-	-	E	N	W	P	Q	-	G	E	I	K	I	Q	D	L	C	A	R	Y	D	P	M	-	K	P	V	L	K	H	V	N	A	Y	I	K	P	G	Q	K	V
XP_023223116.1/12931543/1-251		-	-	E	Q	I	P	-	-	-	F	G	W	P	T	-	G	V	I	S	F	S	N	V	S	L	Q	Y	R	R	-	-	P	Y	V	L	K	N	V	S	F	E	T	L	P	G	E	K	L
KFM61594.1/577827/1-251		-	-	T	R	P	S	-	-	-	P	D	W	P	T	-	G	R	I	S	F	N	D	V	K	L	R	Y	R	P	S	-	P	L	A	L	N	G	L	T	F	S	I	E	P	Q	E	-	-
CUI15196.1/422672/1-251		D	I	A	A	P	P	-	-	-	E	N	W	P	S	-	G	A	V	D	F	Q	N	A	S	L	R	Y	R	D	G	-	P	L	V	L	K	S	L	T	L	R	V	E	A	G	H	-	-
XP_011878657.1/10941344/1-251		-	A	L	K	P	A	-	-	-	D	D	W	P	S	-	G	K	I	E	F	K	A	V	Q	M	R	Y	R	E	E	-	P	L	I	L	I	D	V	T	F	N	I	K	A	G	E	-	-
XP_011697101.1/11481398/1-251		-	A	L	K	P	A	-	-	-	D	D	W	P	S	-	G	K	I	Q	F	K	A	V	Q	M	R	Y	R	E	E	-	P	L	I	L	I	D	V	S	F	D	V	K	A	G	E	-	-
XP_011663078.1/13221572/1-251		-	S	V	T	P	S	-	-	-	R	N	W	P	E	-	G	H	V	I	Y	N	R	V	H	A	R	Y	A	A	-	-	P	A	I	L	H	G	V	S	I	D	F	K	P	G	M	K	V
EAW96454.1/11981448/1-251		-	P	S	Q	V	P	-	-	-	E	H	W	P	Q	-	G	E	I	K	I	H	D	L	C	V	R	Y	E	N	N	-	K	P	V	L	K	H	V	K	A	Y	I	K	P	G	Q	K	V
RAW32813.1/10421292/1-251		P	A	Q	-	-	-	-	-	-	L	E	W	P	T	-	G	S	I	V	F	D	K	V	S	F	R	Y	K	E	G	-	A	L	V	L	R	N	L	S	F	S	V	N	G	G	Q	K	I
XP_006642522.2/13951645/1-251		-	A	S	Q	I	P	-	-	-	A	N	W	P	H	-	G	E	I	Q	I	Q	N	L	S	V	R	Y	D	S	T	-	K	P	V	L	K	H	V	N	A	H	I	S	P	G	Q	K	V
PIO40434.1/288538/1-251		-	I	V	T	V	E	-	-	-	P	D	W	P	R	H	G	R	I	D	F	R	D	A	I	L	C	Y	R	P	G	-	P	N	A	L	D	G	V	N	F	T	I	S	P	G	E	K	I
XP_016396060.1/13351585/1-251		-	V	S	Q	V	P	-	-	-	E	D	W	P	Q	-	G	E	I	K	I	Q	D	L	C	V	R	Y	D	T	M	-	K	P	V	L	K	H	V	N	A	H	I	N	P	G	Q	K	V
XP_019616773.1/11971447/1-251		-	N	V	E	P	H	-	-	-	R	E	W	P	G	-	G	E	I	V	L	E	H	L	S	T	R	Y	A	P	-	-	P	A	V	L	K	E	V	D	L	R	I	K	P	G	E	N	V
XP_007895466.1/13301580/1-251		-	P	A	Q	V	P	-	-	-	E	D	W	P	Q	-	G	E	I	K	I	Q	D	L	C	V	R	Y	D	S	S	-	K	P	V	L	K	H	V	K	A	F	I	T	P	G	Q	K	V
XP_015377601.1/592842/1-251		-	E	K	K	P	P	-	-	-	T	E	W	P	M	S	G	Q	I	T	F	K	N	F	Y	L	R	Y	G	-	-	S	P	-	I	V	K	N	L	N	I	N	I	N	S	M	E	-	-
XP_023212679.1/252502/1-251		-	D	K	K	P	P	-	-	-	S	D	W	P	Q	K	G	E	I	Q	F	D	N	V	C	L	Q	Y	A	-	-	K	N	-	V	L	K	N	L	T	F	C	I	H	S	G	E	-	-
XP_016849054.1/13221572/1-251		-	I	S	Q	V	P	-	-	-	K	D	W	P	Q	-	G	E	I	K	I	E	N	L	C	V	R	Y	E	N	N	-	K	P	V	L	K	H	V	K	A	Y	I	K	P	G	Q	K	V
KPP63528.1/10761326/1-251		-	A	S	Q	V	P	-	-	-	A	G	W	P	Q	-	G	E	I	Q	I	Q	N	L	S	V	R	Y	D	S	T	-	K	P	V	L	K	N	V	N	A	H	I	S	P	G	Q	K	V
XP_019960430.1/13181568/1-251		-	T	S	Q	V	P	-	-	-	E	N	W	P	H	-	G	E	I	K	I	Q	N	L	C	V	R	Y	D	P	M	-	K	P	V	L	K	H	V	N	A	Y	I	E	P	G	Q	K	V
XP_023242085.1/580830/1-251		-	N	E	Q	P	P	-	-	-	A	N	W	P	Q	K	G	E	I	K	F	K	N	V	S	L	K	Y	S	-	-	R	S	-	V	L	N	N	L	S	F	C	I	K	P	G	E	-	-
XP_015817340.1/13501600/1-251		-	S	S	Q	V	P	-	-	-	E	N	W	P	H	-	G	E	I	K	I	H	D	L	C	V	R	Y	D	P	M	-	K	P	V	L	K	H	V	S	A	Y	I	K	P	G	Q	K	V
XP_023602254.1/669919/1-251		-	-	G	P	C	P	-	-	-	R	D	W	P	S	-	G	E	I	T	F	R	D	Y	R	M	R	Y	R	D	G	-	P	L	V	L	D	G	L	N	L	H	I	R	S	G	Q	T	V
XP_020389696.1/8221072/1-251		-	P	S	Q	I	P	-	-	-	P	N	W	P	D	-	G	E	I	K	I	Q	N	L	S	V	R	Y	D	S	S	-	K	P	V	L	K	N	V	N	A	H	I	S	P	G	Q	K	V
XP_015483921.1/12681518/1-251		-	P	S	Q	V	P	-	-	-	K	D	W	P	Q	-	G	E	I	K	I	E	N	L	C	V	R	Y	E	N	N	-	K	P	V	L	K	H	V	K	A	Y	I	K	P	G	Q	K	V
XP_024264966.1/501751/1-251		-	T	T	Q	V	P	-	-	-	E	D	W	P	Q	-	G	E	I	K	I	Q	D	L	C	V	R	Y	D	P	L	-	K	P	V	L	K	H	V	N	A	Y	I	N	P	G	Q	K	V
XP_019602172.1/12721522/1-251		-	P	S	L	I	P	-	-	-	K	N	W	P	D	-	G	K	I	Q	I	Q	N	L	S	V	R	Y	D	S	S	-	K	P	V	L	K	H	V	N	A	L	I	S	P	G	Q	K	I
XP_022194494.1/10681318/1-251		K	E	K	E	D	L	-	-	-	K	D	W	P	S	E	G	K	I	Q	F	D	H	L	F	L	R	Y	S	-	-	E	E	-	V	L	K	D	I	C	L	Q	I	N	P	N	E	-	-
XP_004592722.1/13011551/1-251		-	P	S	Q	V	P	-	-	-	E	H	W	P	Q	-	G	E	I	K	I	H	D	L	C	V	R	Y	E	N	N	-	K	P	V	L	K	H	V	K	A	Y	I	K	P	G	Q	K	V
XP_019749622.1/13171567/1-251		-	L	S	Q	V	P	-	-	-	D	G	W	P	Q	-	G	E	I	Q	I	Q	N	L	S	V	R	Y	D	A	A	-	K	P	V	L	K	N	V	H	A	H	I	N	P	G	Q	K	V
XP_019602169.1/13241574/1-251		-	P	S	L	I	P	-	-	-	K	N	W	P	D	-	G	K	I	Q	I	Q	N	L	S	V	R	Y	D	S	S	-	K	P	V	L	K	H	V	N	A	L	I	S	P	G	Q	K	I
OXA51509.1/10191269/1-251		-	-	-	K	P	Q	-	-	-	K	N	W	P	L	K	G	E	I	E	F	Q	N	V	Y	V	K	Y	G	-	-	E	E	-	F	L	K	N	I	C	C	T	I	R	P	C	E	-	-
XP_021944526.1/13321582/1-251		G	G	Q	S	V	P	-	-	-	Y	L	W	P	P	Q	G	V	I	H	F	K	N	V	C	L	K	Y	R	E	N	-	P	Y	V	L	H	N	I	S	F	E	T	R	P	A	E	K	I
XP_019602166.1/13791629/1-251		-	P	S	L	I	P	-	-	-	K	N	W	P	D	-	G	K	I	Q	I	Q	N	L	S	V	R	Y	D	S	S	-	K	P	V	L	K	H	V	N	A	L	I	S	P	G	Q	K	I
XP_023811903.1/13931643/1-251		-	V	S	Q	V	P	-	-	-	D	G	W	P	R	-	G	E	I	K	I	Q	N	L	S	V	R	Y	D	A	S	-	K	P	V	L	K	N	V	N	A	H	V	S	P	G	Q	K	V
OXB74531.1/11431393/1-251		-	P	S	Q	V	P	-	-	-	K	D	W	P	Q	-	G	E	I	K	I	E	N	L	C	V	R	Y	E	N	N	-	K	P	V	L	K	H	V	K	A	Y	I	K	P	G	Q	K	V
XP_018115312.1/12931543/1-251		-	P	S	Q	I	P	-	-	-	H	N	W	P	E	-	G	E	I	Q	I	Q	N	L	S	V	R	Y	D	S	S	-	K	P	V	L	K	H	V	N	A	H	I	T	P	G	Q	K	I
XP_012752220.1/11031353/1-251		-	-	S	A	P	P	-	-	-	E	D	W	P	Q	-	G	K	I	E	F	R	S	V	Q	V	R	Y	R	P	-	-	E	P	S	L	S	N	V	T	A	L	I	H	P	N	E	K	I
XP_015684472.1/9881238/1-251		-	P	A	Q	I	P	-	-	-	Q	N	W	P	D	-	G	E	I	Q	I	Q	N	L	S	V	R	Y	D	S	T	-	K	P	V	L	K	H	V	S	A	H	I	S	P	G	Q	K	I
XP_025315443.1/12921542/1-251		-	P	S	L	I	P	-	-	-	K	N	W	P	D	-	G	K	I	Q	I	Q	N	L	S	V	R	Y	D	S	S	-	K	P	V	L	K	H	V	N	A	L	I	S	P	G	Q	K	I
XP_023406582.1/13411591/1-251		-	P	S	L	I	P	-	-	-	K	N	W	P	D	-	G	K	I	Q	I	Q	N	L	S	V	R	Y	D	S	S	-	K	P	V	L	K	H	V	N	A	L	I	S	P	G	Q	K	I
ETI55843.1/10491299/1-251		-	K	D	S	L	S	-	-	-	P	A	W	P	K	-	G	N	V	V	F	E	N	V	S	M	R	Y	R	E	D	-	P	L	V	L	K	G	V	S	F	S	V	A	S	G	E	K	V
OPJ70633.1/13281578/1-251		-	P	S	Q	V	P	-	-	-	K	D	W	P	Q	-	G	E	I	K	I	E	N	L	C	V	R	Y	E	N	N	-	K	P	V	L	K	H	V	K	A	Y	I	K	P	G	Q	K	V
XP_024571645.1/10561306/1-251		-	K	E	T	L	D	-	-	-	V	T	W	P	Q	-	G	T	I	D	F	Q	N	V	S	M	R	Y	R	D	D	-	P	L	V	L	K	R	V	S	F	S	I	A	S	G	E	K	V
XP_011944055.1/12101460/1-251		-	P	S	L	I	P	-	-	-	K	N	W	P	D	-	G	K	I	Q	I	Q	N	L	S	V	R	Y	D	S	S	-	K	P	V	L	K	H	V	N	A	L	I	S	P	G	Q	K	I
XP_023406580.1/13961646/1-251		-	P	S	L	I	P	-	-	-	K	N	W	P	D	-	G	K	I	Q	I	Q	N	L	S	V	R	Y	D	S	S	-	K	P	V	L	K	H	V	N	A	L	I	S	P	G	Q	K	I
XP_002903007.1/9991249/1-251		P	A	Q	-	-	-	-	-	-	L	E	W	P	S	-	G	S	I	L	F	D	K	V	S	F	R	Y	Q	P	R	-	D	L	V	L	R	S	L	S	F	S	I	A	G	G	Q	K	I
XP_021496050.1/13651615/1-251		-	P	S	L	I	P	-	-	-	K	N	W	P	D	-	G	K	I	Q	I	Q	N	L	S	V	R	Y	D	S	S	-	K	P	V	L	K	H	V	N	A	L	I	S	P	G	Q	K	I
XP_011611509.1/13111561/1-251		-	S	S	Q	V	P	-	-	-	E	N	W	P	Q	-	G	E	I	K	I	Q	D	L	S	V	R	Y	D	P	M	-	K	P	V	L	K	H	V	N	A	Y	I	T	P	G	Q	K	V
EYC29299.1/10041254/1-251		-	-	Y	P	L	I	-	-	-	D	A	W	P	Y	-	G	S	I	E	F	R	N	F	S	I	R	Y	K	G	N	-	K	F	A	V	K	N	A	T	F	S	I	K	G	G	E	K	V
XP_009184747.1/13021552/1-251		-	P	S	L	I	P	-	-	-	K	N	W	P	D	-	G	K	I	Q	I	Q	N	L	S	V	R	Y	D	S	S	-	K	P	V	L	K	H	V	N	A	L	I	S	P	G	Q	K	I
XP_020860955.1/12151465/1-251		-	P	S	L	I	P	-	-	-	K	N	W	P	V	-	G	K	I	Q	I	Q	N	L	S	V	R	Y	D	S	S	-	K	P	V	L	N	H	V	N	A	H	I	S	P	G	Q	K	I
XP_017725433.1/13471597/1-251		-	P	S	L	I	P	-	-	-	K	N	W	P	D	-	G	K	I	Q	I	Q	N	L	S	V	R	Y	D	S	S	-	K	P	V	L	K	H	V	N	A	L	I	S	P	G	Q	K	I
RAW38097.1/10401290/1-251		-	K	D	A	L	S	-	-	-	P	A	W	P	K	-	G	N	V	V	F	E	N	V	S	M	R	Y	R	E	D	-	P	L	V	L	K	G	V	S	F	S	V	T	S	G	E	K	V
POM58828.1/10441294/1-251		-	K	D	T	L	A	-	-	-	T	N	W	P	R	-	G	N	V	V	F	E	N	V	S	M	R	Y	R	D	D	-	P	L	V	L	K	H	V	S	F	S	A	L	S	G	E	K	I
XP_017558188.1/13561606/1-251		-	P	A	Q	V	P	-	-	-	A	G	W	P	K	-	G	E	I	Q	I	E	N	L	S	V	R	Y	D	S	S	-	K	P	V	L	K	R	V	N	A	H	I	K	P	G	Q	K	V
XP_025133366.1/239489/1-251		-	E	Y	R	P	P	-	-	-	P	S	W	P	Q	S	G	E	I	Y	F	S	N	V	N	F	R	Y	S	L	D	G	P	-	V	L	K	N	V	G	M	S	V	G	L	R	E	-	-
XP_008493844.1/12511501/1-251		-	L	V	E	V	A	-	-	-	D	D	W	P	S	Q	G	L	V	E	F	Q	Q	V	V	L	A	Y	Q	A	G	-	P	N	A	L	D	G	V	T	F	T	V	Y	P	G	E	K	V
XP_018902692.1/12771527/1-251		-	P	S	S	A	P	-	-	-	Y	G	W	P	S	L	G	V	V	G	F	H	H	A	E	L	R	Y	R	E	H	-	V	P	S	L	K	D	I	C	F	E	T	R	P	A	E	K	I
XP_020627872.1/9181168/1-251		-	H	R	L	P	P	-	-	-	E	H	W	P	H	E	G	N	I	T	F	Q	D	V	S	L	T	Y	Y	P	G	-	P	Q	V	L	K	R	I	N	L	N	I	K	G	G	T	K	I
XP_010036147.1/12801530/1-251		-	D	S	R	P	P	-	-	-	S	T	W	P	E	C	G	M	I	E	L	I	D	L	K	V	R	Y	K	E	S	L	P	L	V	L	H	D	I	N	C	T	F	P	G	G	K	R	I
XP_012085213.1/12721522/1-251		-	G	S	R	P	A	-	-	-	P	S	W	P	E	N	G	T	I	D	L	I	D	L	K	V	R	Y	G	E	N	L	P	M	V	L	H	G	V	S	C	T	F	P	G	G	K	K	I
CDY39771.1/8111061/1-251		-	E	A	H	P	P	-	-	-	P	S	W	P	E	N	G	A	I	E	I	N	N	L	K	V	R	Y	G	E	N	L	P	T	V	L	H	G	I	N	C	V	F	P	G	G	K	K	I
XP_018498268.1/12811531/1-251		-	D	S	Q	P	P	-	-	-	S	T	W	P	E	N	G	T	I	D	I	I	D	L	K	V	R	Y	K	E	N	L	P	V	V	L	H	G	V	T	C	S	F	P	G	G	K	K	I
OQR86838.1/10481298/1-251		E	P	L	A	V	P	-	-	-	A	A	W	P	A	-	G	V	I	A	F	N	N	Y	S	M	R	Y	R	E	H	-	D	L	V	L	N	D	V	S	F	V	V	P	A	G	A	K	V
XP_010005557.1/12591509/1-251		-	L	V	Q	V	A	-	-	-	A	D	W	P	S	Q	G	L	V	E	F	Q	Q	V	V	L	S	Y	Q	V	G	-	P	N	A	L	D	G	V	S	F	T	F	Y	P	G	E	K	V
XP_012207783.1/9351185/1-251		G	G	S	A	V	P	-	-	-	P	A	W	P	T	-	G	A	V	A	F	Q	N	V	A	L	R	Y	Q	P	-	-	P	K	V	L	Q	N	V	T	F	A	V	A	G	G	A	K	V
XP_020550477.1/12331483/1-251		-	D	S	R	P	P	-	-	-	S	S	W	P	E	N	G	T	I	E	L	I	D	L	K	V	R	Y	K	E	S	L	P	V	V	L	H	G	V	S	C	I	F	P	G	G	K	K	I
KYP62404.1/11151365/1-251		-	E	S	R	P	P	-	-	-	S	S	W	P	E	N	G	T	I	E	I	I	D	L	Q	V	R	Y	K	E	N	L	P	L	V	L	H	G	V	T	C	T	F	P	G	G	K	K	I
XP_015779870.1/8551105/1-251		-	K	A	I	P	P	-	-	-	K	H	W	P	R	D	G	H	V	T	L	R	N	V	T	M	T	Y	Y	E	G	-	P	Q	V	L	R	N	L	N	F	S	I	E	G	K	S	R	I
XP_015948969.1/12721522/1-251		-	D	S	R	P	P	-	-	-	S	S	W	P	E	N	G	T	I	Q	I	V	D	L	K	I	R	Y	K	E	N	L	P	L	V	L	R	G	I	S	C	T	F	P	G	G	K	K	I
XP_002432860.1/12741524/1-251		-	G	N	S	P	P	-	-	-	Y	G	W	L	S	Q	G	V	I	I	F	Q	G	V	Y	L	K	Y	R	E	H	-	P	P	S	L	N	G	V	S	F	E	I	R	P	A	E	K	V
XP_012526577.1/11271377/1-251		V	A	L	K	P	A	-	-	-	D	D	W	P	S	-	G	K	I	E	F	K	A	V	Q	M	R	Y	R	E	E	-	P	L	I	L	I	D	I	S	F	S	I	K	A	G	E	-	-
XP_004356893.1/10781328/1-251		K	I	I	A	P	P	-	-	-	N	E	W	P	Q	-	P	K	I	V	F	R	N	Y	S	M	R	Y	R	E	E	-	D	P	S	L	V	D	I	N	L	V	I	E	A	G	T	K	V
XP_012526573.1/11641414/1-251		V	A	L	K	P	A	-	-	-	D	D	W	P	S	-	G	K	I	E	F	K	A	V	Q	M	R	Y	R	E	E	-	P	L	I	L	I	D	I	S	F	S	I	K	A	G	E	-	-
XP_016381591.1/12611511/1-251		-	S	T	E	V	L	-	-	-	N	S	W	P	E	K	G	R	V	E	F	V	G	A	V	L	A	Y	R	P	G	-	P	N	A	L	D	G	V	N	L	E	V	L	P	G	E	R	V
XP_017287599.1/12301480/1-251		-	N	Q	Q	L	P	-	-	-	P	A	W	P	E	R	G	S	L	E	F	H	G	V	V	L	A	Y	R	E	G	-	P	N	A	L	D	G	V	S	L	L	V	R	P	S	E	K	I
XP_020607735.1/10361286/1-251		-	H	R	L	P	P	-	-	-	E	Q	W	P	H	K	G	N	I	T	Y	Q	D	V	S	L	T	Y	Y	P	G	-	P	Q	V	L	K	K	I	N	L	N	I	K	G	G	T	K	I
KFV87374.1/12501500/1-251		-	L	I	Q	V	A	-	-	-	A	D	W	P	S	Q	G	Y	V	E	F	Q	E	V	V	L	T	Y	R	A	G	-	P	N	A	L	D	G	V	S	F	T	V	Y	P	G	E	K	V
XP_012209593.1/9391189/1-251		V	T	T	T	V	D	-	-	-	A	S	W	P	T	-	G	V	V	T	F	D	H	Y	A	M	R	Y	R	D	H	-	D	L	V	L	K	D	V	S	F	T	V	P	A	G	A	K	V
XP_024972697.1/12111461/1-251		-	H	K	V	L	D	-	-	-	V	E	W	P	F	-	G	E	I	E	F	R	N	V	T	L	R	Y	M	P	S	-	P	P	A	L	R	D	L	N	L	R	I	A	G	G	T	Q	V
XP_022033884.1/12011451/1-251		-	H	N	M	L	D	-	-	-	A	N	W	P	F	-	G	Q	I	E	F	H	N	V	T	L	R	Y	M	P	S	-	P	P	A	V	R	D	L	S	F	T	I	A	G	G	T	Q	V
PNT51710.1/12241474/1-251		-	D	S	R	P	P	-	-	-	S	S	W	P	E	N	G	T	I	D	L	I	D	L	K	V	R	Y	G	E	N	L	P	M	V	L	H	G	I	S	C	T	F	P	G	G	N	K	I
GAY40216.1/9271177/1-251		-	D	S	R	P	P	-	-	-	S	S	W	P	E	N	G	T	I	E	L	I	D	L	K	V	R	Y	G	E	N	L	P	L	V	L	H	G	I	T	C	A	F	P	G	G	K	K	I
XP_014334419.1/9641214/1-251		-	D	F	R	P	P	-	-	-	A	Y	W	P	D	N	G	M	I	A	F	N	N	V	N	F	K	Y	S	P	D	G	P	-	V	L	K	D	L	T	V	S	T	E	P	K	E	K	-
XP_020611317.1/8271077/1-251		-	E	Q	L	P	P	-	-	-	E	H	W	P	P	E	G	N	I	T	F	K	D	V	S	L	T	Y	Y	P	G	-	P	Q	V	L	E	N	I	N	L	E	I	K	G	G	E	K	I
ELT96689.1/9161166/1-251		-	D	Y	S	V	K	-	-	-	A	G	W	P	S	S	G	A	I	C	F	T	G	V	N	L	S	Y	K	Q	N	-	E	-	V	L	K	N	L	E	F	S	V	K	A	G	E	-	-
XP_008868162.1/10631313/1-251		G	L	D	K	A	D	-	-	-	P	S	W	P	A	-	G	H	V	H	F	D	H	V	S	Y	R	Y	K	A	T	-	P	L	V	L	Q	D	V	S	F	S	V	A	G	G	E	K	V
XP_015795703.1/12061456/1-251		-	D	G	H	R	P	-	-	-	E	H	W	P	N	K	G	E	I	I	F	E	Q	V	S	L	R	Y	K	P	E	-	P	L	A	L	N	Q	I	T	I	T	I	E	P	R	Q	H	I
OUT20979.1/11191369/1-251		E	K	A	D	L	P	-	-	-	T	N	W	P	E	H	G	S	I	K	F	V	D	V	T	L	R	Y	R	P	E	-	P	F	V	L	K	N	M	N	L	D	I	H	P	G	E	K	I
XP_789376.3/11421392/1-251		-	K	S	P	D	V	-	-	-	T	G	W	P	S	-	G	R	V	Q	F	K	G	V	K	M	R	Y	Q	P	H	-	P	L	V	L	K	D	I	N	L	V	F	E	P	R	E	K	V
OQR90434.1/10361286/1-251		A	G	A	V	S	T	-	-	-	Q	T	W	P	S	-	G	A	I	E	F	R	Q	V	S	F	R	Y	K	E	T	-	P	L	V	L	K	D	V	S	V	S	L	R	G	R	E	K	L
XP_019926701.1/10561306/1-251		-	D	F	P	P	P	-	-	-	S	S	W	P	Q	N	G	E	I	E	L	V	N	V	G	L	R	Y	S	-	-	T	D	-	V	L	H	N	I	T	C	L	I	K	S	R	E	-	-
BAD72522.1/10871337/1-251		-	S	E	S	P	H	-	-	-	S	G	W	P	T	-	G	N	I	E	F	E	R	V	T	L	R	Y	K	E	D	-	P	P	A	L	N	D	V	S	F	F	I	S	S	G	M	Q	V
KRT83567.1/9331183/1-251		-	-	G	S	T	P	-	-	-	E	N	W	P	N	-	G	C	V	Q	Y	S	D	V	H	M	K	Y	P	K	T	-	Q	E	V	L	K	G	M	N	F	I	I	E	P	G	Q	K	I
XP_023761858.1/12011451/1-251		-	H	K	I	V	D	-	-	-	A	N	W	P	F	-	G	Q	I	E	F	H	N	V	T	L	K	Y	M	P	S	-	P	P	A	L	R	D	L	T	L	T	I	T	G	G	T	Q	V
XP_015779868.1/10441294/1-251		-	K	A	L	P	P	-	-	-	K	H	W	P	R	D	G	H	I	T	L	R	D	V	S	L	T	Y	Y	E	G	-	P	I	V	L	N	N	I	N	F	D	I	E	G	K	S	R	I
PFX21053.1/9191169/1-251		-	E	R	R	P	P	-	-	-	E	N	W	P	N	K	G	N	I	I	F	K	D	V	S	L	T	Y	Y	L	G	-	S	Q	V	L	K	N	I	K	V	N	I	K	G	G	A	K	I
PFX31392.1/12461496/1-251		-	E	R	R	P	P	-	-	-	E	H	W	P	H	E	G	S	I	T	F	K	N	V	S	L	T	Y	Y	P	G	-	P	Q	V	L	K	K	V	N	F	C	I	N	G	G	E	K	I
XP_014953486.1/11901440/1-251		-	D	F	R	P	P	-	-	-	V	Y	W	P	D	S	G	I	I	A	F	N	N	V	N	F	K	Y	S	P	D	G	P	-	V	L	K	D	L	T	V	S	T	E	S	K	E	K	-
XP_022785303.1/10371287/1-251		-	D	R	F	P	S	-	-	-	K	Q	W	P	N	K	G	G	I	T	F	T	D	V	S	L	T	Y	Y	P	G	-	P	R	V	L	R	E	I	N	L	G	I	K	G	G	A	K	I
XP_023240929.1/11491399/1-251		-	-	I	P	V	S	-	-	-	E	D	W	P	E	-	G	T	L	S	L	C	D	F	S	T	A	Y	R	T	S	-	N	P	V	L	C	N	I	N	L	D	V	G	N	G	E	-	-
XP_022322482.1/10691319/1-251		-	R	S	P	P	P	-	-	-	P	S	W	P	Q	N	G	E	I	K	L	V	N	V	G	L	Q	Y	S	-	-	T	Q	-	V	L	H	N	I	T	C	L	I	H	S	K	E	-	-
XP_022797867.1/10101260/1-251		-	E	R	R	P	P	-	-	-	E	N	W	P	N	K	G	N	I	I	F	K	D	V	S	L	T	Y	Y	L	G	-	S	Q	V	L	K	N	I	K	V	N	I	K	G	G	A	K	I
ORY36603.1/10251275/1-251		-	-	I	N	V	P	-	-	-	K	G	W	P	S	E	G	K	I	E	F	E	D	V	E	V	R	Y	Y	R	Y	T	G	A	V	L	K	S	I	S	F	T	I	F	P	R	E	T	I
XP_020607738.1/10401290/1-251		-	L	R	L	P	P	-	-	-	E	H	W	P	H	E	G	N	I	T	F	Q	D	V	S	L	T	Y	Y	P	G	-	P	Q	V	L	K	R	I	N	L	N	I	K	G	G	T	K	I
RDD39488.1/12231473/1-251		-	K	I	T	S	P	-	-	-	K	D	W	P	D	K	G	K	I	Y	F	E	N	V	S	F	R	H	H	-	-	L	P	-	V	L	H	N	I	N	C	I	I	N	G	G	E	-	-
XP_019926704.1/10121262/1-251		-	D	S	P	P	P	-	-	-	S	S	W	P	Q	N	G	E	I	K	L	V	N	V	G	L	Q	Y	S	-	-	T	D	-	V	L	H	N	V	T	C	L	I	N	S	R	E	-	-
XP_019926702.1/10581308/1-251		-	D	S	P	P	P	-	-	-	S	S	W	P	Q	N	G	E	I	K	L	V	N	V	G	L	Q	Y	S	-	-	T	D	-	V	L	H	N	V	T	C	L	I	N	S	R	E	-	-
XP_001637478.1/590840/1-251		-	Q	C	L	P	P	-	-	-	D	D	W	P	N	-	G	A	L	S	V	Q	D	V	S	L	E	Y	L	E	G	-	T	R	V	L	E	G	V	N	L	E	V	D	P	K	E	K	I
XP_017911780.1/384634/1-251		-	E	F	R	P	P	-	-	-	P	Y	W	P	P	E	G	N	I	V	F	D	N	I	N	F	R	Y	S	L	S	G	P	-	V	L	M	D	L	G	A	L	T	D	P	R	E	K	-
XP_015643296.1/12091459/1-251		-	S	E	S	P	H	-	-	-	S	G	W	P	T	-	G	N	I	E	F	E	R	V	T	L	R	Y	K	E	D	-	P	P	A	L	N	D	V	S	F	F	I	S	S	G	M	Q	V
XP_019738048.1/10021252/1-251		-	D	T	M	P	P	-	-	-	H	D	W	P	K	R	G	S	I	T	F	D	S	V	N	F	S	Y	S	A	S	E	P	-	V	L	K	N	L	T	V	V	F	P	S	R	E	-	-
XP_008873278.1/10011251/1-251		-	Q	G	T	S	T	-	-	-	A	L	A	I	T	-	G	S	I	S	F	K	Q	V	Q	F	R	Y	K	P	S	-	Q	P	V	L	Q	D	L	T	C	N	I	A	G	G	E	K	I
XP_015751560.1/10451295/1-251		-	E	A	L	P	P	-	-	-	A	N	W	P	R	D	G	H	V	T	F	R	D	V	T	M	T	Y	Y	E	G	-	P	Q	V	L	K	E	M	S	F	I	I	E	G	K	S	R	A
XP_004710924.1/12341484/1-251		-	S	L	Q	L	G	-	-	-	I	G	W	L	T	Q	G	S	V	E	F	Q	E	V	V	L	T	Y	R	P	G	-	P	N	A	L	D	G	V	T	F	R	V	Q	P	G	E	K	L
XP_006860661.1/12341484/1-251		-	L	L	Q	L	G	-	-	-	V	G	W	L	T	Q	G	S	V	E	F	Q	D	V	V	L	A	Y	R	P	G	-	P	N	A	L	D	G	V	T	F	R	V	Q	P	G	E	K	L
XP_002587671.1/671921/1-251		-	N	T	I	P	P	-	-	-	E	E	W	P	K	-	G	T	V	Q	L	E	S	V	T	A	R	Y	D	Q	T	-	D	P	V	L	T	T	V	T	A	N	I	R	A	G	E	K	V
ONI16443.1/10671317/1-251		-	S	Q	S	L	H	-	-	-	P	S	W	P	Y	-	G	Q	I	E	F	Q	N	V	T	L	R	Y	K	P	S	-	P	A	A	L	R	D	I	S	F	T	I	E	G	G	M	Q	V
XP_020832519.1/12351485/1-251		-	Q	I	Q	V	E	-	-	-	V	G	W	L	S	Q	G	H	V	E	F	Q	D	V	V	L	A	Y	R	P	G	-	P	N	A	L	D	G	V	T	F	N	V	L	P	G	E	K	I
RDD39480.1/10111261/1-251		-	K	N	N	L	P	-	-	-	K	D	W	P	N	N	G	K	I	R	L	E	N	V	S	F	R	H	H	-	-	L	P	-	V	L	H	N	I	N	C	V	I	E	G	G	E	-	-
AWU75614.1/11181368/1-251		E	D	A	K	I	P	-	-	-	P	N	W	P	V	G	G	H	I	I	F	K	D	V	S	L	K	Y	R	P	E	-	P	F	V	L	K	N	M	D	L	D	I	R	P	G	E	R	I
XP_008606453.1/10351285/1-251		P	G	A	V	S	T	-	-	-	Q	S	W	P	S	-	G	A	I	T	F	N	N	V	S	F	R	Y	K	E	N	-	P	L	V	F	K	D	V	C	V	A	L	R	G	R	E	K	V
XP_019720055.1/12871537/1-251		-	S	P	Q	L	P	-	-	-	P	S	W	P	R	S	G	S	V	E	F	R	R	V	V	L	V	Y	R	E	G	-	P	K	A	L	D	D	V	S	L	A	V	R	G	G	E	K	V
XP_020414384.1/12041454/1-251		-	S	Q	S	L	H	-	-	-	P	S	W	P	Y	-	G	Q	I	E	F	Q	N	V	T	L	R	Y	K	P	S	-	P	A	A	L	R	D	I	S	F	T	I	E	G	G	M	Q	V
XP_020910335.1/10491299/1-251		-	Q	S	K	P	P	-	-	-	D	N	W	P	D	-	G	A	I	T	I	Q	N	L	S	L	S	Y	T	H	G	-	K	P	V	L	K	N	I	S	L	K	L	L	P	K	Q	K	T
XP_020414383.1/12871537/1-251		-	S	Q	S	L	H	-	-	-	P	S	W	P	Y	-	G	Q	I	E	F	Q	N	V	T	L	R	Y	K	P	S	-	P	A	A	L	R	D	I	S	F	T	I	E	G	G	M	Q	V
XP_012805560.1/12131463/1-251		D	P	S	Q	V	P	-	-	-	E	Q	W	P	Q	-	G	E	I	K	I	H	D	L	C	V	R	Y	E	N	N	-	K	P	V	L	K	H	V	K	A	Y	I	K	P	G	Q	K	A
XP_012208969.1/9971247/1-251		P	G	A	V	S	T	-	-	-	Q	S	W	P	S	-	G	A	I	T	F	E	N	V	S	F	R	Y	K	E	N	-	P	L	V	L	K	D	V	S	V	A	L	R	G	R	E	K	V
XP_025017234.1/10381288/1-251		-	A	G	L	L	P	-	-	-	K	T	W	P	N	L	A	D	M	E	F	K	N	V	Y	L	T	Y	P	-	-	I	K	-	V	L	K	N	L	N	F	T	V	S	S	G	E	-	-
OMJ77729.1/11761426/1-251		D	N	L	L	I	S	-	-	-	S	S	W	P	S	K	G	E	I	E	F	C	K	Y	S	A	R	Y	R	P	D	-	E	I	I	L	N	E	I	S	F	T	V	Q	P	G	E	K	I
XP_022577296.1/10751325/1-251		-	G	D	V	V	R	-	-	-	A	S	W	P	E	-	G	R	V	E	V	S	D	L	E	V	G	Y	A	D	G	-	P	S	I	L	K	G	L	S	F	T	V	E	P	N	Q	R	I
XP_019720056.1/12631513/1-251		-	S	P	Q	L	P	-	-	-	P	S	W	P	R	S	G	S	V	E	F	R	R	V	V	L	V	Y	R	E	G	-	P	K	A	L	D	D	V	S	L	A	V	R	G	G	E	K	V
OSX72672.1/272522/1-251		T	P	V	R	V	R	-	-	-	T	G	W	P	R	-	G	R	V	E	F	E	N	V	T	M	R	Y	R	P	D	-	P	P	V	L	N	G	V	S	F	V	A	A	P	G	E	R	I
XP_001426820.1/10641314/1-251		-	N	N	V	R	V	-	-	-	Q	N	W	P	R	L	G	E	I	Q	F	A	N	F	S	V	Q	Y	R	S	N	-	P	P	A	L	T	N	L	N	F	K	I	D	T	K	E	K	I
XP_001446578.1/10091259/1-251		-	I	T	T	V	K	-	-	-	Q	P	W	P	N	-	G	K	I	K	F	I	D	Y	S	V	N	Y	R	N	N	-	P	L	I	L	K	N	L	S	F	S	V	N	S	K	E	K	I
XP_001459451.1/9961246/1-251		-	T	L	E	V	E	-	-	-	P	D	W	P	K	D	G	V	I	S	F	D	N	L	A	V	K	Y	R	P	D	-	P	L	A	L	K	H	F	S	F	K	I	H	K	N	E	K	I
NP_508710.3/11401390/1-251		L	D	K	Q	L	L	-	-	-	N	S	W	P	T	-	G	E	I	E	F	E	N	V	S	V	N	Y	-	-	G	-	T	K	V	L	K	N	L	S	F	V	V	L	G	G	Q	K	I
XP_024844988.1/194444/1-251		-	E	Y	C	P	P	-	-	-	P	S	W	P	E	S	G	K	I	Y	F	S	N	V	N	F	R	Y	S	L	D	G	P	-	V	L	K	N	V	E	M	F	V	N	P	R	E	K	-
XP_011963551.1/172422/1-251		-	E	Y	R	P	P	-	-	-	P	S	W	P	H	E	G	K	I	N	L	N	N	I	N	F	R	Y	S	L	D	G	P	-	V	L	K	K	L	R	L	S	I	Y	P	R	K	K	-
XP_001445402.1/10041254/1-251		-	K	K	I	T	L	-	-	-	Q	N	W	P	S	S	G	A	V	E	F	K	S	L	S	V	Q	Y	R	Q	N	-	P	N	A	L	N	K	I	S	F	K	I	N	P	M	D	K	I
KNE60280.1/10451295/1-251		T	P	F	D	L	D	-	-	-	G	A	W	P	A	-	G	A	I	E	F	K	D	Y	T	T	S	Y	R	P	G	-	D	P	V	L	K	H	V	S	L	S	I	K	A	G	E	-	-
XP_008194698.1/9741224/1-251		-	G	N	H	Q	P	-	-	-	D	F	W	P	A	S	G	T	L	T	F	D	S	V	T	L	K	Y	K	-	-	D	P	-	V	L	S	N	V	S	F	R	V	N	S	G	E	-	-
KXJ83954.1/26792930/1-252		-	S	P	S	V	E	-	-	-	K	G	W	P	Q	-	G	E	I	E	F	Q	G	F	K	L	R	Y	R	E	G	-	D	L	V	I	K	D	I	T	L	K	V	E	R	G	E	-	-
OZG06177.1/27863037/1-252		-	I	N	L	A	S	-	-	-	K	A	W	P	E	R	G	E	I	A	I	K	N	F	S	V	R	Y	R	P	G	-	E	L	V	L	H	G	V	T	A	R	I	E	P	S	E	K	-
OZG06178.1/28383089/1-252		-	I	N	L	A	S	-	-	-	K	A	W	P	E	R	G	E	I	A	I	K	N	F	S	V	R	Y	R	P	G	-	E	L	V	L	H	G	V	T	A	R	I	E	P	S	E	K	-
OZG22394.1/28783129/1-252		-	I	N	L	A	S	-	-	-	K	A	W	P	E	R	G	E	I	A	I	K	N	F	S	V	R	Y	R	P	G	-	E	L	V	L	H	G	V	T	A	R	V	E	P	S	E	K	-
XP_022804087.1/10751326/1-252		P	D	S	R	P	S	-	-	-	R	D	W	P	Q	Q	G	V	V	L	F	D	N	F	Q	L	R	Y	R	E	G	-	P	L	V	L	K	K	I	S	S	I	I	K	P	A	E	K	V
XP_004485341.1/9841235/1-252		E	G	S	R	P	P	-	-	-	E	R	W	X	-	-	-	-	-	-	F	R	N	F	S	V	R	Y	R	P	G	-	E	L	V	L	K	D	L	S	L	R	V	R	S	G	E	K	-
CAP28035.2/13261577/1-252		-	K	A	L	G	S	-	-	-	P	N	W	P	E	R	G	E	I	S	I	K	N	F	S	I	R	Y	R	P	G	-	E	L	V	L	H	G	V	T	A	H	V	E	P	S	E	K	-
KDB17864.1/13081559/1-252		-	-	R	R	P	P	-	-	-	V	A	W	P	A	-	G	E	V	D	F	K	N	Y	S	T	R	Y	R	E	G	-	D	L	V	L	K	D	I	N	L	D	I	K	T	H	E	K	I
KHJ30279.1/12841535/1-252		-	-	N	R	P	P	-	-	-	N	S	W	P	T	-	G	S	V	Q	F	E	N	Y	S	T	R	Y	R	E	G	-	E	P	V	L	K	N	I	N	L	S	I	K	S	N	E	K	I
KKF96396.1/13051556/1-252		-	-	H	R	P	P	-	-	-	A	A	W	P	T	-	G	A	V	E	F	N	N	Y	S	T	R	Y	R	D	G	-	D	L	V	L	K	D	I	T	L	D	I	K	S	H	E	K	I
KKA26039.1/13021553/1-252		-	-	H	R	P	P	-	-	-	A	A	W	P	A	-	G	S	V	E	F	H	N	Y	S	T	R	Y	R	D	G	-	D	L	V	L	K	D	I	T	L	D	I	K	S	H	E	K	I
CEJ92027.1/13021553/1-252		-	-	N	R	P	A	-	-	-	V	S	W	P	A	-	G	A	V	E	F	S	D	Y	S	T	R	Y	R	E	G	-	D	L	V	L	K	N	I	N	V	A	I	K	A	H	E	K	I
XP_022386321.1/12741525/1-252		-	-	H	R	P	A	-	-	-	I	G	W	P	A	-	G	A	V	S	F	K	N	Y	S	T	R	Y	R	P	G	-	D	L	V	L	K	D	I	N	L	D	I	K	P	H	E	K	-
EMS62619.1/12341485/1-252		-	D	N	R	P	P	-	-	-	P	G	W	P	S	S	G	I	I	K	F	E	D	V	V	L	R	Y	R	P	E	-	P	P	V	L	H	G	I	S	F	I	I	N	G	S	E	K	-
XP_021615716.1/12281479/1-252		-	S	N	R	P	P	-	-	-	S	A	W	P	A	S	G	S	I	K	F	R	D	I	V	L	R	Y	R	P	E	-	P	P	V	L	H	G	L	S	F	A	V	S	P	S	E	K	-
EAY95598.1/12541505/1-252		-	D	S	R	P	P	-	-	-	P	G	W	P	S	S	G	V	V	K	F	E	D	V	V	L	R	Y	R	P	E	-	P	P	V	L	H	G	I	S	F	I	I	N	G	S	E	K	-
XP_020908248.1/12461497/1-252		-	E	T	K	P	P	-	-	-	N	E	W	P	Q	-	G	T	I	T	F	N	Q	V	K	M	R	Y	R	P	G	-	P	L	V	L	N	N	V	T	G	Y	I	H	G	N	E	K	I
XP_011399902.1/12041455/1-252		-	G	K	E	A	P	-	-	-	D	A	W	P	D	-	G	A	L	Q	Y	T	D	V	W	M	R	Y	R	A	E	-	G	P	V	L	K	G	V	T	F	F	V	A	P	G	E	-	-
XP_019620313.1/11401391/1-252		-	E	T	A	P	S	-	-	-	K	S	W	P	S	-	G	R	V	R	Y	Q	K	Y	N	M	R	Y	R	E	G	-	P	L	V	L	K	D	V	S	F	S	T	K	P	S	E	K	V
XP_021355114.1/12001451/1-252		-	E	N	R	P	A	-	-	-	S	D	W	P	K	-	G	S	I	T	F	K	R	I	K	M	R	Y	R	E	N	-	P	Y	A	L	R	G	V	S	F	E	V	L	P	R	E	K	I
XP_011455987.1/11651416/1-252		-	K	N	Q	P	P	-	-	-	A	D	W	P	D	-	G	T	L	I	F	K	H	V	K	L	R	Y	R	E	N	-	P	L	A	L	K	G	V	S	F	D	V	L	P	K	E	K	I
ORZ35477.1/10731324/1-252		N	V	C	P	P	T	-	-	-	P	E	W	P	E	-	G	E	I	E	F	Q	D	V	V	M	S	Y	R	R	-	-	D	P	V	L	K	G	V	S	F	R	V	P	A	A	S	K	V
XP_021904613.1/12501501/1-252		-	S	N	R	P	P	-	-	-	S	G	W	P	S	A	G	S	I	V	F	E	D	V	V	L	R	Y	R	P	E	-	P	P	V	L	H	G	L	S	F	S	I	C	P	S	E	K	-
XP_018619345.1/11371388/1-252		-	N	A	K	L	P	-	-	-	S	D	W	P	D	-	G	A	I	T	F	K	D	Y	Q	M	R	Y	R	E	N	-	P	I	V	L	N	G	L	S	L	N	I	G	A	R	E	K	I
XP_019616397.1/12071458/1-252		-	D	A	D	P	A	-	-	-	E	S	W	P	D	-	G	V	V	Q	F	A	R	Y	Q	M	R	Y	R	E	S	-	P	L	V	L	K	D	V	Q	C	N	I	R	P	R	E	S	V
XP_012075661.1/12271478/1-252		-	G	N	R	P	P	-	-	-	P	G	W	P	S	S	G	S	I	K	F	E	D	V	V	L	R	Y	R	P	E	-	P	P	V	L	H	G	L	T	F	T	V	S	P	S	D	K	-
XP_022286882.1/11681419/1-252		-	T	N	P	P	P	-	-	-	A	D	W	P	Q	-	G	T	L	V	F	K	G	V	K	L	R	Y	R	Q	N	-	P	L	A	L	K	G	V	S	F	D	V	L	P	Q	E	K	I
OAE26537.1/11581409/1-252		-	E	T	K	P	A	-	-	-	A	N	W	P	T	T	G	T	I	V	M	K	N	L	K	L	R	Y	R	P	Q	T	P	L	V	L	K	G	I	S	I	T	V	E	G	G	S	K	V
KZV49450.1/12741525/1-252		-	N	L	R	P	Q	-	-	-	S	S	W	P	Q	T	G	T	I	E	L	I	D	L	K	V	R	Y	K	E	S	L	P	V	V	L	H	G	V	S	C	V	F	P	G	G	K	K	I
EFX72657.1/11491400/1-252		-	E	R	R	P	P	-	-	-	K	D	W	P	Q	-	G	S	I	L	F	S	N	V	K	M	R	Y	R	P	N	-	P	L	V	L	N	D	V	S	F	H	I	R	P	K	E	K	I
XP_019631014.1/11961447/1-252		-	G	A	D	P	A	-	-	-	E	G	W	P	R	-	G	Q	V	Q	F	D	H	Y	K	M	Q	Y	R	D	N	-	P	L	V	L	K	G	I	H	C	D	I	H	S	N	E	S	I
OIV95474.1/12281479/1-252		-	T	N	R	P	P	-	-	-	P	G	W	P	A	S	G	S	I	E	F	E	D	V	V	L	R	Y	R	P	E	-	P	P	V	L	H	G	L	S	F	T	V	P	P	T	E	K	-
XP_019620316.1/11561407/1-252		-	K	T	T	P	S	-	-	-	K	S	W	P	V	-	G	R	I	Q	F	Q	K	Y	N	M	R	Y	R	E	G	-	P	L	V	L	K	D	V	S	F	S	T	K	P	S	E	K	V
XP_023809459.1/11181369/1-252		-	D	A	Q	I	P	-	-	-	E	D	W	P	K	-	G	S	V	T	F	Q	D	Y	K	M	K	Y	R	E	N	-	P	I	V	L	N	G	L	N	F	N	I	Q	P	G	E	K	L
PKI59019.1/9781229/1-252		-	S	N	R	P	P	-	-	-	P	A	W	P	S	S	G	S	I	E	F	E	D	V	V	L	R	Y	R	P	E	-	P	P	V	L	H	G	L	S	F	T	V	P	P	S	D	K	-
XP_011083071.1/12761527/1-252		-	D	S	R	P	P	-	-	-	S	S	W	P	E	N	G	R	I	E	L	I	D	L	K	V	R	Y	K	E	C	L	P	V	V	L	H	G	I	S	C	T	F	P	G	G	K	K	I
PON54587.1/12771528/1-252		-	D	S	H	P	P	-	-	-	T	S	W	P	E	N	G	T	I	D	L	V	D	L	K	V	R	Y	K	E	N	L	P	V	V	L	H	G	V	T	C	S	F	P	G	G	K	K	I
XP_010264828.1/12571508/1-252		-	N	C	R	P	P	-	-	-	S	C	W	P	E	N	G	T	V	E	L	I	D	L	K	V	R	Y	K	E	S	L	P	V	V	L	H	G	V	T	C	T	F	P	G	G	K	K	I
XP_012828962.1/12861537/1-252		-	D	S	R	P	P	-	-	-	S	S	W	P	E	Y	G	E	I	E	L	V	D	L	K	V	R	Y	K	E	S	L	P	V	V	L	H	G	V	S	C	I	F	P	G	G	Q	K	I
XP_019188429.1/12791530/1-252		-	D	S	R	P	P	-	-	-	S	S	W	P	E	E	G	T	I	E	L	F	D	L	K	V	R	Y	K	E	N	L	P	I	V	L	H	G	I	S	C	R	F	P	G	G	N	K	I
OWM71292.1/11971448/1-252		-	S	N	R	P	P	-	-	-	P	A	W	P	S	S	G	S	I	E	F	E	D	V	V	L	R	Y	R	P	E	-	P	P	V	L	H	G	L	S	F	T	V	P	P	S	D	K	-
OVA02295.1/12531504/1-252		-	N	S	R	P	P	-	-	-	S	S	W	P	E	N	G	T	I	E	L	I	D	L	K	V	R	Y	K	E	S	L	P	V	V	L	H	G	V	T	C	T	F	P	G	A	K	K	I
XP_021633206.1/12781529/1-252		-	G	F	R	P	P	-	-	-	S	S	W	P	E	N	G	T	I	D	V	I	D	L	K	V	R	Y	A	E	N	L	P	M	V	L	H	G	V	S	C	T	F	P	G	G	R	K	I
EFX72656.1/11611412/1-252		-	D	R	R	P	P	-	-	-	E	D	W	P	V	-	G	A	I	K	F	S	N	V	K	M	R	Y	R	H	N	-	P	L	V	L	D	G	V	S	F	D	I	E	P	Q	A	K	I
XP_018493556.1/12601511/1-252		-	D	S	R	P	P	-	-	-	S	N	W	P	E	R	G	T	I	E	L	L	D	V	K	V	R	Y	A	E	N	L	P	T	V	L	H	G	I	S	C	V	F	P	G	G	K	K	I
XP_008296117.1/11231374/1-252		-	E	A	Q	I	P	-	-	-	E	D	W	P	K	-	G	V	I	T	F	Q	N	Y	K	M	R	Y	R	E	N	-	P	I	V	L	N	G	L	D	F	F	I	R	A	G	E	K	L
XP_018418340.1/12211472/1-252		-	K	K	S	T	P	-	-	-	K	E	W	P	Q	-	G	E	I	K	F	E	N	V	E	M	R	Y	R	D	N	-	P	L	V	L	K	N	I	S	F	S	I	K	P	Q	E	K	I
XP_012569380.1/12731524/1-252		-	D	S	R	P	P	-	-	-	S	S	W	P	E	H	G	T	I	E	I	T	D	L	K	V	R	Y	K	E	N	L	P	L	V	L	H	G	I	S	C	T	F	P	G	G	K	N	I
PPD99803.1/12841535/1-252		-	N	S	R	P	P	-	-	-	S	S	W	P	E	C	G	T	I	E	L	L	D	L	K	V	R	Y	G	E	N	L	P	V	V	L	H	G	V	T	C	A	F	P	G	G	K	K	I
XP_024451567.1/12741525/1-252		-	D	S	R	P	P	-	-	-	S	S	W	P	E	N	G	T	I	D	L	I	D	L	K	V	R	Y	G	E	N	L	P	M	V	L	H	G	I	S	C	T	F	P	G	G	N	K	I
XP_020389744.1/11761427/1-252		-	N	A	T	V	S	-	-	-	K	E	W	P	N	-	G	A	I	I	F	K	N	Y	E	M	K	Y	R	E	N	-	P	I	V	L	K	G	L	H	L	N	I	E	A	Q	E	K	I
XP_023338903.1/12221473/1-252		-	N	F	D	P	D	-	-	-	F	T	W	P	S	Q	G	I	I	K	F	E	S	F	S	A	R	Y	R	P	G	-	D	L	V	I	S	D	I	N	C	E	I	K	S	K	E	K	-
XP_012939901.1/13181569/1-252		-	A	T	R	V	T	-	-	-	E	E	W	P	A	T	G	R	V	E	F	V	D	Y	S	T	R	Y	R	E	G	-	D	L	V	L	K	N	L	T	C	S	I	N	G	G	E	K	-
XP_006004846.1/12261477/1-252		V	E	N	K	-	-	L	F	K	N	D	W	P	S	G	G	Q	M	N	V	S	N	L	T	A	K	Y	T	E	A	G	R	A	V	L	E	D	I	S	L	S	I	N	A	G	Q	R	V
EPS42616.1/12431494/1-252		-	-	N	R	P	S	-	-	-	V	A	W	P	T	-	G	G	V	Q	F	R	N	Y	S	T	R	Y	R	E	G	-	E	L	V	L	K	D	I	N	I	S	I	K	P	K	E	K	I
EWC47816.1/12401491/1-252		-	-	N	R	P	S	-	-	-	V	A	W	P	T	-	G	A	V	D	V	K	N	Y	S	T	R	Y	R	E	G	-	E	L	V	L	R	D	I	N	L	S	I	K	P	K	E	K	V
ODQ67153.1/13111562/1-252		-	-	N	R	P	P	-	-	-	A	A	W	P	T	-	G	H	I	I	F	N	K	Y	S	T	R	Y	R	P	E	-	D	L	V	L	K	G	I	D	L	D	I	K	P	R	E	-	-
XP_011122482.1/12441495/1-252		-	-	N	R	P	S	-	-	-	V	N	W	P	P	-	G	G	V	Q	F	K	N	F	S	T	R	Y	R	E	G	-	E	L	V	L	K	D	I	N	L	D	I	K	P	K	E	-	-
ODV92957.1/12431494/1-252		-	-	H	R	P	P	-	-	-	K	G	W	P	E	-	G	E	I	E	F	S	H	Y	S	T	R	Y	R	E	G	-	D	P	V	L	K	D	I	S	L	S	I	K	S	Q	E	-	-
EJT41561.1/12611512/1-252		-	-	H	M	P	P	-	-	-	K	E	W	P	S	-	G	D	I	K	F	N	N	Y	S	T	R	Y	R	P	E	-	D	L	V	L	K	H	I	N	I	H	I	K	P	N	E	-	-
XP_003955994.1/12591510/1-252		-	-	K	R	P	D	-	-	-	E	M	W	P	T	-	G	D	I	K	F	E	N	Y	S	T	R	Y	R	P	E	-	D	L	V	L	K	N	I	N	V	H	I	R	P	T	E	-	-
XP_504380.1/12471498/1-252		-	-	K	Q	P	G	-	-	-	I	D	W	P	E	-	G	G	I	T	F	H	N	Y	S	T	R	Y	R	A	G	-	D	L	I	L	K	Q	I	N	L	E	I	K	P	R	E	-	-
XP_022466135.1/12651516/1-252		-	-	K	R	P	A	-	-	-	A	H	W	P	D	-	G	D	I	R	F	D	H	Y	S	T	R	Y	R	P	E	-	D	L	V	L	R	D	V	N	L	H	I	K	P	R	E	-	-
[truncated: 3,033 more rows]
[truncated: 206 more columns]

## Sheet: 1234_Subset
XP_9697111/9901241/1-252		G	T	T	V	P	S	-	-	-	D	L	W	P	N	N	G	R	I	L	F	D	D	V	T	M	K	Y	P	-	-	N	T	-	V	L	K	S	V	T	F	N	I	N	P	G	E	-	-
XP_7950323/12091458/1-250		-	-	-	R	P	S	-	-	-	K	E	W	P	S	-	G	A	I	R	I	E	G	Y	K	M	R	Y	R	E	E	-	P	L	V	L	K	N	V	D	C	K	I	K	G	G	E	K	I
XP_7755721/14061658/1-253		-	-	P	R	P	A	-	-	-	A	S	W	P	E	-	G	S	I	K	V	E	N	L	V	V	K	Y	A	P	D	-	P	S	V	L	H	N	I	S	F	E	V	S	P	R	Q	K	I
XP_6410501/10991354/1-256		D	G	F	K	L	S	-	-	-	K	K	W	L	T	-	G	E	I	E	F	R	N	V	E	I	K	Y	G	H	S	-	E	S	S	L	K	N	F	T	L	K	I	N	Q	K	D	H	I
XP_5718291/12421500/1-259		E	G	T	K	P	P	-	-	-	P	S	W	P	S	E	G	I	I	E	F	K	D	V	R	M	R	Y	R	P	E	-	P	D	V	L	K	G	L	T	L	N	V	G	A	S	E	K	I
XP_5571012/10471302/1-256		A	D	K	K	P	P	-	-	-	K	E	W	P	Q	E	G	R	I	R	F	E	K	V	T	L	R	Y	S	P	D	S	D	-	V	L	R	D	L	Q	F	E	I	E	P	R	E	-	-
XP_5471134/12551503/1-249		-	-	-	A	A	R	-	-	-	S	P	W	P	H	G	G	Q	V	E	F	R	D	F	G	L	R	H	H	P	E	-	P	L	A	V	R	G	V	S	F	K	I	H	A	G	E	K	-
XP_0261721921/12921544/1-253		E	D	K	K	P	P	-	-	-	P	E	W	P	I	K	G	N	V	E	F	Q	N	Y	S	V	R	Y	R	E	G	-	D	L	V	L	K	N	L	T	L	N	V	R	G	G	E	K	-
XP_0261507031/9931243/1-251		-	D	K	Q	P	P	-	-	-	L	D	W	P	E	T	G	S	I	T	F	D	K	V	N	F	S	Y	D	A	S	E	P	-	V	L	K	N	L	T	V	L	F	T	S	R	E	-	-
XP_0261061501/11361387/1-252		-	S	S	A	P	A	-	-	-	S	N	W	P	E	-	G	R	I	T	F	Q	N	V	E	M	R	Y	R	D	D	-	P	L	V	L	K	N	L	S	F	S	V	L	P	E	E	T	I
XP_0259752331/10021258/1-257		-	-	K	H	P	P	-	-	-	P	E	W	P	S	Q	G	M	I	A	F	E	N	V	N	F	T	Y	S	L	D	G	P	-	V	L	R	H	L	S	V	L	I	K	P	K	E	K	N
XP_0259070001/12811533/1-253		K	L	V	Q	V	A	-	-	-	A	D	W	P	S	Q	G	H	V	E	F	Q	E	V	V	L	A	Y	R	A	G	-	P	N	A	L	D	G	V	S	F	A	L	R	P	G	E	K	V
XP_0258347031/11171368/1-252		Q	E	K	K	P	P	-	-	-	K	N	W	P	E	R	G	T	I	T	F	I	N	L	Y	L	R	Y	F	-	-	D	P	-	V	L	K	S	L	N	F	T	I	H	D	K	E	-	-
XP_0256810321/11571408/1-252		-	T	N	R	P	P	-	-	-	P	G	W	P	T	S	G	L	V	E	F	E	N	V	V	L	S	Y	R	P	E	-	P	P	V	L	H	G	L	S	F	T	V	L	P	T	E	K	-
XP_0256810301/12241475/1-252		-	T	N	R	P	P	-	-	-	P	G	W	P	T	S	G	L	V	E	F	E	N	V	V	L	S	Y	R	P	E	-	P	P	V	L	H	G	L	S	F	T	V	L	P	T	E	K	-
XP_0256810291/12381489/1-252		-	T	N	R	P	P	-	-	-	P	G	W	P	T	S	G	L	V	E	F	E	N	V	V	L	S	Y	R	P	E	-	P	P	V	L	H	G	L	S	F	T	V	L	P	T	E	K	-
XP_0256810281/12601511/1-252		-	T	N	R	P	P	-	-	-	P	G	W	P	T	S	G	L	V	E	F	E	N	V	V	L	S	Y	R	P	E	-	P	P	V	L	H	G	L	S	F	T	V	L	P	T	E	K	-
XP_0256655911/12311492/1-262		-	-	N	R	P	A	-	-	-	P	S	W	P	S	Y	G	E	V	D	I	H	N	L	Q	V	R	Y	A	P	H	L	P	F	V	L	R	G	L	T	C	T	F	R	G	G	L	K	T
XP_0255549321/12061469/1-264		-	G	K	E	A	P	-	-	-	P	S	W	P	K	-	G	S	I	S	F	T	R	L	S	A	G	Y	F	P	D	-	P	A	V	L	Q	D	I	N	F	H	V	T	S	G	Q	R	V
XP_0254087031/10591311/1-253		A	D	K	K	P	Q	-	-	-	D	E	W	P	S	N	G	Q	I	T	F	K	N	V	F	L	K	Y	G	-	-	T	P	-	V	I	N	N	L	N	L	N	I	E	P	M	E	-	-
XP_0254058211/11061354/1-249		-	-	-	K	P	P	-	-	-	K	E	W	P	Q	K	G	Q	V	V	F	K	N	F	Y	L	R	Y	S	-	-	T	P	-	V	L	K	N	L	N	I	K	I	E	S	T	E	-	-
XP_0253416551/13451608/1-264		-	E	T	T	P	K	-	-	-	P	E	W	P	T	-	G	E	I	E	V	K	D	V	S	L	R	Y	A	P	H	-	P	R	V	I	K	N	V	T	F	H	V	E	P	S	H	K	I
XP_0253402601/12381490/1-253		-	F	Q	Q	P	S	-	-	-	P	S	W	P	E	-	G	A	I	D	V	K	E	F	S	G	R	Y	A	K	N	-	D	M	V	L	K	N	V	S	F	S	V	K	P	G	E	-	-
XP_0253343981/13111575/1-265		-	-	H	R	P	K	-	-	-	R	D	W	P	P	-	G	S	L	E	F	K	E	Y	S	T	S	Y	R	P	E	-	P	T	V	L	N	N	L	N	L	T	I	K	P	A	E	-	-
XP_0252703851/10201267/1-248		-	-	-	S	L	P	-	-	-	E	N	W	P	T	K	G	L	V	E	F	R	N	V	N	L	K	Y	N	Y	Q	G	N	-	I	L	K	D	I	N	F	T	V	L	P	K	E	-	-
XP_0251333661/239489/1-251		-	E	Y	R	P	P	-	-	-	P	S	W	P	Q	S	G	E	I	Y	F	S	N	V	N	F	R	Y	S	L	D	G	P	-	V	L	K	N	V	G	M	S	V	G	L	R	E	-	-
XP_0251332181/9491197/1-249		-	-	-	R	P	P	-	-	-	P	S	W	P	H	G	G	R	I	D	F	H	Y	I	N	F	R	Y	S	S	Y	G	P	-	V	L	R	N	L	G	P	L	I	L	S	G	Q	K	-
XP_0251058471/10151266/1-252		G	C	L	F	P	P	-	-	-	S	N	W	L	R	E	G	I	V	K	Y	S	N	V	H	M	R	Y	R	P	G	-	P	H	A	L	N	G	V	T	F	E	T	V	P	G	E	K	L
XP_0251031271/12531506/1-254		P	L	R	R	P	D	-	-	-	P	S	W	P	E	R	G	R	L	L	F	S	E	Y	S	T	R	Y	R	P	G	-	D	L	V	L	R	D	I	S	F	V	V	E	A	G	Q	K	-
XP_0251015071/13011550/1-250		-	-	-	R	P	P	-	-	-	P	S	W	P	E	K	A	E	V	I	F	E	N	Y	R	T	R	Y	R	P	G	-	E	L	V	L	K	G	V	N	C	S	I	K	H	G	E	K	-
XP_0251013741/14231676/1-254		P	E	K	A	P	P	-	-	-	T	G	W	P	Q	E	G	K	I	M	F	K	D	Y	T	T	R	Y	R	P	G	-	D	L	V	L	R	G	X	S	C	H	I	S	G	G	Q	K	-
XP_0251000261/9371185/1-249		-	-	R	R	P	D	-	-	-	P	S	W	P	E	R	G	R	L	C	F	S	E	Y	S	T	R	Y	R	P	G	-	D	L	V	L	R	D	I	S	F	V	V	E	A	G	Q	K	-
XP_0250172341/10381288/1-251		-	A	G	L	L	P	-	-	-	K	T	W	P	N	L	A	D	M	E	F	K	N	V	Y	L	T	Y	P	-	-	I	K	-	V	L	K	N	L	N	F	T	V	S	S	G	E	-	-
XP_0250145991/11891448/1-260		E	D	N	R	P	P	-	-	-	S	S	W	P	P	E	G	R	I	E	L	Q	D	L	K	I	R	Y	R	P	N	A	P	L	V	L	K	G	I	N	C	I	F	E	E	G	T	R	V
XP_0249738011/10411292/1-252		K	D	S	P	P	P	-	-	-	P	N	W	P	S	H	G	N	V	Q	L	K	D	V	Q	V	R	Y	R	S	N	T	P	L	V	I	K	G	I	S	L	S	I	K	G	G	E	K	I
XP_0249731981/12021461/1-260		E	N	N	R	P	P	-	-	-	S	S	W	P	S	K	G	R	I	Q	F	Q	D	L	K	L	R	Y	R	P	N	A	P	L	V	L	K	G	I	T	C	T	F	E	E	G	T	R	I
XP_0249655021/10361293/1-258		-	S	S	R	P	S	-	-	-	D	M	W	P	S	H	G	K	I	D	I	C	N	L	Q	V	R	Y	A	S	H	M	P	L	V	L	R	G	L	T	C	T	F	H	G	G	K	K	T
XP_0248559731/8821131/1-250		-	-	-	R	P	P	-	-	-	P	S	W	P	H	E	G	R	I	Y	I	T	Y	V	N	F	K	Y	S	L	D	G	P	-	V	L	K	N	L	D	T	L	I	D	P	R	E	K	-
XP_0248449371/10241274/1-251		-	E	Y	R	P	P	-	-	-	P	S	W	P	D	E	G	W	I	Y	F	I	N	V	N	F	R	Y	S	L	D	G	P	-	V	L	K	E	L	E	A	S	I	D	T	G	E	K	-
XP_0247617231/11891446/1-258		-	-	-	D	V	R	-	-	-	K	S	W	P	E	K	G	E	I	I	F	D	N	V	E	M	R	Y	R	D	N	-	P	L	V	L	K	G	L	S	I	H	I	Q	G	G	E	R	I
XP_0247512871/11921449/1-258		-	-	-	D	V	R	-	-	-	P	T	W	P	E	K	G	E	I	I	F	D	N	V	E	M	R	Y	R	E	N	-	P	L	V	L	K	G	L	S	I	H	I	R	G	G	E	R	I
XP_0247238111/11981453/1-256		-	-	V	E	V	R	-	-	-	K	S	W	P	E	S	G	E	I	I	F	N	N	V	Q	M	R	Y	R	E	N	-	P	L	V	L	N	G	L	S	M	H	V	K	G	G	E	R	I
XP_0247121651/20162277/1-262		-	-	N	R	P	P	-	-	-	A	S	W	P	E	-	G	E	V	I	F	K	N	Y	S	T	R	Y	R	P	E	-	D	L	V	L	K	K	I	N	L	K	V	K	P	H	E	-	-
XP_0247116691/11891441/1-253		-	F	E	Q	P	G	-	-	-	A	G	W	P	R	-	G	A	I	D	V	K	D	F	S	A	R	Y	A	K	N	-	D	T	V	L	N	N	I	S	F	S	V	K	A	G	E	-	-
XP_0246638841/11301383/1-254		-	P	T	D	P	P	-	-	-	D	H	W	P	H	-	G	E	V	E	L	K	N	Y	S	T	R	Y	R	P	E	-	P	L	A	L	K	S	V	N	L	K	L	R	S	R	E	-	-
XP_0246636731/11491398/1-250		E	E	T	K	P	A	-	-	-	P	D	W	P	S	K	G	G	V	V	F	D	Q	V	S	L	R	Y	R	P	N	-	P	V	V	L	N	N	L	S	V	E	I	K	P	G	E	K	V
XP_0246032181/11221377/1-256		-	V	G	T	C	S	-	-	-	L	D	W	P	S	-	G	E	I	T	F	R	D	Y	Q	M	R	Y	R	N	N	-	P	L	V	L	N	G	L	N	L	N	I	Q	S	R	Q	T	V
XP_0245487521/12441498/1-255		-	-	-	D	V	R	-	-	-	P	T	W	P	E	S	G	E	I	V	F	N	N	V	D	M	R	Y	R	E	N	-	P	L	V	L	S	G	L	S	M	H	V	K	G	G	E	R	I
XP_0245258551/10051254/1-250		E	D	G	H	L	P	-	-	-	E	N	W	P	E	-	G	E	V	E	F	E	N	V	K	L	V	Y	R	P	E	-	P	P	A	L	I	D	I	S	F	K	I	A	A	G	E	K	V
XP_0245105401/13801635/1-256		R	I	I	Q	L	P	-	-	-	T	S	W	P	N	E	G	H	I	V	F	K	N	I	S	L	R	Y	R	K	D	-	D	P	V	L	K	D	I	S	V	E	I	E	P	K	E	K	-
XP_0244672201/12261477/1-252		-	S	N	R	P	P	-	-	-	P	G	W	P	S	S	G	A	I	K	F	E	D	V	V	L	R	Y	R	P	E	-	P	P	V	L	H	G	L	S	F	T	I	F	P	S	D	K	-
XP_0244547701/11811433/1-253		-	T	N	R	P	P	-	-	-	P	A	W	P	S	S	G	S	I	K	F	R	D	V	V	L	R	Y	R	P	E	-	P	P	V	L	H	H	L	S	F	E	V	S	P	S	E	K	-
XP_0244371831/11981452/1-255		-	-	-	R	P	P	-	-	-	S	S	W	P	L	S	G	L	I	K	F	T	D	V	V	L	R	Y	R	P	E	-	P	P	V	L	H	G	L	S	F	A	V	S	P	S	E	K	-
XP_0244291341/12761528/1-253		E	G	S	R	P	P	-	-	-	A	G	W	P	T	Q	G	E	V	E	F	R	N	Y	S	V	R	Y	R	P	G	-	D	L	V	L	K	D	L	S	L	H	V	C	G	G	E	K	-
XP_0243906311/12331484/1-252		-	D	H	R	P	P	-	-	-	P	G	W	P	S	A	G	K	V	E	F	K	N	V	V	M	R	Y	R	P	N	-	P	P	V	L	H	G	V	S	V	E	I	R	P	M	E	K	-
XP_0243597401/10401297/1-258		-	-	F	R	P	P	-	-	-	R	V	W	P	T	E	G	M	I	I	L	Q	N	L	Q	V	R	Y	S	E	N	L	P	M	V	L	H	G	V	T	C	T	F	W	G	G	K	K	V
XP_0243379271/13121576/1-265		I	E	P	R	P	P	-	-	-	A	S	W	P	E	-	G	A	I	E	C	E	N	L	V	I	R	Y	A	P	D	-	P	N	V	L	H	N	L	N	F	K	I	E	P	G	E	K	V
XP_0243355541/10931357/1-265		P	D	A	A	P	P	-	-	-	A	P	W	P	S	A	G	A	I	E	F	N	N	I	V	L	K	Y	R	P	E	-	P	A	V	L	K	N	L	T	M	S	V	R	P	R	E	K	I
XP_0241820681/12161465/1-250		-	L	Q	S	L	N	-	-	-	C	N	W	P	F	-	G	R	I	E	F	Q	N	V	T	L	R	Y	K	P	S	-	P	A	A	L	C	D	I	S	F	T	I	D	G	G	M	Q	V
XP_0241568041/12331484/1-252		-	S	N	H	P	P	-	-	-	H	G	W	P	S	S	G	S	I	E	F	E	D	V	V	L	R	Y	R	P	G	-	P	P	V	L	H	G	L	S	F	T	V	S	A	S	E	K	-
XP_0241207531/12891541/1-253		E	D	K	K	P	P	-	-	-	P	E	W	P	M	E	G	K	V	E	F	Q	D	Y	S	V	R	Y	R	E	G	-	D	L	V	L	R	S	I	T	L	N	V	K	G	G	E	K	-
XP_0241176921/12141465/1-252		I	D	N	P	H	-	-	A	Q	I	H	W	P	N	R	G	Q	L	D	V	K	G	L	T	V	T	Y	T	E	T	G	H	P	V	L	S	N	I	S	F	S	V	D	G	G	Q	S	V
XP_0240077541/12381489/1-252		-	N	N	R	P	V	-	-	-	P	G	W	P	S	R	G	S	I	R	F	E	D	V	H	L	R	Y	R	P	G	-	P	L	V	L	H	G	L	S	F	F	V	S	P	G	E	K	-
XP_0239344031/11251369/1-245		-	-	-	E	T	P	-	-	-	K	G	W	P	W	R	G	R	V	E	F	R	N	C	Y	M	K	Y	T	-	-	D	L	-	V	L	K	N	L	N	L	V	I	E	S	G	W	-	-
XP_0239173231/11061365/1-260		-	I	G	K	M	P	-	-	-	A	S	W	P	Q	K	G	E	I	T	F	S	D	V	R	V	R	Y	R	P	G	-	P	L	V	L	Q	G	L	S	L	H	I	R	P	G	E	R	I
XP_0239016511/11061359/1-254		-	I	E	K	V	P	-	-	-	E	S	W	P	E	K	G	E	I	I	F	S	D	V	R	V	R	Y	R	P	G	-	P	L	V	L	Q	G	L	S	L	H	I	R	P	G	E	R	I
XP_0238543661/13251579/1-255		T	P	I	R	E	T	-	-	-	V	R	G	E	N	-	G	E	I	Q	I	Q	N	L	S	V	R	Y	D	T	T	-	K	P	V	L	K	Q	V	N	A	H	I	S	P	G	Q	K	V
XP_0238265491/11901441/1-252		I	D	N	P	H	-	-	A	Q	D	C	W	P	N	Q	G	H	M	D	V	Q	G	L	T	V	K	Y	T	E	A	G	R	S	V	L	Q	D	L	S	F	T	V	E	G	G	Q	S	V
XP_0238115551/13031552/1-250		-	-	A	Q	L	P	-	-	-	P	S	W	P	E	R	G	M	V	E	F	R	D	V	V	L	A	Y	R	E	D	-	P	N	A	L	D	G	V	S	L	L	V	R	P	G	E	K	I
XP_0238094591/11181369/1-252		-	D	A	Q	I	P	-	-	-	E	D	W	P	K	-	G	S	V	T	F	Q	D	Y	K	M	K	Y	R	E	N	-	P	I	V	L	N	G	L	N	F	N	I	Q	P	G	E	K	L
XP_0238051431/12891541/1-253		E	D	K	K	P	P	-	-	-	P	E	W	P	T	D	G	K	V	E	F	H	G	Y	S	V	R	Y	R	D	G	-	D	L	V	L	K	N	I	T	L	D	V	K	G	G	E	K	-
XP_0237928911/13311583/1-253		E	Q	T	A	P	A	-	-	-	S	S	W	P	E	E	G	K	V	E	F	R	G	Y	G	L	R	Y	R	D	D	-	D	L	V	L	K	N	I	N	V	T	I	N	G	G	E	K	-
XP_0237624111/12251475/1-251		-	N	N	R	P	P	-	-	-	P	G	W	P	S	L	G	L	V	E	F	E	N	V	G	F	R	Y	R	H	G	-	P	P	V	L	H	G	V	S	F	A	V	S	P	S	E	K	-
XP_0237328761/12221473/1-252		-	D	N	R	P	P	-	-	-	P	G	W	P	S	E	G	S	I	K	F	E	D	V	V	L	R	Y	R	P	E	-	P	P	V	L	H	G	L	T	F	L	I	P	A	S	D	K	-
XP_0237029121/13041556/1-253		E	I	I	A	P	P	-	-	-	F	A	W	P	S	Q	G	V	I	T	F	T	S	V	V	L	K	Y	R	E	H	-	A	P	S	L	K	G	V	S	F	S	T	R	P	A	E	K	I
XP_0236870211/12861538/1-253		M	E	K	K	P	P	-	-	-	A	E	W	P	Q	T	G	K	V	E	F	H	D	Y	S	V	R	Y	R	E	G	-	D	L	V	L	R	N	L	T	L	S	V	K	G	G	E	K	-
XP_0236808211/12921544/1-253		G	G	L	E	V	P	-	-	-	P	L	W	P	E	H	G	Q	V	E	F	R	Q	V	E	L	V	Y	R	P	G	-	P	N	A	L	D	K	L	T	I	V	I	R	P	G	E	K	V
XP_0236775541/12641516/1-253		E	Q	S	T	L	P	-	-	-	H	G	W	P	T	S	G	H	I	Q	V	Q	G	F	G	L	R	Y	R	E	D	-	E	M	A	L	K	N	I	S	I	T	I	E	A	G	E	K	-
XP_0236252521/12051458/1-254		-	-	-	D	V	R	-	-	-	P	S	W	P	E	K	G	E	I	I	F	D	N	V	Q	M	R	Y	R	N	G	-	P	L	V	L	K	G	L	S	M	H	V	R	A	G	E	R	I
XP_0235085181/13591611/1-253		E	G	R	R	P	P	-	-	-	A	G	W	P	S	Q	G	E	V	E	F	R	N	Y	S	V	R	Y	R	P	G	-	E	L	V	L	K	D	L	S	L	R	V	R	G	G	E	K	-
XP_0234498441/12241478/1-255		-	-	-	E	V	P	-	-	-	S	S	W	P	S	Q	G	A	I	E	F	S	N	V	Q	M	R	Y	R	A	G	-	P	L	V	L	K	G	L	T	M	S	V	R	P	G	E	R	I
XP_0234091541/13181570/1-253		E	G	S	R	P	P	-	-	-	E	G	W	P	L	H	G	K	V	E	F	R	N	Y	S	V	R	Y	R	P	G	-	D	L	V	L	K	N	L	S	L	C	V	H	G	G	E	K	-
XP_0234065821/13411591/1-251		-	P	S	L	I	P	-	-	-	K	N	W	P	D	-	G	K	I	Q	I	Q	N	L	S	V	R	Y	D	S	S	-	K	P	V	L	K	H	V	N	A	L	I	S	P	G	Q	K	I
XP_0233966931/11971449/1-253		E	E	M	A	P	P	-	-	-	S	T	W	P	Q	V	G	R	V	E	F	Q	D	Y	G	L	R	Y	R	E	D	-	D	L	V	L	R	H	I	N	I	T	I	D	G	G	E	K	-
XP_0233892731/14101662/1-253		E	G	S	R	P	P	-	-	-	A	D	W	P	S	Q	G	E	V	E	F	R	N	F	S	V	R	Y	R	P	G	-	E	L	V	L	K	N	L	S	L	R	V	S	S	G	E	K	-
XP_0233317731/11031352/1-250		-	-	T	K	P	P	-	-	-	K	S	W	P	S	R	G	V	I	E	F	K	D	V	K	L	R	Y	A	E	T	E	P	-	V	L	K	G	L	D	F	K	T	H	N	A	E	-	-
XP_0232984951/10761325/1-250		-	-	K	P	K	D	-	-	-	P	S	W	P	S	K	G	R	I	E	F	V	N	F	Y	L	K	Y	S	-	-	G	E	-	I	L	K	N	L	N	F	T	I	E	S	E	Q	-	-
XP_0232854851/11191370/1-252		-	E	A	P	I	P	-	-	-	E	D	W	P	K	-	G	A	I	T	F	Q	D	Y	K	M	R	Y	R	E	N	-	P	I	V	L	N	G	L	N	F	F	I	Q	A	G	E	K	L
XP_0232733231/11511401/1-251		-	-	R	A	P	P	-	-	-	A	G	W	P	H	-	G	E	L	V	F	R	E	V	E	M	R	Y	Q	E	N	-	P	L	V	L	N	R	I	S	C	T	I	R	P	K	E	K	V
XP_0232228351/503753/1-251		-	D	K	Q	P	P	-	-	-	P	D	W	P	Q	K	G	E	I	H	F	D	N	V	S	L	Q	Y	S	-	-	K	N	-	V	L	K	H	L	T	F	R	I	Y	S	G	E	-	-
XP_0232104421/453703/1-251		-	-	T	K	P	D	-	-	-	D	S	W	P	K	N	G	N	I	K	F	E	N	Y	S	T	R	Y	R	E	G	-	D	L	I	L	N	D	I	T	C	D	F	S	A	G	D	K	-
XP_0230602611/14331685/1-253		E	G	S	R	P	P	-	-	-	K	G	W	P	P	R	G	E	V	E	F	R	N	Y	S	V	R	Y	R	P	G	-	D	L	V	L	R	D	L	S	L	H	V	H	G	G	E	K	-
XP_0230229051/8861130/1-245		-	-	-	N	P	D	-	-	-	K	N	W	P	Q	S	G	K	I	C	F	K	K	V	F	L	R	Y	G	-	-	A	Q	-	V	L	K	D	L	N	V	V	I	G	A	G	E	-	-
XP_0230142061/13141562/1-249		-	V	I	D	P	P	-	-	-	F	A	W	P	S	-	G	V	I	A	F	K	K	V	V	L	K	Y	R	D	-	-	V	P	S	L	K	E	I	S	F	E	T	R	P	C	E	K	I
XP_0229732221/11371388/1-252		-	T	N	R	P	P	-	-	-	P	W	W	P	N	L	G	V	I	K	F	E	D	V	V	L	R	Y	R	P	E	-	P	T	V	L	H	G	L	S	F	T	I	F	S	F	E	K	-
XP_0229031001/13031550/1-248		-	-	T	D	P	P	-	-	-	Y	A	W	P	S	-	G	V	I	A	F	E	D	V	V	L	N	Y	R	R	N	-	P	P	S	L	K	G	V	N	F	K	T	R	P	A	E	K	I
XP_0228297951/10871333/1-247		-	G	P	A	P	P	-	-	-	T	G	W	P	Q	R	A	R	L	V	F	K	D	L	S	L	R	Y	D	K	D	A	D	-	V	L	K	K	L	N	I	V	I	E	S	G	W	-	-
XP_0228196311/14011653/1-253		-	-	-	P	I	P	-	-	-	A	G	W	Q	R	N	G	K	I	E	F	Q	N	V	N	I	Q	H	E	P	G	S	T	T	I	L	K	N	I	N	L	T	I	S	P	G	E	K	V
XP_0228040871/10751326/1-252		P	D	S	R	P	S	-	-	-	R	D	W	P	Q	Q	G	V	V	L	F	D	N	F	Q	L	R	Y	R	E	G	-	P	L	V	L	K	K	I	S	S	I	I	K	P	A	E	K	V
XP_0227961661/10561304/1-249		-	-	-	T	V	P	-	-	-	A	T	W	P	E	L	G	L	I	T	A	E	S	V	S	F	K	Y	H	-	-	L	P	-	V	L	K	N	V	N	F	C	I	R	A	Q	E	-	-
XP_0227853031/10371287/1-251		-	D	R	F	P	S	-	-	-	K	Q	W	P	N	K	G	G	I	T	F	T	D	V	S	L	T	Y	Y	P	G	-	P	R	V	L	R	E	I	N	L	G	I	K	G	G	A	K	I
XP_0227579971/12541512/1-259		-	D	R	L	P	P	-	-	-	P	N	W	P	A	H	G	N	V	E	L	K	D	L	Q	V	R	Y	R	P	S	T	P	L	V	V	K	G	I	T	L	S	I	N	G	G	E	K	I
XP_0227167661/12431503/1-261		-	-	N	R	L	E	-	-	-	R	S	W	P	F	H	G	E	V	N	I	L	N	L	Q	V	R	Y	A	P	H	M	P	L	V	L	Q	G	V	T	C	T	I	P	G	G	L	K	T
XP_0227042001/11511396/1-246		L	Q	Q	D	I	P	-	-	-	A	E	W	P	E	H	G	G	I	A	F	E	N	Y	S	T	R	Y	R	E	G	-	P	L	V	L	K	S	I	S	I	V	I	N	P	G	E	K	-
XP_0226361121/12011456/1-256		A	D	S	S	P	P	-	-	-	N	N	W	P	S	L	G	C	I	E	L	N	N	L	Q	V	R	Y	R	P	N	T	P	L	I	L	K	G	I	S	L	T	I	Q	G	G	E	K	I
XP_0225991271/12951547/1-253		E	D	K	K	P	P	-	-	-	P	E	W	P	M	E	G	N	V	Q	F	Q	D	Y	S	V	R	Y	R	E	G	-	D	L	V	L	K	N	L	T	L	S	V	K	G	G	E	K	-
XP_0225772961/10751325/1-251		-	G	D	V	V	R	-	-	-	A	S	W	P	E	-	G	R	V	E	V	S	D	L	E	V	G	Y	A	D	G	-	P	S	I	L	K	G	L	S	F	T	V	E	P	N	Q	R	I
XP_0224665971/12771536/1-260		-	-	-	R	P	A	-	-	-	S	N	W	P	S	-	G	A	I	Q	F	K	N	Y	S	T	R	Y	R	A	N	-	D	P	V	L	K	N	I	S	I	N	I	N	P	G	E	-	-
XP_0224568511/12921556/1-265		-	-	-	S	P	P	-	-	-	K	E	W	P	E	-	G	A	V	E	F	K	N	Y	S	A	R	Y	R	K	N	-	D	P	V	L	R	N	V	S	L	S	I	K	S	C	E	-	-
XP_0223921301/742998/1-257		T	G	I	D	V	P	-	-	-	E	N	W	P	S	-	G	W	I	E	I	Q	D	L	T	V	G	Y	A	A	N	-	Q	L	V	L	N	G	L	T	L	N	I	K	A	N	E	K	V
XP_0222868821/11681419/1-252		-	T	N	P	P	P	-	-	-	A	D	W	P	Q	-	G	T	L	V	F	K	G	V	K	L	R	Y	R	Q	N	-	P	L	A	L	K	G	V	S	F	D	V	L	P	Q	E	K	I
XP_0222578851/11091359/1-251		-	E	Q	Q	P	P	-	-	-	P	D	W	P	Q	Q	G	M	I	R	F	E	N	M	C	L	K	Y	S	-	-	D	L	-	V	L	K	D	L	S	C	L	I	K	P	Q	E	-	-
XP_0222347561/10421296/1-255		N	D	K	Q	P	P	-	-	-	K	S	W	P	E	E	G	R	V	V	A	K	D	L	S	L	R	Y	A	P	D	T	D	-	V	L	K	S	L	N	F	V	I	K	P	R	E	-	-
XP_0222280381/10151268/1-254		-	D	K	Q	P	A	-	-	-	N	S	W	P	K	D	G	Q	I	V	A	D	D	L	S	L	R	Y	S	P	D	T	D	-	V	L	N	S	L	S	F	V	I	Q	P	R	E	-	-
XP_0221729811/10831335/1-253		T	K	K	P	K	P	-	-	-	K	G	W	P	Y	S	G	K	I	V	F	E	H	F	N	L	R	Y	S	-	-	S	P	-	V	L	K	D	L	N	V	Q	I	Q	T	M	E	-	-
XP_0221729801/10821334/1-253		T	K	K	P	K	P	-	-	-	K	G	W	P	Y	S	G	K	I	V	F	E	H	F	N	L	R	Y	S	-	-	S	P	-	V	L	K	D	L	N	V	Q	I	Q	T	M	E	-	-
XP_0221466371/12111462/1-252		-	S	N	R	P	P	-	-	-	Y	G	W	P	S	S	G	S	I	D	F	E	D	V	V	L	R	Y	R	S	G	-	P	P	V	L	H	R	L	S	F	T	I	K	P	T	D	K	-
XP_0221053451/9481200/1-253		T	G	T	E	P	P	-	-	-	E	S	W	P	Q	-	G	E	I	K	M	N	G	I	Y	V	R	Y	A	K	E	-	D	P	V	I	K	N	A	T	V	T	F	K	S	G	E	K	V
XP_0221053441/10511299/1-249		-	-	-	E	P	P	-	-	-	E	S	W	P	Q	-	G	E	I	K	M	N	G	I	Y	V	R	Y	A	K	E	-	D	P	V	I	K	N	L	T	V	T	F	K	S	G	E	K	V
XP_0220987221/11561414/1-259		P	S	T	R	P	D	-	-	-	D	S	W	P	A	-	G	D	L	Q	L	Q	Q	V	K	M	R	Y	R	P	G	-	P	L	V	L	K	G	I	M	C	H	I	R	P	R	E	K	I
XP_0220938161/12951542/1-248		-	-	-	-	P	P	-	-	-	F	H	W	P	T	-	G	A	V	S	I	E	N	I	S	V	R	Y	G	E	E	-	D	P	V	L	K	D	V	T	V	H	I	R	A	G	E	K	V
XP_0220814171/12991551/1-253		G	R	L	Q	V	A	-	-	-	P	S	W	P	Q	H	G	Q	V	S	F	K	N	V	S	F	A	Y	R	P	S	-	P	N	A	L	N	G	V	T	F	D	L	Q	P	A	E	K	L
XP_0220810401/13371586/1-250		-	-	T	N	P	P	-	-	-	A	D	W	P	D	-	G	R	V	T	F	S	N	V	S	L	R	Y	A	K	-	-	Q	A	V	V	E	G	V	N	V	E	L	R	P	G	E	K	V
XP_0220810381/13671616/1-250		-	-	T	N	P	P	-	-	-	A	D	W	P	D	-	G	R	V	T	F	S	N	V	S	L	R	Y	A	K	-	-	Q	A	V	V	E	G	V	N	V	E	L	R	P	G	E	K	V
XP_0220522201/13021551/1-250		-	-	A	Q	L	P	-	-	-	P	A	W	P	K	Q	G	L	L	E	F	R	D	V	A	L	A	Y	R	E	G	-	P	N	A	L	D	G	V	S	L	V	V	R	P	G	E	K	I
XP_0219603081/599843/1-245		-	D	K	K	P	P	-	-	-	K	D	W	P	K	N	G	E	I	Q	F	R	N	Y	Y	L	A	Y	E	E	K	-	-	-	V	I	K	G	I	T	F	D	I	K	A	C	E	-	-
XP_0219518021/11411393/1-253		I	V	I	K	P	S	-	-	-	S	E	W	P	M	-	P	S	I	K	F	E	N	C	S	L	R	Y	Q	A	-	-	P	F	V	I	E	S	V	S	F	D	V	Q	P	A	E	K	I
XP_0219507481/12321482/1-251		-	-	K	R	P	P	-	-	-	K	E	W	P	Q	N	G	E	V	V	F	Q	K	Y	E	T	R	Y	R	E	G	-	D	L	V	L	R	G	I	S	C	S	F	N	P	G	E	R	-
XP_0219479751/9001144/1-245		-	E	H	K	P	P	-	-	-	S	D	W	P	L	N	G	E	I	K	F	N	N	V	F	L	K	Y	E	-	-	D	N	-	V	L	K	N	L	N	F	D	I	H	P	Q	E	-	-
XP_0219451141/10491295/1-247		-	-	-	A	P	P	-	-	-	K	H	W	P	S	D	G	A	I	K	F	S	N	V	S	M	S	Y	D	E	T	G	S	-	V	L	K	N	L	N	F	E	I	R	G	N	E	-	-
XP_0219371611/17261972/1-247		-	-	-	-	-	-	-	-	-	R	A	W	P	Q	-	G	N	I	V	F	E	E	V	S	L	R	Y	D	T	S	-	G	P	V	I	S	N	L	N	L	H	I	L	A	G	Q	K	V
XP_0219357081/10501299/1-250		-	-	-	K	P	H	-	-	-	K	N	W	P	S	E	G	S	V	V	F	D	K	V	V	I	A	Y	S	K	D	D	P	-	V	L	K	C	V	S	F	T	V	K	S	S	E	-	-
XP_0219243841/12291481/1-253		E	I	I	A	P	P	-	-	-	Y	A	W	P	S	Q	G	V	V	T	F	T	D	V	V	L	R	Y	R	E	H	-	A	P	S	L	K	G	V	S	F	T	T	R	P	A	E	K	I
XP_0219243831/12801529/1-250		-	-	I	A	P	P	-	-	-	Y	A	W	P	S	Q	G	V	V	T	F	T	D	V	V	L	R	Y	R	E	H	-	A	P	S	L	K	G	V	S	F	T	T	R	P	A	E	K	I
XP_0218861761/11301382/1-253		P	D	R	K	P	A	-	-	-	S	S	W	P	S	-	G	H	I	S	F	R	D	V	S	M	R	Y	R	E	G	-	P	F	A	L	E	K	V	S	F	D	I	Q	P	G	H	-	-
XP_0218786321/14091662/1-254		-	G	S	R	P	P	-	-	-	P	G	W	P	N	-	G	E	I	M	V	E	N	L	V	M	Q	Y	S	P	D	-	P	P	V	I	R	D	V	S	F	H	V	N	P	R	E	K	V
XP_0218717261/13471593/1-247		-	-	P	R	P	P	-	-	-	K	S	W	P	D	-	G	Q	I	S	V	Q	D	L	V	I	R	Y	A	P	D	-	P	D	V	L	H	G	L	S	F	E	V	A	A	Q	Q	K	I
XP_0218697031/12021457/1-256		T	D	P	K	-	P	-	-	-	E	E	W	P	L	-	G	L	V	E	F	D	K	V	Q	L	R	Y	R	E	G	-	P	L	V	L	K	D	L	S	F	T	I	K	A	G	E	K	-
XP_0218269931/11071366/1-260		E	G	N	R	P	P	-	-	-	A	N	W	P	D	I	G	K	V	E	I	Q	N	L	Q	I	R	Y	R	T	D	T	P	L	V	L	R	G	I	S	C	I	F	E	G	G	H	K	I
XP_0218200641/12521503/1-252		K	D	R	V	P	P	-	-	-	S	N	W	P	S	H	G	N	V	E	L	K	D	L	Q	V	R	Y	R	P	N	T	P	L	V	L	K	G	I	S	L	S	I	H	G	G	E	K	I
XP_0217014031/18122065/1-254		K	Y	K	P	V	P	-	-	-	I	S	W	P	Q	-	G	D	I	V	F	E	N	V	S	L	R	Y	E	S	Q	-	D	N	V	I	T	N	L	N	L	T	I	P	A	G	Q	R	I
XP_0215132251/12301482/1-253		Q	E	T	A	P	H	-	-	-	S	T	W	P	H	S	G	R	V	E	F	R	D	Y	C	L	R	Y	R	E	D	-	D	L	V	L	K	H	I	N	V	T	I	E	G	G	E	K	-
XP_0213666181/13301579/1-250		-	-	-	H	P	H	-	-	-	D	S	W	P	D	D	G	T	V	K	F	K	N	Y	T	T	R	Y	R	P	G	-	E	L	V	L	N	G	V	N	C	E	I	H	S	G	E	K	-
XP_0213629021/12951548/1-254		K	S	H	R	P	P	-	-	-	S	L	W	P	E	N	G	E	V	K	F	K	N	Y	S	T	R	Y	R	T	G	-	D	L	V	L	K	N	I	D	V	T	I	Q	P	G	E	K	-
XP_0213551141/12001451/1-252		-	E	N	R	P	A	-	-	-	S	D	W	P	K	-	G	S	I	T	F	K	R	I	K	M	R	Y	R	E	N	-	P	Y	A	L	R	G	V	S	F	E	V	L	P	R	E	K	I
XP_0213197761/12791538/1-260		-	-	C	L	P	T	-	-	-	P	D	W	P	I	R	G	D	I	D	V	K	D	L	K	V	R	Y	R	Q	N	T	P	L	I	L	K	G	I	T	V	S	I	K	S	G	E	K	I
XP_0211729221/12931545/1-253		E	N	K	K	P	P	-	-	-	P	E	W	P	M	E	G	N	V	E	F	S	K	Y	S	V	R	Y	R	E	G	-	D	L	V	L	R	N	I	T	L	N	V	K	G	G	E	K	-
XP_0210928761/12541502/1-249		-	-	-	A	A	R	-	-	-	P	P	W	P	R	G	G	Q	I	E	F	R	D	F	G	L	R	H	W	P	E	-	P	L	A	V	R	G	V	S	F	Q	V	H	A	G	E	K	-
XP_0210320841/12701522/1-253		E	S	N	R	T	P	-	-	-	E	G	W	P	T	Q	G	M	V	E	F	R	N	Y	S	V	R	Y	R	P	D	-	E	L	V	L	K	N	V	T	V	L	V	Q	G	G	E	K	-
XP_0209093391/10941342/1-249		-	-	-	K	P	S	-	-	-	K	D	W	P	S	Q	G	R	I	E	F	T	D	M	S	F	A	Y	H	K	T	L	P	-	V	L	R	H	I	S	C	V	I	K	C	K	E	-	-
XP_0209082481/12461497/1-252		-	E	T	K	P	P	-	-	-	N	E	W	P	Q	-	G	T	I	T	F	N	Q	V	K	M	R	Y	R	P	G	-	P	L	V	L	N	N	V	T	G	Y	I	H	G	N	E	K	I
XP_0209033271/12621514/1-253		D	D	N	R	P	P	-	-	-	K	D	W	P	A	T	G	N	I	A	I	D	N	F	D	L	R	Y	R	D	N	-	P	L	V	L	K	N	I	N	C	D	I	K	P	G	E	K	-
XP_0208609541/12651515/1-251		-	P	S	L	I	P	-	-	-	K	N	W	P	V	-	G	K	I	Q	I	Q	N	L	S	V	R	Y	D	S	S	-	K	P	V	L	N	H	V	N	A	H	I	S	P	G	Q	K	I
XP_0208524741/12951547/1-253		T	E	K	R	P	P	-	-	-	D	N	W	P	S	K	G	E	I	Q	F	T	N	Y	Q	V	R	Y	R	P	E	-	D	L	T	L	H	G	I	T	C	N	I	Q	S	T	E	K	-
XP_0208282201/12811533/1-253		E	G	S	R	P	P	-	-	-	P	D	W	P	Q	R	G	E	V	E	F	V	N	Y	S	V	R	Y	R	E	G	-	E	L	V	L	K	N	L	S	L	R	V	K	G	G	E	K	-
XP_0208007231/10371288/1-252		-	-	-	K	P	P	-	-	-	K	S	W	P	E	Q	G	K	I	V	F	D	E	L	S	L	R	Y	V	P	N	A	D	-	V	L	E	S	L	N	F	V	I	K	P	R	E	-	-
XP_0207818991/13201572/1-253		D	T	S	Q	V	P	-	-	-	E	N	W	P	Q	-	G	E	I	K	I	Q	D	L	C	V	R	Y	D	P	M	-	K	P	V	L	K	H	V	N	A	F	I	Q	P	G	Q	K	V
XP_0207748781/12881540/1-253		E	D	K	K	P	P	-	-	-	P	D	W	P	P	H	G	N	V	Q	F	K	D	Y	S	V	R	Y	R	E	G	-	D	L	V	L	K	N	L	S	L	S	V	K	G	G	E	K	-
XP_0207748281/11851436/1-252		L	E	N	P	H	-	-	V	H	D	Y	W	P	N	R	G	H	M	D	V	Q	G	L	T	V	K	Y	T	E	A	G	R	A	V	L	S	D	I	S	F	T	V	D	G	G	H	S	V
XP_0207471541/570821/1-252		-	E	Y	R	P	P	-	-	-	P	S	W	P	H	E	G	R	I	Y	F	T	Y	V	N	V	K	Y	S	L	D	G	P	-	V	L	K	N	L	D	T	L	I	D	P	R	E	K	-
XP_0207329761/9901238/1-249		-	-	-	H	P	P	-	-	-	P	P	W	S	N	E	A	R	I	R	F	N	A	V	N	F	K	Y	T	V	D	G	P	-	V	L	K	N	L	T	A	T	I	E	A	T	K	K	-
XP_0206294101/10531303/1-251		-	H	V	S	V	P	-	-	-	A	S	W	P	Q	L	G	L	I	T	A	E	G	V	S	F	K	Y	H	-	-	L	P	-	V	L	K	N	M	N	F	C	I	R	A	Q	E	-	-
XP_0206178851/12201471/1-252		Q	D	S	R	P	P	-	-	-	D	G	W	P	Q	N	G	N	I	T	F	E	D	F	D	L	R	Y	R	E	G	-	P	L	V	L	K	N	I	N	C	V	I	T	P	G	E	K	-
XP_0206113221/714966/1-253		-	K	R	L	P	P	-	-	-	K	H	W	P	S	K	G	R	I	A	F	Q	D	V	S	L	T	Y	Y	P	G	-	P	Q	V	L	K	N	I	N	L	E	I	K	G	G	E	K	I
XP_0206113171/8271077/1-251		-	E	Q	L	P	P	-	-	-	E	H	W	P	P	E	G	N	I	T	F	K	D	V	S	L	T	Y	Y	P	G	-	P	Q	V	L	E	N	I	N	L	E	I	K	G	G	E	K	I
XP_0206096261/10911338/1-248		-	-	-	K	P	P	-	-	-	A	D	W	P	S	K	G	E	I	E	F	D	N	M	S	F	K	Y	H	K	S	L	P	-	V	L	H	S	I	S	C	C	I	K	P	H	E	-	-
XP_0206078971/11241378/1-255		T	K	A	V	P	P	-	-	-	K	S	W	P	H	-	G	S	L	A	I	R	D	L	S	L	V	Y	F	D	G	-	P	R	I	L	K	D	I	N	F	C	V	S	S	K	E	K	V
XP_0206077351/10361286/1-251		-	H	R	L	P	P	-	-	-	E	Q	W	P	H	K	G	N	I	T	Y	Q	D	V	S	L	T	Y	Y	P	G	-	P	Q	V	L	K	K	I	N	L	N	I	K	G	G	T	K	I
XP_0206077301/9581202/1-245		-	-	R	L	P	P	-	-	-	E	H	W	P	H	E	G	N	I	T	F	Q	N	V	T	L	S	Y	Y	P	G	-	P	R	I	L	K	K	I	N	L	N	I	K	G	G	T	K	I
XP_0206017251/15111765/1-255		-	K	T	L	P	P	-	-	-	T	N	W	P	H	D	G	H	V	S	F	R	N	V	V	L	R	Y	Y	P	G	-	P	Q	V	L	K	N	L	S	F	E	I	E	G	K	T	K	L
XP_0205612081/12961548/1-253		E	P	P	T	V	P	-	-	-	P	D	W	P	T	E	G	C	I	R	I	T	N	F	G	L	R	Y	R	S	D	-	D	L	A	I	R	N	I	N	V	D	I	S	G	G	E	K	-
XP_0205248051/12781536/1-259		-	-	C	R	P	P	-	-	-	Y	N	W	P	S	K	G	T	I	S	F	K	S	L	Q	V	R	Y	S	E	H	L	P	S	V	L	K	N	I	T	C	T	F	P	G	K	K	K	V
XP_0205137421/503751/1-249		-	-	-	S	L	P	-	-	-	A	G	W	P	T	E	G	H	I	Q	I	R	G	F	S	L	R	Y	R	P	D	-	E	P	A	I	R	N	I	S	I	D	I	Q	G	G	E	K	-
XP_0204957511/12891541/1-253		E	D	K	K	P	P	-	-	-	P	E	W	P	Q	K	G	N	V	E	F	Q	D	Y	S	V	R	Y	R	E	G	-	D	L	V	L	K	K	L	T	L	N	V	K	G	G	E	K	-
XP_0204639091/12611510/1-250		-	-	S	S	L	P	-	-	-	P	G	W	P	T	D	G	C	I	D	I	R	G	F	G	L	R	Y	R	Q	D	-	D	L	A	I	H	N	I	T	I	R	I	N	G	G	E	K	-
XP_0204491831/12421493/1-252		I	D	N	P	H	-	-	A	H	D	F	W	P	S	C	G	Q	M	D	V	Q	G	L	T	V	K	Y	T	E	T	G	R	P	V	L	S	E	I	S	F	S	V	E	G	G	H	S	V
XP_0203751671/414662/1-249		-	-	-	Q	P	E	-	-	-	K	G	W	P	D	K	G	E	I	K	F	L	D	Y	K	V	R	Y	R	P	E	-	D	L	V	L	H	G	I	T	C	E	I	Q	P	N	E	K	-
XP_0203102111/11781430/1-253		E	D	K	K	P	S	-	-	-	P	D	W	P	S	Q	G	K	V	E	F	L	D	Y	S	V	R	Y	R	E	G	-	D	L	V	L	K	N	L	T	L	S	V	V	G	G	E	K	-
XP_0203041271/11321384/1-253		D	D	S	F	F	S	-	-	-	N	D	C	P	V	E	G	P	I	V	F	R	G	V	T	L	R	Y	G	P	S	-	P	L	A	L	D	E	V	S	F	K	I	E	P	K	E	K	I
XP_0203035081/13051559/1-255		L	M	Y	T	P	P	-	-	-	Q	D	W	P	D	K	G	E	I	I	F	E	K	L	K	I	Q	Y	R	D	N	-	E	F	V	L	K	G	I	S	A	T	I	H	P	A	E	K	-
XP_0202982201/11221371/1-250		S	S	N	P	P	P	-	-	-	P	T	W	P	T	Q	G	Q	L	T	L	K	N	V	C	M	T	Y	G	K	N	D	L	-	A	L	K	N	L	N	V	D	I	E	P	G	W	-	-
XP_0202921231/10811329/1-249		S	I	D	K	P	L	-	-	-	S	D	W	P	S	K	G	E	I	R	F	D	Q	V	S	L	R	Y	S	-	-	E	P	-	V	L	K	S	L	S	F	V	I	E	P	G	M	-	-
XP_0202899811/11261378/1-253		V	T	V	K	P	D	-	-	-	D	N	W	P	S	-	G	K	I	E	F	K	A	V	Q	L	R	Y	R	E	E	-	P	L	V	L	V	D	V	S	F	S	I	K	A	G	E	-	-
XP_0202214021/12621506/1-245		-	D	R	S	P	P	-	-	-	Q	N	W	P	S	Q	G	N	I	E	L	N	N	L	Q	V	R	Y	R	P	N	T	P	L	V	L	K	G	V	S	L	S	I	Q	G	G	E	K	I
XP_0201728011/12931544/1-252		E	D	H	L	-	P	-	-	-	P	N	W	P	T	H	G	D	I	D	I	S	D	L	K	V	R	Y	R	P	N	T	P	L	I	L	K	G	I	N	V	S	I	R	G	G	E	K	I
XP_0201372241/12891541/1-253		Q	E	T	S	P	P	-	-	-	S	T	W	P	Q	A	G	R	V	E	F	R	N	Y	G	L	R	Y	R	E	D	-	D	L	V	L	K	N	I	N	I	T	I	N	G	G	E	K	-
XP_0201372221/13111563/1-253		Q	E	T	S	P	P	-	-	-	S	T	W	P	Q	A	G	R	V	E	F	R	N	Y	G	L	R	Y	R	E	D	-	D	L	V	L	K	N	I	N	I	T	I	N	G	G	E	K	-
XP_0200783721/12691523/1-255		-	-	-	K	P	P	-	-	-	I	T	W	P	S	-	G	T	I	E	F	K	D	Y	S	T	R	Y	A	E	N	-	D	L	V	L	K	N	I	T	F	S	I	K	L	G	E	-	-
XP_0200748571/10041264/1-261		-	D	R	E	P	P	-	-	-	P	E	W	P	S	E	G	S	F	K	F	E	N	V	C	M	S	Y	R	P	G	-	P	L	V	L	K	N	V	N	V	D	I	K	G	N	E	K	I
XP_0200719331/11121375/1-264		-	E	T	K	P	R	-	-	-	P	T	W	P	E	H	G	A	I	E	F	K	H	A	S	M	R	Y	R	E	G	-	P	L	V	L	K	D	L	T	I	S	V	K	G	G	E	K	I
XP_0200661691/13451606/1-262		-	E	T	E	P	P	-	-	-	A	S	W	P	E	-	G	V	I	S	V	K	D	V	S	L	R	Y	D	P	S	-	P	R	V	I	K	N	V	S	F	E	V	E	S	N	N	K	V
XP_0200450291/11101366/1-257		-	-	T	A	P	A	-	-	-	R	N	W	P	I	-	G	K	I	E	I	N	N	L	S	A	R	Y	R	D	N	-	G	L	V	L	D	D	I	S	L	S	I	K	S	R	Q	-	-
XP_0199585221/12571506/1-250		-	-	S	S	L	S	-	-	-	P	G	W	P	T	N	G	C	I	D	I	R	G	F	S	L	R	Y	R	H	D	-	D	L	A	I	R	N	I	T	I	C	I	N	G	G	E	K	-
XP_0199387001/12931545/1-253		E	D	K	K	P	P	-	-	-	P	D	W	P	M	E	G	N	V	Q	F	Q	D	Y	S	V	R	Y	R	E	G	-	D	L	V	L	K	N	L	T	L	S	V	K	G	G	E	K	-
XP_0199327981/21492402/1-254		K	Y	K	P	V	P	-	-	-	I	S	W	P	Q	-	G	D	I	V	F	E	N	V	S	L	R	Y	E	S	Q	-	E	N	V	I	T	N	L	N	L	T	I	P	A	G	Q	R	I
XP_0199267021/10581308/1-251		-	D	S	P	P	P	-	-	-	S	S	W	P	Q	N	G	E	I	K	L	V	N	V	G	L	Q	Y	S	-	-	T	D	-	V	L	H	N	V	T	C	L	I	N	S	R	E	-	-
XP_0199005381/11401391/1-252		-	P	S	S	P	A	-	-	-	P	C	W	P	D	-	G	Q	L	S	F	Q	D	V	E	M	C	Y	R	D	D	-	P	L	V	L	K	K	I	S	F	D	I	L	P	E	E	T	V
XP_0199005361/11641415/1-252		-	P	S	S	P	A	-	-	-	P	C	W	P	D	-	G	Q	L	S	F	Q	D	V	E	M	C	Y	R	D	D	-	P	L	V	L	K	K	I	S	F	D	I	L	P	E	E	T	V
XP_0199005201/13691619/1-251		-	A	S	Q	V	P	-	-	-	E	G	W	P	Q	-	G	E	I	Q	I	Q	N	L	S	V	R	Y	D	T	T	-	K	P	V	L	K	Q	V	N	A	H	I	S	P	G	Q	K	V
XP_0198983471/13831633/1-251		-	N	S	Q	V	P	-	-	-	E	D	W	P	Q	-	G	D	I	K	I	Q	D	L	S	V	R	Y	D	P	L	-	K	P	V	L	K	H	V	S	A	Y	I	N	P	G	Q	K	V
XP_0198958381/12961547/1-252		I	D	N	P	H	-	-	A	Q	D	S	W	P	S	Q	G	H	M	E	V	Q	G	L	T	V	K	Y	T	E	A	E	R	S	V	L	Q	N	I	S	F	T	V	E	G	G	H	S	V
XP_0198813831/10261274/1-249		-	-	-	N	L	P	-	-	-	I	D	W	P	S	Q	G	A	I	E	F	N	D	V	K	L	K	Y	N	-	-	E	P	-	V	L	K	G	L	K	F	N	V	H	P	K	E	-	-
XP_0198752851/309557/1-249		S	D	G	Q	T	L	-	-	-	Q	N	W	P	E	-	G	R	V	E	F	M	K	V	S	L	T	Y	A	N	S	-	K	Q	V	L	K	D	I	N	F	C	L	E	P	G	E	K	V
XP_0198750801/10371287/1-251		-	I	K	E	P	P	-	-	-	K	F	W	P	E	Q	G	N	I	R	F	D	G	V	S	M	R	Y	S	-	-	E	P	-	V	L	K	D	L	N	F	N	V	R	C	R	E	-	-
XP_0198563801/10131262/1-250		-	-	-	H	P	P	-	-	-	P	N	W	P	D	K	G	N	I	V	M	N	S	V	S	Y	K	H	S	-	-	G	P	-	V	L	N	D	I	S	C	T	V	I	S	R	E	-	-
XP_0198547061/12191472/1-254		P	D	N	R	P	D	-	-	-	P	N	W	P	V	-	G	S	I	Q	F	D	E	Y	A	T	R	Y	R	P	G	-	D	L	V	L	K	N	V	S	C	Y	I	P	G	G	Q	-	-
XP_0197731631/338584/1-247		-	A	D	R	P	P	-	-	-	T	D	W	P	R	E	G	R	V	T	F	K	H	A	Y	L	R	Y	T	-	-	G	P	-	S	I	R	D	L	D	V	E	I	Q	P	G	E	-	-
XP_0197598641/10471296/1-250		-	-	M	A	P	L	-	-	-	K	T	W	P	E	H	G	Q	L	E	F	K	S	V	Y	L	R	Y	A	-	-	E	P	-	V	L	N	N	L	S	F	R	I	K	P	K	E	-	-
XP_0197582251/10781329/1-252		P	E	K	K	P	P	-	-	-	K	T	W	P	S	E	G	K	I	E	F	K	H	V	S	L	R	Y	F	-	-	D	P	-	V	L	E	D	L	C	F	A	I	E	S	K	E	-	-
XP_0197553721/10501294/1-245		-	-	-	R	P	P	-	-	-	L	D	W	P	Q	K	G	R	V	S	F	S	H	A	F	L	R	Y	S	-	-	S	P	-	S	I	R	D	L	N	V	E	F	R	P	G	E	-	-
XP_0197532421/13121564/1-253		D	A	S	Q	V	P	-	-	-	E	T	W	P	Q	-	G	E	I	K	I	Q	D	L	C	V	R	Y	D	P	M	-	K	P	V	L	K	H	V	N	A	Y	I	Q	P	G	Q	K	V
XP_0197409131/12771526/1-250		-	-	A	H	L	A	-	-	-	A	D	W	P	T	T	G	S	I	Q	F	E	D	Y	G	L	Q	Y	R	K	G	-	D	W	A	L	K	G	I	S	V	N	I	Q	D	K	E	K	-
XP_0197404521/12901542/1-253		E	D	K	K	P	H	-	-	-	A	D	W	P	T	Q	G	N	V	E	F	H	N	Y	S	V	R	Y	R	E	G	-	D	L	V	L	K	N	L	T	L	S	V	K	G	G	E	K	-
XP_0197255901/11371388/1-252		-	S	N	A	P	A	-	-	-	L	S	W	P	E	-	G	K	I	T	F	H	N	V	D	M	R	Y	R	D	G	-	P	L	V	L	K	G	L	S	F	T	I	Q	P	E	E	T	I
XP_0197241081/10291279/1-251		-	K	K	R	P	P	-	-	-	P	G	W	P	S	K	G	L	V	T	F	D	G	V	S	F	S	Y	S	A	D	G	P	-	V	L	D	N	L	K	V	T	F	Q	P	K	E	-	-
XP_0196622301/13181570/1-253		E	G	S	R	P	P	-	-	-	A	G	W	P	L	Q	G	E	V	E	F	R	N	Y	S	T	R	Y	R	P	G	-	E	L	V	L	K	N	L	S	L	H	V	R	G	G	E	K	-
XP_0196310141/11961447/1-252		-	G	A	D	P	A	-	-	-	E	G	W	P	R	-	G	Q	V	Q	F	D	H	Y	K	M	Q	Y	R	D	N	-	P	L	V	L	K	G	I	H	C	D	I	H	S	N	E	S	I
XP_0196203131/11401391/1-252		-	E	T	A	P	S	-	-	-	K	S	W	P	S	-	G	R	V	R	Y	Q	K	Y	N	M	R	Y	R	E	G	-	P	L	V	L	K	D	V	S	F	S	T	K	P	S	E	K	V
XP_0196163971/12071458/1-252		-	D	A	D	P	A	-	-	-	E	S	W	P	D	-	G	V	V	Q	F	A	R	Y	Q	M	R	Y	R	E	S	-	P	L	V	L	K	D	V	Q	C	N	I	R	P	R	E	S	V
XP_0196136331/13841635/1-252		G	N	V	V	P	A	-	-	-	A	D	W	P	A	-	G	E	V	R	L	D	K	I	S	V	R	Y	D	K	T	-	D	P	V	L	H	T	V	T	A	S	F	K	P	G	E	K	V
XP_0196021661/13791629/1-251		-	P	S	L	I	P	-	-	-	K	N	W	P	D	-	G	K	I	Q	I	Q	N	L	S	V	R	Y	D	S	S	-	K	P	V	L	K	H	V	N	A	L	I	S	P	G	Q	K	I
XP_0195612761/11551401/1-247		D	G	N	P	S	P	-	-	-	P	D	W	P	N	Q	G	T	I	E	F	D	N	F	G	M	E	Y	G	E	Q	-	N	V	A	L	K	D	I	T	L	R	I	N	S	Q	E	K	I
XP_0195547021/11151368/1-254		P	P	R	I	L	N	-	-	-	K	G	W	P	E	A	G	R	I	L	F	K	N	V	S	Y	R	Y	F	-	-	G	N	-	V	L	K	N	L	N	F	E	I	N	P	M	E	-	-
XP_0195458801/10451297/1-253		E	R	A	V	L	P	-	-	-	K	Q	W	P	S	E	G	R	I	E	F	K	N	V	K	F	K	Y	F	-	-	A	P	-	V	L	R	D	L	S	F	E	I	K	P	R	E	-	-
XP_0194771621/13361588/1-253		E	N	K	R	P	P	-	-	-	A	D	W	P	S	R	G	E	L	E	F	I	N	Y	S	V	R	Y	R	K	G	-	D	L	V	L	K	D	L	N	L	R	V	H	G	G	E	K	-
XP_0194634701/12461503/1-258		-	D	S	R	P	P	-	-	-	R	N	W	P	E	T	G	T	I	C	L	K	N	L	E	V	R	Y	A	E	H	L	P	S	V	L	K	N	I	T	C	T	F	P	G	R	K	K	I
XP_0194310571/10461303/1-258		-	D	S	R	P	D	-	-	-	R	S	W	P	S	F	G	E	I	H	I	H	D	L	Q	V	R	Y	A	P	Q	L	P	L	V	L	R	G	L	T	C	T	F	T	A	G	A	K	T
XP_0194308861/12241475/1-252		-	D	S	R	P	P	-	-	-	P	G	W	P	S	S	G	S	I	R	F	E	D	V	V	L	R	Y	R	P	E	-	P	P	V	L	H	G	L	T	F	T	I	F	P	T	D	K	-
XP_0193976591/13001552/1-253		E	H	T	A	P	P	-	-	-	S	T	W	P	H	E	G	K	V	E	F	R	G	Y	G	L	R	Y	R	K	D	-	D	L	V	L	K	N	I	N	V	T	I	N	G	G	E	K	-
XP_0193146531/11851437/1-253		T	D	K	R	P	P	-	-	-	P	G	W	P	S	K	G	E	I	Q	F	N	N	Y	Q	L	R	Y	R	P	E	-	D	L	I	L	K	G	I	T	C	D	I	K	S	M	E	K	-
XP_0191939831/12471508/1-262		-	-	N	R	P	D	-	-	-	T	D	W	P	S	N	G	E	V	D	I	S	N	L	Q	V	R	Y	A	P	H	M	P	L	V	L	R	G	I	T	C	T	L	F	G	G	K	K	T
XP_0191906331/12011452/1-252		-	D	N	R	P	P	-	-	-	P	A	W	P	S	A	G	S	I	R	F	E	N	V	V	L	R	Y	R	P	E	-	P	P	V	L	H	G	I	S	F	T	I	P	S	S	D	K	-
XP_0191884291/12791530/1-252		-	D	S	R	P	P	-	-	-	S	S	W	P	E	E	G	T	I	E	L	F	D	L	K	V	R	Y	K	E	N	L	P	I	V	L	H	G	I	S	C	R	F	P	G	G	N	K	I
XP_0191401192/11811431/1-251		-	-	K	T	P	P	-	-	-	L	D	W	P	Q	-	G	E	V	V	F	E	N	A	E	M	R	Y	R	E	N	-	P	L	V	L	K	K	V	S	F	T	I	K	P	K	E	K	I
XP_0191341041/12961544/1-249		Q	N	A	Q	L	S	-	-	-	P	A	W	P	E	Q	G	W	L	E	F	R	A	V	V	L	A	Y	R	E	G	-	P	N	A	L	D	G	V	S	L	V	M	R	P	G	E	K	V
XP_0190398171/12571512/1-256		-	-	-	K	P	P	-	-	-	A	H	W	P	S	-	G	E	I	I	F	K	D	Y	S	A	R	Y	R	K	D	-	G	L	I	L	K	K	I	N	L	K	I	N	P	K	E	-	-
XP_0190382221/10741333/1-260		-	T	P	G	P	K	-	-	-	P	T	W	P	E	Q	G	S	I	E	F	E	N	A	S	L	R	Y	R	D	N	-	P	L	V	L	K	N	V	T	F	N	V	A	P	G	E	K	I
XP_0190382201/11971441/1-245		-	E	P	R	P	P	-	-	-	K	V	W	P	S	-	G	S	V	K	F	E	N	I	S	A	K	Y	R	E	N	-	D	L	V	L	K	N	V	S	L	D	I	K	P	R	E	-	-
XP_0190330331/13691621/1-253		-	-	P	R	P	A	-	-	-	A	S	W	P	E	-	G	A	I	Q	V	E	D	L	V	I	R	Y	A	P	D	-	P	S	V	L	H	R	I	S	F	E	I	A	P	R	E	K	V
XP_0190296361/11771438/1-262		-	S	T	D	P	P	-	-	-	M	T	W	P	G	Q	G	A	V	E	F	K	D	V	V	M	S	Y	R	P	G	-	P	P	V	L	K	G	L	S	L	S	I	S	A	G	E	K	V
XP_0190241281/11941449/1-256		-	-	R	A	P	R	-	-	-	P	T	W	P	E	K	G	A	I	D	M	K	D	V	V	L	S	Y	R	P	G	-	P	A	V	L	K	G	V	D	L	H	I	N	G	G	E	R	I
XP_0190092461/11811436/1-256		S	D	P	-	K	S	-	-	-	D	E	W	P	N	Q	G	T	I	E	F	Q	Q	V	S	L	R	Y	R	P	E	-	P	L	V	L	K	D	L	T	F	S	I	Q	A	G	E	K	I
XP_0190009331/13661612/1-247		-	-	P	R	P	P	-	-	-	A	S	W	P	E	-	G	A	I	T	V	E	K	L	I	I	R	Y	A	P	D	-	P	D	V	L	H	S	I	S	F	T	V	A	P	R	E	K	-
XP_0189980691/13251577/1-253		-	-	A	K	P	A	-	-	-	Q	G	W	P	E	-	G	S	I	E	F	D	H	F	S	M	K	Y	R	P	E	-	D	F	C	L	R	D	V	S	L	K	F	N	G	G	E	-	-
XP_0189873061/12631526/1-264		-	-	-	R	P	Q	-	-	-	P	Q	W	P	D	-	G	E	I	S	F	V	N	Y	T	T	R	Y	R	E	N	-	D	P	V	L	N	S	I	S	L	D	I	K	P	R	E	-	-
XP_0189076691/14661724/1-259		K	K	A	Q	I	S	-	-	-	R	L	W	P	S	K	G	D	I	N	F	E	N	V	T	I	F	H	P	E	N	-	Q	P	T	I	K	S	L	N	L	H	I	H	A	G	Q	K	V
XP_0188998091/11031356/1-254		S	D	K	K	P	P	-	-	-	P	D	W	P	Q	R	G	R	V	I	F	R	K	M	F	L	R	Y	V	-	-	E	P	-	V	L	K	N	L	N	F	T	I	E	P	K	E	-	-
XP_0188473441/9761236/1-261		Q	E	S	R	P	S	-	-	-	P	D	W	P	A	V	G	K	V	E	I	E	D	L	Q	V	R	Y	R	S	T	A	P	L	V	L	C	G	I	S	C	T	F	E	G	G	H	K	I
XP_0188135701/12481499/1-252		K	D	C	L	P	P	-	-	-	P	N	W	P	T	H	G	K	I	D	L	K	D	L	Q	V	R	Y	R	P	N	T	P	L	V	L	K	D	I	T	L	S	I	H	G	G	E	K	I
XP_0187338341/10231286/1-264		-	A	T	R	P	D	-	-	-	P	S	W	P	K	E	G	R	I	D	F	K	N	M	T	M	A	Y	Q	P	G	-	P	P	V	L	K	N	I	N	L	N	I	N	G	G	E	K	I
XP_0187283861/12071454/1-248		-	S	S	R	P	P	-	-	-	P	G	W	P	S	S	G	L	I	K	F	E	D	V	V	L	R	Y	R	P	E	-	P	P	V	L	H	G	L	S	F	S	T	A	P	C	E	K	-
XP_0187056451/395649/1-255		-	G	I	D	P	P	-	-	-	T	A	W	P	T	-	G	R	L	D	M	V	N	L	A	V	K	Y	A	P	D	-	P	P	V	L	S	G	V	N	V	S	I	D	G	Y	Q	R	-
XP_0186649391/8011049/1-249		S	P	Y	N	L	S	-	-	-	P	H	W	P	A	H	G	N	V	S	F	Q	E	Y	T	T	R	Y	A	S	E	-	D	P	V	L	V	D	L	N	F	D	V	N	A	G	Q	R	V
XP_0186173621/12821534/1-253		E	D	K	K	P	P	-	-	-	P	E	W	P	Q	T	G	K	V	E	F	L	N	Y	S	V	R	Y	R	E	G	-	D	L	V	L	K	N	L	T	L	S	I	K	G	G	E	K	-
XP_0185711441/9891238/1-250		-	-	R	S	E	F	-	-	-	K	D	W	L	K	L	G	C	I	Q	F	K	N	V	S	L	K	Y	N	L	Q	-	L	-	V	L	N	N	I	N	V	T	I	K	A	K	E	-	-
XP_0185655211/10441294/1-251		-	T	K	T	L	P	-	-	-	R	L	W	P	E	E	G	T	I	K	F	I	K	M	C	L	R	Y	S	-	-	D	D	-	V	L	K	D	L	N	F	E	I	K	S	N	E	-	-
XP_0185496751/10591310/1-252		-	A	D	A	P	A	-	-	-	P	S	W	P	Q	-	G	K	I	T	F	Q	N	V	E	M	R	Y	R	D	D	-	L	L	V	L	K	N	L	S	F	T	I	L	P	E	E	T	I
XP_0184982681/12811531/1-251		-	D	S	Q	P	P	-	-	-	S	T	W	P	E	N	G	T	I	D	I	I	D	L	K	V	R	Y	K	E	N	L	P	V	V	L	H	G	V	T	C	S	F	P	G	G	K	K	I
XP_0184947711/10231269/1-247		-	S	A	T	P	P	-	-	-	T	D	W	P	H	-	G	V	V	D	F	E	N	Y	S	C	R	Y	R	E	G	-	P	L	V	L	N	N	L	N	L	H	I	D	A	G	K	-	-
XP_0184282211/12851537/1-253		D	D	K	K	P	E	-	-	-	E	G	W	P	S	K	G	E	V	E	L	S	N	Y	S	I	R	Y	R	P	G	-	D	L	V	L	K	N	L	N	L	K	V	K	G	G	E	K	-
XP_0183984271/14351685/1-251		-	-	F	T	P	S	-	-	-	K	E	W	P	K	H	G	R	V	D	F	K	D	F	K	V	R	Y	R	E	G	-	D	L	V	L	N	G	L	T	F	S	V	L	G	G	E	K	-
XP_0182947801/12791533/1-255		V	T	V	S	P	P	-	-	-	H	S	W	P	E	-	G	K	I	E	V	K	D	L	V	I	Q	Y	G	P	D	-	P	A	V	L	R	G	V	S	F	K	T	R	P	R	E	K	I
XP_0182820961/13021554/1-253		-	-	N	K	P	P	-	-	-	A	S	W	P	Q	-	G	E	I	E	F	D	A	F	S	M	R	Y	R	P	E	-	P	L	C	L	N	K	V	C	V	K	I	S	G	G	E	-	-
XP_0182262601/13301592/1-263		P	S	N	R	P	G	-	-	-	K	D	W	P	E	-	G	E	I	V	V	Q	N	I	V	V	Q	Y	M	P	E	-	Q	P	A	I	S	N	L	S	F	K	V	D	P	C	S	K	V
XP_0181903211/11921446/1-255		-	-	-	E	I	R	-	-	-	Q	S	W	P	E	Q	G	E	I	L	F	D	N	V	Q	M	R	Y	R	D	G	-	P	L	V	L	H	G	F	S	L	H	V	Q	G	G	E	R	I
XP_0181603671/11871445/1-259		-	-	-	E	V	R	-	-	-	P	S	W	P	E	K	G	E	I	V	F	D	N	V	E	M	R	Y	R	A	N	-	P	L	V	L	S	G	L	S	M	H	V	R	G	G	E	R	I
XP_0180918221/12641516/1-253		E	E	T	A	P	E	-	-	-	P	T	W	P	Q	E	G	K	I	E	F	R	G	Y	G	L	R	Y	R	D	D	-	D	L	A	L	R	N	I	N	V	T	I	Q	G	G	E	K	-
XP_0180699241/12051459/1-255		-	-	-	D	I	R	-	-	-	K	S	W	P	E	S	G	E	I	I	F	N	D	V	Q	M	R	Y	R	E	G	-	P	L	V	L	S	G	L	S	M	H	V	Q	G	G	E	R	I
XP_0180455821/11251373/1-249		S	D	N	P	P	P	-	-	-	P	T	W	P	S	Q	G	Q	L	I	L	K	N	V	N	M	K	Y	H	M	D	D	P	-	V	L	K	N	L	N	V	S	I	E	P	G	W	-	-
XP_0180116101/9411195/1-255		R	N	A	N	I	K	-	-	-	P	G	W	P	T	S	G	Q	I	D	F	R	N	V	S	L	R	Y	E	-	-	Q	P	-	V	L	K	N	I	S	F	T	I	S	S	G	E	-	-
XP_0179859531/12421493/1-252		-	-	S	R	P	P	-	-	-	K	D	W	P	T	-	G	E	I	K	F	E	N	Y	S	T	R	Y	R	P	E	-	G	L	V	L	K	D	I	N	L	H	I	R	P	R	E	-	-
XP_0179681541/10541307/1-254		-	S	K	K	P	P	-	-	-	P	T	W	P	E	Q	G	K	I	V	A	D	D	L	S	L	R	Y	F	P	D	S	K	-	V	L	K	S	L	N	F	E	I	K	P	T	E	-	-
XP_0178629251/10471301/1-255		P	S	K	K	P	P	-	-	-	P	T	W	P	E	Q	G	K	I	V	A	D	D	L	S	L	R	Y	S	P	D	S	K	-	V	L	K	S	L	N	F	E	I	K	P	M	E	-	-
XP_0178588611/10401293/1-254		-	E	K	K	P	P	-	-	-	A	S	W	P	P	A	G	Q	I	V	A	D	D	L	S	L	R	Y	A	P	D	A	P	-	I	L	K	S	L	N	F	V	I	E	P	R	E	-	-
XP_0178537601/10241277/1-254		-	D	K	Q	P	N	-	-	-	P	N	W	P	E	R	G	E	I	T	A	D	D	L	S	L	R	Y	S	P	D	A	P	-	V	L	K	S	I	N	F	T	I	E	P	C	E	-	-
XP_0178492581/10851333/1-249		-	-	-	K	P	K	-	-	-	T	D	W	P	N	K	G	R	I	E	F	I	N	F	K	L	R	Y	S	-	-	E	T	-	V	L	R	N	L	N	F	T	I	E	P	C	E	-	-
XP_0178446371/10481296/1-249		-	-	-	K	L	Q	-	-	-	S	A	W	P	D	Q	G	R	I	N	F	I	N	F	N	L	R	Y	A	-	-	Y	P	-	V	L	R	N	L	N	F	S	I	Q	P	R	E	-	-
XP_0177937471/13781629/1-252		-	-	E	N	P	P	-	-	-	Y	G	W	P	S	Q	G	V	V	E	F	K	D	V	L	L	K	Y	R	E	H	-	V	P	S	L	N	G	V	S	F	V	T	R	P	A	E	K	I
XP_0177870461/10711322/1-252		P	D	K	K	P	K	-	-	-	K	E	W	P	E	H	G	E	V	K	F	S	K	L	Y	L	T	Y	N	-	-	D	P	-	V	L	R	N	L	N	F	V	I	K	P	K	D	-	-
XP_0177771371/9791230/1-252		P	D	I	E	V	P	-	-	-	L	G	W	P	K	T	G	R	L	R	F	K	N	V	Q	L	S	Y	G	-	-	S	K	-	V	L	R	D	I	N	L	L	I	R	A	G	E	-	-
XP_0177608741/11291374/1-246		-	-	-	P	P	P	-	-	-	E	D	W	P	K	Y	G	Q	L	I	L	K	N	L	S	L	K	Y	N	K	D	D	P	-	V	L	K	N	L	N	V	T	I	E	P	G	W	-	-
XP_0177254331/13471597/1-251		-	P	S	L	I	P	-	-	-	K	N	W	P	D	-	G	K	I	Q	I	Q	N	L	S	V	R	Y	D	S	S	-	K	P	V	L	K	H	V	N	A	L	I	S	P	G	Q	K	I
XP_0176621671/12541503/1-250		R	L	V	Q	V	A	-	-	-	A	D	W	P	S	Q	G	L	L	E	F	Q	E	V	V	L	A	Y	R	A	G	-	P	N	A	L	D	G	V	S	F	T	V	Y	P	G	E	K	V
XP_0176528291/12751527/1-253		Q	E	T	T	P	P	-	-	-	S	N	W	P	Q	T	G	R	V	E	F	R	D	Y	G	L	R	Y	R	E	D	-	D	L	V	L	K	H	I	N	V	T	I	E	G	G	E	K	-
XP_0175709611/12741526/1-253		E	Q	T	P	V	P	-	-	-	A	G	W	P	T	A	G	H	I	K	I	L	D	F	G	L	R	Y	R	E	D	-	E	L	A	I	Y	D	I	N	V	S	I	K	G	G	E	K	-
XP_0175581881/13561606/1-251		-	P	A	Q	V	P	-	-	-	A	G	W	P	K	-	G	E	I	Q	I	E	N	L	S	V	R	Y	D	S	S	-	K	P	V	L	K	R	V	N	A	H	I	K	P	G	Q	K	V
XP_0175487311/11341385/1-252		-	D	V	S	I	P	-	-	-	S	G	W	P	Q	-	G	A	I	T	F	K	D	Y	S	M	R	Y	R	E	N	-	P	I	V	L	D	N	L	N	L	A	I	K	P	R	E	K	L
XP_0174832201/720983/1-264		T	S	T	S	L	A	-	-	-	E	V	W	P	S	-	G	A	I	E	F	R	D	F	S	T	R	Y	R	P	N	-	D	L	V	L	K	S	I	N	F	I	V	L	P	G	E	-	-
XP_0173886051/12111463/1-253		Q	E	T	A	P	P	-	-	-	N	S	W	P	Q	V	G	Q	V	E	F	R	N	Y	C	L	R	Y	R	E	D	-	D	F	V	L	R	H	I	N	V	T	I	N	G	G	E	K	-
XP_0173403911/11601411/1-252		-	A	S	A	P	A	-	-	-	S	D	W	P	Q	-	G	S	I	S	F	Q	D	V	E	M	R	Y	R	P	E	-	P	L	A	L	K	N	L	S	F	N	V	L	P	E	E	K	V
XP_0173330861/10531305/1-253		G	K	A	E	L	P	-	-	-	A	S	W	P	E	H	G	R	V	E	F	D	A	A	V	L	A	Y	R	P	G	-	P	N	A	L	D	G	V	S	F	L	V	M	P	G	E	R	V
XP_0173001341/10591315/1-257		-	E	H	K	P	P	-	-	-	P	G	W	P	D	Q	G	R	I	E	F	N	S	M	S	L	R	Y	G	-	-	E	P	-	V	L	K	N	L	T	F	T	I	Q	P	R	E	-	-
XP_0172639641/11421394/1-253		E	A	A	A	P	A	-	-	-	P	S	W	P	Q	-	G	E	I	T	F	Q	D	V	N	M	R	Y	R	D	D	-	P	L	V	L	K	S	L	S	F	T	I	L	P	E	E	T	I
XP_0171616811/12221474/1-253		E	S	P	S	V	P	-	-	-	P	G	W	P	T	Q	G	C	I	D	I	R	G	F	G	L	R	Y	R	H	D	-	D	L	A	I	R	N	I	T	I	A	I	N	G	G	E	K	-
XP_0171213021/10161270/1-255		A	D	N	K	P	P	-	-	-	K	N	W	P	Q	E	G	Q	I	K	A	E	E	L	S	L	R	Y	N	P	D	T	D	-	V	L	N	S	L	N	F	V	I	Q	P	R	E	-	-
XP_0170085681/10411294/1-254		-	G	K	K	P	S	-	-	-	P	S	W	P	E	K	G	E	I	I	A	E	D	L	C	L	R	Y	F	P	D	A	K	-	V	L	K	A	L	N	F	R	I	R	P	R	E	-	-
XP_0170033421/11231374/1-252		-	-	-	K	P	P	-	-	-	K	F	W	P	E	Q	G	E	I	V	F	D	R	L	S	L	R	Y	T	P	D	A	E	-	V	L	K	S	L	S	F	V	I	R	P	R	E	-	-
XP_0170000561/9681222/1-255		A	D	K	K	P	P	-	-	-	Q	S	W	P	E	Q	G	K	I	V	F	D	E	L	S	L	R	Y	T	P	D	A	E	-	V	L	K	S	L	S	F	V	I	K	P	R	E	-	-
XP_0169630771/10361289/1-254		-	D	K	K	L	P	-	-	-	Q	T	W	P	E	Q	G	K	I	M	F	D	D	L	S	L	R	Y	T	P	D	A	E	-	V	L	K	S	L	S	F	V	I	K	P	R	E	-	-
XP_0169613691/10331287/1-255		A	D	K	K	P	P	-	-	-	Q	S	W	P	E	D	G	K	I	E	F	E	E	L	S	L	R	Y	T	P	D	A	E	-	V	L	K	S	L	S	F	V	I	K	P	R	E	-	-
XP_0168787311/11841433/1-250		-	-	T	A	P	P	-	-	-	S	S	W	P	Q	V	G	R	V	E	F	R	N	Y	C	L	R	Y	R	E	D	-	D	F	V	L	R	H	I	N	V	T	I	N	G	G	E	K	-
XP_0168787291/12371489/1-253		Q	E	T	A	P	P	-	-	-	S	S	W	P	Q	V	G	R	V	E	F	R	N	Y	C	L	R	Y	R	E	D	-	D	F	V	L	R	H	I	N	V	T	I	N	G	G	E	K	-
XP_0168787271/12541506/1-253		Q	E	T	A	P	P	-	-	-	S	S	W	P	Q	V	G	R	V	E	F	R	N	Y	C	L	R	Y	R	E	D	-	D	F	V	L	R	H	I	N	V	T	I	N	G	G	E	K	-
XP_0167850011/12331485/1-253		Q	E	T	A	P	P	-	-	-	S	S	W	P	Q	V	G	R	V	E	F	R	N	Y	C	L	R	Y	R	E	D	-	D	F	V	L	R	H	I	N	V	T	I	N	G	G	E	K	-
XP_0167345821/11841431/1-248		-	S	H	R	P	P	-	-	-	P	G	W	P	S	S	G	S	I	Q	F	E	D	V	V	L	R	Y	R	P	E	-	P	P	V	L	C	G	L	S	F	I	I	S	P	S	E	K	-
XP_0167152481/12641515/1-252		-	S	H	R	P	P	-	-	-	P	G	W	P	S	S	G	S	I	Q	F	E	D	V	V	L	R	Y	R	P	E	-	P	P	V	L	C	G	L	S	F	T	T	S	P	S	E	K	-
XP_0166630441/10721323/1-252		P	D	K	K	P	S	-	-	-	I	T	W	P	Q	E	G	Q	I	I	F	K	T	F	Y	L	R	Y	D	-	-	A	P	-	V	L	N	N	L	N	I	N	I	A	P	A	E	-	-
XP_0166558551/391642/1-252		P	D	K	K	P	P	-	-	-	R	E	W	P	D	K	G	Q	I	V	F	E	N	F	Y	L	R	Y	S	-	-	G	D	-	V	L	K	N	L	N	V	Q	I	Q	P	M	E	-	-
XP_0166557681/11861438/1-253		D	S	I	S	P	P	-	-	-	F	A	W	P	T	N	G	I	I	H	F	S	N	V	F	L	K	Y	K	H	D	-	P	M	S	L	N	G	V	S	F	E	T	T	S	S	E	K	I
XP_0166080841/10971358/1-262		K	R	G	D	L	P	-	-	-	E	A	W	P	D	-	G	E	V	E	L	N	S	M	S	L	T	Y	P	N	T	-	R	P	V	L	R	N	I	T	V	R	I	P	P	G	T	K	V
XP_0163830541/12571506/1-250		-	-	S	P	L	P	-	-	-	S	D	W	P	R	S	G	S	I	G	F	Q	E	Y	G	L	Q	Y	R	R	G	-	D	W	A	L	K	E	I	S	L	S	V	N	E	R	E	K	-
XP_0163827061/12881540/1-253		T	D	K	Q	P	P	-	-	-	P	D	W	P	P	K	G	N	V	E	F	A	D	Y	S	V	R	Y	R	E	G	-	D	L	V	L	R	N	I	S	L	K	V	E	G	G	E	K	-
XP_0163815911/12611511/1-251		-	S	T	E	V	L	-	-	-	N	S	W	P	E	K	G	R	V	E	F	V	G	A	V	L	A	Y	R	P	G	-	P	N	A	L	D	G	V	N	L	E	V	L	P	G	E	R	V
XP_0162732291/13891651/1-263		V	E	P	R	P	P	-	-	-	A	H	W	P	T	-	G	N	I	E	V	K	N	L	H	I	R	Y	A	P	E	-	P	D	V	L	H	G	L	T	F	S	V	K	A	G	E	K	I
XP_0162172901/12961559/1-264		D	G	A	D	A	P	-	-	-	A	A	W	P	T	-	G	R	L	E	V	Q	E	L	V	V	G	Y	A	D	D	-	P	P	V	L	K	G	L	S	F	S	V	N	R	N	E	R	V
XP_0161488031/13321584/1-253		E	H	S	T	L	P	-	-	-	A	G	W	P	T	T	G	H	I	E	I	R	N	F	G	L	R	Y	R	E	D	-	E	L	A	I	S	D	I	S	V	N	I	E	G	G	E	K	-
XP_0160588381/13621614/1-253		E	G	S	R	P	P	-	-	-	A	G	W	P	T	H	G	E	V	E	F	W	N	Y	S	V	R	Y	R	P	G	-	D	L	V	L	K	D	L	S	L	H	V	R	G	G	E	K	-
XP_0160517831/12911543/1-253		E	E	M	A	P	S	-	-	-	S	S	W	P	Q	V	G	R	V	E	F	R	D	Y	S	L	R	Y	R	E	D	-	D	L	V	L	K	H	I	N	I	T	I	D	G	G	E	K	-
XP_0160448171/10171269/1-253		E	D	S	R	P	P	-	-	-	P	G	W	P	P	K	G	K	V	E	F	R	N	Y	S	V	R	Y	R	P	G	-	E	L	V	L	K	K	L	S	L	R	V	R	G	G	E	K	-
XP_0160448161/11091361/1-253		E	D	S	R	P	P	-	-	-	P	G	W	P	P	K	G	K	V	E	F	R	N	Y	S	V	R	Y	R	P	G	-	E	L	V	L	K	K	L	S	L	R	V	R	G	G	E	K	-
XP_0160124431/13581610/1-253		Q	E	M	A	P	P	-	-	-	S	T	W	P	Q	V	G	R	V	E	F	R	N	Y	G	L	R	Y	R	G	D	-	D	L	V	L	K	H	I	N	I	T	I	E	G	G	E	K	-
XP_0159892401/12761528/1-253		E	G	S	R	P	P	-	-	-	A	D	W	P	S	G	G	E	V	E	F	R	N	F	S	A	R	Y	R	P	G	-	E	L	V	L	K	N	L	S	L	R	V	R	S	G	E	K	-
XP_0159690001/12541508/1-255		-	-	R	L	P	P	-	-	-	S	N	W	P	G	Q	G	N	V	D	I	K	D	L	Q	V	R	Y	R	P	N	T	P	L	V	L	K	G	I	T	L	S	I	Y	G	G	E	K	I
XP_0159088651/10831332/1-250		-	-	-	C	Q	N	-	-	-	K	D	W	P	F	I	G	Q	I	S	F	N	N	Y	S	A	R	Y	R	E	N	-	D	L	V	L	R	N	L	N	L	S	I	N	G	S	E	K	-
XP_0158578871/11961448/1-253		Q	E	T	A	P	P	-	-	-	S	T	W	P	H	S	G	R	I	E	F	R	D	Y	C	L	R	Y	R	E	D	-	D	L	V	L	K	N	I	N	V	T	I	E	G	G	E	K	-
XP_0158382951/9821228/1-247		-	N	I	C	P	P	-	-	-	K	S	W	P	S	K	G	R	I	S	F	Q	S	V	C	L	K	Y	S	-	-	D	P	-	V	L	K	N	V	T	F	T	I	K	P	G	E	-	-
XP_0157810531/12391489/1-251		-	-	H	R	P	Q	-	-	-	K	D	W	P	S	K	G	N	I	T	F	N	K	Y	S	T	R	Y	R	P	G	-	D	L	V	L	K	E	I	T	C	C	I	N	S	N	E	K	-
XP_0157515601/10451295/1-251		-	E	A	L	P	P	-	-	-	A	N	W	P	R	D	G	H	V	T	F	R	D	V	T	M	T	Y	Y	E	G	-	P	Q	V	L	K	E	M	S	F	I	I	E	G	K	S	R	A
XP_0157132831/12871539/1-253		K	L	V	Q	V	A	-	-	-	A	D	W	P	S	Q	G	L	V	E	F	Q	Q	V	I	L	A	Y	R	A	G	-	P	N	A	L	D	G	V	S	F	T	V	Y	P	G	E	K	V
XP_0156919931/12331484/1-252		-	D	S	R	P	P	-	-	-	P	G	W	P	S	S	G	V	V	K	F	D	D	V	V	L	R	Y	R	P	E	-	P	P	V	L	H	G	I	S	F	I	I	N	G	S	E	K	-
XP_0156785771/12901542/1-253		E	D	K	R	P	P	-	-	-	E	D	W	P	T	Q	G	E	V	V	F	T	R	Y	S	V	R	Y	R	K	G	-	D	L	V	L	K	D	L	S	L	S	V	K	G	G	E	K	-
XP_0156394421/12311487/1-257		T	D	R	R	P	P	-	-	-	P	S	W	P	S	A	G	R	I	E	L	E	N	L	R	V	K	Y	R	R	N	A	P	T	V	L	R	G	I	T	C	T	F	A	A	G	H	K	I
XP_0156186971/11011360/1-260		E	D	N	Q	L	P	-	-	-	V	D	W	P	S	I	G	S	I	V	L	E	D	L	E	V	K	Y	T	Q	D	A	S	P	V	L	K	G	I	S	C	T	F	Q	G	G	D	K	I
XP_0156045531/13911643/1-253		S	G	N	S	P	P	-	-	-	Y	A	W	P	S	Q	G	V	I	E	F	R	E	V	V	L	K	Y	R	D	H	-	V	P	A	L	K	G	I	S	F	T	T	R	P	A	E	K	I
XP_0155901681/11101362/1-253		T	N	R	K	L	P	-	-	-	V	N	W	P	T	-	G	E	I	K	F	R	N	V	Q	M	R	Y	R	T	G	-	P	L	V	L	N	G	I	T	C	T	I	T	A	G	E	-	-
XP_0155901671/11471399/1-253		T	N	R	K	L	P	-	-	-	V	N	W	P	T	-	G	E	I	K	F	R	N	V	Q	M	R	Y	R	T	G	-	P	L	V	L	N	G	I	T	C	T	I	T	A	G	E	-	-
XP_0155221741/11241370/1-247		-	-	-	P	P	P	-	-	-	V	D	W	P	S	K	G	D	L	A	F	N	H	V	S	M	K	Y	A	-	-	E	P	-	V	L	K	D	L	N	M	H	I	N	P	G	W	-	-
XP_0155218921/11451397/1-253		P	T	V	Q	P	P	-	-	-	A	N	W	P	S	-	A	V	I	K	F	Q	N	I	S	M	S	Y	G	E	G	-	P	L	I	L	K	N	V	S	F	T	V	N	S	G	E	-	-
XP_0155218731/11381390/1-253		R	I	L	Q	P	P	-	-	-	S	G	W	P	V	-	A	S	I	K	F	Q	N	V	S	M	A	Y	G	E	E	-	P	I	I	L	K	N	V	S	F	N	V	D	A	G	E	-	-
XP_0155208171/14671717/1-251		-	-	Q	A	V	P	-	-	-	G	T	W	P	E	-	G	E	V	L	F	E	N	V	S	L	R	Y	G	T	E	-	E	P	I	V	T	N	L	Q	L	L	I	P	A	R	Q	K	L
XP_0154691201/13561620/1-265		-	E	T	E	P	R	-	-	-	A	T	W	P	E	-	G	E	I	N	V	Q	D	V	S	L	R	Y	A	P	E	-	P	R	V	I	K	N	V	T	F	D	V	E	P	N	N	K	V
XP_0154661351/11431393/1-251		-	-	-	T	P	H	-	-	-	P	E	W	P	Q	K	G	G	I	K	F	D	K	A	S	M	A	Y	R	P	G	-	P	L	V	L	K	D	L	N	L	D	I	K	P	A	E	K	V
XP_0154372851/11311379/1-249		S	S	K	P	P	P	-	-	-	A	D	W	P	N	H	G	Q	V	I	L	K	N	I	S	L	Q	Y	E	K	N	E	A	-	V	L	K	N	L	N	V	T	I	E	P	G	W	-	-
XP_0154326531/11721423/1-252		-	P	V	S	P	S	-	-	-	D	E	W	P	A	-	G	K	L	E	F	H	K	V	Q	L	S	Y	R	T	E	-	A	P	V	L	H	N	I	S	F	T	I	N	A	G	E	-	-
XP_0154317221/13771626/1-250		-	G	D	N	P	P	-	-	-	Y	A	W	P	S	Q	G	V	V	E	F	K	E	V	V	L	Q	Y	R	E	H	-	L	P	S	L	N	G	V	T	F	F	T	R	P	A	E	K	I
XP_0153726701/10501298/1-249		-	-	-	K	P	P	-	-	-	L	E	W	P	S	N	G	Q	V	T	F	I	N	F	C	L	R	Y	E	-	-	S	L	-	I	I	N	N	L	N	L	N	I	E	P	M	Q	-	-
XP_0153509571/12741526/1-253		E	G	S	R	P	P	-	-	-	E	G	W	P	L	K	G	E	V	E	F	R	N	Y	S	V	R	Y	R	P	G	-	E	L	V	L	K	N	L	S	L	R	V	N	G	G	E	K	-
XP_0152987281/10931344/1-252		-	V	G	T	C	P	-	-	-	K	D	W	P	S	-	G	E	I	T	F	R	D	Y	Q	M	R	Y	R	D	N	-	P	L	V	L	D	S	L	N	L	N	I	Q	S	G	Q	T	V
XP_0152726161/10321284/1-253		-	D	K	H	P	P	-	-	-	P	Q	W	P	T	E	G	V	I	A	F	E	N	V	S	F	T	Y	S	L	D	G	P	-	V	L	R	H	L	S	A	L	I	K	S	K	E	K	-
XP_0152653651/13121564/1-253		K	H	P	A	P	P	-	-	-	S	S	W	P	Q	E	G	R	V	E	F	R	G	Y	G	L	R	Y	R	A	D	-	D	F	V	L	R	D	I	N	V	T	I	N	G	G	E	K	-
XP_0152277091/12821533/1-252		I	N	N	P	N	-	-	A	Y	N	H	W	P	N	R	G	Q	L	D	V	Q	H	L	T	V	K	Y	T	E	A	G	R	A	V	L	N	D	I	S	F	S	V	E	G	G	Q	S	V
XP_0152159101/12841536/1-253		E	K	S	A	P	P	-	-	-	R	G	W	P	T	A	G	R	I	E	I	R	D	F	G	L	R	Y	R	E	D	-	E	L	A	L	R	D	I	A	V	T	I	E	G	G	E	K	-
XP_0152116051/12811533/1-253		E	D	K	R	P	P	-	-	-	P	D	W	P	S	Q	G	T	V	E	F	H	K	Y	S	V	R	Y	R	E	G	-	D	L	V	L	K	N	L	T	L	S	V	K	G	G	E	K	-
XP_0152078301/11851437/1-253		I	E	N	V	H	A	-	N	D	D	D	W	P	S	R	G	H	M	K	V	S	N	L	T	V	R	Y	T	E	G	G	R	A	V	L	Q	N	L	S	F	S	V	N	R	G	E	R	V
XP_0152075851/13261580/1-255		D	L	S	Q	V	P	-	-	-	E	D	W	P	Q	-	G	E	I	K	I	Q	D	M	C	V	R	Y	D	P	M	-	K	P	V	L	K	H	V	N	A	Y	I	N	P	G	Q	K	V
XP_0151094071/11011358/1-258		L	P	V	P	A	P	-	-	-	K	N	W	P	S	E	G	T	I	R	F	R	Y	V	Y	M	R	Y	A	-	-	D	P	-	V	L	K	G	L	D	L	V	I	K	S	K	E	-	-
XP_0149272921/8441092/1-249		-	-	-	R	P	P	-	-	-	A	Q	W	P	N	K	G	I	V	E	F	I	N	Y	Q	A	R	Y	R	D	D	-	G	L	A	L	Q	D	I	T	F	Q	T	H	G	E	E	K	-
XP_0148631761/12851534/1-250		-	-	A	Q	L	P	-	-	-	A	A	W	P	Q	H	G	R	L	E	F	C	D	V	V	L	A	Y	R	E	G	-	P	N	A	L	D	G	V	S	L	A	V	R	P	G	E	K	I
XP_0147803081/12951543/1-249		-	-	-	M	P	A	-	-	-	S	S	W	P	Q	K	G	C	I	V	F	R	R	V	Q	L	Q	Y	R	P	G	-	P	N	A	L	V	D	V	S	F	E	T	R	A	G	E	K	I
XP_0147697171/11921446/1-255		P	F	K	K	L	P	-	-	-	E	N	W	P	E	K	G	E	I	E	F	L	D	F	S	A	K	Y	E	S	E	N	T	C	C	L	T	G	V	D	L	L	I	K	P	G	E	K	V
XP_0147130001/11401391/1-252		-	V	E	T	C	P	-	-	-	P	D	W	P	S	-	G	E	I	R	F	R	D	Y	Q	M	R	Y	R	E	N	-	P	L	V	L	H	G	L	N	L	N	I	Q	S	G	Q	R	V
XP_0146126601/14261676/1-251		-	-	T	A	P	P	-	-	-	K	E	W	P	V	T	G	Q	V	E	F	K	D	Y	K	V	R	Y	R	E	G	-	D	L	I	L	H	G	L	T	F	T	I	K	G	G	E	K	-
XP_0146060451/13761627/1-252		-	-	D	S	P	P	-	-	-	F	A	W	P	S	Q	G	V	V	E	F	S	N	V	V	L	K	Y	R	E	H	-	I	P	S	L	K	E	V	S	F	I	T	R	P	A	E	K	I
XP_0145707711/11871446/1-260		E	A	T	K	P	A	-	-	-	A	E	W	P	Q	Q	G	V	I	S	M	K	H	V	E	L	S	Y	R	K	G	-	P	A	V	L	K	D	L	S	I	D	F	K	G	G	E	R	V
XP_0145705191/13401601/1-262		V	E	P	R	P	P	-	-	-	A	H	W	P	H	-	G	E	I	I	F	D	E	V	S	V	R	Y	A	A	D	-	P	E	V	L	H	E	V	S	F	S	I	K	P	G	E	R	V
XP_0144081331/11371389/1-253		E	S	S	R	P	P	-	-	-	A	D	W	P	L	Q	G	E	V	E	F	R	N	Y	S	V	R	Y	R	P	G	-	E	L	V	L	K	D	L	S	L	R	V	R	G	G	E	K	-
XP_0144081321/12201472/1-253		E	S	S	R	P	P	-	-	-	A	D	W	P	L	Q	G	E	V	E	F	R	N	Y	S	V	R	Y	R	P	G	-	E	L	V	L	K	D	L	S	L	R	V	R	G	G	E	K	-
XP_0143735501/33693621/1-253		E	D	K	R	P	P	-	-	-	E	D	W	P	A	K	G	E	V	E	F	V	N	Y	S	V	R	Y	R	K	G	-	D	L	V	L	T	D	L	S	L	R	V	N	G	G	E	K	-
XP_0143513111/12201472/1-253		P	E	K	R	P	P	-	-	-	K	D	W	P	I	E	G	Q	V	D	F	V	N	Y	S	V	R	Y	R	D	G	-	D	L	V	L	K	N	L	N	L	S	V	K	G	G	E	K	-
XP_0142589681/10271278/1-252		P	D	K	R	P	K	-	-	-	E	S	W	P	E	N	G	K	I	E	F	K	N	L	S	L	R	Y	S	-	-	D	P	-	V	L	R	D	L	N	F	T	I	E	P	N	E	-	-
XP_0142403611/14241687/1-264		P	K	G	L	I	W	-	-	-	K	N	W	P	S	-	G	M	I	K	F	D	R	V	S	L	R	Y	D	H	S	-	E	I	A	V	T	N	L	N	L	V	I	P	P	G	Q	K	V
XP_0142384071/10441288/1-245		-	-	-	K	P	S	-	-	-	K	N	W	P	T	N	G	D	V	E	F	S	K	V	W	L	R	Y	G	-	-	N	E	-	V	L	K	N	V	N	F	I	V	E	A	G	W	-	-
XP_0142377591/10661315/1-250		-	S	E	R	P	D	-	-	-	K	D	W	P	S	K	G	R	V	E	F	K	N	V	W	L	R	Y	S	E	E	D	E	-	V	L	K	N	L	N	F	V	V	E	A	G	T	-	-
XP_0142162311/10191274/1-256		T	E	D	A	P	H	-	-	-	P	D	W	P	T	D	G	R	I	E	F	R	R	V	R	L	R	Y	G	D	T	A	A	-	V	L	K	D	L	S	F	T	I	M	P	R	E	-	-
XP_0141624431/13521605/1-254		I	E	N	R	H	V	K	E	E	K	N	W	P	S	G	G	Q	M	T	V	K	D	L	T	A	K	Y	S	E	G	G	P	A	V	L	E	N	I	S	F	S	I	S	S	G	Q	R	V
XP_0140350581/12881540/1-253		E	D	K	K	P	S	-	-	-	S	D	W	P	S	Q	G	N	V	E	F	S	D	Y	S	V	R	Y	R	E	G	-	E	L	V	L	K	N	L	T	L	S	V	K	G	G	E	K	-
XP_0139251121/8791131/1-253		A	P	A	A	A	P	-	-	-	P	G	W	P	Q	E	G	R	V	E	F	R	G	Y	S	L	R	Y	R	S	D	-	D	P	V	L	R	D	I	S	I	V	V	Q	G	G	E	K	-
XP_0138793681/12971546/1-250		-	-	Q	Q	L	P	-	-	-	P	A	W	P	E	Q	G	S	L	E	F	H	N	V	V	L	A	Y	R	E	G	-	P	N	A	L	D	G	V	S	L	F	V	Q	P	G	E	K	I
XP_0138657191/12131464/1-252		I	N	N	S	H	-	-	V	H	D	Y	W	P	S	R	G	Q	L	D	V	Q	G	L	T	V	K	Y	T	D	T	G	R	A	V	L	N	N	I	S	F	S	V	E	G	G	Q	S	V
XP_0137077801/11781424/1-247		-	S	Q	S	L	S	-	-	-	G	K	W	P	V	-	G	L	V	E	F	H	N	V	T	M	R	Y	I	S	T	-	P	P	A	L	N	H	I	S	F	T	I	Q	G	G	M	Q	V
XP_0135980691/12361487/1-252		-	N	N	C	P	V	-	-	-	T	G	W	P	S	R	G	S	I	K	F	E	D	V	Y	L	R	Y	R	T	G	-	P	P	V	L	H	G	L	S	F	S	V	S	P	S	E	K	-
XP_0132551461/11681425/1-258		-	-	I	E	V	R	-	-	-	P	S	W	P	E	K	G	E	I	V	F	D	N	V	E	M	R	Y	R	E	N	-	P	L	V	L	T	G	L	S	M	H	I	Q	G	G	E	R	I
XP_0130886751/10721322/1-251		-	-	Q	E	L	S	-	-	-	P	H	W	P	T	-	G	E	I	V	F	E	S	Y	C	C	R	H	R	P	D	-	D	L	V	L	D	H	I	S	C	H	I	E	S	G	D	-	-
XP_0130675311/11811432/1-252		-	D	Q	Q	N	I	-	-	-	S	N	W	P	R	-	G	S	V	N	F	N	N	I	K	L	R	Y	H	N	N	-	T	L	A	L	K	G	V	T	F	Q	V	E	A	N	E	K	I
XP_0130644091/12941547/1-254		P	D	S	R	P	P	-	-	-	A	N	W	P	S	H	G	Q	I	V	F	D	N	Y	S	T	R	Y	R	A	Q	-	D	L	V	L	K	N	V	S	F	T	V	K	A	G	E	K	-
XP_0129796651/12601508/1-249		-	-	-	A	A	R	-	-	-	P	L	W	P	S	G	G	Q	I	E	F	R	D	F	G	L	R	H	R	P	E	-	P	L	A	V	Q	G	V	S	L	K	I	H	A	G	E	K	-
XP_0129741002/12771529/1-253		Q	E	T	A	P	P	-	-	-	S	T	W	P	H	L	G	R	V	E	F	R	N	Y	C	L	R	Y	R	E	D	-	D	L	V	L	K	N	I	N	V	T	I	E	G	G	E	K	-
XP_0129424251/13241574/1-251		-	-	K	K	D	S	-	-	-	S	H	W	P	S	E	G	K	I	E	F	L	N	Y	S	T	R	Y	R	P	G	-	D	L	V	L	R	G	L	T	C	T	I	N	P	G	E	K	-
XP_0129361171/13721624/1-253		M	K	S	D	C	S	-	-	-	R	S	W	P	E	-	G	N	I	E	F	Q	K	V	S	L	R	Y	R	P	G	-	D	P	V	L	K	E	L	T	F	S	I	Q	D	G	E	-	-
XP_0128969261/8901139/1-250		-	D	V	H	P	P	-	-	-	E	N	W	P	S	-	G	A	I	E	I	K	D	A	K	L	R	Y	R	D	G	-	P	L	V	M	K	G	V	N	L	S	V	K	P	H	E	K	V
XP_0128933911/12511503/1-253		E	G	S	R	P	P	-	-	-	K	D	W	P	L	K	G	E	V	K	F	Q	N	Y	S	V	R	Y	R	P	G	-	D	L	V	L	R	N	L	T	L	H	V	R	G	G	E	K	-
XP_0128732241/12871539/1-253		T	D	R	R	P	P	-	-	-	P	D	W	P	S	K	G	E	I	Q	F	N	N	Y	Q	V	R	Y	R	P	E	-	D	L	V	L	K	G	I	T	C	A	I	K	S	T	E	K	-
XP_0128666551/13541606/1-253		R	E	T	A	P	P	-	-	-	S	S	W	P	Q	E	G	R	V	E	F	R	D	Y	G	L	R	Y	R	D	D	-	D	M	V	L	K	H	I	N	V	T	I	N	G	G	E	K	-
XP_0128613881/12101463/1-254		I	E	N	Q	H	V	K	K	E	D	T	W	P	S	G	G	Q	M	T	V	K	D	L	T	A	K	Y	T	D	G	G	N	A	I	L	E	N	I	S	F	T	I	S	P	G	Q	R	V
XP_0128269721/12291481/1-253		E	D	T	K	P	P	-	-	-	E	D	W	P	S	K	G	E	V	E	L	S	N	Y	S	V	R	Y	R	A	G	-	D	L	V	L	K	N	L	N	L	K	V	N	G	G	E	K	-
XP_0128035621/12901542/1-253		E	G	R	R	P	P	-	-	-	E	G	W	P	Q	H	G	E	V	E	F	R	N	Y	S	V	R	Y	R	P	G	-	E	L	V	L	K	N	L	T	V	R	V	R	G	G	E	K	-
XP_0127882231/13111563/1-253		E	G	S	R	P	P	-	-	-	S	G	W	P	P	S	G	E	V	E	F	R	N	Y	S	V	R	Y	R	P	G	-	D	L	V	L	K	D	L	S	L	R	V	G	G	G	E	K	-
XP_0126826801/12651517/1-253		E	S	S	K	L	P	-	-	-	A	G	W	P	T	V	G	H	I	E	I	R	D	F	G	L	R	Y	R	Q	D	-	E	L	A	I	R	N	I	S	V	T	V	E	G	G	E	K	-
XP_0126825561/12591508/1-250		-	-	S	S	V	P	-	-	-	A	D	W	P	R	T	G	T	I	E	F	R	E	Y	G	L	Q	Y	R	K	G	-	D	W	A	L	K	E	I	T	L	L	I	K	E	R	E	K	-
XP_0126699911/12901542/1-253		E	D	K	K	P	P	-	-	-	S	N	W	P	P	Q	G	N	V	E	F	R	D	Y	S	V	R	Y	R	E	G	-	D	L	V	L	K	N	L	S	L	Q	V	K	G	G	E	K	-
XP_0126444591/10931346/1-254		R	V	G	A	C	P	-	-	-	K	D	W	P	S	-	G	E	I	T	F	R	D	Y	Q	M	R	Y	R	D	N	-	P	L	V	L	E	G	L	N	L	N	I	Q	S	G	Q	T	V
XP_0125871081/13321584/1-253		Q	A	T	A	P	P	-	-	-	S	N	W	P	Q	V	G	Q	V	E	F	R	D	Y	G	L	R	Y	R	E	D	-	D	L	V	L	K	H	I	N	V	T	I	D	G	G	E	K	-
XP_0125714501/12291478/1-250		-	C	L	H	L	N	-	-	-	P	D	W	P	H	-	G	V	I	E	F	Q	H	V	T	L	K	Y	M	P	S	-	P	P	A	L	C	N	L	S	F	K	I	E	G	G	A	Q	V
XP_0125388041/10231270/1-248		-	-	-	K	P	P	-	-	-	D	D	W	P	A	K	G	L	V	E	F	K	N	V	S	L	K	Y	N	R	H	G	A	-	I	L	R	N	V	S	F	T	V	L	P	E	E	-	-
XP_0125265731/11641414/1-251		V	A	L	K	P	A	-	-	-	D	D	W	P	S	-	G	K	I	E	F	K	A	V	Q	M	R	Y	R	E	E	-	P	L	I	L	I	D	I	S	F	S	I	K	A	G	E	-	-
XP_0124365481/12201468/1-249		-	-	-	-	P	P	-	-	-	P	G	W	P	S	S	G	S	I	Q	F	E	D	V	V	L	R	Y	R	P	E	-	P	P	V	L	C	G	L	S	F	T	T	S	P	S	E	K	-
XP_0123486661/10961351/1-256		H	L	I	D	L	P	-	-	-	D	Q	W	P	I	-	G	K	L	E	F	C	K	V	E	L	K	Y	R	K	G	-	P	P	A	L	D	N	I	S	F	I	I	K	P	G	E	H	I
XP_0122654301/13931644/1-252		-	-	A	H	P	P	-	-	-	Y	G	W	P	S	Q	G	V	I	E	F	K	D	V	I	L	K	Y	R	D	H	-	T	P	S	L	L	R	V	S	F	S	T	R	P	A	E	K	I
XP_0122625241/10941340/1-247		-	-	-	P	P	P	-	-	-	A	T	W	P	E	K	G	R	L	T	F	K	N	V	S	M	K	Y	A	-	-	K	P	-	V	L	K	D	M	N	L	Q	I	E	P	G	W	-	-
XP_0122505221/10201271/1-252		P	E	N	K	P	P	-	-	-	R	E	W	P	S	L	G	K	I	E	F	R	D	L	S	L	R	Y	D	-	-	E	P	-	V	L	N	H	M	N	F	T	I	H	P	R	E	-	-
XP_0122303271/10911335/1-245		-	E	K	K	P	K	-	-	-	A	E	W	P	A	E	G	K	V	E	F	K	G	V	Y	L	R	Y	A	-	-	E	P	-	V	L	K	N	L	N	F	I	I	Y	P	R	E	-	-
XP_0122089691/9971247/1-251		P	G	A	V	S	T	-	-	-	Q	S	W	P	S	-	G	A	I	T	F	E	N	V	S	F	R	Y	K	E	N	-	P	L	V	L	K	D	V	S	V	A	L	R	G	R	E	K	V
XP_0122077931/10481302/1-255		T	M	L	E	A	D	-	-	-	A	A	W	P	S	-	A	C	I	T	L	T	N	V	S	M	R	Y	R	H	D	-	P	L	V	L	R	D	I	N	L	V	I	P	G	R	T	K	V
XP_0122000011/9191167/1-249		-	T	T	T	V	D	-	-	-	A	S	W	P	T	-	G	V	V	T	F	D	H	Y	A	M	R	Y	R	D	H	-	D	L	V	L	K	D	V	S	F	T	V	P	A	G	A	K	V
XP_0121945341/10171269/1-253		A	L	V	V	P	E	-	-	-	P	S	W	P	R	-	G	E	V	A	F	E	N	V	S	L	R	Y	T	P	S	-	A	N	V	L	C	D	V	S	F	R	I	K	A	G	E	K	I
XP_0121703671/11721423/1-252		-	P	I	N	P	S	-	-	-	D	Q	W	P	T	-	G	K	L	E	F	H	K	V	E	L	K	Y	R	K	E	-	P	P	V	L	D	N	I	S	F	V	I	K	S	G	E	-	-
XP_0121445041/11501402/1-253		D	A	V	N	P	A	-	-	-	N	D	W	P	A	-	G	K	L	E	F	R	K	V	Q	L	K	Y	R	K	E	-	P	P	I	L	D	N	I	S	F	V	V	K	P	G	E	-	-
XP_0121354931/11161364/1-249		T	S	K	D	P	P	-	-	-	D	D	W	P	K	Y	G	E	V	T	L	K	N	V	S	M	K	Y	E	E	D	K	P	-	V	L	K	N	L	N	V	T	I	E	P	G	W	-	-
XP_0120756611/12271478/1-252		-	G	N	R	P	P	-	-	-	P	G	W	P	S	S	G	S	I	K	F	E	D	V	V	L	R	Y	R	P	E	-	P	P	V	L	H	G	L	T	F	T	V	S	P	S	D	K	-
XP_0120584431/13171568/1-252		-	-	T	N	P	P	-	-	-	Y	A	W	P	S	Q	G	V	V	E	F	R	E	V	V	L	K	Y	R	D	H	-	V	P	S	L	K	E	V	T	F	V	T	R	P	A	E	K	I
XP_0119273781/11921440/1-249		-	-	L	Q	L	G	-	-	-	T	G	W	L	T	Q	G	S	V	E	F	Q	D	V	V	L	A	Y	R	P	G	-	P	N	A	L	D	G	V	T	F	C	V	Q	P	G	E	K	L
XP_0118786571/10941344/1-251		-	A	L	K	P	A	-	-	-	D	D	W	P	S	-	G	K	I	E	F	K	A	V	Q	M	R	Y	R	E	E	-	P	L	I	L	I	D	V	T	F	N	I	K	A	G	E	-	-
XP_0116962221/10211268/1-248		-	-	-	K	P	P	-	-	-	D	D	W	P	T	K	G	L	V	K	F	K	D	V	N	L	K	Y	N	R	R	G	T	-	I	L	K	N	I	N	F	T	V	V	P	E	E	-	-
XP_0116962211/10001247/1-248		-	-	-	K	P	P	-	-	-	D	D	W	P	T	K	G	L	V	K	F	K	D	V	N	L	K	Y	N	P	R	G	A	-	I	L	K	N	V	N	V	T	V	M	P	E	E	-	-
XP_0116793091/220469/1-250		-	-	L	E	P	P	-	-	-	P	D	W	P	A	-	G	E	I	Q	F	D	D	I	S	V	R	Y	S	P	D	-	D	P	V	L	R	E	V	S	L	N	V	C	S	Q	E	K	I
XP_0116421941/630879/1-250		-	E	A	K	P	P	-	-	-	D	N	W	P	T	K	G	L	V	E	F	K	N	V	S	L	K	Y	N	S	Q	G	A	-	I	L	S	N	V	S	F	V	V	M	P	E	E	-	-
XP_0116168141/12891541/1-253		E	D	K	R	P	P	-	-	-	P	E	W	P	M	E	G	N	V	E	F	H	D	Y	S	V	R	Y	R	E	G	-	D	L	V	L	K	K	L	N	L	S	V	K	G	G	E	K	-
XP_0115559551/10771324/1-248		G	Q	I	D	T	P	-	-	-	P	N	W	P	A	Q	G	K	I	L	L	Q	N	V	N	L	R	Y	A	-	-	E	E	-	V	L	K	N	L	N	I	S	I	E	S	G	W	-	-
XP_0115237251/13091561/1-253		E	G	S	R	P	P	-	-	-	E	G	W	P	P	R	G	E	V	E	F	R	N	Y	S	V	R	Y	R	P	G	-	D	L	V	L	R	D	L	S	L	H	V	H	G	G	E	K	-
XP_0115237241/12451497/1-253		E	G	S	R	P	P	-	-	-	E	G	W	P	P	R	G	E	V	E	F	R	N	Y	S	V	R	Y	R	P	G	-	D	L	V	L	R	D	L	S	L	H	V	H	G	G	E	K	-
XP_0115057511/11101358/1-249		S	I	I	P	L	P	-	-	-	K	N	W	P	Q	C	G	R	I	S	M	K	N	V	S	M	R	Y	E	K	N	E	P	-	V	L	K	E	L	N	V	E	I	E	P	G	W	-	-
XP_0114559871/11651416/1-252		-	K	N	Q	P	P	-	-	-	A	D	W	P	D	-	G	T	L	I	F	K	H	V	K	L	R	Y	R	E	N	-	P	L	A	L	K	G	V	S	F	D	V	L	P	K	E	K	I
XP_0114542131/14431695/1-253		G	N	H	K	L	E	-	-	-	K	G	W	P	V	-	G	K	I	E	F	R	N	V	S	L	K	Y	D	K	D	-	E	K	V	V	T	N	A	S	F	I	I	N	P	G	E	K	V
XP_0114294941/11601411/1-252		-	A	E	T	P	A	-	-	-	E	S	W	P	N	-	G	R	V	I	F	S	N	V	Q	M	R	Y	R	D	D	-	E	P	V	L	N	E	I	K	F	D	I	H	P	R	Q	-	-
XP_0113967241/10831338/1-256		-	-	-	R	P	L	-	-	-	P	G	W	P	T	-	G	A	L	A	V	E	G	L	S	V	R	Y	R	P	S	-	P	P	V	L	H	D	V	S	F	S	L	P	A	G	S	K	L
XP_0113364851/11351386/1-252		-	D	V	K	P	T	-	-	-	D	D	W	P	S	-	G	K	I	E	F	K	N	V	R	M	R	Y	R	E	E	-	P	L	V	L	S	D	V	S	F	S	V	K	A	G	E	-	-
XP_0113098641/10841340/1-257		R	S	N	S	K	T	-	-	-	V	D	W	P	S	E	G	S	I	V	F	K	H	V	F	M	T	Y	S	-	-	A	P	-	V	L	K	D	L	N	F	V	V	K	P	Q	E	-	-
XP_0113083331/11241384/1-261		K	G	S	G	P	R	-	-	-	D	D	R	S	L	-	G	A	I	E	F	D	D	V	C	L	R	Y	R	D	N	-	P	V	V	L	E	G	V	S	F	R	V	E	A	G	E	K	L
XP_0112712431/13511607/1-257		-	E	N	E	P	P	-	-	-	T	N	W	P	S	-	G	K	L	E	V	N	D	L	S	L	R	Y	A	P	T	-	P	R	V	I	K	N	V	T	F	N	V	E	P	S	N	K	I
XP_0111681771/10951349/1-255		L	P	S	N	A	P	-	-	-	K	N	W	P	E	E	G	C	I	K	F	K	N	V	Y	M	R	Y	A	-	-	D	P	-	V	L	H	G	L	N	L	V	I	N	P	G	E	-	-
XP_0111492091/11271375/1-249		P	K	D	P	P	P	-	-	-	P	T	W	P	A	N	G	R	L	T	F	K	N	V	S	M	K	Y	D	K	D	N	P	-	I	L	K	N	L	N	V	S	I	E	S	G	W	-	-
XP_0111289671/16571911/1-255		S	N	R	V	M	S	-	-	-	Q	Q	A	S	G	-	T	S	L	E	F	K	N	V	S	L	R	Y	R	V	G	-	P	F	A	L	K	N	V	S	F	S	I	T	R	G	E	K	V
XP_0110011311/12251477/1-253		-	T	N	R	P	P	-	-	-	P	A	W	P	S	S	G	S	I	K	F	R	D	V	V	L	R	Y	R	P	E	-	P	P	V	L	H	H	L	S	F	E	V	S	P	S	E	K	-
XP_0108937551/12871539/1-253		E	E	K	K	P	S	-	-	-	P	D	W	P	S	H	G	N	V	E	F	S	D	Y	S	V	R	Y	R	E	G	-	E	L	V	L	K	N	L	T	L	S	V	K	G	G	E	K	-
XP_0108875131/13041556/1-253		D	N	P	Q	V	P	-	-	-	A	S	W	P	E	L	G	W	V	E	F	R	G	A	V	L	A	Y	R	E	G	-	P	N	A	L	D	G	V	S	L	M	V	R	P	G	E	K	V
XP_0108622861/13191571/1-253		S	G	Q	R	P	S	-	-	-	E	K	W	P	E	A	G	R	L	R	F	E	N	Y	K	V	R	Y	R	P	E	-	D	L	V	L	H	G	I	T	C	N	I	E	S	T	E	K	-
XP_0107367042/12881540/1-253		E	D	K	K	P	P	-	-	-	P	E	W	P	M	E	G	N	V	E	F	H	E	Y	S	V	R	Y	R	E	G	-	D	L	V	L	K	K	L	S	L	S	V	K	G	G	E	K	-
XP_0107269712/426682/1-257		-	-	K	H	P	P	-	-	-	P	E	W	P	S	H	G	M	I	A	F	E	N	V	N	F	T	Y	S	L	D	G	P	-	V	L	R	H	L	S	V	V	I	K	P	E	E	K	N
XP_0106870271/12271478/1-252		-	S	N	R	P	P	-	-	-	P	G	W	P	S	S	G	S	I	K	F	E	D	V	V	L	R	Y	R	P	E	-	P	A	V	L	H	G	V	S	F	T	V	P	P	S	D	K	-
XP_0106665731/12811530/1-250		-	-	C	L	P	S	-	-	-	P	N	W	P	N	H	G	H	I	E	L	K	D	L	Q	V	R	Y	R	S	N	T	P	L	V	L	K	G	I	T	I	G	I	R	G	G	E	K	I
XP_0105330901/12091458/1-250		-	H	Q	S	L	S	-	-	-	H	D	W	P	F	-	G	T	V	E	F	H	D	V	S	M	R	Y	M	P	S	-	P	P	A	L	N	G	I	S	F	T	I	R	G	G	M	Q	V
XP_0105220941/12291480/1-252		-	N	N	R	P	K	-	-	-	P	D	W	P	S	R	G	S	V	E	F	E	D	V	H	L	R	Y	R	P	G	-	P	P	V	L	Q	G	L	S	F	L	V	S	P	S	Q	K	-
XP_0103402031/11101362/1-253		E	G	S	R	P	P	-	-	-	K	G	W	P	L	R	G	E	V	E	F	R	N	Y	S	V	R	Y	R	P	G	-	D	L	V	L	R	D	L	S	L	H	V	H	A	G	E	K	-
XP_0102699571/12401487/1-248		-	D	H	K	P	P	-	-	-	N	N	W	P	H	L	G	K	I	C	F	I	N	L	Q	I	R	Y	A	E	H	L	P	S	V	L	K	N	I	S	C	T	I	P	G	G	K	K	V
XP_0100055571/12591509/1-251		-	L	V	Q	V	A	-	-	-	A	D	W	P	S	Q	G	L	V	E	F	Q	Q	V	V	L	S	Y	Q	V	G	-	P	N	A	L	D	G	V	S	F	T	F	Y	P	G	E	K	V
XP_0098984811/12881539/1-252		-	L	I	Q	V	A	-	-	-	A	D	W	P	S	Q	G	L	V	E	F	Q	Q	V	E	L	A	Y	R	E	G	-	P	N	A	L	D	G	V	S	F	T	I	Y	P	G	E	K	V
XP_0098453791/13541606/1-253		P	L	D	A	A	S	-	-	-	T	S	W	P	T	-	R	Q	V	Q	F	D	Q	V	S	Y	R	Y	K	P	T	-	P	L	V	L	Q	D	V	S	F	T	V	K	G	G	E	K	V
XP_0098437961/373620/1-248		-	S	G	A	V	A	-	-	-	H	D	W	P	T	-	G	D	I	A	F	T	N	M	A	F	R	Y	K	V	N	-	P	L	V	L	Q	D	V	T	V	H	I	Q	S	G	E	K	V
XP_0098414041/10631315/1-253		G	H	E	T	A	L	-	-	-	A	D	W	P	S	-	G	A	V	T	F	A	N	Y	S	M	R	Y	R	A	G	-	E	L	S	L	Q	H	V	S	L	S	V	R	G	G	E	K	V
XP_0098378761/10581306/1-249		-	-	-	-	D	V	-	-	-	H	T	W	P	S	-	G	Q	I	Q	F	D	N	V	S	F	R	Y	K	P	N	-	P	L	V	L	K	H	V	D	F	V	V	R	G	G	E	K	I
XP_0098310351/10611317/1-257		-	-	G	A	V	A	-	-	-	K	D	W	P	T	-	G	D	V	A	F	T	N	M	S	F	R	Y	K	E	N	-	P	M	V	L	K	D	V	N	V	H	I	Q	S	G	E	K	V
XP_0098077901/10981344/1-247		-	S	K	R	P	P	-	-	-	A	G	W	P	D	-	G	I	I	E	F	V	N	Y	K	A	Q	Y	R	K	D	-	G	L	A	L	N	D	V	S	F	Q	T	Q	S	K	E	K	E
XP_0097579001/12581509/1-252		T	D	F	L	P	P	-	-	-	P	S	W	P	S	H	G	N	V	E	L	E	N	V	Q	V	R	Y	R	P	N	T	P	L	V	L	K	G	V	T	L	S	I	R	G	G	E	K	I
XP_0096878191/12231476/1-254		I	E	N	R	H	A	K	E	E	K	N	W	P	S	G	G	Q	M	T	V	T	D	L	T	A	K	Y	V	E	G	G	A	A	I	L	E	N	V	S	F	S	I	S	S	G	Q	R	V
XP_0096850331/12671516/1-250		-	-	I	Q	V	A	-	-	-	A	D	W	P	S	Q	G	Y	V	E	F	Q	E	V	V	L	T	Y	R	A	G	-	P	N	A	L	D	G	V	S	F	T	V	Y	P	G	E	K	V
XP_0096771671/11641416/1-253		E	D	R	R	P	P	-	-	-	E	D	W	P	S	K	G	E	L	E	F	V	N	Y	S	V	R	Y	R	K	G	-	D	L	V	L	Q	D	L	N	L	Q	V	H	G	G	E	K	-
XP_0096771661/11711423/1-253		E	D	R	R	P	P	-	-	-	E	D	W	P	S	K	G	E	L	E	F	V	N	Y	S	V	R	Y	R	K	G	-	D	L	V	L	Q	D	L	N	L	Q	V	H	G	G	E	K	-
XP_0096767101/12031454/1-252		-	S	L	Q	S	P	-	-	-	K	G	W	P	S	-	G	E	I	I	F	K	D	Y	Q	M	R	Y	R	E	N	-	P	L	V	L	T	G	L	N	I	K	F	N	G	Q	E	T	I
XP_0096485521/11301388/1-259		-	-	I	E	V	R	-	-	-	P	T	W	P	E	K	G	E	I	I	F	D	N	V	E	M	R	Y	R	A	Q	-	P	L	V	L	S	G	L	S	M	H	V	A	G	G	E	R	V
XP_0095586311/14001652/1-253		E	Q	T	A	P	A	-	-	-	S	T	W	P	E	E	G	K	V	E	F	R	G	Y	G	L	R	Y	R	E	D	-	D	L	V	L	K	N	I	N	V	T	I	N	G	G	E	K	-
XP_0095499231/13231587/1-265		I	E	P	R	P	P	-	-	-	A	S	W	P	S	-	G	E	I	D	C	E	G	L	V	I	R	Y	A	P	D	-	P	N	V	L	H	N	L	N	F	S	I	R	P	G	E	K	V
XP_0095341921/9981254/1-257		-	C	I	E	P	T	-	-	-	Q	A	W	P	N	-	G	T	I	T	F	E	N	V	V	F	S	Y	K	Q	G	-	N	P	V	L	K	G	L	S	F	D	I	R	N	N	E	K	I
XP_0095273241/9471208/1-262		N	K	D	S	L	A	-	-	-	A	E	W	P	R	-	G	A	V	V	F	E	N	V	S	M	R	Y	R	D	D	-	P	L	V	L	K	G	V	S	F	S	V	A	S	G	E	K	V
XP_0095242751/11071361/1-255		S	P	G	G	A	T	-	-	-	L	S	W	P	S	-	G	T	I	R	F	E	G	L	C	L	R	Y	R	P	E	-	P	L	V	L	K	G	V	D	M	D	V	A	A	G	E	K	V
XP_0095242731/10601307/1-248		-	N	S	S	E	T	-	-	-	H	S	W	P	S	-	G	A	V	R	F	E	G	L	C	L	R	Y	R	P	E	-	P	L	V	L	K	G	V	D	M	D	V	A	A	G	E	K	V
XP_0095165491/9791236/1-258		R	T	L	Q	L	R	-	-	-	P	H	W	P	E	-	G	K	I	N	F	V	N	V	C	V	K	Y	D	P	-	-	P	P	V	L	H	G	I	S	F	T	V	K	G	G	E	K	V
XP_0093046451/12871539/1-253		L	E	K	K	P	P	-	-	-	P	D	W	P	P	L	G	N	V	E	F	V	D	Y	S	V	R	Y	R	E	G	-	D	L	V	L	K	N	I	S	L	K	V	R	G	G	E	K	-
XP_0092699881/12601509/1-250		-	-	P	R	P	P	-	-	-	A	A	W	P	H	Q	G	N	V	R	F	E	D	F	N	L	S	Y	A	P	E	-	P	L	V	L	K	D	I	N	L	D	V	N	G	R	S	K	V
XP_0092498852/12181470/1-253		E	G	S	R	P	P	-	-	-	E	G	W	P	P	R	G	E	V	E	F	R	N	Y	S	V	R	Y	R	P	G	-	D	L	V	L	R	D	L	S	L	H	V	H	G	G	E	K	-
XP_0091674141/12091461/1-253		S	G	S	A	L	P	-	-	-	Q	N	W	P	T	A	G	E	V	F	F	D	K	Y	S	T	R	Y	R	P	G	-	D	L	V	L	R	N	I	N	F	H	V	K	G	G	E	R	-
XP_0090768701/12701522/1-253		K	M	V	Q	V	A	-	-	-	A	D	W	P	S	Q	G	L	V	E	F	Q	Q	V	V	L	A	Y	R	A	G	-	P	N	A	L	D	G	V	S	F	T	V	Y	P	G	E	K	L
XP_0090255181/9201178/1-259		D	K	K	L	S	T	-	-	-	V	K	P	F	K	E	G	S	I	E	F	F	N	Y	S	M	K	Y	K	E	G	-	D	Y	A	L	K	N	I	H	F	S	I	K	P	S	E	K	V
XP_0090213071/11931456/1-264		S	P	K	L	K	A	-	-	-	K	S	S	P	S	P	S	K	P	E	L	E	H	L	-	-	R	V	T	P	E	-	N	P	V	H	F	S	V	G	Q	V	Q	G	R	Q	S	Q	V
XP_0090141561/669924/1-256		T	S	R	R	P	P	-	-	-	D	G	W	P	S	D	G	R	I	V	F	S	N	Y	Y	L	S	Y	Q	K	N	-	T	H	V	L	K	N	V	N	F	T	I	N	P	K	E	K	V
XP_0089449021/12761528/1-253		K	L	V	Q	V	A	-	-	-	P	D	W	P	S	Q	G	L	V	E	F	Q	E	V	V	L	A	Y	R	E	G	-	P	N	A	L	D	G	V	S	F	S	I	C	P	G	E	K	V
XP_0089131161/9081163/1-256		A	W	G	T	T	P	-	-	-	K	S	W	P	S	-	G	T	I	R	F	D	Q	L	C	L	R	Y	R	P	E	-	P	L	V	L	R	G	V	D	M	E	V	A	E	G	E	K	V
XP_0088742931/10311275/1-245		-	P	D	K	E	H	-	-	-	E	A	W	P	Q	-	G	A	I	T	F	A	N	Y	S	M	R	Y	R	D	G	-	P	L	S	L	N	G	V	S	F	S	V	R	G	G	E	K	V
XP_0088665041/9251177/1-253		-	P	G	A	V	A	-	-	-	A	T	W	P	V	-	G	E	I	E	F	D	N	V	S	F	R	Y	K	P	T	-	P	L	V	L	K	H	V	S	V	R	I	A	G	G	E	H	V
XP_0088365951/12701522/1-253		E	S	K	C	P	P	-	-	-	E	G	W	P	M	R	G	E	V	E	F	R	N	Y	S	V	R	Y	R	P	G	-	E	L	V	L	K	N	L	T	L	H	V	H	G	G	E	K	-
XP_0088126231/12311482/1-252		-	N	N	R	P	P	-	-	-	S	G	W	P	S	S	G	A	I	K	F	Q	D	V	V	L	R	Y	R	P	E	-	P	P	V	L	H	G	I	S	F	T	I	E	A	S	E	K	-
XP_0086951541/12551515/1-261		-	-	-	A	A	R	-	-	-	P	P	W	P	H	G	G	Q	I	E	F	R	N	F	G	L	R	Y	H	P	E	-	P	L	A	I	R	G	V	S	F	K	I	H	A	G	E	K	V
XP_0086591891/12141463/1-250		-	S	E	P	P	P	-	-	-	R	S	W	P	T	-	G	K	I	E	F	E	H	V	T	L	K	Y	K	P	E	-	P	P	A	L	S	D	V	S	F	L	I	A	S	G	M	Q	V
XP_0086216001/10071252/1-246		-	-	-	V	P	P	-	-	-	P	N	W	P	T	-	G	R	L	R	F	E	N	L	H	L	R	Y	R	P	E	-	P	L	V	L	H	G	V	S	L	D	I	A	A	G	E	K	I
XP_0086171571/10401296/1-257		-	-	G	A	T	A	-	-	-	H	D	W	P	T	-	G	H	V	T	F	S	N	M	S	F	R	Y	K	E	H	-	A	L	V	L	K	D	V	N	V	D	I	A	S	G	E	K	I
XP_0086084511/531783/1-253		-	-	G	A	V	D	-	-	-	A	S	W	P	K	-	G	I	L	S	F	A	N	V	S	M	R	Y	R	D	H	-	D	L	V	L	Q	D	V	S	F	T	V	P	D	G	T	K	V
XP_0086064531/10351285/1-251		P	G	A	V	S	T	-	-	-	Q	S	W	P	S	-	G	A	I	T	F	N	N	V	S	F	R	Y	K	E	N	-	P	L	V	F	K	D	V	C	V	A	L	R	G	R	E	K	V
XP_0086054951/10131258/1-246		-	-	-	V	L	P	-	-	-	T	A	W	P	H	-	G	A	V	T	F	T	N	V	H	L	R	Y	R	P	G	-	P	L	V	L	R	G	V	S	F	S	I	R	A	R	E	-	-
XP_0086051131/10151263/1-249		A	L	V	V	P	E	-	-	-	P	S	W	P	R	-	G	D	V	V	F	E	N	V	S	L	R	Y	P	P	S	-	T	N	V	L	V	D	V	S	F	R	I	K	A	G	E	K	V
XP_0085504791/11171375/1-259		S	T	S	L	K	P	-	-	-	Y	D	W	P	Q	-	G	A	I	E	F	R	N	V	V	L	R	Y	R	K	N	-	P	I	I	L	H	N	I	S	F	N	A	V	A	G	E	K	L
XP_0084395671/12261477/1-252		-	Y	N	R	P	P	-	-	-	Y	G	W	P	S	S	G	S	I	C	F	E	D	V	V	L	R	Y	R	S	G	-	P	P	V	L	H	G	L	S	F	N	I	L	P	T	D	K	-
XP_0084382401/12661523/1-258		-	N	C	R	P	P	-	-	-	S	N	W	P	Q	D	G	T	I	C	F	K	N	L	Q	I	R	Y	A	D	H	F	P	D	V	L	K	N	I	S	C	T	F	P	G	R	K	K	V
XP_0083913101/12101467/1-258		E	D	K	R	P	P	-	-	-	T	S	W	P	N	K	G	R	I	E	L	Y	S	L	K	I	K	Y	R	S	N	A	P	L	V	L	K	G	I	T	C	T	F	K	E	G	T	R	V
XP_0082004291/10691320/1-252		P	D	K	K	P	A	-	-	-	P	S	W	P	N	D	G	K	I	E	F	I	N	V	F	L	R	Y	F	-	-	D	P	-	V	L	K	N	L	S	F	T	I	N	P	R	E	-	-
XP_0081946981/9741224/1-251		-	G	N	H	Q	P	-	-	-	D	F	W	P	A	S	G	T	L	T	F	D	S	V	T	L	K	Y	K	-	-	D	P	-	V	L	S	N	V	S	F	R	V	N	S	G	E	-	-
XP_0081426221/12231475/1-253		T	E	K	R	P	P	-	-	-	P	G	W	P	S	K	G	E	I	Q	F	N	N	Y	Q	V	R	Y	R	P	E	-	D	L	V	L	K	G	I	T	C	D	I	R	S	Q	E	K	-
XP_0081223542/12801532/1-253		P	G	A	P	I	P	-	-	-	E	G	W	P	Q	E	G	R	V	E	F	R	G	Y	S	L	R	Y	R	D	D	-	D	L	V	L	R	N	I	T	I	T	I	S	G	G	E	K	-
XP_0081093801/11941447/1-254		I	E	N	K	H	V	K	E	E	N	T	W	P	S	G	G	Q	M	I	V	K	D	L	T	A	K	Y	L	D	G	G	L	A	I	L	E	N	I	S	F	S	I	S	P	G	Q	R	V
XP_0080590212/12621514/1-253		E	G	S	R	P	P	-	-	-	Q	G	W	P	P	L	G	E	V	E	F	R	N	Y	S	V	R	Y	R	P	G	-	D	L	V	L	R	D	L	S	L	H	V	R	G	G	E	K	-
XP_0080313891/11981451/1-254		-	-	-	E	V	R	-	-	-	P	T	W	P	E	H	G	E	I	V	F	D	N	V	E	M	R	Y	R	D	G	-	P	L	V	L	K	G	L	N	M	H	V	C	A	G	E	R	I
XP_0079905861/11111362/1-252		-	G	T	S	C	P	-	-	-	Q	G	W	P	Q	-	G	E	I	T	F	Q	D	Y	H	M	K	Y	R	D	N	-	P	T	V	L	H	G	I	N	L	T	I	R	S	N	E	V	V
XP_0079403581/12981550/1-253		E	G	S	R	P	P	-	-	-	E	G	W	P	P	H	G	K	V	E	F	R	N	Y	S	V	R	Y	R	P	G	-	D	L	V	L	K	D	L	N	L	C	V	H	G	G	E	K	-
XP_0079344991/12351483/1-249		-	-	L	Q	L	G	-	-	-	I	G	W	L	T	Q	G	S	V	E	F	Q	D	V	V	L	T	Y	R	P	G	-	P	N	A	L	D	G	V	T	F	C	V	Q	P	G	E	K	L
XP_0078919151/14171666/1-250		-	-	N	S	P	T	-	-	-	S	N	W	I	Q	R	G	T	I	Q	F	I	G	Y	S	A	R	Y	R	A	D	-	D	L	V	L	K	N	I	T	L	T	I	K	G	G	E	K	-
XP_0078741461/11181382/1-265		P	E	K	R	P	P	-	-	-	P	D	W	P	Q	N	G	E	I	I	F	N	N	V	W	L	K	Y	R	E	E	-	P	Y	S	L	K	N	L	N	I	H	I	S	K	G	E	K	V
XP_0078725971/13031550/1-248		-	S	N	R	P	G	-	-	-	K	N	W	P	E	-	G	E	I	L	V	Q	N	I	V	V	Q	Y	L	P	E	-	Q	P	A	I	C	N	V	S	F	K	V	D	P	C	S	K	V
XP_0078690601/11111374/1-264		-	S	S	D	P	P	-	-	-	P	A	W	P	E	A	G	R	V	K	F	S	Q	V	A	L	A	Y	R	P	G	-	P	V	I	L	H	D	V	S	F	E	V	Q	P	G	E	K	I
XP_0078675911/11371397/1-261		T	P	N	D	P	P	-	-	-	P	T	W	P	E	K	G	A	V	S	F	K	N	V	E	L	S	Y	R	P	G	-	P	L	V	L	K	D	I	S	F	D	V	E	P	G	E	K	I
XP_0078153591/12001458/1-259		-	-	-	D	V	R	-	-	-	S	T	W	P	E	K	G	E	I	V	F	R	D	V	E	M	R	Y	R	P	G	-	P	L	V	L	R	G	L	S	M	H	V	R	G	G	E	R	V
XP_0077874151/12041464/1-261		-	-	-	K	V	P	-	-	-	D	S	W	P	Q	S	G	E	I	V	F	E	N	V	Q	M	R	Y	R	A	G	-	P	L	V	L	Q	G	L	D	F	K	V	N	G	G	E	R	I
XP_0077802461/12001453/1-254		-	-	-	D	V	R	-	-	-	P	S	W	P	E	R	G	E	I	E	F	D	N	V	Q	M	R	Y	R	P	G	-	P	L	V	L	Q	G	L	S	L	H	V	K	A	G	E	R	V
XP_0077778151/13091570/1-262		G	G	A	D	A	P	-	-	-	A	A	W	P	T	-	G	R	L	A	V	S	D	L	V	V	G	Y	A	P	D	-	P	P	V	L	K	G	L	T	F	D	V	E	P	N	E	R	V
XP_0077732641/13861640/1-255		-	-	P	R	P	A	-	-	-	A	S	W	P	D	-	G	A	I	K	C	V	D	L	V	I	R	Y	A	P	Q	-	P	N	V	L	H	N	I	N	F	E	V	R	P	G	E	K	V
XP_0077716281/14101664/1-255		-	-	P	R	P	A	-	-	-	A	S	W	P	D	-	G	A	I	K	C	E	D	L	V	I	R	Y	A	P	Q	-	P	N	V	L	H	N	I	N	F	E	V	R	P	G	E	K	V
XP_0075337421/11221374/1-253		K	D	K	S	C	P	-	-	-	P	G	W	P	Q	-	G	E	I	T	F	Q	D	Y	Q	M	K	Y	R	D	N	-	P	V	V	L	R	G	I	N	L	E	I	H	S	Q	E	V	V
XP_0075146581/11101367/1-258		G	K	V	E	P	D	-	-	-	P	S	W	P	Q	-	G	G	I	V	F	Q	D	V	E	M	R	Y	R	K	E	-	P	L	V	L	S	G	V	S	F	E	I	D	A	G	S	S	V
XP_0074431492/12591511/1-253		E	Q	A	A	A	P	-	-	-	G	G	W	P	H	E	G	R	V	E	F	R	G	Y	S	L	R	Y	R	S	D	-	D	P	V	L	R	N	I	S	V	V	I	R	G	G	E	K	-
XP_0074248151/13021554/1-253		T	T	Q	R	P	P	-	-	-	S	Q	W	P	N	N	G	E	I	T	F	M	D	Y	K	V	R	Y	R	P	E	-	E	L	V	L	D	G	I	S	C	D	I	K	G	T	E	K	-
XP_0074129081/14581702/1-245		-	-	P	R	P	P	-	-	-	A	H	W	P	H	-	G	E	I	E	V	K	E	L	T	V	R	Y	S	P	T	-	P	D	V	L	H	A	V	T	F	H	V	P	A	R	G	K	V
XP_0073935811/11771439/1-263		-	E	K	K	P	P	-	-	-	A	D	W	P	Q	Q	G	A	I	K	F	N	N	I	V	M	R	Y	R	P	G	-	P	Y	V	L	K	G	L	T	F	N	I	R	G	G	E	K	I
XP_0073763461/13331596/1-264		-	E	T	E	P	R	-	-	-	S	S	W	P	E	-	G	R	I	S	V	K	D	V	S	L	R	Y	A	P	E	-	P	R	V	I	K	N	V	T	F	D	V	E	P	C	N	K	V
XP_0073742551/11001361/1-262		R	P	G	I	P	P	-	-	-	I	D	W	P	C	S	G	Y	I	K	F	N	N	V	Q	L	R	Y	R	P	N	-	P	L	V	L	N	G	L	D	V	S	F	Y	P	G	E	K	V
XP_0073735021/8951150/1-256		-	P	V	V	P	P	-	-	-	P	A	W	P	I	-	G	S	I	K	F	N	D	Y	S	T	R	Y	R	A	N	-	D	L	I	L	K	H	I	T	M	T	V	K	P	G	E	-	-
XP_0073633571/11551411/1-257		-	-	N	D	P	P	-	-	-	P	S	W	P	E	S	G	A	I	E	F	K	D	V	E	M	S	Y	R	P	G	-	P	P	V	L	K	G	V	S	F	Q	I	N	P	S	E	K	I
XP_0073630101/12431493/1-251		-	-	-	T	V	P	-	-	-	E	D	W	P	A	-	G	E	I	E	F	R	Q	Y	S	T	R	Y	R	P	E	-	D	L	V	L	K	D	L	N	I	K	I	K	A	C	E	-	-
XP_0073207611/12221477/1-256		-	-	Q	K	P	A	-	-	-	S	E	W	P	Q	-	G	A	V	E	F	S	Q	Y	S	T	K	Y	R	P	E	-	D	L	V	L	K	D	I	S	V	S	I	K	P	K	E	-	-
XP_0073205671/11081371/1-264		-	A	C	T	L	S	-	-	-	T	P	W	P	S	E	G	Q	V	E	M	K	D	V	V	L	K	Y	R	P	E	-	P	P	V	L	K	G	L	S	M	S	I	K	P	G	E	K	I
XP_0073140481/13221569/1-248		-	-	P	R	P	P	-	-	-	S	S	W	P	E	-	G	A	I	T	C	D	N	L	V	I	R	Y	A	P	E	-	P	N	V	L	H	N	I	N	F	N	I	H	P	G	E	K	V
XP_0072956941/12291483/1-255		-	-	-	E	V	R	-	-	-	K	S	W	P	E	A	G	E	I	I	F	S	N	V	Q	M	R	Y	R	E	N	-	P	L	V	L	R	G	L	T	M	H	V	R	G	G	E	R	I
XP_0072676991/11881449/1-262		K	P	G	H	V	A	-	-	-	P	S	W	P	E	K	G	E	V	K	F	K	N	V	G	L	A	Y	R	E	G	-	P	L	V	L	K	D	V	S	F	E	V	K	P	G	E	K	V
XP_0071765801/13391591/1-253		E	G	S	R	P	P	-	-	-	A	G	W	P	L	Q	G	E	V	E	F	R	N	Y	S	V	R	Y	R	P	G	-	E	L	V	L	K	D	L	S	L	Q	V	R	G	G	E	K	-
XP_0071507231/12451494/1-250		-	C	L	Y	L	N	-	-	-	P	D	W	P	N	-	G	F	I	E	F	Q	C	V	T	L	K	Y	I	P	S	-	P	A	A	L	C	N	L	S	F	R	I	A	G	G	T	Q	V
XP_0071057682/11101365/1-256		K	V	G	T	Y	P	-	-	-	H	D	W	P	S	-	G	E	I	T	F	R	D	Y	Q	M	R	Y	R	G	N	-	P	L	V	L	N	G	L	N	L	N	I	Q	S	G	Q	T	V
XP_0070628291/13151567/1-253		E	D	K	R	P	P	-	-	-	E	D	W	P	T	H	G	E	V	E	F	V	D	Y	S	V	R	Y	R	K	G	-	D	L	V	L	K	G	L	S	L	R	V	K	G	G	E	K	-
XP_0070056501/12681526/1-259		K	E	N	K	P	F	-	-	-	S	D	W	P	K	E	G	K	I	K	M	E	N	V	R	L	K	Y	R	P	E	-	P	D	V	L	K	G	L	S	L	S	V	G	A	S	E	K	I
XP_0068927811/13741626/1-253		E	E	T	A	P	P	-	-	-	S	T	W	P	Q	V	G	Q	V	E	F	L	D	Y	G	L	R	Y	R	K	E	-	D	L	V	L	K	H	I	N	V	T	I	E	G	G	E	K	-
XP_0068927801/12561504/1-249		-	-	-	A	A	Q	-	-	-	L	P	W	P	Q	A	G	K	I	E	F	R	G	F	G	L	R	Y	R	P	E	-	P	L	A	V	Q	D	V	S	L	T	I	H	P	G	E	K	-
XP_0068720611/13161568/1-253		E	G	S	A	P	P	-	-	-	S	N	W	P	Q	V	G	R	V	E	F	R	D	Y	G	L	R	Y	R	D	D	-	D	L	V	L	K	N	I	N	V	T	I	D	G	G	E	K	-
XP_0068451211/12201474/1-255		E	D	S	R	L	S	-	-	-	P	D	W	P	K	T	G	T	V	E	I	E	N	L	Q	V	K	Y	K	P	H	L	P	L	V	L	S	G	I	S	C	K	F	P	G	G	K	K	I
XP_0068337091/12931545/1-253		E	G	S	R	P	P	-	-	-	K	D	W	P	S	H	G	K	V	E	F	Q	N	Y	S	V	R	Y	R	A	G	-	D	L	V	L	K	N	L	S	L	H	V	H	G	G	E	K	-
XP_0068112481/7841034/1-251		-	-	Y	E	P	P	-	-	-	P	D	W	P	Q	-	G	S	V	S	Y	Q	D	Y	K	L	K	Y	R	D	G	-	P	N	V	L	K	G	I	T	F	N	I	N	P	K	E	K	I
XP_0067823731/12151479/1-265		I	D	N	P	H	-	-	A	R	D	C	W	P	N	R	G	Q	L	D	V	R	G	L	T	V	K	Y	T	E	A	G	R	A	I	L	N	N	I	S	F	S	V	E	G	G	Q	S	V
XP_0066729931/12021458/1-257		-	-	-	D	V	R	-	-	-	P	S	W	P	E	K	G	E	I	V	F	E	N	V	E	M	R	Y	R	P	N	-	P	L	V	L	K	G	L	S	M	H	V	K	G	G	E	R	I
XP_0066458811/10221273/1-252		K	D	T	A	P	S	-	-	-	A	N	W	P	H	K	G	D	I	D	I	I	D	L	K	F	R	Y	R	H	N	T	P	L	V	L	K	G	I	T	L	S	I	H	G	G	E	K	I
XP_0065635691/10731321/1-249		P	N	K	K	P	P	-	-	-	A	Q	W	P	F	K	G	E	I	N	F	D	H	L	Y	L	R	Y	E	-	-	A	P	-	V	L	K	D	L	C	F	I	I	K	P	G	E	-	-
XP_0064634131/13101574/1-265		I	E	P	R	P	P	-	-	-	A	S	W	P	S	-	G	A	I	K	C	E	D	L	V	I	R	Y	A	P	D	-	P	D	V	L	H	R	L	N	F	Q	I	I	P	G	E	K	V
XP_0064592261/11261382/1-257		P	E	N	K	P	P	-	-	-	E	L	W	P	Q	Q	G	S	I	V	F	K	N	V	S	M	C	Y	R	P	G	-	P	N	V	L	H	G	I	S	L	G	I	K	G	G	E	K	I
XP_0064562101/11611425/1-265		-	P	N	D	P	P	-	-	-	S	T	W	P	Q	N	G	G	I	S	F	E	D	V	E	L	A	Y	R	P	G	-	P	L	V	L	K	G	V	S	F	D	V	R	P	G	E	K	I
XP_0063699952/12401496/1-257		-	A	N	R	P	G	-	-	-	R	S	W	P	S	H	G	E	V	D	I	N	N	L	Q	V	R	Y	A	P	Q	L	P	L	V	L	R	G	I	T	C	T	F	P	G	G	K	K	T
XP_0062361591/12431496/1-254		I	K	N	E	H	V	K	K	C	D	T	W	P	S	G	G	E	M	V	V	K	D	L	T	V	K	Y	V	D	D	G	N	A	I	L	E	N	I	S	F	S	I	S	P	G	Q	R	V
XP_0061536791/12621514/1-253		E	G	T	T	P	A	-	-	-	S	N	W	P	L	R	G	E	V	E	F	R	N	Y	S	V	R	Y	R	P	G	-	E	L	V	L	K	N	L	S	V	H	V	R	G	G	E	K	-
XP_0061466661/12971549/1-253		Q	E	T	A	P	P	-	-	-	S	T	W	P	Q	V	G	R	V	E	F	R	D	Y	G	L	R	Y	R	E	D	-	D	L	V	L	K	H	I	N	V	T	I	E	G	G	E	K	-
XP_0058682801/13141566/1-253		E	G	S	R	P	P	-	-	-	A	G	W	P	T	Q	G	E	V	E	F	R	N	Y	S	V	R	Y	R	P	G	-	D	L	V	L	K	D	L	S	L	R	V	R	G	G	E	K	-
XP_0058541851/10971361/1-265		-	S	G	T	P	P	-	-	-	P	S	W	P	S	Q	G	E	I	S	V	R	C	L	T	L	A	Y	P	S	A	T	A	P	V	L	R	S	L	S	F	H	I	P	P	G	T	R	V
XP_0058490841/11951447/1-253		-	A	R	R	P	L	-	-	-	P	G	W	P	H	-	G	A	I	E	V	E	Q	L	V	V	R	Y	R	P	E	-	D	P	V	L	R	G	V	T	F	S	V	R	G	R	E	-	-
XP_0058289811/9921247/1-256		Q	Q	Y	L	E	L	-	-	-	S	D	W	P	S	-	G	E	I	S	F	H	N	F	S	M	R	Y	R	P	D	-	P	D	V	L	S	S	V	S	L	T	I	R	A	G	E	K	V
XP_0057028411/11681417/1-250		-	-	-	P	S	P	-	-	-	E	E	W	P	K	-	G	R	V	V	F	E	N	V	V	M	Q	Y	R	P	E	-	E	P	A	L	R	G	I	S	F	V	I	E	S	G	Q	-	-
XP_0053941851/12701522/1-253		E	G	S	R	P	P	-	-	-	E	G	W	P	L	H	G	E	I	E	F	R	N	Y	S	V	R	Y	R	P	G	-	E	L	V	L	K	N	L	S	L	R	V	H	G	G	E	K	-
XP_0053289612/10631313/1-251		-	P	S	Q	V	P	-	-	-	E	H	W	P	Q	-	G	E	I	K	I	H	D	L	C	V	R	Y	E	N	N	-	K	P	V	L	K	H	V	K	A	Y	I	K	P	G	Q	K	V
XP_0051558171/12941546/1-253		A	S	L	E	V	L	-	-	-	D	R	W	P	E	R	A	R	V	E	F	V	D	V	V	L	S	Y	R	P	G	-	P	N	A	L	D	G	V	S	V	E	V	L	P	G	E	K	I
XP_0051106652/13611615/1-255		V	L	P	R	L	T	-	-	-	P	T	W	P	S	-	G	H	V	Q	F	E	N	L	T	V	C	Y	S	P	A	-	R	P	V	L	K	N	V	T	F	S	V	S	P	G	E	R	I
XP_0051055562/13341586/1-253		D	D	G	V	S	L	-	-	-	V	D	W	T	Q	-	Q	D	I	S	L	D	C	L	T	T	R	Y	K	E	G	-	P	L	V	L	R	G	L	S	C	T	I	Q	P	G	E	-	-
XP_0050393771/13621615/1-254		I	A	N	R	H	V	K	E	E	K	N	W	P	S	G	G	Q	M	T	V	K	D	L	T	A	K	Y	G	E	G	G	A	A	I	L	E	N	I	S	F	S	I	S	S	G	Q	R	V
XP_0049983531/718963/1-246		T	P	G	D	L	P	-	-	-	K	N	W	P	A	-	G	S	I	A	F	D	R	V	K	V	S	Y	R	P	G	-	P	P	V	L	R	D	V	T	L	N	I	R	P	R	E	-	-
XP_0048465531/12371484/1-248		-	-	-	L	Q	A	-	-	-	N	S	W	L	T	R	G	S	V	E	F	Q	D	V	V	L	V	Y	R	P	G	-	P	P	A	L	N	G	V	T	F	R	V	Q	P	G	E	K	L
XP_0048387081/12841536/1-253		T	D	K	R	P	P	-	-	-	A	D	W	P	S	K	G	E	I	E	F	S	N	Y	Q	V	R	Y	R	P	E	-	D	L	V	L	K	G	I	T	C	N	I	G	S	T	E	K	-
XP_0047419631/11671420/1-254		T	E	N	H	H	V	R	E	D	D	I	W	P	S	G	G	Q	M	T	V	K	D	L	T	A	K	Y	I	D	G	G	N	A	I	L	E	N	I	S	F	S	I	S	P	G	Q	R	V
XP_0047109241/12341484/1-251		-	S	L	Q	L	G	-	-	-	I	G	W	L	T	Q	G	S	V	E	F	Q	E	V	V	L	T	Y	R	P	G	-	P	N	A	L	D	G	V	T	F	R	V	Q	P	G	E	K	L
XP_0047071091/12681520/1-253		E	G	H	R	P	P	-	-	-	Q	G	W	P	S	H	G	K	V	E	F	Q	N	Y	S	V	R	Y	R	P	G	-	D	L	V	L	K	D	L	S	L	C	V	Q	G	G	E	K	-
XP_0046445611/12491497/1-249		-	-	-	A	A	R	-	-	-	P	P	W	P	H	E	G	Q	I	E	F	R	N	F	G	L	R	H	W	P	K	-	P	L	A	V	Q	G	V	S	F	Q	V	H	A	G	E	K	-
XP_0046256002/12801532/1-253		T	E	R	K	P	P	-	-	-	A	D	W	P	S	K	G	A	I	Q	F	S	N	Y	Q	V	R	Y	R	P	E	-	D	L	V	L	K	G	I	T	C	D	I	K	G	T	E	K	-
XP_0046043761/12121464/1-253		E	E	T	A	P	P	-	-	-	S	T	W	P	Q	T	G	R	V	E	F	R	N	F	G	L	R	Y	R	E	D	-	D	L	V	L	K	N	I	N	V	T	I	E	G	G	E	K	-
XP_0046001321/13411593/1-253		E	E	T	A	P	P	-	-	-	S	S	W	P	Q	V	G	R	V	E	F	R	D	Y	S	L	R	Y	R	E	D	-	E	L	V	L	K	H	I	N	V	T	I	N	G	G	E	K	-
XP_0045371972/10761330/1-255		P	G	K	K	P	P	-	-	-	K	T	W	P	E	E	G	N	I	K	F	E	K	L	S	L	R	Y	F	P	D	S	E	-	V	L	K	S	L	N	L	E	I	K	S	C	E	-	-
XP_0045103551/11901449/1-260		E	N	N	R	P	P	-	-	-	S	S	W	P	S	K	G	K	I	D	L	Q	G	L	E	I	R	Y	R	L	N	A	P	L	V	L	K	G	I	T	C	T	F	K	E	G	S	R	V
XP_0044853411/9841235/1-252		E	G	S	R	P	P	-	-	-	E	R	W	X	-	-	-	-	-	-	F	R	N	F	S	V	R	Y	R	P	G	-	E	L	V	L	K	D	L	S	L	R	V	R	S	G	E	K	-
XP_0044731541/12351483/1-249		-	-	L	Q	P	G	-	-	-	I	G	W	L	T	Q	G	S	V	E	F	Q	D	V	V	L	T	Y	R	P	G	-	P	N	A	L	D	G	V	T	F	R	V	Q	P	G	E	K	L
XP_0043952881/13871639/1-253		E	G	S	R	P	P	-	-	-	A	G	W	P	L	Q	G	E	V	E	F	R	N	Y	S	A	R	Y	R	P	G	-	E	L	V	L	R	N	L	S	L	R	V	R	G	G	E	K	-
XP_0043610181/11491401/1-253		E	S	N	R	P	P	-	-	-	A	N	W	P	Q	-	G	V	V	D	F	E	D	V	E	V	R	Y	R	P	-	-	E	P	S	L	R	G	I	T	L	R	V	S	A	S	N	K	V
XP_0043463972/15201780/1-261		E	P	T	A	V	P	-	-	-	A	T	W	P	A	-	G	A	V	S	F	Q	N	V	T	V	V	Y	R	P	G	-	A	P	A	L	D	G	L	S	L	Q	I	A	A	G	E	K	I
XP_0043352221/8681131/1-264		D	G	D	R	D	D	-	-	-	R	E	W	P	S	-	G	R	I	E	F	N	N	V	W	L	R	Y	R	D	-	-	G	H	V	L	Q	G	I	S	L	T	I	D	A	R	H	K	V
XP_0040731121/11311383/1-253		K	E	M	A	P	A	-	-	-	P	S	W	P	Q	-	G	K	I	T	F	Q	N	V	N	M	H	Y	R	D	D	-	P	L	V	L	K	N	L	S	F	T	I	Q	P	E	E	-	-
XP_0039706651/11341385/1-252		-	A	A	A	P	D	-	-	-	P	S	W	P	Q	-	G	K	I	T	F	R	D	V	E	L	R	Y	H	E	D	-	P	L	V	L	K	N	L	S	F	T	V	L	P	E	E	T	I
XP_0039597611/13621620/1-259		S	D	S	K	V	P	-	-	-	A	D	W	P	E	-	G	R	I	E	V	S	D	L	S	L	R	Y	A	A	H	-	P	K	V	I	K	N	V	T	F	N	V	D	P	R	A	K	-
XP_0039590461/12751533/1-259		-	-	-	R	V	E	-	-	-	R	D	W	P	Q	-	G	S	I	E	F	K	N	Y	T	T	T	Y	R	A	N	-	S	P	V	L	K	N	I	S	V	T	I	N	P	S	E	-	-
XP_0038776471/12841537/1-254		-	-	-	-	-	-	-	-	-	-	-	S	P	E	D	G	S	L	V	L	E	H	V	D	M	R	Y	R	P	G	-	P	L	V	L	R	D	V	C	F	A	V	A	P	G	Q	K	V
XP_0038696361/11951457/1-263		K	E	Y	R	P	P	-	-	-	T	K	W	P	A	-	G	E	I	S	F	Q	N	Y	Y	T	K	Y	R	E	D	-	E	P	V	L	K	D	I	N	V	S	I	K	S	H	E	-	-
XP_0038405681/11901451/1-262		-	L	G	E	V	R	-	-	-	P	T	W	P	E	H	G	E	I	I	F	D	K	V	E	M	R	Y	R	D	G	-	P	L	V	L	K	G	L	S	M	H	V	R	A	G	E	R	I
XP_0037617281/13221574/1-253		E	E	A	A	P	P	-	-	-	S	N	W	P	Q	E	G	R	V	E	F	R	D	F	S	L	R	Y	R	E	D	-	D	L	V	L	K	H	I	N	V	T	I	E	G	G	E	K	-
XP_0035124321/12841536/1-253		T	D	K	R	P	P	-	-	-	A	D	W	P	S	K	G	E	I	R	F	N	N	Y	Q	V	R	Y	R	P	E	-	D	L	V	L	K	G	I	T	C	H	I	K	S	T	E	K	-
XP_0033327912/364616/1-253		-	H	H	R	P	S	-	-	-	S	N	W	P	E	-	G	E	I	V	Y	E	G	V	E	C	R	Y	R	D	G	-	D	L	V	L	K	G	V	D	F	K	V	Q	A	Q	E	-	-
XP_0033212832/11311393/1-263		-	D	T	D	P	D	-	-	-	T	T	W	P	S	G	G	S	I	Q	F	D	S	I	V	M	S	Y	R	P	G	-	P	Q	V	L	K	G	L	S	I	D	V	A	A	G	E	K	I
XP_0032946581/11161368/1-253		G	D	I	K	M	D	-	-	-	R	K	W	P	T	-	G	E	I	E	F	K	D	V	E	I	K	Y	R	P	T	-	E	P	S	L	R	N	F	T	C	K	I	N	K	N	E	K	I
XP_0032876601/10601311/1-252		-	N	N	R	P	P	-	-	-	A	N	W	P	E	N	G	V	I	K	F	D	K	V	S	L	C	Y	R	P	G	-	P	K	V	L	N	Q	I	S	F	E	I	K	G	K	E	K	V
XP_0032173551/12751527/1-253		E	D	K	R	P	S	-	-	-	E	N	W	P	D	Q	G	E	V	Q	F	A	N	Y	S	V	R	Y	R	K	G	-	D	L	V	L	K	N	L	S	L	H	V	K	G	G	E	K	-
XP_0030500431/10641323/1-260		-	-	-	E	I	R	-	-	-	K	S	W	P	E	K	G	E	I	I	F	D	N	V	E	M	R	Y	R	A	G	-	P	L	V	L	S	G	L	S	M	H	V	Q	G	G	E	R	I
XP_0029715332/12391491/1-253		D	D	Y	R	P	P	-	-	-	L	I	W	P	S	Q	G	T	V	A	V	R	N	L	Q	L	R	Y	R	P	N	T	P	L	V	L	K	G	V	T	L	T	I	Q	G	G	D	K	V
XP_0029525111/11401392/1-253		N	D	G	E	A	P	-	-	-	K	G	W	P	T	-	G	D	I	R	F	E	K	V	C	L	R	Y	Y	P	G	-	P	L	A	L	K	Y	V	S	F	H	I	R	D	G	E	K	I
XP_0029469481/521774/1-254		-	-	N	R	P	P	-	-	-	K	N	W	P	T	-	G	A	I	S	V	K	D	L	Y	V	R	Y	R	A	E	-	D	P	V	L	R	G	L	S	F	E	I	S	G	R	E	-	-
XP_0029030111/7491010/1-262		P	S	V	Q	H	P	-	-	-	E	V	W	P	S	-	G	S	V	E	F	N	H	V	S	F	R	Y	K	D	Q	-	Q	L	V	L	R	D	L	S	F	S	V	R	G	G	D	K	L
XP_0028996651/10641309/1-246		-	-	-	K	P	P	-	-	-	L	D	W	P	M	-	G	A	I	S	F	K	R	V	D	L	R	Y	R	P	G	-	P	R	V	L	R	G	L	T	F	S	V	N	A	K	E	-	-
XP_0027356291/8621110/1-249		-	-	-	I	P	P	-	-	-	A	N	W	P	E	-	G	S	I	I	F	K	D	V	S	A	R	Y	S	Q	-	-	N	P	V	L	R	D	V	S	I	Q	V	K	P	K	E	K	I
XP_0026773191/11261373/1-248		E	G	D	P	T	T	-	-	-	T	E	W	P	T	K	G	H	I	Q	L	D	K	F	S	V	R	Y	R	D	D	-	D	P	V	L	K	N	L	D	L	D	I	K	A	G	T	K	V
XP_0025507251/593855/1-263		-	-	H	R	P	P	-	-	-	Q	D	W	P	S	-	G	E	I	K	F	N	D	Y	S	T	K	Y	R	P	E	-	D	L	V	L	R	N	I	N	L	D	I	K	P	Q	E	-	-
XP_0025487371/12271475/1-249		K	L	V	K	P	P	-	-	-	P	H	W	P	N	-	G	T	L	N	F	H	N	Y	S	T	R	Y	R	A	N	-	D	L	I	L	R	N	I	S	F	S	I	K	P	S	E	-	-
XP_0025082191/10391289/1-251		-	-	Q	A	L	P	-	-	-	T	A	W	P	R	-	G	K	L	V	V	T	G	L	N	M	R	Y	R	P	G	-	P	L	V	L	K	D	L	T	F	T	A	L	A	G	E	-	-
XP_0022895201/8801143/1-264		K	V	E	Y	P	K	-	-	-	E	T	W	P	E	-	G	Q	I	T	L	T	N	L	K	M	K	Y	R	H	E	-	P	L	V	L	K	G	L	N	V	T	I	G	A	G	E	R	V
XP_0021770721/9791238/1-260		E	N	I	A	L	K	-	-	-	D	G	W	P	S	-	G	E	I	E	F	E	Q	L	S	I	R	Y	R	S	S	-	P	L	A	L	E	Q	V	S	F	K	I	P	S	G	A	R	V
XP_0021100161/10421293/1-252		Y	I	C	Q	V	P	-	-	-	S	L	W	P	S	K	G	T	L	Q	F	N	N	V	T	L	I	Y	R	Q	G	-	P	P	A	L	N	K	V	S	F	T	T	R	P	S	E	K	I
XP_0020671781/10941348/1-255		A	D	K	K	P	P	-	-	-	K	S	W	P	E	Y	G	Q	I	L	F	D	E	L	S	L	R	Y	F	P	D	S	E	-	V	L	R	A	L	N	F	V	I	K	P	R	E	-	-
XP_0020145171/9981251/1-254		-	D	K	Q	P	P	-	-	-	K	S	W	P	E	E	G	Q	V	V	A	K	D	L	S	L	R	Y	A	P	D	T	D	-	V	L	K	S	L	N	F	V	I	K	P	R	E	-	-
XP_0020020331/12281479/1-252		-	N	A	D	P	P	-	-	-	F	G	W	P	T	Q	G	V	L	S	F	Q	D	V	Q	L	S	Y	R	E	H	-	S	P	A	L	R	D	I	S	F	K	T	E	A	F	E	R	I
XP_0019931881/17682019/1-252		-	D	K	Q	K	P	-	-	-	K	N	W	P	A	D	G	R	V	E	F	Q	N	F	Q	V	R	Y	R	E	G	-	D	L	V	L	R	G	V	S	F	N	I	T	G	G	E	K	-
XP_0019619352/10011254/1-254		-	D	K	Q	P	P	-	-	-	K	S	W	P	E	E	G	E	V	V	A	K	N	L	S	L	R	Y	V	P	D	A	D	-	V	L	R	G	L	N	F	V	I	K	P	R	E	-	-
XP_0019333271/11701423/1-254		-	-	-	E	V	R	-	-	-	P	T	W	P	E	H	G	E	I	V	F	D	K	V	E	M	R	Y	R	A	G	-	P	L	V	L	K	G	L	S	M	H	V	R	A	G	E	R	I
XP_0018792911/11581415/1-258		-	-	D	D	P	P	-	-	-	P	S	W	P	S	K	G	M	V	T	F	S	D	V	E	M	A	Y	R	P	G	-	P	L	V	L	K	G	I	S	F	Q	V	K	P	G	E	K	V
XP_0016934221/9551206/1-252		-	-	A	T	L	P	-	-	-	A	E	W	P	E	-	G	Q	I	V	V	Q	D	L	Q	L	R	Y	R	P	E	-	P	L	V	L	R	G	I	S	F	T	V	E	A	S	E	-	-
XP_0016929401/11471399/1-253		A	D	G	E	P	P	-	-	-	K	D	W	P	T	-	G	D	I	R	F	E	K	V	C	L	R	Y	Y	P	G	-	P	L	A	L	K	Y	V	S	F	H	I	K	D	G	E	K	I
XP_0016389091/10941346/1-253		I	S	R	L	L	S	-	-	-	S	S	W	P	T	H	G	R	I	R	F	H	N	I	V	L	V	Y	R	P	G	-	P	P	A	L	R	N	V	S	L	E	I	H	A	G	E	K	V
XP_0016237471/10841332/1-249		-	-	-	K	T	K	-	-	-	D	E	W	P	Q	-	G	T	I	V	F	N	Q	V	K	M	R	Y	R	S	G	-	P	L	V	L	D	N	L	T	G	F	V	R	P	Q	E	K	I
XP_0015274031/12631526/1-264		E	Y	R	P	P	A	-	-	-	K	S	W	P	A	-	G	A	V	E	F	K	N	Y	Y	T	K	Y	R	D	N	-	D	Y	V	L	K	D	I	N	L	N	I	K	P	G	E	-	-
XP_0014867241/12521509/1-258		-	R	T	E	V	G	-	-	-	E	S	W	P	D	-	G	A	I	E	F	K	D	Y	S	T	R	Y	R	A	N	-	D	L	V	L	K	N	I	N	L	D	I	K	P	Q	E	-	-
XP_0014597461/331582/1-252		E	L	E	N	Y	L	-	-	-	D	H	W	P	K	Q	G	R	I	D	Y	D	N	Y	S	V	R	Y	R	E	G	-	K	P	A	L	K	N	L	N	F	T	I	D	P	Q	D	K	I
XP_0014594511/9961246/1-251		-	T	L	E	V	E	-	-	-	P	D	W	P	K	D	G	V	I	S	F	D	N	L	A	V	K	Y	R	P	D	-	P	L	A	L	K	H	F	S	F	K	I	H	K	N	E	K	I
XP_0014268201/10641314/1-251		-	N	N	V	R	V	-	-	-	Q	N	W	P	R	L	G	E	I	Q	F	A	N	F	S	V	Q	Y	R	S	N	-	P	P	A	L	T	N	L	N	F	K	I	D	T	K	E	K	I
XP_0014188851/9671222/1-256		V	V	E	E	P	P	-	-	-	P	E	W	P	S	-	G	G	L	R	F	E	K	L	Q	M	R	Y	R	S	E	-	P	L	V	L	N	G	I	S	F	E	V	Q	P	G	H	K	V
XP_0010206252/12201474/1-255		E	D	Q	D	K	L	-	-	-	Y	H	W	P	Q	-	G	K	I	I	I	D	D	L	Y	L	K	Y	R	P	N	-	P	C	V	I	K	G	I	T	T	Q	I	K	P	C	E	-	-
XP_0010135222/10851343/1-259		-	-	-	-	E	L	-	-	-	Q	N	W	P	Q	N	G	Q	I	E	F	Q	N	V	F	M	R	Y	S	K	E	T	N	-	V	L	K	G	L	S	F	K	I	Q	P	G	Q	-	-
XP_0010102122/10991357/1-259		-	-	-	-	Q	Q	-	-	-	I	L	W	P	S	-	G	Q	I	E	F	K	N	V	V	M	K	Y	S	K	E	-	H	P	V	L	K	G	L	N	F	K	A	N	S	G	E	K	I
SLM362351/12151469/1-255		-	-	-	E	V	R	-	-	-	D	S	W	P	E	K	G	E	I	V	F	E	D	V	Q	M	R	Y	R	A	G	-	P	L	V	L	Q	G	L	N	I	T	V	A	G	G	E	R	I
SJM844991/12811543/1-263		-	-	-	R	P	D	-	-	-	R	S	W	P	A	-	G	N	I	V	F	K	D	Y	S	T	K	Y	K	P	E	-	D	P	V	L	K	G	I	S	L	N	I	K	P	R	E	-	-
SDA006261/12521509/1-258		-	E	T	A	P	D	-	-	-	K	S	W	P	Q	Q	G	Q	I	E	F	K	Q	V	E	M	A	Y	R	P	E	-	P	P	V	L	H	G	V	S	F	I	I	R	P	G	E	K	V
SCZ982871/13981645/1-248		-	-	P	R	P	P	-	-	-	A	H	W	P	S	-	G	A	I	S	V	E	K	L	A	I	R	Y	A	P	E	-	P	D	V	L	H	N	I	S	F	S	V	A	P	G	E	K	V
SCV710411/14111658/1-248		-	-	P	R	P	P	-	-	-	A	H	W	P	S	-	G	A	I	S	V	E	K	L	A	I	R	Y	A	P	E	-	P	D	V	L	H	S	I	S	F	T	V	A	P	G	E	K	V
SCU906891/11671420/1-254		-	-	-	T	P	V	-	-	-	E	P	W	P	S	Q	G	E	I	V	F	N	D	V	S	L	A	Y	R	R	G	-	P	L	V	L	K	N	V	S	I	D	I	G	G	G	E	K	V
SCU777181/12831542/1-260		-	-	-	R	P	E	-	-	-	K	N	W	P	A	-	G	S	I	K	F	E	N	Y	S	T	R	Y	R	S	N	-	D	P	V	L	K	N	L	N	A	S	V	L	P	Q	E	-	-
SAM049241/12631516/1-254		W	S	A	S	K	S	-	-	-	P	M	W	P	E	-	G	E	I	E	F	H	D	Y	A	T	R	Y	R	A	G	-	D	L	A	I	R	D	V	S	F	K	I	A	P	R	E	-	-
SAM035591/12791532/1-254		S	I	R	G	V	N	-	-	-	P	M	W	P	E	-	G	E	I	E	F	N	E	Y	A	T	R	Y	R	A	G	-	D	L	A	I	R	N	V	S	F	K	I	A	P	R	E	-	-
SAM020541/12401489/1-250		-	-	-	V	P	P	-	-	-	S	Y	W	P	A	-	G	N	I	I	F	D	D	F	A	A	R	Y	R	P	G	-	P	L	S	L	R	D	I	S	F	T	V	N	S	R	E	-	-
SAM011561/12901554/1-265		L	Q	E	T	P	R	-	-	-	P	S	W	P	E	-	G	Q	V	K	I	E	N	L	V	M	Q	Y	S	P	E	-	P	V	V	L	H	G	L	S	F	E	T	K	R	R	E	K	I
SAL973091/12151469/1-255		-	A	T	Q	P	R	-	-	-	A	S	W	P	E	-	G	S	I	K	V	E	N	L	V	V	K	Y	A	P	E	-	P	A	V	L	R	N	V	T	F	D	V	K	P	R	E	K	V
RGB437701/10901342/1-253		E	T	N	R	P	P	-	-	-	P	D	W	G	K	-	G	E	I	E	F	K	N	V	T	L	R	Y	N	I	Y	-	V	A	V	L	K	N	I	S	F	H	I	H	P	R	E	-	-
RGB375001/12211471/1-251		-	-	N	R	P	D	-	-	-	P	T	W	P	Q	N	G	L	I	E	Y	Q	N	Y	S	T	R	Y	R	Q	G	-	E	L	V	L	K	G	V	S	F	V	I	N	P	R	E	K	-
RFU346091/12081462/1-255		-	-	-	E	V	R	-	-	-	E	S	W	P	E	T	G	E	I	I	F	E	N	V	E	M	R	Y	R	Q	G	-	P	L	V	L	Q	G	L	T	M	H	I	K	G	G	E	R	I
RDX544571/11081371/1-264		-	P	N	D	P	P	-	-	-	P	S	W	P	E	A	G	A	I	E	F	K	D	V	E	M	A	Y	R	P	G	-	P	P	V	L	K	G	V	S	F	E	V	K	P	G	E	K	V
RDX517641/13121574/1-263		I	E	P	R	P	P	-	-	-	A	S	W	P	T	-	G	L	I	Q	C	E	D	L	V	I	R	Y	A	P	E	-	P	D	V	L	H	H	L	S	F	E	I	R	P	G	E	K	V
RDW592581/11321379/1-248		P	M	I	S	T	R	-	-	-	T	S	W	P	E	Q	G	A	I	T	F	S	N	V	H	M	R	Y	R	P	G	-	P	E	V	L	C	G	F	D	L	T	V	N	A	G	E	H	V
RDL413041/12111465/1-255		-	-	-	E	V	R	-	-	-	K	S	W	P	E	R	G	E	I	I	F	D	N	V	Q	M	R	Y	R	E	G	-	P	L	V	L	S	G	L	D	M	H	V	T	G	G	E	R	I
RDL393751/12931545/1-253		-	-	H	R	P	A	-	-	-	V	S	W	P	A	-	G	S	V	Q	F	N	N	Y	S	T	R	Y	R	E	G	-	P	L	V	L	N	N	I	D	L	D	I	K	P	H	E	K	I
RDL353611/13911652/1-262		-	K	T	R	P	A	-	-	-	A	N	W	P	S	-	G	S	V	E	F	V	N	Y	T	T	R	Y	R	A	D	-	D	P	V	L	R	D	V	S	F	K	I	N	P	L	E	K	V
RDD453651/12891539/1-251		Y	I	C	Q	V	P	-	-	-	S	L	W	P	S	K	G	T	L	Q	F	N	N	V	T	L	I	Y	R	Q	G	-	P	P	A	L	N	K	V	S	F	T	T	R	P	S	E	K	I
RDD426911/10501297/1-248		-	-	-	D	P	K	-	-	-	S	E	W	P	K	F	G	R	I	K	F	E	D	V	S	F	A	H	S	-	-	L	P	-	V	L	K	S	I	S	C	E	I	K	Q	Y	E	-	-
RDD426801/10161265/1-250		-	-	D	P	S	P	-	-	-	N	V	W	P	S	K	G	V	I	R	F	R	N	L	H	Y	S	H	H	-	-	L	P	-	V	L	K	R	I	N	C	K	I	Y	P	S	E	-	-
RDB263711/11281384/1-257		-	-	N	D	P	P	-	-	-	A	S	W	P	S	K	G	H	I	S	F	E	K	V	E	L	A	Y	R	E	G	-	P	L	V	L	K	G	I	T	F	E	V	Q	P	G	E	K	V
RCV329541/10421305/1-264		E	E	H	Q	P	A	-	-	-	Q	D	W	P	Q	V	G	R	V	D	L	R	D	L	H	I	R	Y	R	Q	D	A	P	F	V	L	H	G	I	T	C	T	F	E	G	G	D	K	I
RCN459351/646895/1-250		-	-	-	R	P	P	-	-	-	V	G	W	P	S	K	G	E	V	D	I	S	D	Y	S	T	R	Y	R	P	G	-	D	L	V	L	K	G	L	S	V	H	I	S	A	G	E	K	-
RCK574011/13681614/1-247		-	E	T	E	P	R	-	-	-	A	S	W	P	E	-	G	Q	I	S	V	K	D	V	S	L	R	Y	A	P	N	-	P	K	V	I	K	N	V	T	F	E	V	E	P	C	N	K	I
RCI080891/11391395/1-257		-	-	-	E	V	R	-	-	-	D	S	W	P	E	R	G	D	M	V	F	D	Q	V	E	M	R	Y	R	P	D	-	P	L	V	L	R	G	L	S	M	H	V	G	G	G	E	R	I
RCI072621/26912937/1-247		P	E	T	E	P	S	-	-	-	P	Q	W	P	E	-	G	S	V	Q	V	K	D	L	V	M	Q	Y	A	P	E	-	P	P	V	L	R	N	V	N	F	T	I	H	P	R	E	K	I
RBR149651/11791438/1-260		-	-	-	E	V	R	-	-	-	K	S	W	P	E	K	G	E	I	V	F	D	N	V	E	M	R	Y	R	A	G	-	P	L	V	L	S	G	L	T	M	H	V	K	G	G	E	R	I
RAW328081/10491303/1-255		P	S	T	Q	H	P	-	-	-	E	T	W	P	S	-	G	S	I	K	F	N	H	V	S	F	R	Y	K	D	Q	-	Q	L	V	L	R	D	L	S	F	S	V	Y	G	S	E	K	L
RAW259511/10561310/1-255		R	T	L	Q	L	R	-	-	-	P	H	W	P	E	-	G	K	I	N	F	V	N	V	C	V	R	Y	D	P	-	-	S	P	V	L	R	G	I	S	F	T	V	K	G	G	E	K	V
RAO677571/9971252/1-256		A	T	Y	D	M	P	-	-	-	S	D	W	P	S	Q	G	G	I	R	F	N	N	Y	T	T	R	Y	S	S	D	-	N	P	A	L	S	Q	V	S	F	E	A	K	P	G	Q	R	I
RAL588711/12421506/1-265		D	G	E	E	P	P	-	-	-	A	S	W	P	T	-	G	R	L	E	V	K	D	L	V	V	A	Y	N	H	D	-	G	P	V	L	K	G	L	N	F	S	I	D	R	Q	T	R	V
PZD545321/11041357/1-254		-	-	-	E	V	R	-	-	-	P	T	W	P	E	H	G	E	I	V	F	D	K	V	E	M	R	Y	R	A	G	-	P	L	V	L	K	G	L	S	M	H	V	R	A	G	E	R	I
PYI314751/10851344/1-260		P	L	S	I	V	D	-	-	-	E	A	W	P	R	N	G	A	I	H	F	D	Q	V	G	M	R	Y	R	P	G	-	P	L	V	L	Q	G	F	T	L	H	V	S	A	G	E	R	I
PWZ587971/12531507/1-255		E	N	C	R	P	P	-	-	-	S	S	W	P	Q	N	G	N	I	E	L	I	D	L	K	V	R	Y	K	D	D	L	P	L	V	L	H	G	V	S	C	M	F	P	G	G	K	K	I
PWZ063311/11231372/1-250		-	S	E	P	P	P	-	-	-	R	S	W	P	T	-	G	K	I	E	F	E	H	V	T	L	K	Y	K	P	E	-	P	P	A	L	S	D	V	S	F	L	I	A	S	G	M	Q	V
PWA979161/711972/1-262		-	S	N	R	F	D	-	-	-	D	Q	W	P	S	K	G	E	V	D	M	R	H	L	Q	V	R	Y	A	P	H	M	P	L	V	L	R	G	L	T	C	T	F	K	G	G	K	K	T
PWA222241/13991650/1-252		-	A	S	Q	V	P	-	-	-	E	N	W	P	H	-	G	E	I	K	I	H	D	L	C	V	R	Y	D	P	M	-	K	P	V	L	K	H	V	N	A	Y	I	K	P	G	Q	K	V
PWA217451/15211773/1-253		E	D	K	K	P	P	-	-	-	A	E	W	P	T	Q	G	N	V	E	F	N	E	Y	S	V	R	Y	R	E	G	-	D	L	V	L	R	N	I	T	L	S	V	K	G	G	E	K	-
PWA188271/11581409/1-252		-	G	V	K	I	P	-	-	-	D	G	W	P	K	-	G	A	I	T	F	Q	E	Y	K	M	R	Y	R	D	N	-	P	T	V	L	N	G	L	D	F	A	I	Q	A	G	E	K	L
PVI002431/12041457/1-254		-	-	-	E	V	R	-	-	-	K	T	W	P	E	H	G	E	I	T	F	N	N	V	E	M	R	Y	R	D	G	-	P	L	V	L	K	G	L	N	M	H	V	A	A	G	E	R	I
PVD370391/10251275/1-251		-	-	V	R	P	R	-	-	-	L	G	W	P	S	H	G	N	V	I	L	A	N	Y	S	T	R	Y	R	P	G	-	D	L	V	L	K	H	I	D	V	N	I	R	G	G	E	K	-
PVD274281/11371389/1-253		P	D	N	R	P	G	-	-	-	N	E	W	P	R	Y	G	D	I	T	F	K	G	F	S	T	R	Y	R	D	G	-	G	L	V	L	K	G	I	T	C	K	I	K	G	G	Q	K	-
PTQ403251/10611322/1-262		-	-	N	R	P	A	-	-	-	E	G	W	I	A	H	G	S	I	S	F	Q	H	L	E	V	R	Y	R	T	D	T	P	L	V	L	K	G	I	S	L	E	I	R	G	G	E	K	V
PTQ299101/646898/1-253		S	Q	I	T	P	P	-	-	-	Q	D	W	P	T	E	G	A	I	E	F	E	T	L	E	M	R	Y	R	P	G	-	P	L	V	L	K	G	V	S	M	S	I	N	G	G	E	V	-
PSK466391/12951556/1-262		-	-	N	R	P	P	-	-	-	K	T	W	P	Q	-	G	E	V	V	F	K	N	Y	S	T	R	Y	R	P	E	-	D	L	V	L	K	N	I	N	L	E	I	K	P	H	E	-	-
PSK454291/13481611/1-264		-	E	N	E	P	K	-	-	-	P	E	W	P	T	-	G	E	I	E	V	K	D	V	S	L	R	Y	A	P	H	-	P	R	V	I	K	N	V	S	F	H	V	E	P	S	N	K	V
PSC717821/12811538/1-258		G	G	T	R	P	P	-	-	-	E	G	W	P	N	A	G	K	V	E	Y	R	G	V	T	A	I	Y	R	P	G	-	P	P	V	L	R	D	L	T	F	T	L	E	G	G	V	S	C
PRW610381/11491399/1-251		-	-	-	R	P	L	-	-	-	P	G	W	P	Q	Q	G	A	I	E	V	Q	D	L	V	V	R	Y	R	A	D	-	D	P	V	L	K	G	I	S	F	G	V	R	G	R	E	K	-
PRW560461/17241978/1-255		P	D	T	E	P	E	-	-	-	P	E	W	P	E	-	G	R	I	E	Y	R	D	V	W	M	R	Y	R	P	E	-	D	P	V	L	R	G	V	S	F	V	V	K	P	G	E	-	-
PQE339751/11751429/1-255		-	-	-	D	V	R	-	-	-	E	S	W	P	E	R	G	E	I	V	F	E	N	V	Q	M	R	Y	R	E	G	-	P	L	V	L	S	N	F	S	M	H	V	K	G	G	E	R	I
PQE169781/11461400/1-255		-	-	-	D	V	R	-	-	-	E	S	W	P	E	R	G	E	I	V	F	E	N	V	Q	M	R	Y	R	E	G	-	P	L	V	L	S	D	F	S	M	H	V	K	G	G	E	R	I
PQE122721/12351489/1-255		-	-	-	D	V	R	-	-	-	E	S	W	P	E	R	G	E	I	V	F	E	N	V	Q	M	R	Y	R	E	G	-	P	L	V	L	S	D	F	S	M	H	V	K	G	G	E	R	I
PPS081361/12111458/1-248		-	N	S	R	P	P	-	-	-	P	A	W	P	S	S	G	S	I	K	F	E	D	V	V	L	R	Y	R	P	E	-	P	P	V	L	H	G	L	S	F	T	I	S	P	S	D	K	-
PPQ818121/12171473/1-257		-	-	N	D	P	P	-	-	-	P	S	W	P	S	E	G	G	I	K	F	E	D	V	E	L	A	Y	R	E	G	-	P	L	V	L	K	G	I	S	F	Q	I	R	P	G	E	K	V
PPQ703991/12921544/1-253		-	-	P	R	P	P	-	-	-	A	A	W	P	T	-	G	A	I	H	Y	D	R	V	S	V	R	Y	A	P	E	-	P	D	A	L	R	E	I	S	F	D	I	K	A	G	E	K	I
PPQ696911/11581420/1-263		-	E	N	K	P	P	-	-	-	P	E	W	P	Q	N	G	A	I	E	F	R	D	V	Y	M	R	Y	R	P	N	-	P	N	V	L	H	G	I	S	M	S	I	R	G	G	E	K	I
PPQ672011/10701328/1-259		N	T	A	E	P	P	-	-	-	D	S	W	P	E	G	G	A	I	S	F	K	N	V	K	L	V	Y	R	K	G	-	P	L	V	L	K	G	V	T	F	A	I	Q	P	A	E	K	I
PPQ654741/12191470/1-252		-	-	S	K	P	L	-	-	-	G	N	W	P	S	-	G	T	V	E	F	R	N	Y	S	T	R	Y	R	S	G	-	D	L	V	L	K	N	I	E	L	K	I	N	A	R	E	-	-
PPQ633171/12311482/1-252		-	-	T	K	P	V	-	-	-	G	E	W	P	S	-	G	K	I	E	F	S	H	Y	S	T	R	Y	R	P	E	-	D	L	V	L	R	D	I	S	L	T	I	N	A	K	E	-	-
PPD682071/11461393/1-248		-	N	S	R	P	P	-	-	-	P	A	W	P	S	S	G	S	I	K	F	E	D	V	V	L	R	Y	R	P	E	-	P	P	V	L	Y	G	L	S	F	T	I	S	P	S	D	K	-
POY738191/14221669/1-248		-	-	P	R	P	P	-	-	-	A	H	W	P	Q	-	G	H	I	E	V	K	K	L	R	I	R	Y	A	P	E	-	P	D	V	L	Q	D	L	T	F	S	V	K	A	G	Q	K	V
POY732261/11551419/1-265		-	A	T	A	P	P	-	-	-	P	E	W	P	S	R	G	A	I	S	M	R	N	L	E	I	R	Y	R	P	E	-	P	T	V	V	R	E	F	S	L	E	I	R	G	G	E	K	I
POS876721/13001545/1-246		-	-	N	R	P	P	-	-	-	N	S	W	P	T	-	G	S	I	Q	F	N	N	Y	S	T	K	Y	R	E	D	-	G	L	V	L	K	N	I	N	L	S	I	K	P	H	E	K	I
POO041291/9211172/1-252		-	N	N	R	P	P	-	-	-	P	G	W	P	S	S	G	S	I	K	F	E	S	V	V	L	R	Y	R	P	G	-	P	P	V	L	H	G	L	S	F	T	I	S	P	S	E	K	-
POM789011/10931338/1-246		-	-	-	K	P	A	-	-	-	L	E	W	P	T	-	G	A	I	S	F	N	R	V	D	L	R	Y	R	P	G	-	P	R	V	L	R	G	L	T	F	S	V	N	A	K	E	-	-
POM662171/497752/1-256		G	D	I	E	S	I	-	-	-	R	A	W	P	S	-	G	A	V	R	F	D	N	L	C	L	R	Y	R	P	E	-	P	L	V	L	N	G	V	D	M	E	V	A	A	G	E	K	V
POI353751/9671216/1-250		-	-	K	L	Q	G	-	-	-	Q	V	W	L	T	E	G	R	I	E	F	R	N	Y	S	L	R	Y	R	P	N	-	E	L	A	L	K	H	I	N	L	T	I	N	G	K	E	K	-
POI335011/403651/1-249		-	-	-	R	P	P	-	-	-	A	D	W	P	S	R	G	E	L	E	F	V	N	Y	S	V	R	Y	R	K	G	-	D	L	V	L	K	D	L	N	L	R	V	H	G	G	E	K	-
PNY294121/12051461/1-257		-	-	-	D	V	R	-	-	-	A	S	W	P	E	R	G	E	I	V	F	D	N	V	Q	M	R	Y	R	E	N	-	P	L	V	L	Q	G	L	S	M	H	V	R	G	G	E	R	V
PNW869641/15831837/1-255		H	R	P	P	G	L	-	-	-	P	A	W	P	A	-	G	C	L	E	F	K	D	V	V	M	S	Y	R	P	-	-	D	P	V	L	R	G	V	S	F	R	I	E	D	G	Q	K	V
PNW851541/12051457/1-253		-	G	N	R	A	P	-	-	-	R	G	W	P	K	-	G	A	I	S	V	K	D	L	V	V	R	Y	R	P	E	-	D	P	V	L	R	G	L	S	F	E	V	S	G	R	D	-	-
PNW842951/14161670/1-255		S	Q	Q	A	P	P	-	-	-	P	G	W	P	A	-	G	C	V	E	F	K	N	V	A	L	R	Y	R	P	G	-	P	L	V	L	R	G	V	S	F	K	A	E	A	R	D	-	-
PNS189751/12031458/1-256		-	-	-	D	V	R	-	-	-	P	S	W	P	E	K	G	E	I	I	F	S	N	V	E	M	R	Y	R	P	E	-	P	L	V	L	K	G	L	D	L	H	V	R	P	G	E	R	I
PNJ660401/12541506/1-253		E	G	S	R	P	P	-	-	-	E	G	W	P	P	R	G	E	V	E	F	R	N	Y	S	V	R	Y	R	P	G	-	D	L	V	L	R	D	L	S	L	H	V	H	G	G	E	K	-
PMD344211/12111464/1-254		-	-	-	E	V	R	-	-	-	P	S	W	P	E	Y	G	E	I	V	F	S	N	V	Q	M	R	Y	R	L	G	-	P	L	V	L	K	G	L	S	I	H	I	K	P	G	E	H	I
PLY876431/12731528/1-256		-	D	N	R	P	P	-	-	-	S	N	W	P	S	N	G	N	V	E	L	E	D	L	Q	V	R	Y	R	P	N	T	P	L	V	I	K	G	I	T	L	S	I	K	G	G	E	K	I
PKY444841/10571321/1-265		E	N	E	N	S	E	-	-	-	K	N	W	P	M	-	G	N	I	R	F	E	R	L	K	V	R	Y	A	E	D	-	D	Y	V	L	R	N	I	S	F	E	I	N	G	K	E	K	V
PKY419241/11131365/1-253		E	T	N	R	P	P	-	-	-	P	D	W	G	K	-	G	E	I	E	F	K	N	V	T	L	R	Y	N	I	Y	-	V	A	V	L	K	S	I	S	F	H	I	H	P	R	E	-	-
PKY122951/12251487/1-263		-	-	P	R	P	P	-	-	-	A	S	W	P	Y	-	G	A	I	S	V	E	N	L	S	V	R	Y	A	H	D	-	E	L	V	L	Q	N	V	S	F	S	V	K	G	H	E	K	V
PKU491121/12171469/1-253		K	L	V	Q	V	A	-	-	-	A	D	W	P	S	Q	G	L	V	E	F	Q	Q	V	V	L	A	Y	R	A	G	-	P	N	A	L	D	G	V	S	F	T	V	Y	P	G	E	K	V
PKI857881/13101573/1-264		-	G	E	V	P	P	-	-	-	A	H	W	P	T	D	G	P	V	Q	V	K	N	L	S	V	R	Y	G	P	E	-	P	F	A	L	N	D	V	S	F	T	I	Q	P	G	E	K	-
PKI848541/13011549/1-249		-	-	T	A	P	P	-	-	-	P	P	W	P	K	-	G	T	I	E	F	C	E	Y	A	T	R	Y	R	P	D	-	P	L	V	L	N	K	L	S	F	T	I	N	A	G	E	-	-
PKA634541/12601516/1-257		-	S	K	R	P	D	-	-	-	P	N	W	P	S	M	G	E	A	D	L	Y	D	L	Q	V	R	Y	A	P	H	L	P	L	V	L	R	G	L	T	C	K	F	P	G	G	M	K	T
PIS482291/12401492/1-253		-	Y	V	K	R	I	-	-	-	P	L	W	P	E	-	G	E	I	K	I	T	D	Y	S	A	R	Y	A	K	N	-	D	L	V	L	K	Q	V	N	F	D	V	K	P	G	E	-	-
pir||H89715/10811332/1-252		-	G	L	D	I	E	-	-	-	S	S	W	P	A	-	G	Q	I	N	F	S	E	V	N	L	R	Y	R	K	S	-	P	L	A	L	N	D	I	T	F	E	I	K	G	G	E	K	V
PIO767901/12021452/1-251		-	-	L	P	P	P	-	-	-	D	G	W	P	R	D	G	E	V	S	F	E	S	Y	S	T	R	Y	R	P	G	-	D	L	V	L	R	E	V	T	I	H	I	S	P	G	E	K	-
PIL357141/531791/1-261		-	G	H	K	P	A	-	-	-	P	E	W	P	A	K	G	A	I	E	F	N	D	V	H	M	R	Y	R	P	G	-	P	L	V	L	K	G	L	S	M	Q	V	H	G	G	E	K	I
PIL274671/8571120/1-264		-	S	T	D	P	P	-	-	-	P	S	W	P	E	G	G	A	I	E	F	K	D	V	E	M	S	Y	R	P	G	-	P	P	V	L	K	G	V	T	F	R	I	N	P	G	E	K	I
PIK620701/140392/1-253		P	K	T	K	P	P	-	-	-	K	G	W	P	G	D	G	S	V	S	L	R	K	M	S	L	R	Y	S	-	-	S	S	-	V	L	R	N	V	S	C	E	I	E	S	K	E	-	-
PIK384081/13361584/1-249		-	-	-	C	P	P	-	-	-	Q	N	W	P	S	-	G	H	I	M	F	E	G	A	H	A	R	Y	A	A	T	-	D	P	V	L	H	G	V	D	V	H	F	K	A	G	E	K	I
PIK354991/581829/1-249		-	-	-	P	P	P	-	-	-	K	G	W	P	Y	K	G	S	L	S	M	R	D	V	S	L	S	Y	T	-	-	S	P	-	V	L	K	N	I	S	F	K	I	E	P	R	E	-	-
PIA306131/11821436/1-255		D	T	H	R	P	D	-	-	-	P	N	W	P	S	G	G	E	V	V	I	R	N	L	Q	A	R	Y	A	P	H	L	P	L	I	L	R	G	V	T	C	T	F	S	G	G	M	K	I
PIA251071/12131465/1-253		E	S	S	R	P	P	-	-	-	P	G	W	P	S	S	G	L	I	Q	F	E	N	V	V	L	R	Y	R	P	E	-	P	P	V	L	H	G	L	S	F	T	V	S	P	S	E	K	-
PIA154751/12701520/1-251		-	-	R	R	P	E	-	-	-	D	A	W	P	E	Q	G	L	I	E	F	N	D	Y	S	T	R	Y	R	E	G	-	D	L	V	L	K	G	L	S	F	R	V	L	P	R	Q	K	-
PHU028901/15651822/1-258		E	K	S	R	P	K	-	-	-	P	D	W	P	L	K	G	R	I	E	I	K	D	L	H	V	Q	Y	S	P	D	L	P	R	V	L	K	G	I	T	C	T	F	P	A	G	K	K	I
PFX290111/11441396/1-253		P	E	N	R	P	P	-	-	-	D	D	W	P	F	T	G	R	I	V	M	E	Q	F	D	L	R	Y	R	E	G	-	P	L	V	L	K	Q	I	S	C	D	I	K	P	G	E	K	-
PFX217271/12931545/1-253		-	D	R	P	P	P	-	-	-	E	H	W	P	R	K	G	N	I	I	F	N	D	V	S	L	T	Y	Y	P	G	G	P	Q	A	L	K	S	I	N	L	G	I	K	G	G	S	K	I
PFX184171/13431603/1-261		-	-	H	R	P	P	-	-	-	S	D	W	P	H	-	G	R	V	E	I	E	H	F	D	M	R	Y	R	E	Q	-	P	L	V	L	K	D	I	N	C	T	I	G	A	R	E	-	-
PFH488191/11381395/1-258		-	V	I	E	P	P	-	-	-	A	D	W	P	P	R	G	D	I	K	F	D	K	V	E	M	S	Y	R	E	G	-	P	L	V	L	K	G	I	S	F	E	V	H	S	G	E	K	I
PFH486971/13061570/1-265		V	E	P	R	P	S	-	-	-	P	L	W	P	S	-	G	A	I	E	C	Q	D	L	V	I	R	Y	A	P	E	-	P	D	V	L	H	N	I	N	F	T	I	N	A	G	E	K	V
PDM780441/12281478/1-251		-	-	K	R	P	P	-	-	-	T	E	W	P	T	E	G	G	V	K	L	V	N	Y	S	T	R	Y	R	P	G	-	D	L	V	L	K	N	I	N	A	D	V	K	K	G	E	K	-
PCG891081/10151270/1-256		A	I	Y	D	M	P	-	-	-	T	D	W	P	S	Q	G	G	I	R	F	V	D	Y	T	T	R	Y	A	S	D	-	N	T	A	L	S	K	V	N	F	E	A	K	P	G	Q	R	I
PBP251841/12211475/1-255		-	-	-	E	V	R	-	-	-	K	S	W	P	E	S	G	E	I	V	F	N	E	V	Q	M	R	Y	R	D	N	-	P	L	V	L	Q	G	L	T	M	H	V	R	G	G	E	R	I
PBL019271/10901347/1-258		-	L	N	E	P	S	-	-	-	D	K	W	P	E	K	G	S	I	S	F	E	D	V	D	L	A	Y	R	E	G	-	P	L	V	L	C	G	V	S	F	K	I	N	P	G	E	K	V
PBK661091/11031359/1-257		-	-	D	E	P	S	-	-	-	A	E	W	P	E	K	G	A	I	S	F	E	D	V	D	L	A	Y	R	E	G	-	P	L	V	L	H	G	V	S	F	K	I	N	P	G	E	K	V
PAV198721/21082354/1-247		-	-	P	R	P	P	-	-	-	A	A	W	P	T	-	G	S	I	E	V	S	E	L	V	I	R	Y	A	P	D	-	P	D	V	L	H	K	L	S	F	K	V	N	P	G	E	K	V
PAN254291/12741523/1-250		-	S	E	S	P	P	-	-	-	R	N	W	P	T	-	G	K	I	E	F	V	H	V	T	L	R	Y	K	P	E	-	P	P	A	L	N	D	V	S	F	L	I	A	P	A	M	Q	V
OZJ069661/13131567/1-255		P	E	N	R	P	P	-	-	-	P	S	W	P	T	-	G	E	V	E	V	K	N	L	V	M	Q	Y	A	P	E	-	S	P	V	L	R	D	I	S	F	K	V	N	A	R	E	K	V
OZG061781/28383089/1-252		-	I	N	L	A	S	-	-	-	K	A	W	P	E	R	G	E	I	A	I	K	N	F	S	V	R	Y	R	P	G	-	E	L	V	L	H	G	V	T	A	R	I	E	P	S	E	K	-
OXU299751/14831733/1-251		-	-	N	D	P	D	-	-	-	K	E	W	P	S	R	G	S	V	D	F	N	D	F	K	V	R	Y	R	E	G	-	D	L	V	L	N	G	L	T	F	S	V	N	G	G	E	K	-
OXU269391/10361292/1-257		N	A	V	A	A	V	-	-	-	G	A	W	P	D	N	G	R	I	E	F	R	N	V	Y	L	R	Y	D	-	-	G	P	-	V	L	R	G	L	N	F	S	I	E	P	R	E	-	-
OXB818161/11451394/1-250		-	-	K	L	Q	G	-	-	-	Q	V	W	L	T	E	G	R	I	E	F	R	N	Y	S	L	R	Y	R	P	N	-	E	L	A	L	K	D	I	N	L	T	I	N	G	K	E	K	-
OXB770041/11741426/1-253		E	D	K	R	P	P	-	-	-	A	D	W	P	S	R	G	E	L	E	F	V	N	Y	S	V	R	Y	R	K	G	-	D	L	V	L	K	D	L	N	L	R	V	H	G	G	E	K	-
OXB688681/11831435/1-253		E	E	T	A	P	A	-	-	-	S	T	W	P	E	E	G	K	V	E	F	R	G	F	C	L	R	Y	R	E	D	-	D	L	V	L	K	N	I	N	I	T	I	N	G	G	E	K	-
OXB654331/12111463/1-253		K	L	V	Q	V	A	-	-	-	A	D	W	P	S	Q	G	L	V	E	F	Q	Q	V	V	L	A	Y	R	T	G	-	P	N	A	L	D	G	V	S	F	T	V	Y	P	G	E	K	V
OXA599621/10611311/1-251		G	K	T	P	P	P	-	-	-	N	D	W	P	S	S	G	E	I	I	F	E	H	V	Q	L	K	Y	G	-	-	-	E	-	V	L	K	D	I	T	C	V	I	K	P	S	E	-	-
OWZ132321/10711325/1-255		R	T	L	Q	L	R	-	-	-	P	H	W	P	E	-	G	K	I	N	F	V	N	L	C	V	K	Y	D	P	-	-	P	P	V	I	H	G	I	S	F	T	V	K	G	G	E	K	V
OWZ096541/10491302/1-254		P	S	K	L	H	P	-	-	-	-	E	W	P	S	-	G	I	I	S	F	N	H	V	N	F	R	Y	K	D	Q	-	Q	L	V	L	R	D	L	S	F	S	V	R	G	S	E	K	L
OWR482901/246494/1-249		-	-	-	G	P	G	-	-	-	S	T	W	P	E	T	G	A	L	Q	L	E	R	L	S	L	G	Y	R	S	D	-	E	P	A	L	R	D	L	T	C	V	V	A	P	G	D	K	-
OWP056731/11981452/1-255		-	-	-	E	V	R	-	-	-	K	S	W	P	E	S	G	E	I	I	F	N	D	V	Q	M	R	Y	R	E	N	-	P	L	V	L	Q	G	L	T	M	H	V	R	G	G	E	R	I
OWK576731/13011553/1-253		E	G	K	R	P	P	-	-	-	E	N	W	P	S	K	G	D	L	E	F	V	N	Y	S	V	R	Y	R	K	G	-	D	L	V	L	K	D	L	N	L	Q	V	H	G	G	E	K	-
OWK131601/12631511/1-249		-	-	P	Q	L	G	-	-	-	I	G	W	L	S	Q	G	S	V	E	F	Q	D	V	V	L	V	Y	R	P	G	-	P	N	A	L	D	G	V	T	F	R	V	Q	P	G	E	K	L
OWF537111/14421694/1-253		G	N	L	V	V	D	-	-	-	K	A	W	P	E	-	G	E	I	E	F	R	N	V	S	L	R	Y	E	E	N	-	D	P	V	V	N	E	A	S	F	I	L	Q	G	G	E	K	I
OWF534821/11161365/1-250		-	-	S	Q	P	S	-	-	-	P	A	W	P	A	-	G	V	I	S	Y	S	D	V	H	M	K	Y	R	D	G	-	P	N	V	L	K	G	L	T	F	S	T	S	H	A	E	-	-
OVF075511/12871548/1-262		-	-	H	R	P	R	-	-	-	K	S	W	P	E	-	G	E	V	V	F	K	D	Y	S	T	R	Y	R	P	E	-	D	L	V	L	K	N	V	N	L	S	I	K	P	H	E	-	-
OVF039831/13441606/1-263		-	E	T	E	P	R	-	-	-	P	T	W	P	E	-	G	E	I	D	M	E	N	V	T	L	R	Y	A	P	H	-	P	R	V	I	K	N	V	T	F	H	V	D	S	C	N	K	I
OVA148891/520764/1-245		K	D	S	L	P	P	-	-	-	P	D	W	P	N	H	G	D	I	D	L	K	D	L	Q	V	R	Y	R	P	N	T	P	L	I	L	K	G	I	T	L	S	I	Q	G	G	E	K	I
OUM673311/10341296/1-263		-	G	L	D	P	P	-	-	-	K	D	W	P	D	-	G	K	I	E	F	R	N	L	T	M	K	Y	A	P	H	-	P	P	V	L	H	N	I	S	L	D	I	K	S	Y	E	N	I
OUM632651/10421303/1-262		-	-	T	E	A	P	-	-	-	K	D	W	P	Q	-	G	K	I	E	I	R	D	L	T	M	R	Y	A	P	H	-	P	P	I	L	H	H	I	S	L	D	I	E	S	N	Q	K	I
OUM601931/10981359/1-262		-	-	K	E	A	P	-	-	-	L	G	W	P	S	-	G	K	I	E	I	R	D	L	S	M	K	Y	A	P	F	-	P	P	T	I	R	H	L	Y	L	N	I	N	S	N	E	K	V
OTB168991/11591413/1-255		-	-	-	E	V	R	-	-	-	P	T	W	P	E	K	G	E	I	I	F	D	N	V	E	M	R	Y	R	A	N	-	P	L	V	L	K	G	L	D	M	H	V	Q	G	G	E	R	I
OTB057981/11661420/1-255		-	-	-	D	V	R	-	-	-	P	S	W	P	E	K	G	E	I	I	F	D	D	V	E	M	R	Y	R	A	D	-	P	L	V	L	K	G	L	S	M	H	V	R	G	G	E	R	I
OTA611381/11851439/1-255		-	-	-	E	V	R	-	-	-	P	T	W	P	E	K	G	E	I	I	F	D	N	V	E	M	R	Y	R	E	N	-	P	L	V	L	K	G	L	S	M	H	V	R	G	G	E	R	I
OSD051401/13231586/1-264		I	E	P	R	P	P	-	-	-	A	S	W	P	T	-	G	A	I	K	C	E	N	L	V	I	R	Y	A	P	D	-	P	N	V	L	H	N	L	N	F	E	I	Q	P	G	E	K	V
ORZ392861/10381287/1-250		-	T	F	D	L	P	-	-	-	P	A	W	P	A	-	G	E	I	E	F	Q	G	Y	Q	T	T	Y	R	E	G	-	P	P	V	L	K	G	I	D	L	K	I	K	A	G	S	-	-
ORZ376711/12381490/1-253		D	S	F	Q	P	P	-	-	-	K	D	W	P	Q	-	G	V	I	E	F	D	N	Y	S	T	T	Y	R	P	E	-	D	P	V	L	K	N	L	S	I	T	I	A	Q	G	Q	-	-
ORZ365251/11521407/1-256		T	N	K	Q	P	P	-	-	-	K	G	W	P	Q	T	S	N	V	L	V	Q	D	M	S	M	R	Y	K	P	T	-	P	P	V	L	K	G	W	N	L	E	F	K	S	G	E	R	I
ORZ362431/12541506/1-253		D	S	F	Q	P	P	-	-	-	T	D	W	P	Q	-	G	V	I	E	F	D	N	Y	S	T	T	Y	R	P	E	-	D	P	V	L	K	N	L	S	I	T	I	A	Q	G	Q	-	-
ORZ344611/11091362/1-254		E	I	Q	P	V	P	-	-	-	E	D	W	P	S	-	G	E	I	E	L	R	D	V	H	M	A	Y	S	N	-	-	I	P	V	L	R	G	I	T	A	T	I	P	P	G	A	R	V
ORZ326831/11051356/1-252		S	R	D	V	P	P	-	-	-	P	E	W	P	T	-	G	E	I	K	F	K	N	M	S	L	T	Y	P	G	S	-	K	P	V	L	K	E	W	N	V	E	F	K	A	G	E	K	I
ORZ150571/13121565/1-254		P	E	T	M	P	R	-	-	-	A	S	W	P	E	-	G	S	I	S	V	N	G	L	L	V	K	Y	A	P	E	-	P	A	V	L	R	N	I	S	F	D	V	N	A	R	E	K	V
ORZ010931/12691522/1-254		G	E	R	T	V	D	-	-	-	A	K	W	P	E	K	G	H	I	Q	F	H	D	F	G	A	R	Y	R	P	G	-	D	L	A	L	R	E	V	S	L	D	I	A	P	R	E	K	-
ORY913241/12891550/1-262		-	E	L	R	P	P	-	-	-	S	D	W	P	T	-	G	R	I	Q	V	Q	D	L	E	V	R	Y	A	P	D	-	D	P	V	L	K	G	L	T	F	E	I	K	P	Q	E	K	V
ORY745201/13521616/1-265		I	E	P	R	P	P	-	-	-	A	H	W	P	H	-	G	A	I	S	V	E	N	L	T	I	R	Y	A	P	E	-	P	D	V	L	H	D	L	T	F	Q	I	E	S	G	H	K	V
ORY720061/10141268/1-255		-	-	-	E	V	C	-	-	-	P	S	W	P	E	K	G	E	I	V	F	D	N	V	Q	M	R	Y	R	A	N	-	P	L	V	L	K	G	M	S	M	H	V	K	G	G	E	R	I
ORY570771/10451298/1-254		N	S	N	R	P	P	-	-	-	E	G	W	P	N	N	G	K	I	D	F	R	N	V	V	V	R	Y	Y	Q	Y	-	I	A	V	L	K	N	I	T	F	S	I	R	A	R	E	T	V
ORY536121/9421204/1-263		T	D	V	V	P	P	-	-	-	E	N	W	P	T	-	G	E	L	E	I	T	N	M	S	M	S	Y	P	T	V	-	K	K	V	L	S	D	I	S	V	K	I	P	G	G	M	K	I
ORY505111/10741324/1-251		-	Q	H	K	L	P	-	-	-	T	N	W	P	T	-	G	S	I	E	F	K	G	V	T	M	R	Y	A	P	H	-	P	V	V	L	D	D	V	S	F	K	I	R	Q	K	E	-	-
ORY504651/9121156/1-245		-	-	-	-	-	-	-	-	-	-	-	W	P	K	-	G	N	V	S	I	S	Q	L	E	V	K	Y	A	A	K	-	D	P	V	I	R	D	L	S	V	E	I	K	G	G	E	K	I
ORY418801/11511404/1-254		P	S	N	R	K	R	-	-	-	P	F	W	P	E	-	G	A	V	E	F	K	Q	V	T	L	R	Y	N	R	Y	-	V	A	I	L	K	G	V	S	F	K	I	Q	A	G	E	K	I
ORY403641/9151173/1-259		D	L	P	L	P	R	-	-	-	E	S	W	P	E	-	G	S	I	S	F	N	K	A	E	M	R	Y	R	P	D	-	P	P	V	L	K	N	L	T	L	E	V	R	G	G	E	-	-
ORY347441/13331580/1-248		-	-	P	R	P	P	-	-	-	A	A	W	P	E	-	G	A	I	E	V	D	K	L	V	I	R	Y	A	P	E	-	P	S	V	L	H	G	I	S	F	K	V	A	P	R	E	K	V
ORY112331/12021455/1-254		-	-	-	E	V	R	-	-	-	K	T	W	P	E	Q	G	E	I	I	F	E	N	V	Q	M	R	Y	R	D	G	-	P	L	V	L	K	G	L	D	M	H	V	A	A	G	E	R	I
ORY045861/12611514/1-254		E	A	T	R	P	S	-	-	-	P	T	W	P	E	Q	G	Q	I	E	F	R	D	L	A	L	R	Y	R	A	G	-	D	L	V	L	K	G	I	S	F	T	V	N	P	H	E	K	-
ORY023141/8861140/1-255		T	D	V	R	P	P	-	-	-	K	N	W	P	Q	D	A	S	V	E	F	R	G	M	S	L	V	Y	P	G	S	D	K	-	V	L	Q	N	I	N	L	E	I	R	R	H	E	-	-
ORX932791/12061460/1-255		P	D	S	T	T	D	-	-	-	P	D	W	P	Q	-	G	E	I	S	F	N	N	Y	S	T	R	Y	R	E	G	-	D	L	V	L	K	G	V	N	F	T	V	K	A	G	E	-	-
ORX829521/8551113/1-259		G	D	R	R	P	E	-	-	-	P	E	W	P	Q	R	G	D	I	E	I	K	D	L	E	L	S	Y	R	E	G	-	P	P	V	L	H	G	I	N	L	S	I	T	G	G	E	K	-
ORX676971/11151376/1-262		-	-	F	D	A	P	-	-	-	K	E	W	P	V	-	G	K	I	E	I	K	N	L	T	M	K	Y	A	P	H	-	P	P	V	L	H	N	I	N	L	D	I	Q	S	F	E	N	I
ORX630091/15391788/1-250		-	-	-	L	A	R	-	-	-	S	Q	W	P	E	-	G	L	V	Q	F	K	D	V	E	V	Q	Y	A	P	D	-	P	V	V	L	H	G	I	S	F	E	T	K	P	R	E	K	I
ORX602981/12971559/1-263		-	A	T	T	P	R	-	-	-	A	T	W	P	E	-	G	S	I	R	V	K	D	L	V	V	Q	Y	A	A	D	-	P	A	V	L	R	N	I	S	F	D	V	K	P	R	E	K	V
ORX446141/12351485/1-251		-	-	L	D	P	Q	-	-	-	D	P	W	P	Q	-	G	T	I	A	F	E	G	Y	G	T	Q	Y	R	P	G	-	P	M	C	L	D	D	V	S	F	T	V	Q	S	G	M	-	-
ORX446131/12241474/1-251		-	-	L	S	A	Q	-	-	-	D	P	W	P	Q	-	G	T	I	A	F	E	G	Y	G	T	Q	Y	R	P	G	-	P	M	C	L	D	K	V	S	F	T	V	Q	G	G	M	-	-
OQS032621/369614/1-246		-	-	-	Q	V	S	-	-	-	P	S	W	P	E	-	G	V	I	V	F	E	S	F	S	M	R	Y	R	E	H	-	D	L	V	L	N	D	I	T	F	T	V	N	S	G	E	-	-
OQR989101/9971252/1-256		-	V	A	E	P	P	-	-	-	S	N	W	P	A	-	P	S	I	E	L	N	K	V	S	M	R	Y	R	P	N	-	P	L	V	L	K	D	M	S	L	T	I	E	A	Q	E	K	V
OQR929211/10301287/1-258		-	T	V	A	P	P	-	-	-	P	E	W	P	A	-	G	E	V	V	F	E	N	V	S	L	R	Y	R	P	E	-	P	L	V	L	D	D	V	S	F	R	I	L	P	G	E	K	V
OQR743481/10661311/1-246		Q	G	V	E	P	P	-	-	-	W	D	W	P	A	Y	G	E	I	V	F	E	E	Y	S	T	R	Y	R	E	G	-	D	L	V	L	R	N	I	S	A	T	V	N	A	G	E	K	-
OQO088551/12191472/1-254		-	-	-	E	V	P	-	-	-	A	S	W	P	A	K	G	E	I	V	F	D	N	V	Q	M	R	Y	R	A	G	-	P	L	V	L	Q	G	L	S	M	H	V	R	A	G	E	K	I
OON111231/10761329/1-254		A	V	V	N	L	R	-	-	-	D	N	W	P	H	-	G	Q	I	E	V	K	D	I	M	L	R	Y	R	P	D	-	P	L	V	L	S	G	V	T	F	T	V	M	P	G	Q	-	-
OON087981/11381390/1-253		P	D	K	K	P	P	-	-	-	S	D	W	P	T	-	G	L	I	N	F	N	N	I	V	L	K	Y	Q	K	F	-	V	A	V	L	K	N	V	S	C	T	I	Y	P	T	E	-	-
OON085691/9591208/1-250		-	-	-	A	P	P	-	-	-	A	E	W	P	Q	Q	G	K	I	E	F	K	N	Y	S	T	R	Y	R	E	G	-	G	L	V	L	K	N	I	S	F	S	V	K	P	H	E	K	-
ONI164431/10671317/1-251		-	S	Q	S	L	H	-	-	-	P	S	W	P	Y	-	G	Q	I	E	F	Q	N	V	T	L	R	Y	K	P	S	-	P	A	A	L	R	D	I	S	F	T	I	E	G	G	M	Q	V
OMP843371/11641425/1-262		V	P	T	I	P	P	-	-	-	P	S	W	P	H	A	G	A	I	S	L	N	N	V	S	M	R	Y	R	A	D	-	P	L	V	L	R	N	L	T	L	A	I	A	G	G	E	K	L
OMP813721/12051459/1-255		-	-	-	S	V	A	-	-	-	P	T	W	P	E	R	G	E	I	V	F	D	N	V	Q	M	R	Y	R	D	G	-	P	L	V	L	R	R	L	N	M	H	V	L	P	G	E	R	I
OMJ777291/11761426/1-251		D	N	L	L	I	S	-	-	-	S	S	W	P	S	K	G	E	I	E	F	C	K	Y	S	A	R	Y	R	P	D	-	E	I	I	L	N	E	I	S	F	T	V	Q	P	G	E	K	I
OMJ716171/9091155/1-247		D	Q	H	L	Q	S	-	-	-	L	N	W	P	S	-	G	V	I	E	F	Y	K	Y	S	A	R	Y	R	P	D	-	D	I	I	L	N	N	V	S	F	I	I	K	S	C	E	-	-
OMJ296021/12961558/1-263		R	F	H	Q	E	N	-	-	-	E	N	W	P	T	-	G	N	I	V	F	S	E	Y	F	T	K	Y	R	K	D	-	Q	P	V	L	K	G	I	N	L	D	I	K	P	K	E	-	-
OMJ198811/7741022/1-249		K	S	P	E	M	S	-	-	-	G	E	W	P	L	N	G	N	I	I	A	D	D	L	T	V	R	Y	F	P	D	-	G	P	A	L	S	K	V	S	F	K	I	N	S	G	E	K	I
OMJ126961/8661119/1-254		K	S	P	E	M	S	-	-	-	G	E	W	P	L	-	G	N	I	I	A	D	D	L	T	V	R	Y	F	P	D	-	G	P	A	L	S	K	V	S	F	K	I	N	S	G	E	K	I
OMH863471/8001057/1-258		-	-	-	-	P	P	-	-	-	K	D	W	P	Q	-	G	K	I	T	F	N	N	Y	S	T	R	Y	R	P	G	-	D	L	V	L	R	D	I	N	L	T	I	E	P	S	T	-	-
OMH805971/9621206/1-245		N	T	T	G	E	T	-	-	-	S	L	W	P	S	S	G	E	L	V	V	K	N	L	S	V	K	Y	D	N	T	D	K	F	A	L	N	N	I	S	F	T	L	P	P	A	K	T	L
OLL238121/13181578/1-261		P	E	K	K	P	S	-	-	-	K	N	W	P	D	-	G	A	I	S	V	R	N	L	V	L	E	Y	A	S	D	-	P	P	V	I	K	D	I	S	F	N	V	E	A	G	A	K	V
OIW127141/12291484/1-256		-	D	R	S	P	P	-	-	-	S	N	W	P	G	H	G	N	V	D	I	K	D	L	Q	V	R	Y	R	P	N	T	P	L	V	L	K	G	I	T	L	S	I	S	G	G	E	K	I
OEJ910071/12901541/1-252		-	H	R	P	P	T	-	-	-	S	A	W	P	Q	-	G	C	I	E	F	S	N	Y	S	T	R	Y	R	E	G	-	P	L	I	L	K	N	I	D	L	K	I	E	P	K	E	-	-
ODV979471/9471211/1-265		-	E	T	T	P	P	-	-	-	S	E	W	P	Q	N	G	G	I	I	F	N	S	V	Y	M	A	Y	R	P	G	-	P	H	V	L	N	G	I	T	F	E	V	K	P	G	Q	K	I
ODV979141/12051449/1-245		E	S	N	R	P	P	-	-	-	A	H	W	P	F	-	G	E	I	K	F	Q	D	Y	C	A	R	Y	R	P	D	-	D	Y	C	L	N	H	I	N	L	L	I	K	P	K	E	-	-
ODV934591/12201470/1-251		E	N	H	R	P	P	-	-	-	A	Y	W	P	S	-	G	R	V	K	F	D	H	Y	S	T	K	Y	R	A	N	-	D	P	V	L	N	D	I	N	L	D	I	Q	P	S	E	-	-
ODO110741/11191375/1-257		E	E	T	R	P	P	-	-	-	T	S	W	P	S	E	G	R	I	E	F	K	D	V	R	M	R	Y	R	P	E	-	P	D	V	L	K	G	L	T	L	S	V	G	A	S	E	K	I
ODN021121/10031252/1-250		-	D	K	K	P	P	-	-	-	K	D	W	P	K	N	G	E	I	I	M	R	D	V	Q	L	G	Y	G	D	D	-	A	-	V	L	K	N	I	T	C	T	F	K	S	K	E	-	-
ODM892091/8981147/1-250		-	-	-	K	P	D	-	-	-	K	E	W	P	E	K	G	L	I	T	F	D	H	Y	Q	T	R	Y	R	E	G	-	D	L	V	L	R	D	V	T	C	T	I	E	P	G	E	K	-
OCL060611/10831347/1-265		M	G	L	D	L	P	-	-	-	A	S	W	P	E	R	G	H	I	S	F	R	D	V	R	M	R	Y	R	E	G	-	P	M	V	L	H	G	L	S	I	E	V	Q	A	G	E	R	L
OCH944381/11651428/1-264		-	D	H	E	P	P	-	-	-	S	Q	W	P	D	K	G	A	I	E	F	K	D	V	V	M	R	Y	R	Q	G	-	P	V	V	L	K	G	L	S	L	S	I	R	G	G	E	K	I
OCH880071/11831439/1-257		-	-	N	D	P	P	-	-	-	P	S	W	P	E	Q	G	Q	V	E	F	K	N	V	E	L	A	Y	R	P	G	-	P	L	V	L	K	G	V	D	F	S	V	R	P	G	E	K	V
OCF583691/11301384/1-255		H	E	T	T	P	A	-	-	-	D	S	W	P	Q	E	G	A	I	D	F	E	N	V	V	M	S	Y	R	P	G	-	P	P	V	L	K	G	L	S	L	S	V	R	A	G	E	K	I
OCB867231/12371486/1-250		K	P	G	N	I	P	-	-	-	P	S	W	P	Q	N	G	E	V	K	F	K	N	V	K	L	A	Y	R	E	G	-	P	L	V	L	R	G	V	S	F	V	V	K	P	G	E	K	V
OCB866251/12991545/1-247		-	-	P	R	P	P	-	-	-	S	S	W	P	S	-	G	E	I	E	V	E	H	L	Y	I	R	Y	A	P	E	-	P	N	V	L	H	D	L	C	F	K	V	E	P	G	E	K	V
OBZ857711/13411598/1-258		E	G	S	R	P	P	-	-	-	A	A	W	P	T	N	A	A	I	Q	V	K	D	L	V	V	G	L	N	N	S	A	D	T	V	L	R	H	V	S	F	N	V	S	S	G	E	K	V
OBZ855331/12731526/1-254		A	A	R	S	V	D	-	-	-	P	M	W	P	A	K	G	K	I	E	F	R	D	Y	S	T	R	Y	R	D	G	-	D	L	C	L	R	D	L	S	I	T	I	T	P	K	E	K	-
OBZ778281/538795/1-258		-	P	D	D	P	P	-	-	-	A	S	W	P	E	Q	G	Q	I	E	F	K	D	V	D	F	A	Y	R	E	G	-	P	L	V	L	K	G	I	S	F	T	I	R	P	G	E	K	I
OBZ722741/11741438/1-265		-	D	H	K	P	A	-	-	-	P	E	W	P	A	N	G	A	I	E	F	K	D	V	V	M	R	Y	R	P	G	-	P	Y	V	L	K	G	L	S	L	N	I	R	G	G	E	K	V
OBZ664161/10941345/1-252		-	-	-	A	T	P	-	-	-	V	D	W	P	S	-	G	E	V	E	F	R	Q	Y	S	T	R	Y	R	P	E	-	D	F	V	L	K	D	I	S	V	K	I	N	P	K	E	-	-
OBT677951/11521408/1-257		K	G	F	K	L	P	-	-	-	E	Q	W	P	Q	Q	G	E	I	T	F	T	D	V	Q	M	R	Y	R	P	G	-	P	L	V	L	H	G	L	N	L	H	I	Q	P	G	E	R	L
OBT650041/10611318/1-258		G	I	L	P	V	P	-	-	-	E	T	W	P	T	K	G	K	I	N	M	I	N	V	Q	L	R	Y	R	P	G	-	P	L	V	L	H	G	L	N	M	S	I	H	G	G	E	K	I
OBS728151/8261087/1-262		-	-	-	R	P	P	-	-	-	A	D	W	P	S	K	G	E	I	Q	F	T	N	Y	E	V	R	Y	R	P	E	-	D	L	V	L	K	G	I	T	C	H	I	K	S	T	E	K	-
OBA289191/11221382/1-261		-	T	D	P	N	S	-	-	-	S	D	W	P	L	N	G	K	I	K	F	E	N	C	S	M	A	Y	R	P	G	-	Q	M	A	L	K	N	L	S	I	D	I	K	P	G	E	K	I
OBA284221/298550/1-253		N	D	S	Q	L	P	-	-	-	E	N	W	P	E	-	G	E	V	I	F	E	D	Y	S	T	T	Y	R	K	N	-	D	P	S	L	K	N	I	N	F	K	I	H	A	G	E	K	V
OAQ346791/12611508/1-248		-	A	T	K	P	D	-	-	-	A	S	W	P	Q	-	G	R	I	D	F	N	H	L	V	L	S	Y	R	K	N	-	P	P	V	L	K	D	V	S	F	T	I	N	P	K	D	-	-
OAQ327461/11391395/1-257		A	D	S	D	L	P	-	-	-	E	N	W	P	Q	-	G	H	I	E	F	R	S	Y	S	T	R	Y	R	Q	G	-	D	L	V	V	K	D	I	S	F	E	V	Q	P	A	E	-	-
OAQ322481/11801433/1-254		L	D	R	K	P	V	-	-	-	M	S	W	P	Q	-	G	R	I	T	F	Q	E	V	S	L	R	Y	R	P	E	-	P	L	V	L	D	K	I	S	F	D	I	Q	A	G	H	-	-
OAQ300941/10951342/1-248		-	-	V	V	L	P	-	-	-	K	N	W	P	H	-	G	Q	I	E	F	R	S	Y	S	T	R	Y	R	E	G	-	D	L	V	I	K	N	I	G	F	T	V	L	P	M	E	-	-
OAQ295971/12241474/1-251		-	-	-	K	T	D	-	-	-	P	A	W	P	R	-	G	A	I	E	F	R	D	Y	S	V	R	Y	R	E	G	-	E	L	V	L	K	D	I	N	V	T	I	Q	P	G	E	-	-
OAQ295961/13551607/1-253		-	D	S	K	T	D	-	-	-	P	A	W	P	Q	-	G	A	I	E	L	K	D	Y	S	V	R	Y	R	E	G	-	D	L	V	L	K	D	V	S	V	K	I	Q	P	G	E	-	-
OAL532151/11901444/1-255		-	-	-	E	V	R	-	-	-	P	T	W	P	E	H	G	E	I	V	F	D	N	V	E	M	R	Y	R	A	G	-	P	L	V	L	K	G	M	S	M	H	V	R	A	G	E	R	I
OAL066441/12121465/1-254		-	-	-	E	V	R	-	-	-	P	T	W	P	E	H	G	E	I	V	F	D	N	V	Q	M	R	Y	R	E	G	-	P	L	V	L	K	G	L	D	M	H	V	R	A	G	E	R	I
OAJ376681/11071369/1-263		D	T	D	P	A	S	-	-	-	D	S	W	P	T	-	G	A	I	T	I	K	N	L	E	I	R	Y	E	S	-	-	D	A	V	I	K	N	L	S	L	N	I	R	P	G	E	K	I
OAE350041/13601612/1-253		P	A	R	R	P	P	-	-	-	R	N	W	P	N	A	G	H	I	E	L	Q	N	L	Q	I	R	Y	R	P	D	M	P	L	V	L	K	G	V	S	C	V	I	R	A	R	E	K	V
OAA403181/11711428/1-258		-	-	V	H	V	S	-	-	-	E	S	W	P	E	K	G	E	I	V	F	D	S	V	E	M	R	Y	R	E	N	-	P	L	V	L	Q	G	L	S	M	H	I	R	G	G	E	R	I
NP_5087103/11401390/1-251		L	D	K	Q	L	L	-	-	-	N	S	W	P	T	-	G	E	I	E	F	E	N	V	S	V	N	Y	-	-	G	-	T	K	V	L	K	N	L	S	F	V	V	L	G	G	Q	K	I
NP_5078123/12671520/1-254		E	G	R	E	P	A	-	-	-	P	G	W	P	S	R	G	V	V	K	F	D	G	Y	S	T	R	Y	R	E	G	-	D	L	V	L	H	D	I	S	A	D	V	A	A	G	E	K	-
NP_0011355941/12521501/1-250		-	-	L	Q	V	E	-	-	-	L	D	W	P	T	N	G	H	I	E	F	R	N	V	V	L	C	Y	R	L	G	-	P	N	A	L	D	G	I	S	F	T	I	S	P	G	E	K	I
NP_0011073011/12781530/1-253		E	D	T	K	P	P	-	-	-	E	D	W	P	S	K	G	E	V	E	L	S	N	Y	S	V	R	Y	R	A	G	-	D	L	V	L	K	N	L	N	L	K	V	N	G	G	E	K	-
KZZ883461/12021458/1-257		-	-	-	A	V	R	-	-	-	E	S	W	P	E	K	G	E	I	V	F	D	H	V	E	M	R	Y	R	E	R	-	P	L	V	L	Q	G	L	S	M	H	I	R	G	G	E	R	I
KZW029731/11911447/1-257		-	-	A	D	P	T	-	-	-	G	D	W	P	P	Q	G	G	I	E	F	K	E	V	D	F	R	Y	R	E	G	-	P	L	A	L	K	S	I	S	F	V	V	Q	P	G	E	R	V
KZV871231/13221586/1-265		I	E	P	R	P	P	-	-	-	A	S	W	P	S	-	G	A	I	A	V	E	D	L	S	I	R	Y	A	N	D	-	P	N	V	L	H	E	L	N	F	D	I	Y	P	G	E	K	V
KZV754281/11781436/1-259		-	D	A	K	P	P	-	-	-	P	Q	W	P	D	Q	G	A	I	E	F	K	D	V	R	L	A	Y	R	P	G	-	P	D	V	L	K	G	L	S	I	N	V	H	A	S	E	R	I
KZT706041/12361499/1-264		-	P	S	D	P	P	-	-	-	A	S	W	P	E	K	G	E	I	R	F	K	D	V	D	L	A	Y	R	E	G	-	P	L	V	L	K	Q	V	T	F	S	G	R	P	G	E	K	I
KZT573571/12091469/1-261		T	P	Q	D	P	P	-	-	-	P	T	W	P	S	E	G	N	V	S	F	K	N	V	Q	M	R	Y	R	D	G	-	P	L	V	L	K	G	I	T	F	D	V	K	P	G	E	K	V
KZT297561/11301393/1-264		-	S	E	D	P	P	-	-	-	S	S	W	P	E	A	G	R	I	N	F	S	D	V	H	L	A	Y	R	P	G	-	P	L	V	L	K	G	V	S	F	E	V	N	V	G	E	K	V
KZS147861/9061153/1-248		-	-	V	A	L	P	-	-	-	M	S	W	P	S	-	G	C	I	T	F	Q	R	V	S	M	R	Y	R	E	H	-	P	L	A	V	K	D	I	N	F	E	I	R	P	S	E	-	-
KZS029491/11501402/1-253		K	D	R	R	P	P	-	-	-	Q	D	W	P	T	-	G	S	I	Q	F	S	N	V	K	M	R	Y	R	H	H	-	P	L	V	L	D	G	V	S	F	D	I	E	P	Q	A	K	I
KZP330971/8001063/1-264		E	D	T	K	L	P	-	-	-	S	V	W	P	E	H	G	A	I	E	F	K	N	I	I	L	S	Y	R	P	G	-	P	I	V	L	K	G	V	S	V	D	I	K	G	G	E	K	I
KZP317161/11791443/1-265		T	D	Q	T	P	P	-	-	-	V	D	W	P	A	H	G	A	I	E	F	K	D	I	V	M	S	Y	R	P	G	-	P	K	V	L	N	H	I	S	V	N	I	K	G	G	E	K	I
KZP316991/11841447/1-264		E	D	T	K	P	P	-	-	-	S	E	W	P	E	H	G	A	I	E	F	K	N	I	V	M	S	Y	R	P	G	-	P	I	V	L	K	G	L	S	V	D	I	K	G	G	E	K	I
KZO983011/12051465/1-261		T	P	K	D	P	P	-	-	-	P	T	W	P	S	Q	G	Q	I	S	F	K	N	V	Q	M	R	Y	R	E	G	-	P	L	V	L	K	G	I	S	F	D	V	K	P	G	E	K	V
KZO983001/11981458/1-261		T	P	K	D	P	P	-	-	-	P	T	W	P	S	Q	G	Q	I	S	F	R	N	V	Q	M	R	Y	R	E	G	-	P	L	V	L	K	G	I	S	F	D	V	K	P	G	E	K	V
KZN109491/8501103/1-254		Q	E	N	R	P	D	-	-	-	N	S	W	P	S	R	G	E	I	D	I	H	N	L	H	V	Q	Y	A	P	H	L	P	L	I	L	H	G	V	T	C	T	F	P	A	G	M	K	T
KZN070191/11921440/1-249		-	-	-	-	P	P	-	-	-	P	G	W	P	S	S	G	S	I	K	F	E	D	V	V	L	R	Y	R	P	E	-	P	P	V	L	H	G	L	S	F	K	I	P	P	S	D	K	-
KZM232241/11851440/1-256		-	D	V	Q	V	R	-	-	-	P	T	W	P	E	H	G	E	I	I	F	D	N	V	E	M	R	Y	R	A	G	-	P	L	V	L	K	G	L	S	M	H	V	R	A	G	E	R	I
KZC107161/11301381/1-252		-	P	V	S	P	S	-	-	-	D	E	W	P	A	-	G	K	L	E	F	H	K	V	Q	L	S	Y	R	T	E	-	A	P	V	L	H	N	I	S	F	T	I	N	A	G	E	-	-
KYR006381/11161371/1-256		H	D	I	A	L	P	-	-	-	D	N	W	P	H	-	G	K	I	E	F	K	N	V	E	I	K	Y	R	D	-	-	D	P	V	I	R	D	L	S	F	T	I	E	G	N	E	K	I
KYP560461/10891334/1-246		-	D	S	R	P	P	-	-	-	S	S	W	P	E	N	G	T	I	Q	L	I	D	L	K	V	R	Y	K	E	N	L	P	V	V	L	H	G	I	S	C	T	F	P	G	G	K	K	I
KYO471901/11781428/1-251		-	-	K	A	P	P	-	-	-	L	D	W	P	Q	-	G	E	V	A	F	E	N	A	E	M	R	Y	R	E	N	-	P	L	V	L	K	K	V	S	F	T	I	K	P	K	E	K	I
KYK586951/12431499/1-257		-	-	-	T	L	R	-	-	-	E	S	W	P	E	K	G	E	I	V	F	E	D	V	Q	M	R	Y	R	E	N	-	P	L	V	L	R	G	F	T	V	R	V	R	G	G	E	R	L
KYB276221/9701218/1-249		-	-	K	V	P	S	-	-	-	S	L	W	P	D	A	G	K	L	E	F	R	S	V	C	M	Q	Y	S	-	-	S	P	-	V	L	K	K	L	N	F	V	V	K	P	R	E	-	-
KXT181381/12271480/1-254		-	-	-	H	V	P	-	-	-	A	S	W	P	E	H	G	A	I	D	F	E	N	V	Q	M	R	Y	R	D	G	-	P	L	V	L	K	G	L	T	M	N	V	R	A	G	E	R	I
KXS095041/11291381/1-253		-	-	L	Q	P	P	-	-	-	K	N	W	P	D	-	G	N	I	E	I	S	Q	M	S	L	T	Y	P	V	T	-	S	T	V	L	K	D	I	T	V	R	F	E	P	S	E	K	I
KXN891821/10881345/1-258		-	-	D	D	P	P	-	-	-	P	S	W	P	T	G	G	G	I	S	F	K	N	V	D	L	A	Y	R	P	G	-	P	L	V	L	K	D	V	T	F	D	V	N	P	G	E	K	V
KXN813221/11231379/1-257		-	E	N	K	P	A	-	-	-	E	T	W	P	R	Q	G	S	I	E	F	K	D	V	K	M	S	Y	R	P	G	-	P	H	V	L	H	G	I	S	L	E	I	K	G	G	E	K	I
KXL485881/10851338/1-254		-	-	-	D	V	R	-	-	-	P	T	W	P	E	K	G	E	I	H	F	D	N	V	Q	M	R	Y	R	E	G	-	P	L	V	L	K	G	L	T	M	H	V	K	G	G	E	R	I
KWU422631/10691319/1-251		-	-	E	K	P	S	-	-	-	E	D	W	P	Q	-	G	S	I	R	F	D	H	V	N	A	R	Y	R	K	D	-	D	L	V	L	R	D	V	N	F	E	I	K	A	G	E	-	-
KVI101901/12151470/1-256		E	K	N	R	P	P	-	-	-	T	N	W	P	N	V	G	K	V	D	I	Q	D	L	Q	I	R	Y	R	P	D	T	P	L	V	L	R	G	V	T	C	T	F	Q	G	G	H	K	I
KVI007971/9941252/1-259		-	S	N	R	P	P	-	-	-	P	G	W	P	S	S	G	L	V	E	F	E	N	V	G	F	R	Y	R	P	G	-	P	P	V	L	H	G	L	S	F	T	I	S	P	T	E	K	-
KUF773201/11141359/1-246		-	-	-	K	P	P	-	-	-	L	D	W	P	T	-	G	A	I	S	F	N	R	V	D	L	R	Y	R	P	G	-	P	R	V	L	R	G	L	T	F	S	V	X	A	K	E	-	-
KTG347581/12491502/1-254		T	S	N	R	P	P	-	-	-	D	D	W	P	T	A	G	N	I	G	L	D	N	Y	K	V	R	Y	R	P	E	-	E	L	I	L	H	G	I	T	C	D	I	A	S	T	E	K	-
KTG331741/12141465/1-252		-	N	K	A	P	P	-	-	-	S	D	W	P	Q	-	G	E	I	V	F	D	G	T	E	M	R	Y	R	D	N	-	P	M	I	L	K	K	V	S	C	T	I	R	P	K	E	K	V
KTF809311/12011453/1-253		E	H	S	T	L	P	-	-	-	A	G	W	P	T	T	G	H	I	E	I	R	N	F	G	L	R	Y	R	E	D	-	E	L	A	I	S	D	I	S	V	N	I	E	G	G	E	K	-
KRZ112071/500754/1-255		T	N	N	P	A	T	-	-	-	W	S	W	P	S	A	G	R	L	Q	F	R	Q	V	C	L	R	Y	S	A	A	-	K	L	A	L	D	T	V	T	F	E	V	N	P	G	E	K	V
KRX154031/12321481/1-250		-	-	-	R	P	P	-	-	-	P	D	W	P	N	A	G	M	V	E	F	K	N	Y	S	M	R	Y	R	A	E	-	E	P	A	L	K	N	I	S	F	V	A	Q	P	R	E	K	-
KRX079271/666919/1-254		N	K	I	P	E	L	-	-	-	E	N	W	P	Q	-	G	V	V	E	F	R	D	V	Y	V	K	Y	R	E	N	-	E	T	V	L	N	G	L	S	F	K	V	E	S	N	Q	K	I
KRX079231/11681422/1-255		P	K	N	E	Q	L	-	-	-	K	K	W	P	H	-	G	V	I	E	F	K	D	V	H	V	K	Y	R	K	N	-	D	T	V	L	K	G	V	S	L	T	I	N	Q	T	E	K	V
KRT802981/305551/1-247		-	E	H	R	P	K	-	-	-	P	H	W	P	S	N	G	N	I	I	F	R	D	L	S	L	R	Y	D	-	-	N	N	-	I	L	K	G	L	N	I	N	I	K	S	G	E	-	-
KRG985581/9881242/1-255		K	D	N	Q	P	D	-	-	-	Y	S	W	P	S	F	G	E	V	H	I	R	D	L	Q	V	Q	Y	A	P	H	L	P	I	V	L	R	G	L	T	C	T	F	T	A	G	A	K	T
KQK734731/12751527/1-253		E	G	K	S	P	P	-	-	-	E	D	W	P	S	K	G	E	L	E	F	V	N	Y	S	V	R	Y	R	K	G	-	D	L	V	L	K	G	L	N	L	Q	V	X	G	G	E	K	-
KPP785961/12141463/1-250		-	-	L	E	V	S	-	-	-	S	L	W	P	E	H	G	Q	V	E	F	Q	K	A	V	L	V	Y	R	S	G	-	P	N	A	L	D	E	L	S	V	V	I	Q	A	G	E	K	V
KPP696361/10961347/1-252		-	N	K	A	P	S	-	-	-	A	D	W	P	Q	-	G	E	I	V	F	Q	E	T	E	M	R	Y	R	E	N	-	P	L	V	L	K	K	L	S	C	T	I	R	P	K	E	K	V
KPM099551/9591210/1-252		V	E	Q	K	P	P	-	-	-	E	F	W	P	E	A	G	R	I	T	F	E	N	V	S	L	A	Y	A	-	-	A	Q	-	V	L	K	E	L	N	F	E	I	K	A	R	E	-	-
KPM080181/9491199/1-251		-	-	T	H	L	E	-	-	-	K	S	W	P	S	K	G	R	I	E	F	S	N	Y	A	T	R	Y	R	P	G	-	D	L	V	L	K	G	I	D	F	S	I	R	S	G	E	K	-
KPM029131/10561310/1-255		S	L	R	S	L	I	-	-	-	E	T	W	P	T	N	R	S	I	S	F	R	E	V	S	L	R	Y	H	D	D	-	P	L	I	L	S	N	V	S	F	D	I	D	D	G	Q	R	F
KOX730331/13831634/1-252		-	-	G	N	P	P	-	-	-	Y	A	W	P	S	Q	G	V	I	E	F	K	D	V	V	L	K	Y	R	E	H	-	V	P	S	L	N	G	V	S	F	I	T	R	P	A	E	K	I
KOO236301/421675/1-255		H	A	P	S	P	P	-	-	-	K	E	W	P	S	-	G	A	I	D	F	R	D	V	R	L	K	Y	P	T	A	-	T	P	V	F	E	A	L	S	F	S	V	P	A	R	T	R	V
KOM445791/10131262/1-250		-	G	L	Y	L	N	-	-	-	Q	D	W	P	N	-	G	F	I	E	F	Q	C	V	T	L	K	Y	L	P	S	-	P	A	A	L	C	N	L	S	F	R	I	A	G	G	T	Q	V
KOF917661/14971750/1-254		D	C	I	E	V	P	-	-	-	E	S	W	P	D	V	G	D	I	E	F	Q	H	I	A	L	N	Y	D	P	E	Q	S	P	V	V	M	D	A	T	F	T	I	K	D	A	E	K	V
KNZ642891/13391591/1-253		-	R	H	R	P	N	-	-	-	P	S	W	P	E	-	G	E	I	I	Y	E	G	V	E	C	R	Y	R	D	G	-	D	L	V	L	K	G	V	D	F	K	V	Q	P	Q	E	-	-
KNE729091/9771228/1-252		L	I	A	E	T	P	-	-	-	A	D	W	P	S	-	G	E	I	V	I	R	D	L	E	L	K	Y	G	G	S	-	V	A	A	L	H	G	V	N	A	W	I	V	P	G	T	H	V
KNE726581/10031253/1-251		T	A	V	A	L	D	-	-	-	A	K	W	P	A	-	G	A	I	E	I	D	D	Y	S	T	T	Y	R	E	G	-	D	P	V	L	K	H	V	S	V	H	V	R	A	G	E	-	-
KNE712371/12491495/1-247		-	-	-	-	L	P	-	-	-	A	D	W	P	T	-	G	K	I	E	F	D	H	Y	S	T	R	Y	R	P	G	-	D	L	V	L	R	K	L	S	L	S	I	R	G	G	E	-	-
KNE672811/12491495/1-247		-	-	-	-	L	D	-	-	-	Q	S	W	P	A	-	G	A	I	E	F	K	D	Y	T	T	S	Y	R	P	G	-	D	P	V	L	K	H	V	N	L	S	I	K	A	G	E	-	-
KNE624771/12841543/1-260		-	A	A	P	A	T	-	-	-	T	Q	W	P	M	H	G	A	V	T	V	R	D	L	V	L	H	Y	P	S	S	-	T	P	V	L	H	G	V	S	F	A	L	N	P	R	E	K	C
KNE602801/10451295/1-251		T	P	F	D	L	D	-	-	-	G	A	W	P	A	-	G	A	I	E	F	K	D	Y	T	T	S	Y	R	P	G	-	D	P	V	L	K	H	V	S	L	S	I	K	A	G	E	-	-
KNE583491/11231379/1-257		A	P	P	E	T	P	-	-	-	A	E	W	P	S	R	G	E	I	V	I	C	D	L	E	L	K	Y	G	N	D	-	V	A	V	L	R	G	V	N	A	Y	V	P	P	G	T	R	V
KNE582321/10051252/1-248		G	A	F	P	G	N	-	-	-	A	V	W	P	S	-	G	V	V	E	F	K	G	M	S	L	Q	Y	E	G	T	-	R	P	A	L	H	N	I	T	L	S	T	R	P	G	E	K	I
KNC274911/10941344/1-251		-	E	S	K	P	Q	-	-	-	E	P	W	P	S	K	G	R	V	E	F	V	N	F	S	L	R	Y	N	-	-	D	D	-	I	L	K	N	L	N	F	I	I	E	P	K	Q	-	-
KMZ712811/12471498/1-252		E	H	S	R	P	L	-	-	-	P	K	W	P	S	H	G	N	I	N	V	S	D	L	K	V	R	Y	R	E	T	T	P	L	I	L	K	G	I	S	F	N	I	D	G	G	E	K	I
KMZ652001/12201471/1-252		-	N	N	T	S	P	-	-	-	P	G	W	P	S	S	G	I	I	E	F	K	D	V	V	L	R	Y	R	P	E	-	P	P	V	L	H	G	I	S	F	L	I	Q	R	S	E	K	-
KMT070431/12361487/1-252		-	S	N	R	P	P	-	-	-	P	G	W	P	S	S	G	S	I	K	F	K	D	M	V	L	R	Y	R	P	E	-	P	P	V	L	H	G	V	S	F	I	V	P	S	N	D	K	-
KLO194941/11491406/1-258		-	-	K	D	P	P	-	-	-	A	S	W	P	E	H	G	A	V	S	F	R	N	V	K	L	A	Y	R	E	G	-	P	L	V	L	K	D	V	S	F	E	V	K	P	G	E	K	V
KLO193661/13311578/1-248		-	-	P	R	P	P	-	-	-	A	S	W	P	S	-	G	R	I	D	C	E	D	L	V	V	R	Y	A	P	D	-	P	D	V	L	H	K	I	S	F	I	V	N	P	G	E	K	I
KLO193651/13211583/1-263		V	E	P	R	P	P	-	-	-	A	S	W	P	S	-	G	R	I	E	C	E	D	L	V	I	R	Y	A	P	E	-	P	D	V	L	H	N	L	N	F	S	V	K	P	G	E	R	V
KLO134071/11561420/1-265		-	P	N	D	P	P	-	-	-	S	S	W	P	E	Q	G	A	V	S	F	K	N	V	K	L	A	Y	R	E	G	-	P	L	V	L	K	D	V	S	F	E	V	K	P	G	E	K	V
KLO115331/12351487/1-253		-	-	S	K	P	R	-	-	-	E	S	W	P	E	-	G	E	V	E	F	S	D	Y	S	M	R	Y	R	P	E	-	D	L	V	L	S	N	I	S	L	K	I	M	P	S	E	-	-
KKF194471/13451597/1-253		E	F	S	S	L	P	-	-	-	S	G	W	P	T	H	G	C	I	D	I	R	G	F	S	L	R	Y	R	H	D	-	D	P	A	I	R	N	I	T	F	N	I	N	G	G	E	K	-
KKF183151/11701421/1-252		-	A	A	A	P	A	-	-	-	P	S	W	P	Q	-	G	K	I	T	F	Q	D	V	E	M	R	Y	R	D	D	-	P	L	V	L	K	N	L	S	F	T	I	L	P	E	E	T	I
KJE952501/14851740/1-256		-	-	T	A	V	P	-	-	-	A	T	W	P	A	-	G	A	V	S	F	Q	N	V	T	V	V	Y	R	P	G	-	A	P	A	L	D	G	L	S	L	Q	I	A	A	G	E	K	I
KJA262681/11551414/1-260		L	E	T	R	P	P	-	-	-	A	E	W	P	I	S	G	N	I	E	F	K	D	L	T	L	R	Y	R	A	G	-	P	N	V	L	H	G	I	T	M	S	I	R	G	G	E	K	I
KJA158141/11881444/1-257		-	-	N	D	P	P	-	-	-	P	S	W	P	S	E	G	G	I	K	F	K	D	V	E	L	S	Y	R	D	G	-	P	L	V	L	K	G	I	S	F	E	V	K	P	G	E	K	I
KJA155671/12181469/1-252		-	-	G	K	P	A	-	-	-	G	V	W	P	V	-	G	A	I	E	F	R	N	Y	S	T	Q	Y	R	T	G	-	D	L	V	L	Q	D	I	S	L	K	I	Q	A	K	K	-	-
KIY697211/13031551/1-249		-	-	P	R	P	A	-	-	-	Q	D	W	P	A	-	G	R	V	Q	V	K	D	L	V	I	R	Y	A	P	N	-	P	N	V	L	H	N	I	S	F	E	V	K	P	G	E	K	I
KIY654291/11051368/1-264		-	T	T	I	P	S	-	-	-	R	E	W	P	Q	G	G	E	I	V	F	T	D	V	T	M	A	Y	R	P	G	-	P	A	V	L	K	N	V	S	F	A	V	R	P	G	E	K	V
KIY653901/11461403/1-258		-	G	T	K	P	A	-	-	-	A	T	W	P	A	E	G	G	L	E	L	K	D	V	E	L	K	Y	R	P	G	-	P	S	V	L	K	G	L	T	M	S	V	K	P	G	E	K	V
KIY632931/12631524/1-262		M	E	P	R	P	P	-	-	-	K	E	W	P	Q	-	G	Q	I	E	V	K	D	L	A	I	R	Y	A	P	D	-	P	N	V	L	H	G	L	T	F	D	I	K	P	G	E	K	V
KIY517981/12221478/1-257		-	D	R	K	P	P	-	-	-	P	K	W	P	S	H	G	A	I	V	F	N	D	V	K	M	A	Y	R	P	G	-	P	N	V	L	H	G	I	T	A	N	I	R	G	G	E	K	I
KIV781051/12981560/1-263		G	G	H	D	A	P	-	-	-	A	A	W	P	T	-	G	N	L	E	V	H	D	L	V	V	S	Y	A	Q	D	-	P	P	V	L	K	G	L	T	F	S	V	S	R	N	Q	R	V
KIP093931/11171380/1-264		-	P	N	D	P	P	-	-	-	A	S	W	P	D	Q	G	K	I	E	F	N	E	V	E	L	A	Y	R	E	G	-	P	L	V	L	Q	G	V	T	F	E	V	N	A	G	E	K	V
KIP068231/13111574/1-264		V	E	P	R	P	E	-	-	-	P	T	W	P	A	-	G	E	I	K	C	E	G	L	V	I	R	Y	A	P	D	-	P	N	V	L	H	E	L	N	F	E	I	N	P	G	E	K	V
KIO142891/13061553/1-248		-	-	P	R	P	N	-	-	-	S	N	W	P	E	-	G	H	I	K	C	E	D	L	V	I	R	Y	A	P	D	-	P	D	V	L	H	H	I	D	F	E	I	M	P	G	E	K	V
KIN932751/11801441/1-262		-	D	V	T	P	P	-	-	-	A	D	W	P	H	E	G	A	V	E	Y	K	D	V	Q	M	S	Y	R	P	G	-	P	N	A	L	H	G	I	S	L	S	I	Q	G	G	E	K	I
KIN038161/11251379/1-255		-	-	-	E	V	R	-	-	-	K	S	W	P	E	S	G	E	I	V	F	N	N	V	Q	M	R	Y	R	A	N	-	P	L	V	L	N	N	L	S	M	H	V	K	G	G	E	R	I
KIM984831/11041367/1-264		-	G	F	K	L	P	-	-	-	V	S	W	P	E	H	G	H	I	T	F	R	D	V	Q	M	R	Y	R	E	G	-	P	M	V	L	H	S	L	S	I	D	V	P	A	G	E	R	L
KIM888511/12451500/1-256		E	N	S	R	P	P	-	-	-	A	Y	W	P	S	S	G	E	L	V	V	D	D	L	V	V	R	Y	A	P	D	-	P	A	V	L	R	N	L	T	F	T	I	K	P	S	E	K	-
KIM866791/13411605/1-265		V	E	P	R	P	P	-	-	-	L	S	W	P	E	-	G	A	I	R	C	E	N	L	V	I	R	Y	A	P	D	-	P	D	V	L	H	N	L	N	F	E	I	N	P	G	E	K	V
KIM742271/11761439/1-264		-	T	N	D	P	P	-	-	-	T	S	W	P	Q	K	G	G	I	K	F	T	E	A	S	L	A	Y	R	E	G	-	P	L	V	L	K	G	I	S	F	E	V	S	P	G	E	K	V
KIM706471/13341581/1-248		-	-	P	R	P	D	-	-	-	P	I	W	P	D	-	G	H	I	K	C	N	D	L	V	I	R	Y	A	P	D	-	P	D	V	L	H	R	L	N	F	E	V	R	P	G	E	K	V
KIM656951/11841448/1-265		-	S	K	R	P	P	-	-	-	P	E	W	P	H	V	G	A	I	E	F	R	D	V	H	M	R	Y	R	P	G	-	P	N	V	L	N	G	V	S	M	S	I	R	G	G	E	R	I
KIM622061/12191470/1-252		-	-	K	K	P	P	-	-	-	C	E	W	P	T	-	G	Q	V	Q	F	R	E	Y	S	A	R	Y	R	P	E	-	D	F	V	L	K	D	I	S	L	T	I	N	P	R	E	-	-
KIM466551/13101574/1-265		I	E	P	R	P	S	-	-	-	P	S	W	P	S	-	G	A	I	E	C	E	G	L	V	I	R	Y	A	P	E	-	P	D	V	L	H	Q	L	S	F	K	V	N	P	G	E	K	V
KIM282421/14291679/1-251		-	N	R	R	P	P	-	-	-	A	Y	W	P	S	S	S	G	I	M	V	N	D	L	W	V	R	Y	S	A	N	-	P	D	V	L	R	G	L	S	F	Q	I	A	P	G	E	K	-
KIM267111/14991747/1-249		-	-	P	R	P	P	-	-	-	A	S	W	P	S	-	G	S	I	E	V	D	H	L	S	I	R	Y	A	P	D	-	P	N	V	L	H	D	L	N	F	Q	V	A	S	G	Q	K	V
KIK991421/11731436/1-264		-	S	R	K	P	D	-	-	-	V	E	W	P	S	Q	G	A	I	E	F	K	D	V	K	M	S	Y	R	P	G	-	P	L	I	L	K	G	I	S	L	N	I	K	G	G	E	K	I
KIK989281/13071571/1-265		V	E	P	R	P	S	-	-	-	A	S	W	P	A	-	G	H	I	K	C	E	D	L	V	I	R	Y	A	P	E	-	P	N	V	L	H	Q	V	N	F	E	V	Q	P	G	E	K	I
KIK632651/11731429/1-257		-	-	N	D	P	P	-	-	-	P	S	W	P	N	K	G	G	I	N	F	D	N	V	D	L	A	Y	R	K	G	-	P	L	V	L	N	R	V	S	F	S	V	Q	P	G	E	K	I
KIK573371/11361398/1-263		-	K	R	L	I	L	-	-	-	P	D	W	P	T	-	G	E	I	E	F	R	D	V	N	L	V	Y	R	A	G	-	P	V	V	L	K	D	V	S	F	H	V	K	P	G	E	K	-
KIK495021/12251480/1-256		E	K	N	R	P	P	-	-	-	A	Y	W	P	S	S	G	Q	L	A	V	E	N	L	V	V	R	Y	S	P	D	-	P	D	V	L	K	N	I	S	F	V	V	Q	P	S	E	K	I
KIJ666941/11881452/1-265		E	S	S	K	P	K	-	-	-	P	E	W	P	Q	E	G	A	I	E	F	K	D	V	Q	M	S	Y	R	P	G	-	P	L	V	L	K	G	I	S	V	D	I	K	G	G	E	K	I
KIJ618041/13211572/1-252		-	-	P	R	P	P	-	-	-	A	S	W	P	E	-	G	A	I	K	C	E	D	L	V	I	R	Y	A	P	E	-	P	D	V	L	H	R	L	N	F	E	I	R	P	G	E	K	V
KIJ237851/518774/1-257		-	E	P	R	P	P	-	-	-	A	S	W	P	S	-	G	E	C	I	V	E	N	L	C	I	R	Y	A	P	D	-	P	D	V	L	H	N	L	N	F	T	L	N	A	G	E	R	V
KIJ111811/12781541/1-264		V	E	P	R	P	S	-	-	-	A	S	W	P	E	-	G	H	I	K	C	E	D	L	V	I	R	Y	A	P	E	-	P	N	V	L	H	Q	V	N	F	E	V	Q	P	G	E	K	I
KII908821/11271387/1-261		-	P	N	D	P	P	-	-	-	A	S	W	P	E	R	G	E	I	R	F	D	E	V	A	L	A	Y	R	P	G	-	P	L	V	L	K	G	V	S	F	N	V	K	A	G	E	K	I
KII855091/11041364/1-261		T	P	N	D	P	P	-	-	-	A	S	W	P	E	K	G	E	I	Q	F	N	D	V	Q	L	A	Y	R	K	G	-	P	L	V	L	K	G	I	S	F	N	V	R	P	G	E	K	V
KHN888591/15051755/1-251		-	-	L	E	L	A	-	-	-	K	G	W	P	R	N	G	A	I	E	L	H	E	Y	S	T	R	Y	R	E	G	-	D	F	V	V	R	K	L	S	A	T	I	K	P	A	E	K	-
KHN766071/15151774/1-260		H	P	H	I	L	P	-	-	-	K	D	W	P	K	S	G	C	I	V	F	W	N	F	Y	L	R	Y	H	P	E	-	P	L	A	L	R	N	I	N	L	C	I	Y	P	R	E	K	I
KHJ322101/11531407/1-255		-	-	I	E	I	R	-	-	-	K	T	W	P	E	T	G	E	I	V	F	K	N	V	F	M	R	Y	R	D	N	-	P	L	V	L	N	G	F	S	L	H	V	K	S	G	E	R	L
KHD884131/9871233/1-247		R	E	T	P	L	P	-	-	-	P	A	W	P	D	-	G	E	I	S	V	E	N	L	K	V	R	Y	A	A	H	-	P	L	V	L	K	G	I	T	F	H	V	D	A	G	T	R	-
KFZ131751/12181472/1-255		-	-	-	E	I	A	-	-	-	E	S	W	P	Q	A	G	E	I	V	F	K	D	V	E	V	R	Y	R	P	N	-	P	L	V	L	S	G	L	N	M	H	V	R	G	G	E	R	I
KFY465231/11921446/1-255		-	-	-	E	V	A	-	-	-	E	S	W	P	Q	A	G	E	I	V	F	E	N	V	E	M	R	Y	R	P	N	-	P	L	V	L	S	G	L	N	M	H	V	R	G	G	E	R	I
KFY129701/12041458/1-255		-	-	-	E	V	A	-	-	-	E	S	W	P	Q	A	G	E	I	I	F	K	D	V	E	M	R	Y	R	P	N	-	P	L	V	L	S	G	L	N	M	H	V	R	G	G	E	R	I
KFV873741/12501500/1-251		-	L	I	Q	V	A	-	-	-	A	D	W	P	S	Q	G	Y	V	E	F	Q	E	V	V	L	T	Y	R	A	G	-	P	N	A	L	D	G	V	S	F	T	V	Y	P	G	E	K	V
KFR156921/12461498/1-253		E	G	K	S	P	P	-	-	-	E	D	W	P	S	K	G	E	L	E	F	V	N	Y	S	V	R	Y	R	K	G	-	D	L	V	L	K	G	L	N	L	Q	V	H	G	G	E	K	-
KFP842411/12501499/1-250		-	-	V	Q	V	A	-	-	-	A	D	W	P	S	Q	G	L	V	E	F	Q	Q	V	V	L	A	Y	R	A	G	-	P	N	A	L	D	G	V	T	F	T	I	Y	P	G	E	K	V
KFO752521/12331485/1-253		K	L	V	Q	V	A	-	-	-	P	D	W	P	S	Q	G	I	V	E	F	Q	Q	V	V	L	A	Y	R	A	G	-	P	N	A	L	N	G	V	N	F	T	V	Y	P	G	E	K	V
KFO206751/11271375/1-249		-	-	-	A	A	R	-	-	-	P	P	W	P	H	G	G	Q	I	E	F	R	N	F	G	L	R	Y	W	P	E	-	P	L	A	V	Q	G	V	S	F	Q	V	H	A	G	E	K	-
KFM756231/10921342/1-251		-	D	K	K	P	P	-	-	-	K	D	W	P	S	K	G	Y	V	V	Y	H	N	V	N	L	K	Y	S	P	N	E	P	-	V	L	K	N	L	N	F	E	I	Y	P	E	E	-	-
KFM615941/577827/1-251		-	-	T	R	P	S	-	-	-	P	D	W	P	T	-	G	R	I	S	F	N	D	V	K	L	R	Y	R	P	S	-	P	L	A	L	N	G	L	T	F	S	I	E	P	Q	E	-	-
KFM602961/585834/1-250		-	-	-	L	S	L	-	-	-	N	E	W	P	R	Y	G	A	V	S	F	R	E	Y	K	M	R	Y	R	S	G	-	D	L	V	L	K	G	V	T	A	E	I	A	A	G	E	K	-
KFM579671/7741023/1-250		-	-	-	K	P	D	-	-	-	D	S	W	P	E	D	G	M	V	K	F	D	E	Y	S	T	R	Y	R	E	G	-	E	L	V	L	K	G	I	S	C	D	I	Q	P	K	E	R	-
KFH729411/10881338/1-251		-	-	R	S	R	L	-	-	-	R	S	W	P	S	-	G	A	I	E	F	R	N	V	S	M	R	Y	R	P	E	-	P	Y	V	L	R	D	V	S	F	S	V	Q	A	G	Q	-	-
KFH728431/9981260/1-263		G	S	S	V	V	P	-	-	-	N	G	W	P	A	-	A	K	V	S	F	G	D	M	S	L	T	Y	P	R	-	-	G	P	V	L	K	N	I	T	L	D	F	Q	A	G	E	K	V
KFH723271/11431393/1-251		-	-	-	K	T	E	-	-	-	D	A	W	P	Q	-	G	K	I	Q	F	S	N	Y	S	T	R	Y	R	D	G	-	D	L	V	L	K	D	L	D	F	T	V	S	A	G	E	-	-
KFH717381/12441491/1-248		-	S	T	K	P	D	-	-	-	K	S	W	P	Q	-	G	R	I	D	F	N	H	L	V	L	R	Y	R	K	D	-	P	P	V	L	K	D	V	S	F	T	I	N	A	K	E	-	-
KFH678731/11981462/1-265		T	G	V	C	L	P	-	-	-	K	Q	W	P	Q	-	G	R	I	V	F	K	N	Y	S	T	R	Y	R	E	G	-	D	L	V	M	K	N	V	S	F	T	V	Q	P	A	E	-	-
KFH659171/13501612/1-263		-	G	H	R	P	P	-	-	-	A	A	W	P	T	-	G	S	I	E	V	Q	D	L	E	L	K	Y	A	P	D	-	E	T	V	L	K	G	V	S	F	T	V	E	A	R	Q	K	V
KFH658871/11581411/1-254		A	N	H	R	P	P	-	-	-	Q	Y	W	P	A	Q	G	R	V	D	F	V	N	Y	E	T	R	Y	R	P	G	-	E	L	V	L	R	G	V	S	C	S	I	R	A	H	E	K	-
KFH641691/13871640/1-254		-	G	S	R	P	P	-	-	-	A	G	W	P	N	-	G	E	I	E	V	E	N	L	V	M	Q	Y	S	P	E	-	P	P	V	I	R	D	V	S	F	H	V	K	P	R	E	K	I
KFH620631/221472/1-252		-	-	S	K	T	G	-	-	-	K	S	W	P	E	-	G	Q	I	E	F	Q	N	Y	S	T	R	Y	R	E	G	-	G	P	V	L	S	N	V	D	L	S	I	C	A	G	E	-	-
KFA701751/9471211/1-265		-	G	D	R	P	P	-	-	-	A	I	W	P	R	-	G	I	I	E	F	K	N	M	K	A	A	Y	S	A	-	-	P	L	V	L	K	G	L	S	F	K	I	Q	H	K	E	R	I
KFA536461/12801539/1-260		E	G	K	L	P	P	-	-	-	A	A	W	P	T	-	G	T	I	E	V	E	D	L	V	V	R	Y	A	E	D	-	P	P	V	L	K	G	L	T	F	S	I	G	N	N	E	R	I
KFA494181/12041460/1-257		-	-	-	E	V	R	-	-	-	K	S	W	P	E	K	G	E	I	I	F	D	N	V	E	M	R	Y	R	A	N	-	P	L	V	L	R	G	L	S	I	H	V	Q	G	G	E	R	I
KEQ838061/12351488/1-254		-	-	-	E	V	R	-	-	-	P	S	W	P	E	K	G	E	I	V	F	D	N	V	Q	M	R	Y	R	E	G	-	P	L	V	L	K	G	L	N	M	H	V	N	A	G	E	R	I
KEQ636311/11561411/1-256		-	-	A	G	V	P	-	-	-	P	T	W	P	E	W	G	E	I	V	F	D	D	V	H	M	R	Y	R	R	G	-	P	D	V	I	H	G	L	N	I	R	I	R	P	G	E	R	M
KEP474391/11571408/1-252		I	D	K	A	P	P	-	-	-	N	T	W	P	S	H	G	A	I	E	F	R	D	L	V	M	S	Y	R	S	G	-	P	P	V	L	R	G	V	S	L	S	V	R	G	G	E	K	I
KDR792781/11891445/1-257		-	-	N	D	P	P	-	-	-	P	S	W	P	S	N	G	A	I	E	F	T	N	V	E	L	A	Y	R	E	G	-	P	L	V	L	K	G	I	S	F	S	I	R	P	G	E	K	V
KDR694041/11151377/1-263		P	R	T	E	P	A	-	-	-	T	S	W	P	Q	R	G	A	I	E	F	H	N	L	S	M	R	Y	R	P	G	-	P	N	V	L	H	V	L	S	M	S	I	K	G	G	E	K	I
KDQ539271/11721432/1-261		T	P	D	D	P	P	-	-	-	P	S	W	P	E	K	G	E	I	K	F	N	N	V	K	L	A	Y	R	K	G	-	P	L	V	L	K	G	V	S	F	D	V	K	P	G	E	K	V
KDQ526181/11551418/1-264		-	P	T	I	P	P	-	-	-	Q	T	W	P	D	R	G	G	I	K	F	T	N	V	A	M	S	Y	R	P	G	-	P	L	T	L	R	D	L	T	F	E	V	P	P	G	E	K	V
GBG779421/15281779/1-252		G	A	V	Y	V	S	-	-	-	P	Q	W	P	E	-	G	E	I	V	F	E	K	V	T	L	V	Y	R	P	G	-	P	P	A	L	Q	E	I	S	F	H	I	C	G	G	E	R	I
GBG313141/11111363/1-253		D	P	Q	P	L	A	-	-	-	S	E	W	P	S	K	G	A	I	E	F	R	D	V	Q	L	R	Y	R	P	N	-	P	L	V	L	K	G	V	T	F	T	V	Q	G	G	E	S	L
GBG273161/11541404/1-251		Q	G	A	P	P	P	-	-	-	K	D	W	P	S	-	G	A	I	R	F	D	D	V	T	L	R	Y	R	D	N	-	E	P	A	L	R	N	M	T	L	D	V	P	A	G	T	R	V
GBF895511/13501602/1-253		-	A	V	R	P	P	-	-	-	P	L	W	P	Q	-	G	A	I	T	A	T	K	L	Q	V	R	Y	R	P	D	-	P	L	V	L	K	G	I	S	F	E	V	A	A	R	Q	-	-
GBC502131/12141462/1-249		-	-	P	R	P	P	-	-	-	A	S	W	P	Y	-	G	A	I	S	V	E	N	L	S	V	R	Y	A	H	D	-	E	L	V	L	Q	N	V	S	F	S	V	K	G	H	E	K	V
GBB947761/13241577/1-254		-	G	H	R	P	P	-	-	-	P	E	W	P	S	-	G	E	I	K	V	N	N	L	I	M	Q	Y	A	P	E	-	P	P	V	L	K	D	V	S	F	H	I	K	P	S	E	K	I
GAY476701/12541507/1-254		E	E	S	R	P	N	-	-	-	D	S	W	P	S	H	G	K	I	D	L	L	D	L	Q	V	R	Y	A	P	Q	M	P	L	V	L	Q	G	I	S	C	T	F	P	G	G	E	K	T
GAX801881/12351490/1-256		K	A	Q	E	P	P	-	-	-	S	S	W	P	S	-	G	E	V	E	F	K	Q	V	A	M	R	Y	R	P	G	-	P	L	V	L	R	G	V	S	F	K	A	A	A	K	E	-	-
GAX756781/13301586/1-257		G	G	G	E	P	P	-	-	-	A	G	W	P	R	-	G	A	L	K	Y	N	H	V	T	A	L	Y	R	P	G	-	P	P	V	L	K	D	I	T	F	E	L	Q	G	G	Q	S	C
GAX753631/12171469/1-253		-	E	R	S	P	A	-	-	-	I	S	W	P	S	-	G	S	I	V	A	E	N	L	Q	V	R	Y	R	P	E	-	D	L	V	L	N	N	L	S	F	T	V	K	G	M	D	-	-
GAX294971/11141366/1-253		D	A	E	L	L	R	-	-	-	Q	G	W	P	S	-	G	S	L	E	Y	K	N	V	T	V	R	Y	R	P	S	-	P	P	A	L	H	G	V	S	F	K	V	P	A	G	A	R	V
GAX255611/9721227/1-256		A	A	N	A	V	P	-	-	-	D	S	W	P	N	-	G	K	V	E	F	Q	D	V	C	L	R	Y	R	P	G	-	P	L	A	L	N	Q	L	S	F	V	V	S	P	G	Q	R	-
GAX134491/11681422/1-255		D	V	D	P	A	P	-	-	-	S	E	W	P	T	-	G	N	I	E	F	R	G	A	S	M	R	Y	R	D	G	-	P	L	V	L	K	N	I	S	L	Q	V	K	G	S	E	K	I
GAW255831/10301285/1-256		-	-	-	D	V	R	-	-	-	P	S	W	P	E	K	G	E	I	V	F	N	K	V	E	M	R	Y	R	K	N	-	P	L	V	L	K	G	L	S	M	H	V	R	G	G	E	R	I
GAW126361/11861441/1-256		-	-	-	D	V	R	-	-	-	S	S	W	P	E	K	G	E	I	V	F	N	N	V	E	M	R	Y	R	A	N	-	P	L	V	L	K	G	L	S	M	H	I	K	G	G	E	R	I
GAW105611/11001357/1-258		-	K	P	P	D	V	-	-	-	S	N	W	P	S	-	G	E	I	E	F	N	N	V	S	M	A	Y	R	E	G	-	P	P	V	L	K	N	V	S	F	H	V	K	A	G	E	K	-
GAW090701/11351395/1-261		T	P	H	D	P	P	-	-	-	P	S	W	P	H	A	G	R	V	E	F	S	N	V	Q	L	A	Y	R	K	G	-	P	L	V	L	N	G	V	S	F	N	V	Q	P	G	E	K	I
GAW074631/11681421/1-254		-	-	Q	T	V	P	-	-	-	Q	P	W	P	T	-	G	S	V	E	F	R	Q	Y	S	T	R	Y	R	P	E	-	D	L	V	L	K	K	I	N	L	T	I	Q	P	S	E	-	-
GAV900461/492744/1-253		E	E	S	R	P	P	-	-	-	T	N	W	P	E	V	G	T	I	C	F	R	N	L	Q	I	R	Y	A	E	H	L	P	S	V	L	K	N	I	N	C	T	F	P	G	R	K	K	V
GAV094891/12791532/1-254		S	S	F	K	P	P	-	-	-	Q	N	W	P	T	E	G	R	V	V	F	Q	D	Y	Q	T	R	Y	R	P	G	-	E	L	V	L	K	G	L	S	A	H	I	E	S	G	E	K	-
GAV060131/13201573/1-254		E	G	S	R	P	P	-	-	-	P	D	W	P	T	Q	G	Q	V	Q	L	K	N	Y	Q	T	R	Y	R	P	E	-	D	L	V	L	K	G	V	D	A	D	I	L	P	G	E	K	-
GAU888711/701954/1-254		D	V	V	E	V	N	-	-	-	K	E	W	P	P	-	G	Q	L	E	L	K	E	V	V	M	R	Y	N	S	A	-	P	T	A	L	K	G	M	S	F	V	A	L	P	R	E	R	V
GAU274151/8681127/1-260		N	K	N	R	P	P	-	-	-	S	S	W	P	S	K	G	K	I	D	L	Q	G	L	E	I	R	Y	R	P	N	A	P	L	V	L	K	G	I	T	C	T	F	H	E	G	S	S	V
GAO472901/12841539/1-256		-	Q	P	S	P	P	-	-	-	A	T	W	P	E	-	G	A	I	S	F	R	N	Y	E	A	K	Y	A	A	D	-	P	L	V	L	R	G	L	T	F	D	I	K	S	N	E	K	I
GAO197411/10581314/1-257		-	-	-	N	V	R	-	-	-	E	S	W	P	E	K	G	E	I	I	F	D	D	I	R	M	R	Y	R	E	N	-	P	L	V	L	Q	G	L	S	M	H	I	R	G	G	E	R	V
GAD941041/11481407/1-260		-	A	V	D	L	P	-	-	-	K	T	W	P	E	H	G	E	I	V	F	D	N	V	Q	M	R	Y	R	A	E	-	P	L	V	L	Q	G	L	S	L	H	I	Q	P	G	E	K	V
GAA498621/9641208/1-245		P	I	T	E	L	P	-	-	-	D	D	W	P	K	-	G	R	I	A	F	D	N	L	W	L	R	Y	H	E	-	-	S	W	A	L	K	G	I	S	L	D	I	V	A	G	L	K	V
EXX768341/12611509/1-249		-	-	P	R	P	P	-	-	-	A	S	W	P	Y	-	G	A	I	S	V	E	N	L	S	V	R	Y	A	H	D	-	E	L	V	L	Q	N	V	S	F	S	V	K	G	H	E	K	V
EXU980311/12611511/1-251		-	-	H	R	P	P	-	-	-	G	S	W	P	A	-	G	A	V	K	F	V	N	Y	S	T	R	Y	R	P	E	-	D	P	V	L	R	N	I	N	L	D	I	R	A	K	E	K	I
EXM125951/10781331/1-254		-	-	-	E	V	C	-	-	-	Q	A	W	P	E	H	G	E	I	T	F	N	N	V	E	M	R	Y	R	D	G	-	P	L	V	L	K	G	I	N	I	H	V	A	A	G	E	R	I
EWM263271/12261478/1-253		T	F	G	Q	L	S	-	-	-	P	N	W	P	H	C	G	E	L	L	V	K	N	L	Q	V	R	Y	R	E	D	-	P	I	V	L	N	G	V	D	I	R	I	R	G	G	Q	K	V
EUC641511/11361397/1-262		-	P	D	D	P	P	-	-	-	H	E	W	P	Q	-	G	G	I	N	F	R	N	V	A	L	R	Y	R	N	G	-	P	L	V	L	D	G	L	S	F	D	V	K	P	G	E	R	-
ETS597031/11361382/1-247		D	Q	-	A	L	A	-	-	-	A	R	W	P	E	R	G	E	I	R	F	D	Q	V	E	A	R	Y	T	M	S	-	H	N	V	L	D	R	L	D	L	H	I	K	A	G	E	K	I
ETP171081/10971351/1-255		G	L	A	G	K	A	-	-	-	K	S	W	P	S	-	G	A	I	R	F	D	H	L	C	L	R	Y	R	P	E	-	P	L	V	L	K	G	V	D	M	D	V	A	A	G	E	K	V
ETL331791/10471308/1-262		N	E	G	S	L	P	-	-	-	P	A	W	P	R	-	G	D	I	V	F	E	K	V	T	L	R	Y	R	K	D	-	P	I	I	L	K	D	V	S	F	F	V	K	S	G	E	K	V
ETI395921/10231284/1-262		N	E	G	S	L	P	-	-	-	P	A	W	P	R	-	G	D	I	V	F	E	K	V	T	L	R	Y	R	K	D	-	P	I	I	L	K	D	V	S	F	F	V	K	S	G	E	K	V
ETI316211/10741328/1-255		P	S	K	I	H	P	-	-	-	K	T	W	P	S	-	G	S	I	E	F	N	H	V	N	F	R	Y	K	D	Q	-	Q	L	V	L	R	D	L	S	F	S	V	H	G	S	E	K	L
ESZ978631/12441508/1-265		-	G	E	E	P	P	-	-	-	A	S	W	P	T	-	G	C	L	E	V	K	D	L	V	V	T	Y	N	H	D	-	A	P	V	L	K	G	L	N	F	N	I	D	R	Q	T	R	V
ERE879141/10291281/1-253		Q	E	T	A	P	P	-	-	-	S	T	W	P	H	L	G	R	V	E	F	R	N	Y	C	L	R	Y	R	E	D	-	D	F	V	L	K	N	I	N	V	T	I	E	G	G	E	K	-
EQL014381/9941256/1-263		-	V	S	A	V	P	-	-	-	E	S	W	P	N	R	G	E	I	T	M	V	N	V	Q	L	R	Y	R	P	G	-	P	L	V	L	N	G	L	D	M	S	I	R	G	G	E	R	I
EQB437821/11611419/1-259		-	-	-	E	V	R	-	-	-	P	S	W	P	E	K	G	E	I	I	F	D	N	V	E	M	R	Y	R	A	N	-	P	L	V	L	S	G	L	S	I	H	V	R	G	G	E	R	I
EPZ357091/9781225/1-248		-	N	I	Q	P	P	-	-	-	P	N	W	P	Q	-	G	Q	I	E	F	N	N	M	S	L	S	Y	P	E	S	-	S	P	A	L	S	N	I	N	C	I	I	K	S	K	Q	K	V
EPY867051/13141566/1-253		E	S	S	R	P	P	-	-	-	A	D	W	P	L	Q	G	E	V	E	F	R	N	Y	S	V	R	Y	R	P	G	-	E	L	V	L	K	D	L	S	L	R	V	R	G	G	E	K	-
EPT047781/11761439/1-264		-	P	D	D	P	P	-	-	-	A	S	W	P	E	N	G	E	V	S	F	T	D	V	D	L	T	Y	R	E	G	-	P	L	V	L	R	Q	V	N	F	S	V	R	A	G	E	K	V
EPS735991/731982/1-252		-	G	N	R	P	P	-	-	-	P	G	W	P	A	S	G	L	I	K	F	E	D	V	S	L	R	Y	R	K	G	-	P	P	V	L	K	G	L	S	F	T	V	F	P	H	H	K	-
EPS643141/12261477/1-252		-	G	H	R	P	P	-	-	-	P	G	W	P	S	A	G	S	I	E	F	K	D	V	V	L	R	Y	R	P	E	-	P	P	V	L	H	G	I	S	Y	A	I	S	P	S	D	K	-
EPQ677471/11551409/1-255		-	-	-	T	V	R	-	-	-	K	T	W	P	E	S	G	E	I	R	F	D	N	V	Q	M	R	Y	R	P	H	-	P	L	I	L	S	G	L	S	M	C	I	R	G	G	E	H	I
EOY120891/11771434/1-258		-	T	N	R	P	D	-	-	-	R	S	W	P	S	H	G	E	V	N	I	H	D	L	Q	V	R	Y	A	P	H	M	P	L	V	L	R	G	M	T	C	T	L	P	G	G	L	K	T
EOX969571/12041455/1-252		-	S	H	C	P	P	-	-	-	A	G	W	P	S	S	G	S	I	Q	F	E	D	V	V	L	R	Y	R	P	E	-	P	P	V	L	C	G	L	S	F	S	T	S	P	S	E	K	-
EOD493081/11231385/1-263		-	L	G	P	V	A	-	-	-	P	T	W	P	E	R	G	E	I	V	F	D	N	V	Q	M	R	Y	R	D	G	-	P	L	V	L	Q	G	L	N	M	H	V	L	A	G	E	R	I
ENH874231/11841442/1-259		-	-	-	E	V	R	-	-	-	P	S	W	P	E	R	G	E	I	V	F	D	K	V	E	M	R	Y	R	A	N	-	P	L	V	L	S	G	L	S	I	H	V	R	G	G	E	R	I
EMS626191/12341485/1-252		-	D	N	R	P	P	-	-	-	P	G	W	P	S	S	G	I	I	K	F	E	D	V	V	L	R	Y	R	P	E	-	P	P	V	L	H	G	I	S	F	I	I	N	G	S	E	K	-
EMP420621/526779/1-254		I	E	N	K	H	A	K	D	E	K	P	W	P	S	G	G	Q	M	T	V	K	N	L	T	A	K	Y	I	D	G	G	A	A	V	L	E	N	I	S	F	S	I	S	P	G	Q	R	V
EMP330311/12721524/1-253		E	D	K	R	P	P	-	-	-	E	D	W	P	T	H	G	E	V	E	F	V	D	Y	S	V	R	Y	R	K	G	-	D	L	V	L	K	G	L	S	L	R	V	K	G	G	E	K	-
EMD365481/11731436/1-264		-	P	K	D	P	P	-	-	-	Q	S	W	P	D	K	G	Q	I	D	F	K	E	V	E	L	A	Y	R	P	G	-	P	L	V	L	K	G	V	T	F	S	I	N	P	G	E	K	V
EMD356351/13211585/1-265		L	E	P	R	P	P	-	-	-	A	S	W	P	E	-	G	T	V	K	C	E	N	L	C	I	R	Y	A	P	D	-	P	N	V	L	H	N	L	N	F	E	V	H	P	G	E	K	I
ELW707591/12671518/1-252		A	P	S	L	I	P	-	-	-	K	N	W	P	D	-	G	K	I	Q	I	H	N	L	S	V	R	Y	D	S	S	-	K	P	V	L	K	H	V	N	A	L	I	A	P	G	Q	K	I
ELW676831/12701518/1-249		-	-	-	A	A	R	-	-	-	P	P	W	P	Q	G	G	Q	I	E	F	Q	G	F	G	M	R	Y	R	P	E	-	P	L	A	V	Q	G	V	S	F	K	I	H	A	G	E	K	-
ELW622621/12361488/1-253		E	G	T	T	P	A	-	-	-	S	N	W	P	L	R	G	E	V	E	F	R	N	Y	S	V	R	Y	R	P	G	-	E	L	V	L	K	N	L	S	V	H	V	R	G	G	E	K	-
ELT990371/9671217/1-251		-	D	K	K	P	S	-	-	-	D	S	W	P	Q	E	G	V	L	E	A	E	N	L	S	L	H	Y	D	-	-	S	P	-	V	L	K	N	L	N	F	K	I	N	A	Q	E	-	-
ELT966891/9161166/1-251		-	D	Y	S	V	K	-	-	-	A	G	W	P	S	S	G	A	I	C	F	T	G	V	N	L	S	Y	K	Q	N	-	E	-	V	L	K	N	L	E	F	S	V	K	A	G	E	-	-
ELK332941/11821430/1-249		-	-	-	E	T	Q	-	-	-	P	P	W	P	C	G	G	Q	I	E	F	R	D	L	G	L	R	H	R	P	E	-	P	L	A	V	R	G	V	S	F	K	I	H	A	G	E	K	-
ELA272861/11221371/1-250		-	-	E	G	M	P	-	-	-	K	S	W	P	S	Q	G	E	I	V	F	D	H	V	Q	M	R	Y	R	A	G	-	P	L	V	L	K	D	I	H	M	H	I	K	G	G	E	R	L
EKG153921/610858/1-249		-	G	H	S	A	P	-	-	-	S	G	W	P	A	-	G	R	V	E	V	R	G	L	V	A	G	Y	A	P	D	-	P	P	V	L	K	G	I	G	F	S	V	A	P	R	Q	R	V
EKG146681/12051459/1-255		-	-	-	P	V	A	-	-	-	P	T	W	P	E	R	G	E	I	I	F	D	N	V	Q	M	R	Y	R	D	G	-	P	L	V	L	Q	G	L	N	M	H	V	R	A	G	E	R	I
EKG096241/9831247/1-265		-	-	-	-	P	S	-	-	-	E	P	W	P	S	R	G	E	I	L	F	E	D	Y	S	T	T	Y	R	S	D	-	P	A	A	L	K	N	I	T	F	H	I	G	A	A	E	K	V
EKF298991/550807/1-258		D	G	S	E	G	Q	-	-	-	H	P	E	T	T	-	G	W	L	E	F	R	E	V	E	M	R	Y	R	E	G	-	P	L	V	L	D	R	V	S	F	R	I	E	P	R	Q	K	V
EKD020541/8821129/1-248		-	Y	E	G	G	P	-	-	-	A	A	W	P	T	-	G	G	I	E	F	N	R	A	V	M	A	Y	R	P	G	-	P	A	V	L	K	G	V	S	L	A	V	Q	P	G	E	R	-
EKC395391/569825/1-257		K	K	N	Q	P	P	-	-	-	A	D	W	P	D	-	G	T	L	I	F	K	N	V	K	L	R	Y	R	E	N	-	P	L	A	L	K	G	V	S	F	D	V	L	P	K	E	K	I
EKC253481/13501602/1-253		G	N	H	K	L	E	-	-	-	K	G	W	P	V	-	G	K	I	E	F	R	N	V	S	L	K	Y	D	K	D	-	E	K	V	V	T	N	A	S	F	I	I	N	P	G	E	K	V
EJU052821/10421292/1-251		-	-	K	T	P	E	-	-	-	P	A	W	P	E	-	G	R	I	Q	F	E	H	Y	S	T	R	Y	R	K	D	-	N	L	V	L	K	D	V	V	L	D	I	Q	P	G	E	-	-
EJU003441/13571612/1-256		-	-	S	R	P	P	-	-	-	A	S	W	P	A	-	G	N	I	D	V	D	N	L	V	V	R	Y	A	P	D	-	P	N	V	L	H	G	L	T	F	S	V	G	A	K	Q	K	I
EJD446191/11871447/1-261		-	D	A	D	P	K	-	-	-	G	D	W	P	P	H	G	G	I	V	F	K	G	V	D	F	R	Y	R	D	D	-	P	L	A	L	K	G	I	S	F	E	I	R	P	G	E	R	I
EIE901071/12951549/1-255		-	E	T	A	P	G	-	-	-	P	H	W	P	E	-	G	S	V	E	V	K	D	L	V	M	Q	Y	A	P	E	-	P	P	V	L	R	Q	V	S	F	K	V	N	P	R	E	K	I
EIE754661/14991752/1-254		-	E	I	V	P	S	-	-	-	P	S	W	P	E	-	G	L	V	E	V	E	N	L	V	M	K	Y	S	P	E	-	P	A	V	L	H	N	V	S	F	K	T	R	P	R	E	K	I
EHK998691/8651123/1-259		T	T	I	E	V	R	-	-	-	K	S	W	P	E	S	G	E	I	I	F	D	N	V	Q	M	R	Y	R	A	N	-	P	L	V	L	S	G	L	T	M	H	V	K	G	G	E	R	I
EHH601891/13871639/1-253		Q	E	T	A	P	P	-	-	-	S	N	W	P	Q	V	G	R	V	E	F	R	N	Y	C	L	R	Y	R	E	D	-	D	F	V	L	R	H	I	N	V	T	I	N	G	G	E	K	-
EHA973721/15521804/1-253		Q	E	T	A	P	P	-	-	-	S	T	W	P	Q	V	G	Q	V	E	F	R	D	Y	S	L	R	Y	R	E	D	-	D	L	V	L	K	H	I	N	F	T	I	E	G	G	E	K	-
EGT351631/9021154/1-253		G	T	R	S	V	P	-	-	-	R	S	W	P	Q	Q	G	E	I	I	I	K	N	L	S	L	R	Y	R	S	E	-	D	L	V	L	R	G	I	S	L	T	I	N	P	G	K	K	-
EGN958241/10911352/1-262		-	E	S	A	L	P	-	-	-	A	S	W	P	S	E	G	Q	V	E	L	K	D	V	V	M	K	Y	R	P	E	-	P	P	V	L	K	G	L	S	M	S	I	K	Q	G	E	K	I
EFX827331/9441191/1-248		-	-	V	S	L	P	-	-	-	V	S	W	P	T	-	G	R	I	V	F	Q	R	V	S	M	R	Y	R	E	H	-	P	L	A	V	R	D	V	S	F	E	I	R	P	S	E	-	-
EFJ211171/9241178/1-255		-	P	R	I	L	S	-	-	-	S	N	W	P	A	-	G	S	I	E	F	I	N	Y	T	L	A	Y	R	E	D	-	P	A	V	L	N	N	I	S	F	K	I	F	P	L	E	-	-
EFA044722/10211270/1-250		T	K	K	T	V	S	-	-	-	F	P	W	P	S	K	G	M	I	E	F	Q	N	L	S	L	K	Y	S	-	-	D	P	-	V	L	R	H	L	N	L	T	I	A	P	G	A	-	-
EFA039482/10371287/1-251		-	S	K	K	P	P	-	-	-	Q	G	W	P	T	M	G	V	I	E	F	R	S	V	S	M	R	Y	A	P	E	E	P	-	V	L	K	K	L	N	F	R	V	N	S	G	E	-	-
EFA036551/9931242/1-250		-	-	K	I	A	P	-	-	-	K	G	W	P	S	A	G	N	I	D	F	N	D	V	S	M	K	Y	S	-	-	G	P	-	V	L	K	N	L	N	C	R	I	A	S	S	E	-	-
EEC778751/13681619/1-252		-	Y	R	R	P	P	-	-	-	N	N	W	P	L	D	G	N	I	N	I	R	C	L	E	V	R	Y	A	E	H	L	P	S	V	L	R	N	I	S	C	T	I	P	G	R	K	K	V
EDM072761/11441393/1-250		-	-	S	A	A	Q	-	-	-	P	L	W	P	C	G	G	Q	I	E	F	R	D	F	G	L	R	H	R	P	E	-	P	M	A	V	Q	G	V	S	L	K	I	H	A	G	E	K	-
EAW964541/11981448/1-251		-	P	S	Q	V	P	-	-	-	E	H	W	P	Q	-	G	E	I	K	I	H	D	L	C	V	R	Y	E	N	N	-	K	P	V	L	K	H	V	K	A	Y	I	K	P	G	Q	K	V
CZT025931/12221476/1-255		-	-	-	E	V	R	-	-	-	Q	S	W	P	E	S	G	E	I	I	F	D	N	V	Q	M	R	Y	R	A	H	-	P	L	V	L	N	G	L	S	M	H	V	R	G	G	E	R	I
CZR578971/12081462/1-255		-	-	-	E	V	R	-	-	-	K	S	W	P	E	S	G	E	I	I	F	N	D	V	Q	M	R	Y	R	E	G	-	P	L	V	L	S	G	L	S	M	H	V	K	G	G	E	R	I
CUA769061/11281389/1-262		-	E	P	R	P	S	-	-	-	A	S	W	P	E	-	G	D	I	S	V	E	N	L	T	I	R	Y	A	Q	T	-	P	N	V	L	H	G	I	T	F	D	I	K	A	R	S	K	I
CUA713211/14631715/1-253		I	D	N	A	P	P	-	-	-	K	S	W	P	N	H	G	T	I	E	F	R	D	L	V	M	N	Y	R	P	G	-	P	P	V	L	R	G	V	S	L	H	V	R	G	G	E	K	I
CRZ243191/11331385/1-253		S	D	S	S	A	S	-	-	-	N	S	C	P	V	E	G	S	I	V	F	R	E	V	T	I	R	Y	G	P	D	-	P	L	A	L	D	G	V	S	F	R	I	E	P	K	E	K	I
CRL004401/16951947/1-253		N	N	T	P	L	P	-	-	-	V	N	W	P	E	N	G	R	V	E	F	R	N	F	Q	V	R	Y	R	E	G	-	D	L	V	L	R	G	I	S	F	I	V	E	G	G	E	K	-
CRL004391/18022054/1-253		N	N	T	P	L	P	-	-	-	V	N	W	P	E	N	G	R	V	E	F	R	N	F	Q	V	R	Y	R	E	G	-	D	L	V	L	R	G	I	S	F	I	V	E	G	G	E	K	-
CRL004371/18902142/1-253		N	N	T	P	L	P	-	-	-	V	N	W	P	E	N	G	R	V	E	F	R	N	F	Q	V	R	Y	R	E	G	-	D	L	V	L	R	G	I	S	F	I	V	E	G	G	E	K	-
CRJ867721/19172175/1-259		-	-	I	E	V	R	-	-	-	P	T	W	P	E	K	G	E	I	I	F	D	N	V	E	M	R	Y	R	A	Q	-	P	L	V	L	S	G	L	S	M	H	V	A	G	G	E	R	V
CEP227571/8671123/1-257		-	-	-	R	P	P	-	-	-	E	H	W	P	T	-	G	S	V	R	F	D	H	Y	T	T	K	Y	R	A	N	-	D	P	V	L	N	N	I	S	F	E	V	K	P	R	E	-	-
CEP100341/11751428/1-254		S	P	R	S	V	D	-	-	-	P	M	W	P	A	K	G	R	I	E	F	R	N	Y	S	T	R	Y	R	D	G	-	D	L	C	L	R	N	L	S	F	T	V	A	S	K	E	K	-
CEM337291/14041653/1-250		-	-	-	R	P	P	-	-	-	S	D	W	P	Q	K	G	R	L	S	L	K	N	L	Q	V	R	Y	R	P	G	-	P	L	V	L	K	G	L	T	V	T	I	E	G	G	Q	K	-
CEM145661/11651418/1-254		G	A	I	E	P	P	-	-	-	A	S	W	P	S	-	G	C	V	R	F	D	G	V	W	L	R	Y	R	P	E	-	E	Y	A	L	R	G	L	S	F	T	V	R	A	G	E	-	-
CEM025611/10961342/1-247		K	T	L	P	H	P	-	-	-	S	P	W	P	S	-	G	V	V	A	F	N	D	V	V	L	R	Y	R	D	-	-	P	T	A	L	K	G	V	S	F	S	L	R	P	R	E	K	I
CEL977081/12221475/1-254		-	L	T	K	P	P	-	-	-	H	G	W	P	A	-	G	R	V	C	F	D	N	V	A	V	R	Y	R	K	D	-	P	L	V	L	K	G	V	S	F	D	I	K	A	G	E	-	-
CEL556771/11481409/1-262		-	D	D	D	P	P	-	-	-	Q	E	W	P	K	-	G	G	I	N	F	R	N	V	A	L	R	Y	R	D	G	-	P	L	V	L	D	G	L	T	F	D	V	K	P	G	E	R	-
CEL547921/416669/1-254		P	E	K	V	P	P	-	-	-	A	H	W	P	S	-	G	N	I	V	V	E	N	L	T	A	R	Y	S	L	D	-	P	T	V	L	H	D	L	S	F	E	I	K	N	G	E	R	-
CEJ809631/12091468/1-260		-	-	V	D	V	R	-	-	-	P	S	W	P	E	K	G	E	I	V	F	D	K	V	E	M	R	Y	R	P	N	-	P	L	V	L	K	G	L	S	M	H	I	R	G	G	E	R	V
CEG739121/12541507/1-254		A	V	R	G	V	S	-	-	-	P	M	W	P	E	K	G	V	I	E	F	R	D	Y	A	T	R	Y	R	P	G	-	D	L	A	L	R	N	L	S	F	T	V	A	A	K	E	K	-
CDZ965371/12471503/1-257		P	E	T	T	P	P	-	-	-	A	S	W	P	Q	E	G	K	I	S	F	R	Q	V	H	M	S	Y	R	P	G	-	P	E	V	L	K	G	F	T	M	E	V	K	G	G	E	K	I
CDS071041/10731321/1-249		-	Q	S	L	P	P	-	-	-	K	Q	W	P	N	-	A	I	L	T	I	Q	H	L	D	V	R	Y	A	P	H	-	D	P	V	L	C	N	V	S	L	A	I	H	D	K	E	K	I
CDR392291/12101454/1-245		-	D	V	K	P	P	-	-	-	K	E	W	P	A	-	G	A	V	T	F	D	H	Y	S	T	K	Y	R	E	N	-	D	L	V	L	N	D	I	S	F	E	V	K	P	Q	E	-	-
CDQ606371/12371488/1-252		I	D	N	P	H	-	-	A	Q	D	C	W	P	N	Q	G	H	M	D	V	Q	G	L	T	V	K	Y	T	E	A	G	R	S	V	L	Q	D	L	S	F	T	V	E	G	G	Q	S	V
CDJ885851/7701021/1-252		-	K	E	K	P	A	-	-	-	D	S	W	P	Q	Q	G	R	I	D	I	R	N	V	F	L	R	Y	R	E	G	-	E	P	V	L	K	D	I	S	V	S	I	Q	P	K	E	K	-
CDH532541/12891536/1-248		T	N	V	I	P	R	-	-	-	P	Q	W	P	E	-	G	A	V	N	V	Q	D	L	V	M	Q	Y	A	P	D	-	P	A	V	L	R	G	L	S	F	E	T	R	P	R	E	K	I
CDH530891/12681521/1-254		S	V	R	N	V	D	-	-	-	A	A	W	P	E	K	G	E	I	E	F	H	D	Y	G	A	R	Y	R	S	G	-	D	L	A	L	R	D	L	S	M	N	V	S	P	K	E	K	-
CDH497101/13181571/1-254		P	A	T	C	P	P	-	-	-	H	S	W	P	E	-	G	A	I	Q	V	R	D	L	E	M	R	Y	T	S	D	-	P	A	V	L	R	N	I	S	F	E	T	R	P	R	E	K	V
CDH483321/12441503/1-260		P	A	T	C	P	P	-	-	-	K	S	W	P	E	-	G	A	V	K	V	E	D	L	E	M	R	Y	S	H	D	-	P	A	V	L	H	R	I	S	F	E	T	K	T	R	E	K	V
CDH483211/13011561/1-261		P	A	T	C	P	P	-	-	-	K	S	W	P	E	-	G	A	V	K	V	E	D	L	E	M	R	Y	S	Q	D	-	P	A	V	L	H	R	I	S	F	E	T	K	P	R	E	K	V
CCE862401/11521413/1-262		T	E	N	R	P	R	-	-	-	D	T	W	P	E	K	G	E	I	K	F	E	K	A	S	M	A	Y	R	E	G	-	P	L	A	L	K	D	M	T	T	T	I	K	S	N	E	K	V
CCE441011/11891448/1-260		-	K	Y	R	P	P	-	-	-	S	K	W	P	S	-	G	E	I	Q	F	K	H	Y	Y	T	K	Y	R	Q	D	-	E	P	V	L	K	D	I	N	L	S	I	K	S	R	E	-	-
CCE429011/11861443/1-258		-	-	-	K	P	P	-	-	-	A	D	W	P	Q	Y	G	A	V	E	F	S	H	V	N	M	K	Y	R	P	G	-	P	L	V	L	K	D	F	S	L	N	I	S	P	M	E	K	I
CCA182661/11071352/1-246		-	-	-	K	P	P	-	-	-	T	S	W	P	H	-	G	K	I	A	F	E	N	V	R	M	R	Y	R	P	G	-	P	R	V	L	R	G	L	T	F	T	V	N	P	R	E	-	-
CBY363211/10181270/1-253		-	N	G	R	V	A	-	-	-	E	K	W	P	S	-	G	E	I	E	F	K	E	L	H	F	S	F	G	G	K	-	D	D	V	L	K	N	I	S	L	K	I	N	S	G	E	K	I
CBN765501/14231677/1-255		D	R	Q	L	L	R	-	-	-	S	G	W	P	W	-	G	R	I	E	L	D	D	V	T	M	R	Y	R	P	E	-	D	L	V	L	K	G	V	T	L	T	I	R	P	G	E	-	-
CBJ332981/13181565/1-248		-	G	R	R	P	A	-	-	-	P	T	W	P	S	-	G	A	L	S	V	K	N	L	T	V	Q	Y	P	S	T	-	A	P	V	I	S	G	M	S	F	D	V	A	P	R	T	R	V
CBI309823/476727/1-252		-	N	N	R	P	P	-	-	-	P	G	W	P	S	S	G	S	I	K	F	Q	D	I	V	L	R	Y	R	P	E	-	P	P	V	L	H	G	L	S	F	K	I	S	P	S	E	K	-
CAG083281/11601411/1-252		-	A	A	A	P	A	-	-	-	P	S	W	P	Q	-	G	K	I	T	F	Q	D	V	E	L	R	Y	H	E	D	-	P	L	V	L	K	N	L	S	F	T	V	L	P	A	E	T	I
CAG009821/10001252/1-253		-	Q	K	R	P	P	-	-	-	P	D	W	P	S	K	G	L	V	T	F	D	R	V	S	F	S	Y	S	E	N	S	P	-	V	L	H	S	L	K	A	M	F	L	P	Q	E	K	-
CAC830201/13081560/1-253		-	-	-	-	-	-	-	-	-	-	-	P	V	N	G	G	W	V	E	F	R	D	V	D	L	R	Y	R	D	G	-	P	L	V	L	N	K	V	S	F	R	V	N	P	G	Q	K	V
AXA498431/12591521/1-263		-	G	E	E	P	P	-	-	-	A	H	W	P	S	S	G	M	I	H	V	R	D	L	S	V	R	Y	G	P	E	-	P	L	A	L	S	R	V	T	F	D	I	Q	P	G	H	K	-
AWU740511/12741536/1-263		-	-	K	R	P	A	-	-	-	A	N	W	P	F	-	G	E	I	E	F	K	N	Y	S	T	R	Y	R	E	D	-	D	L	V	L	K	N	I	N	L	S	I	K	D	K	E	-	-
AWO982991/13511603/1-253		D	A	S	Q	V	P	-	-	-	E	N	W	P	Q	-	G	E	I	K	I	Q	D	L	C	V	R	Y	D	P	M	-	K	P	V	L	K	H	V	N	A	Y	I	S	P	G	Q	K	V
ASU473461/10551302/1-248		G	Q	I	E	S	P	-	-	-	P	I	W	P	S	E	G	R	I	V	F	D	H	V	S	M	R	Y	A	-	-	E	A	-	V	L	K	D	L	N	I	V	V	E	S	G	W	-	-
APD265281/12381488/1-251		-	-	T	K	P	D	-	-	-	E	H	W	P	Q	R	G	E	V	K	F	E	N	Y	S	V	K	Y	R	E	V	-	D	N	V	L	K	N	I	N	I	V	I	N	P	A	E	K	-
APD265181/10671313/1-247		-	K	I	E	P	P	-	-	-	I	N	W	P	T	S	G	E	I	K	F	D	K	I	S	L	N	Y	D	-	-	L	P	-	V	L	K	E	I	S	L	N	I	K	A	G	E	-	-
APA097411/12191473/1-255		-	-	-	E	V	R	-	-	-	P	S	W	P	E	S	G	E	I	V	F	N	N	V	E	M	K	Y	R	E	N	-	P	L	V	L	S	G	L	S	M	H	I	K	G	G	E	R	I
AML228921/12151466/1-252		L	E	N	T	H	-	-	V	Q	D	Y	W	P	N	R	G	H	M	D	V	Q	G	L	T	V	K	Y	T	E	A	G	R	A	V	L	S	D	I	S	F	T	V	E	G	G	H	S	V
ALC453391/9401188/1-249		-	-	-	K	L	Q	-	-	-	S	A	W	P	D	Q	G	R	I	N	F	I	N	F	N	L	R	Y	A	-	-	Y	P	-	V	L	R	N	L	N	F	S	I	Q	P	R	E	-	-
AKC928191/13271580/1-254		I	E	N	S	H	V	K	K	D	D	I	W	P	S	G	G	Q	M	T	V	K	D	L	T	A	K	Y	T	E	G	G	N	A	I	L	E	N	I	S	F	S	I	S	P	G	Q	R	V
AKC421491/11821430/1-249		-	-	T	P	P	P	-	-	-	P	D	W	P	S	A	G	H	L	E	V	V	N	L	S	M	R	H	S	P	T	A	P	Y	V	L	Q	N	I	S	F	N	V	Q	Q	G	Q	K	M
AJD791331/10861333/1-248		G	K	I	V	S	I	-	-	-	P	T	W	P	S	K	G	E	I	V	F	D	N	V	S	M	R	Y	A	-	-	E	A	-	V	L	R	N	L	N	L	F	I	Q	S	G	W	-	-
AHK056481/11901435/1-246		-	-	-	-	-	-	-	-	-	-	T	A	E	C	-	G	A	I	E	F	Q	D	Y	S	T	R	Y	R	Q	G	-	D	L	C	L	Q	N	I	S	L	E	I	H	P	Q	E	-	-
AEY984711/11331386/1-254		-	-	A	A	P	P	-	-	-	A	G	W	P	A	A	G	E	I	V	F	Q	E	V	S	F	A	Y	R	P	G	-	P	L	A	L	C	G	V	S	F	H	V	R	A	G	E	K	I
ADB887661/11541407/1-254		I	K	N	E	H	V	K	K	C	D	T	W	P	S	G	G	E	M	V	V	K	D	L	T	V	K	Y	V	D	D	G	N	A	I	L	E	N	I	S	F	S	I	S	P	G	Q	R	V
ABX388421/12911543/1-253		E	S	N	R	P	P	-	-	-	K	S	W	P	E	T	G	N	V	E	F	N	G	Y	S	V	R	Y	R	E	G	-	D	L	V	L	K	D	L	Q	L	S	V	H	G	G	E	K	-
[truncated: 206 more columns]

## Sheet: 1235_Subset
XP_3170024/16221871/1-250		-	-	-	T	V	D	-	-	-	K	A	W	P	V	E	G	K	V	E	F	K	D	Y	Q	I	R	Y	R	E	G	-	D	L	V	I	R	G	I	S	L	N	V	R	G	G	E	K	-
XP_0261721921/12921544/1-253		E	D	K	K	P	P	-	-	-	P	E	W	P	I	K	G	N	V	E	F	Q	N	Y	S	V	R	Y	R	E	G	-	D	L	V	L	K	N	L	T	L	N	V	R	G	G	E	K	-
XP_0261601841/13001551/1-252		-	-	M	Q	L	P	-	-	-	P	A	W	P	E	Q	G	W	L	E	F	R	S	V	V	L	A	Y	R	D	G	-	P	N	A	L	D	G	V	S	L	V	V	R	A	G	E	K	V
XP_0261579291/10271277/1-251		-	R	Q	R	P	P	-	-	-	P	D	W	P	S	K	G	L	V	T	F	D	Q	V	D	F	S	H	T	V	D	G	P	-	V	L	R	D	V	K	V	T	F	R	P	K	E	-	-
XP_0260966241/12851537/1-253		K	D	R	Q	P	P	-	-	-	P	D	W	P	P	K	G	N	V	E	F	V	D	Y	S	V	R	Y	R	E	G	-	D	L	V	L	R	N	I	S	L	E	V	R	G	G	E	K	-
XP_0260278831/12941546/1-253		Q	N	T	E	L	S	-	-	-	P	S	W	P	E	H	G	C	L	E	F	R	N	V	A	L	T	Y	R	D	G	-	P	N	A	L	D	G	V	S	L	M	V	R	P	G	E	K	I
XP_0259177021/12511503/1-253		T	G	K	R	P	P	-	-	-	H	G	W	P	S	K	G	E	I	Q	F	I	D	Y	K	V	R	Y	R	P	E	-	E	L	V	L	Q	G	I	T	C	D	I	R	S	T	E	K	-
XP_0259070001/12811533/1-253		K	L	V	Q	V	A	-	-	-	A	D	W	P	S	Q	G	H	V	E	F	Q	E	V	V	L	A	Y	R	A	G	-	P	N	A	L	D	G	V	S	F	A	L	R	P	G	E	K	V
XP_0258308291/13161566/1-251		F	V	C	D	P	P	-	-	-	Y	A	W	P	A	Q	G	V	V	V	F	N	N	V	V	L	K	Y	R	E	H	-	S	P	S	L	K	G	V	S	F	E	T	R	P	A	E	K	I
XP_0258308281/13381588/1-251		F	V	C	D	P	P	-	-	-	Y	A	W	P	A	Q	G	V	V	V	F	N	N	V	V	L	K	Y	R	E	H	-	S	P	S	L	K	G	V	S	F	E	T	R	P	A	E	K	I
XP_0257539671/12331484/1-252		-	G	R	A	P	P	-	-	-	P	N	W	P	Q	-	G	K	L	V	M	K	E	V	E	M	R	Y	Q	E	N	-	P	L	V	L	N	K	I	S	C	T	I	R	P	K	E	K	V
XP_0256672261/12661511/1-246		-	E	N	R	P	D	-	-	-	P	S	W	P	S	H	G	E	V	N	I	H	E	L	Q	V	R	Y	A	P	H	L	P	L	V	L	H	G	L	T	C	T	F	R	G	G	W	R	T
XP_0256655911/12311492/1-262		-	-	N	R	P	A	-	-	-	P	S	W	P	S	Y	G	E	V	D	I	H	N	L	Q	V	R	Y	A	P	H	L	P	F	V	L	R	G	L	T	C	T	F	R	G	G	L	K	T
XP_0253430901/11361399/1-264		-	-	T	K	P	S	-	-	-	P	E	W	P	Q	N	G	E	I	R	F	L	N	V	D	F	A	Y	R	E	G	-	P	L	T	L	K	N	F	N	A	D	I	R	P	H	E	K	I
XP_0250972641/13151567/1-253		V	V	P	R	P	R	-	-	-	P	D	W	P	Q	Y	G	N	V	R	Y	N	N	Y	S	T	R	Y	R	P	G	-	D	L	V	L	R	D	L	N	C	E	I	R	S	G	E	K	-
XP_0250836351/12731522/1-250		-	-	-	R	P	D	-	-	-	L	N	W	P	S	R	G	E	V	E	L	K	D	L	T	V	R	Y	R	P	K	-	P	L	V	L	K	G	L	N	C	V	L	R	G	G	E	K	-
XP_0250830641/11601412/1-253		T	S	V	R	P	R	-	-	-	L	G	W	P	S	H	G	N	V	I	L	A	N	Y	S	T	R	Y	R	P	G	-	D	L	V	L	K	H	I	D	V	N	I	R	G	G	E	K	-
XP_0250622281/11521400/1-249		-	-	-	S	Q	S	-	-	-	Q	A	W	P	T	E	G	R	I	E	F	R	N	Y	S	L	Q	Y	R	P	N	-	E	L	A	L	K	N	I	T	I	T	I	R	G	Q	E	K	-
XP_0250561431/9841234/1-251		-	S	R	R	P	P	-	-	-	P	E	W	P	A	Q	G	M	I	A	F	E	N	V	N	F	T	Y	S	L	D	G	P	-	V	L	R	H	F	S	A	L	I	R	S	K	E	-	-
XP_0249750101/12391490/1-252		K	D	S	P	P	P	-	-	-	P	X	W	P	S	K	G	N	V	E	L	K	D	L	Q	V	R	Y	R	P	N	T	P	L	V	I	K	G	I	T	L	S	I	R	G	G	E	K	I
XP_0249142051/12351485/1-251		Q	N	A	Q	L	P	-	-	-	P	A	W	P	E	Q	G	W	V	E	F	R	G	A	I	L	V	Y	R	E	G	-	P	N	A	L	D	G	V	N	L	V	V	R	P	G	E	K	V
XP_0248979901/11311381/1-251		-	-	K	A	P	S	-	-	-	P	D	W	P	Q	-	G	E	V	T	F	E	N	A	E	M	R	Y	Q	E	N	-	P	L	V	L	K	K	V	S	F	T	I	R	P	K	E	K	I
[truncated: 614 more rows]
[truncated: 206 more columns]

## Sheet: 1303_Subset
XP_7755721/14061658/1-253		-	-	P	R	P	A	-	-	-	A	S	W	P	E	-	G	S	I	K	V	E	N	L	V	V	K	Y	A	P	D	-	P	S	V	L	H	N	I	S	F	E	V	S	P	R	Q	K	I
[truncated: 86 more rows]
[truncated: 206 more columns]

[truncated: 1 more sheets: 1270_Subset]
