# Supplementary material for: Disease-relevant mutations alter amino acid co-evolution networks in the second nucleotide binding domain of CFTR
Source: PLoS One. 2020 Jan 24;15(1):e0227668. doi: 10.1371/journal.pone.0227668 (PMC6980524; doi:10.1371/journal.pone.0227668)
Supplement: S1 Table — (XLSX) [file pone.0227668.s015.xlsx]

## Sheet: Sheet1
Eigenvalue Centrality Scores
Full MSA (Wildtype)
	ELSC		OMES		McBASC
Rank	residue	Score	residue	Score	residue	Score
1	1378	0.32781497	1362	0.321709	1381	0.3618
2	1375	0.31239775	1346	0.321313	1427	0.338932
3	1248	0.29688504	1215	0.290317	1345	0.30636
4	1254	0.2953218	1375	0.279168	1419	0.299383
5	1252	0.2539404	1248	0.26775	1401	0.29855
6	1220	0.23333874	1322	0.256819	1373	0.287805
7	1322	0.2081277	1252	0.255061	1400	0.262337
8	1321	0.19931762	1357	0.193042	1282	0.259734
9	1405	0.18372937	1254	0.1913	1319	0.242338
10	1262	0.1830274	1404	0.181884	1406	0.220921
11	1319	0.17342103	1379	0.177105	1440	0.190571
12	1346	0.16769278	1307	0.164841	1372	0.178039
13	1224	0.16358185	1255	0.164779	1423	0.156248
14	1255	0.14982286	1407	0.148575	1288	0.086032
15	1362	0.1481945	1224	0.145759	1292	0.0857209
16	1307	0.14093746	1405	0.144022	1258	0.0791516
17	1323	0.13416608	1440	0.139671	1293	0.0741336
18	1327	0.1338863	1321	0.12232	1403	0.0684628
19	1379	0.13150913	1441	0.120363	1289	0.0599435
20	1391	0.12533976	1212	0.11124	1262	0.0597073
21	1302	0.110023364	1438	0.10888741	1392	0.058356434
22	1360	0.10671911	1342	0.106288426	1430	0.050298356
23	1347	0.09804464	1287	0.103457704	1278	0.04501442
24	1357	0.09715673	1378	0.095367625	1424	0.04280715
25	1312	0.08660285	1220	0.091457516	1389	0.04236997
26	1428	0.08233368	1398	0.09109967	1371	0.03938623
27	1364	0.0783982	1217	0.0908126	1402	0.03885063
28	1225	0.075307064	1300	0.0834765	1246	0.036603153
29	1263	0.07427037	1315	0.0679256	1350	0.034179937
30	1404	0.073244594	1435	0.06448859	1273	0.03376909
31	1438	0.07184158	1294	0.06424573	1343	0.031069154
32	1212	0.068747036	1297	0.061918896	1416	0.029971277
33	1320	0.06767543	1232	0.05405579	1413	0.029971277
34	1441	0.058898095	1260	0.048606794	1359	0.02269341
35	1329	0.05602867	1360	0.048031162	1388	0.022037044
36	1332	0.0531516	1339	0.044979982	1368	0.017823078
37	1445	0.052602902	1359	0.04405839	1415	0.016381668
38	1359	0.047867104	1364	0.04126361	1281	0.013119683
39	1294	0.046231337	1445	0.035270907	1220	0.011149942
40	1238	0.040965848	1302	0.024565155	1349	0.010957365
41	1287	0.04073466	1236	0.0245498	1370	0.010848345
42	1318	0.0383887	1413	0.022201682	1399	0.009217835
43	1355	0.037479375	1325	0.021620493	1355	0.0091381185
44	1337	0.035804994	1323	0.021367516	1294	0.009137438
45	1315	0.03567567	1417	0.020430187	1348	0.009108876
46	1286	0.03567567	1410	0.017268173	1285	0.008632217
47	1260	0.03567567	1285	0.013968744	1374	0.008475107
48	1398	0.035509642	1238	0.013684376	1307	0.008350813
49	1339	0.032893077	1222	0.011414679	1361	0.007931919
50	1300	0.0304216	1397	0.009504771	1431	0.007930704
51	1440	0.029208267	1391	0.009350219	1295	0.007334291
52	1325	0.028988088	1334	0.008133338	1383	0.0071831136
53	1280	0.026518697	1327	0.007931713	1369	0.0050352137
54	1222	0.025512448	1242	0.0069808965	1437	0.005004392
55	1239	0.023951828	1234	0.004137715	1412	0.004451728
56	1344	0.021585107	1286	0.003153099	1425	0.00425096
57	1229	0.02032401	1399	0.0020455099	1243	0.0042372826
58	1412	0.018656416	1332	0.0016492902	1250	0.0041852775
59	1444	0.017889638	1320	0.0016492902	1249	0.0041412455
60	1342	0.017889638	1412	0.0010355808	1238	0.0033773638
61	1411	0.016185235	1395	0.0	1367	0.0033387812
62	1292	0.014317631	1311	0.0	1335	0.0031028816
63	1317	0.014317631	1229	0.0	1325	0.0029517259
64	1215	0.014292501	1216	0.0	1328	0.0029025811
65	1409	0.01218057			1405	0.0023583695
66	1217	0.009103202			1226	0.0018669291
67	1328	0.008890822			1379	0.0014755487
68	1437	0.00784386			1196	0.0013749901
69	1223	0.0076556755			1360	0.0011302489
70	1363	0.005900839			1352	0.0010951142
71	1395	0.0057582245			1347	0.0010849889
72	1293	0.0050396095			1291	0.0010747983
73	1424	0.0044973767			1441	9.177951E-4
74	1399	0.004251363			1247	8.914236E-4
75	1431	0.0042008385			1384	8.6472835E-4
76	1383	0.0041003814			1414	5.122822E-4
77	1397	0.0041003814			1244	5.0739414E-4
78	1316	0.0031583083			1356	4.3547092E-4
79	1216	0.0022304668			1398	4.3036597E-4
80	1361	9.15285E-4			1232	4.3036597E-4
81	1382	6.47319E-4			1234	4.3036597E-4
82	1422	6.47319E-4			1316	2.8715772E-4
83	1410	4.603402E-4			1320	2.8268003E-4
84	1197	0.0			1212	2.5727222E-4
85	1389	0.0			1252	2.5727222E-4
86	1381	0.0			1353	1.0812097E-4
87	1278	0.0			1248	5.4188527E-5
88	1281	0.0			1260	2.7882706E-5
89	1196	0.0			1218	2.7882706E-5
90	1429	0.0			1204	3.65757e-10
