# Supplementary material for: Disease-relevant mutations alter amino acid co-evolution networks in the second nucleotide binding domain of CFTR
Source: PLoS One. 2020 Jan 24;15(1):e0227668. doi: 10.1371/journal.pone.0227668 (PMC6980524; doi:10.1371/journal.pone.0227668)
Supplement: S2 Table — (XLSX) [file pone.0227668.s016.xlsx]

## Sheet: Sheet1
			WT, S1251T, S1235R	5UAK	6MSM
			coupled residue	Ca-Ca (Angstrom)	Ca-Ca (Angstrom)
			1212-1252	16.08	14.04
			1215-1217	6.59	6.92
			1220-1360	33.26	33.24
			1252-1248	8.85	8.81
			1252-1405	23.55	23.35
			1320-1325	4.92	5.501
			1379-1238	25.08	25.48
			1379-1412	26.85	25.56
			1232-1234	7.156	7.177
			1232-1252	17.3087	15.64
			1232-1294	31.518	30.98
			1232-1346	38.905	39.43
			1232-1357	29.953	29.798
			1232-1405	23.539	24.39
			1234-1346	35.08	36.873
			1234-1322	26	27.197
			1234-1405	20.97	21.653
			1252-1346	28.09	28.459
			1252-1405	23.55	23.351
			1252-1322	28.96	27.888
			1294-1346	11.98	12.375
			1294-1405	29.94	26.29
			1322-1405	25.75	18.555
			1346-1405	29.62	26.203
			1405-1417	20.14	21.461
			1226-1368	19.71	19.76
			1355-1374	17.1	12.12
			1355-1399	15.76	14.49
			1361-1374	25.98	20.99
			1389-1355	15.5	17.21
			1399-1361	20.4	18.14
